# Supplementary material for: Data showing the lipid conformations and membrane binding behaviors of beta-amyloid fibrils in phase-separated cholesterol-enriched lipid domains with and without glycolipid and oxidized cholesterol from coarse-grained molecular dynamics simulations
Source: Data Brief. 2020 Apr 19;30:105496. doi: 10.1016/j.dib.2020.105496 (PMC7186522; doi:10.1016/j.dib.2020.105496)
Supplement: Supplementary file 1 [file mmc1.zip › Supplementary-Data/S08-12/P4-ABC-1.pdb]

TITLE     P4-ABC system t= 20000000.00000
REMARK    THIS IS A SIMULATION BOX
CRYST1  225.256  227.006  126.479  90.00  90.00  90.00 P 1           1
MODEL        1
ATOM      1  BB  LEU     1     100.689 107.459  66.218  1.00  0.00           B
ATOM      2  SC1 LEU     1      98.989 109.509  65.918  1.00  0.00           S
ATOM      3  BB  VAL     2     103.189 108.759  68.818  1.00  0.00           B
ATOM      4  SC1 VAL     2     104.239 108.959  70.468  1.00  0.00           S
ATOM      5  BB  PHE     3     105.739 110.209  66.418  1.00  0.00           B
ATOM      6  SC1 PHE     3     103.839 112.159  65.018  1.00  0.00           S
ATOM      7  SC2 PHE     3     105.539 112.059  63.368  1.00  0.00           S
ATOM      8  SC3 PHE     3     103.239 112.109  62.668  1.00  0.00           S
ATOM      9  BB  PHE     4     109.039 111.959  66.668  1.00  0.00           B
ATOM     10  SC1 PHE     4     107.539 114.859  66.118  1.00  0.00           S
ATOM     11  SC2 PHE     4     109.089 114.859  67.918  1.00  0.00           S
ATOM     12  SC3 PHE     4     108.089 116.909  67.218  1.00  0.00           S
ATOM     13  BB  ALA     5     112.689 112.059  66.018  1.00  0.00           B
ATOM     14  BB  GLU     6     114.789 113.259  68.868  1.00  0.00           B
ATOM     15  SC1 GLU     6     112.689 112.659  71.118  1.00  0.00           S
ATOM     16  BB  ASP     7     117.939 115.459  68.768  1.00  0.00           B
ATOM     17  SC1 ASP     7     117.189 117.609  67.618  1.00  0.00           S
ATOM     18  BB  VAL     8     120.689 114.709  71.218  1.00  0.00           B
ATOM     19  SC1 VAL     8     120.489 114.659  73.218  1.00  0.00           S
ATOM     20  BB  GLY     9     124.289 115.459  70.468  1.00  0.00           B
ATOM     21  BB  SER    10     126.489 117.259  73.018  1.00  0.00           B
ATOM     22  SC1 SER    10     126.539 117.209  74.968  1.00  0.00           S
ATOM     23  BB  ASN    11     127.139 120.109  70.768  1.00  0.00           B
ATOM     24  SC1 ASN    11     124.939 121.259  70.518  1.00  0.00           S
ATOM     25  BB  LYS    12     128.639 119.759  67.368  1.00  0.00           B
ATOM     26  SC1 LYS    12     130.839 120.809  67.468  1.00  0.00           S
ATOM     27  SC2 LYS    12     133.289 120.659  68.868  1.00  0.00           S
ATOM     28  BB  GLY    13     125.489 119.959  65.268  1.00  0.00           B
ATOM     29  BB  ALA    14     127.239 121.759  62.518  1.00  0.00           B
ATOM     30  BB  ILE    15     125.289 122.559  59.218  1.00  0.00           B
ATOM     31  SC1 ILE    15     124.439 124.209  57.818  1.00  0.00           S
ATOM     32  BB  ILE    16     122.089 120.659  59.768  1.00  0.00           B
ATOM     33  SC1 ILE    16     121.439 119.759  57.618  1.00  0.00           S
ATOM     34  BB  GLY    17     119.639 119.909  62.568  1.00  0.00           B
ATOM     35  BB  LEU    18     116.389 120.759  60.768  1.00  0.00           B
ATOM     36  SC1 LEU    18     116.489 120.459  58.168  1.00  0.00           S
ATOM     37  BB  MET    19     113.589 118.559  62.168  1.00  0.00           B
ATOM     38  SC1 MET    19     112.639 117.159  65.218  1.00  0.00           S
ATOM     39  BB  VAL    20     110.739 119.559  59.818  1.00  0.00           B
ATOM     40  SC1 VAL    20     110.739 118.959  57.918  1.00  0.00           S
ATOM     41  BB  GLY    21     107.839 119.109  62.168  1.00  0.00           B
ATOM     42  BB  GLY    22     104.689 120.559  63.618  1.00  0.00           B
ATOM     43  BB  VAL    23     102.139 118.359  65.268  1.00  0.00           B
ATOM     44  SC1 VAL    23     102.839 117.709  67.018  1.00  0.00           S
ATOM     45  BB  VAL    24      98.539 119.659  65.118  1.00  0.00           B
ATOM     46  SC1 VAL    24      98.639 120.359  63.218  1.00  0.00           S
ATOM     47  BB  ILE    25      96.089 118.059  67.468  1.00  0.00           B
ATOM     48  SC1 ILE    25      98.089 117.509  69.068  1.00  0.00           S
ATOM     49  BB  ALA    26      92.339 118.059  66.668  1.00  0.00           B
ATOM     50  BB  LEU    27     101.939 103.409  65.218  1.00  0.00           B
ATOM     51  SC1 LEU    27     101.389 101.159  66.518  1.00  0.00           S
ATOM     52  BB  VAL    28     105.239 104.959  66.318  1.00  0.00           B
ATOM     53  SC1 VAL    28     106.389 105.159  67.918  1.00  0.00           S
ATOM     54  BB  PHE    29     106.589 107.659  63.968  1.00  0.00           B
ATOM     55  SC1 PHE    29     105.539 108.759  60.968  1.00  0.00           S
ATOM     56  SC2 PHE    29     103.789 107.759  62.368  1.00  0.00           S
ATOM     57  SC3 PHE    29     103.339 108.359  60.068  1.00  0.00           S
ATOM     58  BB  PHE    30     110.139 107.009  65.168  1.00  0.00           B
ATOM     59  SC1 PHE    30     111.389 104.659  67.518  1.00  0.00           S
ATOM     60  SC2 PHE    30     110.139 103.709  65.668  1.00  0.00           S
ATOM     61  SC3 PHE    30     110.739 102.359  67.568  1.00  0.00           S
ATOM     62  BB  ALA    31     113.639 108.459  64.718  1.00  0.00           B
ATOM     63  BB  GLU    32     116.239 109.359  67.368  1.00  0.00           B
ATOM     64  SC1 GLU    32     115.089 108.059  69.918  1.00  0.00           S
ATOM     65  BB  ASP    33     119.889 110.209  67.568  1.00  0.00           B
ATOM     66  SC1 ASP    33     120.589 112.009  65.918  1.00  0.00           S
ATOM     67  BB  VAL    34     121.539 110.409  70.918  1.00  0.00           B
ATOM     68  SC1 VAL    34     121.739 109.809  72.818  1.00  0.00           S
ATOM     69  BB  GLY    35     124.589 112.009  69.368  1.00  0.00           B
ATOM     70  BB  SER    36     127.689 113.159  71.168  1.00  0.00           B
ATOM     71  SC1 SER    36     128.789 112.709  72.718  1.00  0.00           S
ATOM     72  BB  ASN    37     129.389 116.009  69.318  1.00  0.00           B
ATOM     73  SC1 ASN    37     131.289 116.509  70.868  1.00  0.00           S
ATOM     74  BB  LYS    38     127.389 115.459  66.118  1.00  0.00           B
ATOM     75  SC1 LYS    38     124.789 115.309  65.668  1.00  0.00           S
ATOM     76  SC2 LYS    38     122.239 116.559  66.418  1.00  0.00           S
ATOM     77  BB  GLY    39     128.189 118.409  63.818  1.00  0.00           B
ATOM     78  BB  ALA    40     128.789 117.759  60.118  1.00  0.00           B
ATOM     79  BB  ILE    41     125.939 118.109  57.668  1.00  0.00           B
ATOM     80  SC1 ILE    41     125.739 119.009  55.668  1.00  0.00           S
ATOM     81  BB  ILE    42     123.439 115.809  59.168  1.00  0.00           B
ATOM     82  SC1 ILE    42     124.639 115.359  60.968  1.00  0.00           S
ATOM     83  BB  GLY    43     120.139 116.359  61.068  1.00  0.00           B
ATOM     84  BB  LEU    44     116.339 116.009  60.868  1.00  0.00           B
ATOM     85  SC1 LEU    44     115.289 114.309  62.568  1.00  0.00           S
ATOM     86  BB  MET    45     113.639 115.759  58.068  1.00  0.00           B
ATOM     87  SC1 MET    45     114.289 116.059  55.368  1.00  0.00           S
ATOM     88  BB  VAL    46     110.489 114.859  60.168  1.00  0.00           B
ATOM     89  SC1 VAL    46     110.439 114.759  62.168  1.00  0.00           S
ATOM     90  BB  GLY    47     106.739 115.059  59.468  1.00  0.00           B
ATOM     91  BB  GLY    48     104.589 116.609  62.118  1.00  0.00           B
ATOM     92  BB  VAL    49     100.989 116.759  61.168  1.00  0.00           B
ATOM     93  SC1 VAL    49     101.089 118.109  59.718  1.00  0.00           S
ATOM     94  BB  VAL    50      98.239 115.559  63.468  1.00  0.00           B
ATOM     95  SC1 VAL    50      98.989 114.359  64.918  1.00  0.00           S
ATOM     96  BB  ILE    51      95.039 116.559  61.768  1.00  0.00           B
ATOM     97  SC1 ILE    51      95.839 117.609  59.718  1.00  0.00           S
ATOM     98  BB  ALA    52      92.489 115.259  64.218  1.00  0.00           B
ATOM     99  BB  LEU    53     102.489 103.309  61.168  1.00  0.00           B
ATOM    100  SC1 LEU    53     102.189 102.909  58.568  1.00  0.00           S
ATOM    101  BB  VAL    54     106.039 102.059  62.168  1.00  0.00           B
ATOM    102  SC1 VAL    54     107.139 100.859  63.218  1.00  0.00           S
ATOM    103  BB  PHE    55     108.339 104.809  61.168  1.00  0.00           B
ATOM    104  SC1 PHE    55     108.339 106.109  57.668  1.00  0.00           S
ATOM    105  SC2 PHE    55     106.339 105.109  58.468  1.00  0.00           S
ATOM    106  SC3 PHE    55     106.239 106.759  56.718  1.00  0.00           S
ATOM    107  BB  PHE    56     112.089 105.159  61.418  1.00  0.00           B
ATOM    108  SC1 PHE    56     113.789 106.609  59.318  1.00  0.00           S
ATOM    109  SC2 PHE    56     114.539 104.309  59.168  1.00  0.00           S
ATOM    110  SC3 PHE    56     116.089 106.109  58.868  1.00  0.00           S
ATOM    111  BB  ALA    57     114.889 104.659  64.068  1.00  0.00           B
ATOM    112  BB  GLU    58     117.539 104.859  66.618  1.00  0.00           B
ATOM    113  SC1 GLU    58     116.389 103.009  68.868  1.00  0.00           S
ATOM    114  BB  ASP    59     121.239 105.659  66.968  1.00  0.00           B
ATOM    115  SC1 ASP    59     121.889 104.209  64.968  1.00  0.00           S
ATOM    116  BB  VAL    60     123.789 105.409  69.718  1.00  0.00           B
ATOM    117  SC1 VAL    60     123.039 105.209  71.568  1.00  0.00           S
ATOM    118  BB  GLY    61     125.989 108.059  68.118  1.00  0.00           B
ATOM    119  BB  SER    62     129.589 108.659  69.068  1.00  0.00           B
ATOM    120  SC1 SER    62     130.389 107.759  70.568  1.00  0.00           S
ATOM    121  BB  ASN    63     131.139 111.559  67.118  1.00  0.00           B
ATOM    122  SC1 ASN    63     133.089 112.859  67.968  1.00  0.00           S
ATOM    123  BB  LYS    64     128.039 111.509  64.918  1.00  0.00           B
ATOM    124  SC1 LYS    64     125.939 110.709  64.018  1.00  0.00           S
ATOM    125  SC2 LYS    64     123.289 109.059  63.518  1.00  0.00           S
ATOM    126  BB  GLY    65     129.339 113.909  62.318  1.00  0.00           B
ATOM    127  BB  ALA    66     129.539 114.309  58.618  1.00  0.00           B
ATOM    128  BB  ILE    67     126.739 112.909  56.718  1.00  0.00           B
ATOM    129  SC1 ILE    67     126.839 113.759  54.718  1.00  0.00           S
ATOM    130  BB  ILE    68     123.639 111.409  58.618  1.00  0.00           B
ATOM    131  SC1 ILE    68     123.239 109.659  57.018  1.00  0.00           S
ATOM    132  BB  GLY    69     120.439 112.159  60.518  1.00  0.00           B
ATOM    133  BB  LEU    70     117.039 111.059  59.218  1.00  0.00           B
ATOM    134  SC1 LEU    70     118.139 110.159  57.018  1.00  0.00           S
ATOM    135  BB  MET    71     113.489 111.409  57.968  1.00  0.00           B
ATOM    136  SC1 MET    71     113.589 110.759  55.018  1.00  0.00           S
ATOM    137  BB  VAL    72     110.189 110.309  59.168  1.00  0.00           B
ATOM    138  SC1 VAL    72     110.489 109.809  61.068  1.00  0.00           S
ATOM    139  BB  GLY    73     107.289 111.809  57.218  1.00  0.00           B
ATOM    140  BB  GLY    74     103.989 113.259  58.268  1.00  0.00           B
ATOM    141  BB  VAL    75     100.439 113.809  57.518  1.00  0.00           B
ATOM    142  SC1 VAL    75      99.589 115.259  56.368  1.00  0.00           S
ATOM    143  BB  VAL    76      98.039 112.659  60.218  1.00  0.00           B
ATOM    144  SC1 VAL    76      98.589 111.009  61.218  1.00  0.00           S
ATOM    145  BB  ILE    77      94.539 112.609  58.618  1.00  0.00           B
ATOM    146  SC1 ILE    77      95.189 113.609  56.768  1.00  0.00           S
ATOM    147  BB  ALA    78      92.439 111.159  61.468  1.00  0.00           B
ATOM    148  ROH CHO    79      85.889 213.509  58.568  1.00  0.00            
ATOM    149  R1  CHO    79      85.489 212.309  56.068  1.00  0.00            
ATOM    150  R2  CHO    79      82.989 211.859  54.968  1.00  0.00            
ATOM    151  R3  CHO    79      84.039 213.259  52.868  1.00  0.00            
ATOM    152  R4  CHO    79      81.939 211.609  51.668  1.00  0.00            
ATOM    153  R5  CHO    79      83.989 211.659  51.068  1.00  0.00            
ATOM    154  C1  CHO    79      82.289 212.709  47.818  1.00  0.00           C
ATOM    155  C2  CHO    79      80.539 212.409  43.368  1.00  0.00           C
ATOM    156  ROH CHO    80      76.739 146.959  57.068  1.00  0.00            
ATOM    157  R1  CHO    80      76.039 146.159  54.418  1.00  0.00            
ATOM    158  R2  CHO    80      76.239 147.859  52.268  1.00  0.00            
ATOM    159  R3  CHO    80      77.739 145.859  51.218  1.00  0.00            
ATOM    160  R4  CHO    80      77.339 147.759  48.968  1.00  0.00            
ATOM    161  R5  CHO    80      76.889 145.609  48.968  1.00  0.00            
ATOM    162  C1  CHO    80      79.389 145.759  46.118  1.00  0.00           C
ATOM    163  C2  CHO    80      78.589 145.959  43.468  1.00  0.00           C
ATOM    164  ROH CHO    81      12.589 130.759  25.768  1.00  0.00            
ATOM    165  R1  CHO    81      12.639 130.759  28.568  1.00  0.00            
ATOM    166  R2  CHO    81      10.989 129.109  30.068  1.00  0.00            
ATOM    167  R3  CHO    81      13.289 128.309  31.218  1.00  0.00            
ATOM    168  R4  CHO    81      11.439 128.609  33.468  1.00  0.00            
ATOM    169  R5  CHO    81      13.439 129.509  33.318  1.00  0.00            
ATOM    170  C1  CHO    81      13.939 127.509  36.518  1.00  0.00           C
ATOM    171  C2  CHO    81      14.639 125.609  39.268  1.00  0.00           C
ATOM    172  ROH CHO    82      66.889 212.709  27.668  1.00  0.00            
ATOM    173  R1  CHO    82      68.339 212.609  30.118  1.00  0.00            
ATOM    174  R2  CHO    82      68.339 214.759  31.868  1.00  0.00            
ATOM    175  R3  CHO    82      67.489 212.909  33.668  1.00  0.00            
ATOM    176  R4  CHO    82      68.889 214.909  35.268  1.00  0.00            
ATOM    177  R5  CHO    82      69.289 212.759  35.268  1.00  0.00            
ATOM    178  C1  CHO    82      68.389 213.259  38.968  1.00  0.00           C
ATOM    179  C2  CHO    82      69.339 215.059  41.818  1.00  0.00           C
ATOM    180  ROH CHO    83      96.839 162.159  58.768  1.00  0.00            
ATOM    181  R1  CHO    83      95.789 163.059  56.318  1.00  0.00            
ATOM    182  R2  CHO    83      97.339 164.009  54.218  1.00  0.00            
ATOM    183  R3  CHO    83      96.039 162.109  52.818  1.00  0.00            
ATOM    184  R4  CHO    83      97.439 163.709  50.818  1.00  0.00            
ATOM    185  R5  CHO    83      95.289 163.259  50.818  1.00  0.00            
ATOM    186  C1  CHO    83      96.239 161.759  47.468  1.00  0.00           C
ATOM    187  C2  CHO    83      96.339 161.009  43.668  1.00  0.00           C
ATOM    188  ROH CHO    84     221.789 197.009  29.068  1.00  0.00            
ATOM    189  R1  CHO    84     222.739 197.609  31.668  1.00  0.00            
ATOM    190  R2  CHO    84     221.089 198.109  33.818  1.00  0.00            
ATOM    191  R3  CHO    84     222.539 196.159  35.018  1.00  0.00            
ATOM    192  R4  CHO    84     221.439 197.759  37.218  1.00  0.00            
ATOM    193  R5  CHO    84     223.539 197.259  36.868  1.00  0.00            
ATOM    194  C1  CHO    84     223.039 195.709  40.318  1.00  0.00           C
ATOM    195  C2  CHO    84     221.839 197.409  43.018  1.00  0.00           C
ATOM    196  ROH CHO    85     128.789  66.959  48.768  1.00  0.00            
ATOM    197  R1  CHO    85     129.889  66.559  46.168  1.00  0.00            
ATOM    198  R2  CHO    85     128.339  66.309  43.918  1.00  0.00            
ATOM    199  R3  CHO    85     129.839  68.359  43.018  1.00  0.00            
ATOM    200  R4  CHO    85     129.039  66.909  40.568  1.00  0.00            
ATOM    201  R5  CHO    85     131.089  67.409  41.168  1.00  0.00            
ATOM    202  C1  CHO    85     130.839  69.209  37.768  1.00  0.00           C
ATOM    203  C2  CHO    85     129.889  66.859  35.018  1.00  0.00           C
ATOM    204  ROH CHO    86      86.539 159.459  58.318  1.00  0.00            
ATOM    205  R1  CHO    86      86.589 158.359  55.718  1.00  0.00            
ATOM    206  R2  CHO    86      84.889 159.259  53.718  1.00  0.00            
ATOM    207  R3  CHO    86      87.239 159.659  52.368  1.00  0.00            
ATOM    208  R4  CHO    86      85.139 159.759  50.318  1.00  0.00            
ATOM    209  R5  CHO    86      86.889 158.509  50.268  1.00  0.00            
ATOM    210  C1  CHO    86      87.439 160.459  47.018  1.00  0.00           C
ATOM    211  C2  CHO    86      87.939 160.009  43.168  1.00  0.00           C
ATOM    212  ROH CHO    87     102.289 125.559  23.118  1.00  0.00            
ATOM    213  R1  CHO    87     102.939 126.959  25.468  1.00  0.00            
ATOM    214  R2  CHO    87     101.089 127.859  27.268  1.00  0.00            
ATOM    215  R3  CHO    87     102.589 126.509  29.068  1.00  0.00            
ATOM    216  R4  CHO    87     100.789 128.159  30.718  1.00  0.00            
ATOM    217  R5  CHO    87     102.989 128.059  30.818  1.00  0.00            
ATOM    218  C1  CHO    87     102.089 127.009  34.418  1.00  0.00           C
ATOM    219  C2  CHO    87     103.289 124.559  38.218  1.00  0.00           C
ATOM    220  ROH CHO    88     125.939  94.109  52.318  1.00  0.00            
ATOM    221  R1  CHO    88     126.689  94.859  49.718  1.00  0.00            
ATOM    222  R2  CHO    88     125.539  93.809  47.418  1.00  0.00            
ATOM    223  R3  CHO    88     125.089  96.409  46.818  1.00  0.00            
ATOM    224  R4  CHO    88     125.089  95.009  44.218  1.00  0.00            
ATOM    225  R5  CHO    88     126.289  96.709  44.768  1.00  0.00            
ATOM    226  C1  CHO    88     124.389  98.159  41.768  1.00  0.00           C
ATOM    227  C2  CHO    88     126.789  98.359  38.818  1.00  0.00           C
ATOM    228  ROH CHO    89      41.289  67.809  49.918  1.00  0.00            
ATOM    229  R1  CHO    89      41.039  66.809  47.268  1.00  0.00            
ATOM    230  R2  CHO    89      38.689  65.809  46.268  1.00  0.00            
ATOM    231  R3  CHO    89      39.089  67.659  44.318  1.00  0.00            
ATOM    232  R4  CHO    89      37.439  65.609  43.068  1.00  0.00            
ATOM    233  R5  CHO    89      39.389  66.359  42.318  1.00  0.00            
ATOM    234  C1  CHO    89      37.139  67.159  39.368  1.00  0.00           C
ATOM    235  C2  CHO    89      37.339  67.659  35.718  1.00  0.00           C
ATOM    236  ROH CHO    90     188.039 102.709  59.818  1.00  0.00            
ATOM    237  R1  CHO    90     188.489 102.459  57.018  1.00  0.00            
ATOM    238  R2  CHO    90     190.889 103.159  55.818  1.00  0.00            
ATOM    239  R3  CHO    90     190.789 100.659  54.868  1.00  0.00            
ATOM    240  R4  CHO    90     192.289 102.159  52.868  1.00  0.00            
ATOM    241  R5  CHO    90     190.539 100.909  52.518  1.00  0.00            
ATOM    242  C1  CHO    90     192.989  99.209  50.168  1.00  0.00           C
ATOM    243  C2  CHO    90     196.889  98.709  48.668  1.00  0.00           C
ATOM    244  ROH CHO    91      48.639 147.509  55.868  1.00  0.00            
ATOM    245  R1  CHO    91      48.089 148.309  53.218  1.00  0.00            
ATOM    246  R2  CHO    91      50.039 149.209  51.468  1.00  0.00            
ATOM    247  R3  CHO    91      49.039 147.259  49.818  1.00  0.00            
ATOM    248  R4  CHO    91      50.639 148.909  48.068  1.00  0.00            
ATOM    249  R5  CHO    91      48.539 148.359  47.768  1.00  0.00            
ATOM    250  C1  CHO    91      50.089 146.909  44.568  1.00  0.00           C
ATOM    251  C2  CHO    91      48.589 145.459  42.018  1.00  0.00           C
ATOM    252  ROH CHO    92      43.589 148.309  54.968  1.00  0.00            
ATOM    253  R1  CHO    92      43.639 149.559  52.468  1.00  0.00            
ATOM    254  R2  CHO    92      44.239 148.209  50.118  1.00  0.00            
ATOM    255  R3  CHO    92      41.839 149.159  49.268  1.00  0.00            
ATOM    256  R4  CHO    92      43.339 148.709  46.818  1.00  0.00            
ATOM    257  R5  CHO    92      42.389 150.559  47.418  1.00  0.00            
ATOM    258  C1  CHO    92      40.589 149.909  44.118  1.00  0.00           C
ATOM    259  C2  CHO    92      41.889 149.259  40.368  1.00  0.00           C
ATOM    260  ROH CHO    93      15.739 161.409  58.618  1.00  0.00            
ATOM    261  R1  CHO    93      17.339 162.359  56.468  1.00  0.00            
ATOM    262  R2  CHO    93      17.239 161.259  53.968  1.00  0.00            
ATOM    263  R3  CHO    93      16.789 163.859  53.218  1.00  0.00            
ATOM    264  R4  CHO    93      17.039 162.359  50.668  1.00  0.00            
ATOM    265  R5  CHO    93      18.139 164.159  51.268  1.00  0.00            
ATOM    266  C1  CHO    93      16.489 165.459  48.068  1.00  0.00           C
ATOM    267  C2  CHO    93      14.839 166.209  44.668  1.00  0.00           C
ATOM    268  ROH CHO    94      26.389 181.159  61.418  1.00  0.00            
ATOM    269  R1  CHO    94      25.739 180.959  58.668  1.00  0.00            
ATOM    270  R2  CHO    94      23.689 182.409  57.518  1.00  0.00            
ATOM    271  R3  CHO    94      25.639 183.209  55.818  1.00  0.00            
ATOM    272  R4  CHO    94      23.339 182.609  54.118  1.00  0.00            
ATOM    273  R5  CHO    94      25.339 181.809  53.868  1.00  0.00            
ATOM    274  C1  CHO    94      24.939 183.509  50.518  1.00  0.00           C
ATOM    275  C2  CHO    94      26.639 184.159  46.618  1.00  0.00           C
ATOM    276  ROH CHO    95      85.539 225.859  23.018  1.00  0.00            
ATOM    277  R1  CHO    95      84.689 226.809  25.568  1.00  0.00            
ATOM    278  R2  CHO    95      83.539 225.159  27.468  1.00  0.00            
ATOM    279  R3  CHO    95      85.539 226.159  29.068  1.00  0.00            
ATOM    280  R4  CHO    95      83.739 224.709  30.868  1.00  0.00            
ATOM    281  R5  CHO    95      84.389 226.759  31.068  1.00  0.00            
ATOM    282  C1  CHO    95      85.739 225.359  34.368  1.00  0.00           C
ATOM    283  C2  CHO    95      84.539 225.309  38.418  1.00  0.00           C
ATOM    284  ROH CHO    96     146.589  32.059  48.468  1.00  0.00            
ATOM    285  R1  CHO    96     146.839  31.209  45.768  1.00  0.00            
ATOM    286  R2  CHO    96     144.689  30.809  44.118  1.00  0.00            
ATOM    287  R3  CHO    96     145.989  32.509  42.518  1.00  0.00            
ATOM    288  R4  CHO    96     144.139  31.109  40.718  1.00  0.00            
ATOM    289  R5  CHO    96     146.289  31.309  40.468  1.00  0.00            
ATOM    290  C1  CHO    96     145.039  32.909  37.218  1.00  0.00           C
ATOM    291  C2  CHO    96     144.089  34.759  34.118  1.00  0.00           C
ATOM    292  ROH CHO    97     213.089 129.959  59.418  1.00  0.00            
ATOM    293  R1  CHO    97     213.839 130.559  56.718  1.00  0.00            
ATOM    294  R2  CHO    97     214.789 128.659  54.968  1.00  0.00            
ATOM    295  R3  CHO    97     212.789 129.559  53.418  1.00  0.00            
ATOM    296  R4  CHO    97     214.989 129.009  51.568  1.00  0.00            
ATOM    297  R5  CHO    97     213.889 130.859  51.718  1.00  0.00            
ATOM    298  C1  CHO    97     213.189 130.059  48.068  1.00  0.00           C
ATOM    299  C2  CHO    97     214.589 132.859  45.468  1.00  0.00           C
ATOM    300  ROH CHO    98      75.489 143.659  23.218  1.00  0.00            
ATOM    301  R1  CHO    98      74.439 143.709  25.868  1.00  0.00            
ATOM    302  R2  CHO    98      75.489 142.209  27.868  1.00  0.00            
ATOM    303  R3  CHO    98      75.639 144.609  29.168  1.00  0.00            
ATOM    304  R4  CHO    98      76.089 142.609  31.268  1.00  0.00            
ATOM    305  R5  CHO    98      74.589 144.209  31.268  1.00  0.00            
ATOM    306  C1  CHO    98      76.539 145.109  34.468  1.00  0.00           C
ATOM    307  C2  CHO    98      78.639 143.309  37.468  1.00  0.00           C
ATOM    308  ROH CHO    99     219.739 168.159  63.418  1.00  0.00            
ATOM    309  R1  CHO    99     220.589 167.809  60.768  1.00  0.00            
ATOM    310  R2  CHO    99     219.689 165.659  59.218  1.00  0.00            
ATOM    311  R3  CHO    99     218.989 167.659  57.468  1.00  0.00            
ATOM    312  R4  CHO    99     218.989 165.209  55.868  1.00  0.00            
ATOM    313  R5  CHO    99     220.039 167.059  55.418  1.00  0.00            
ATOM    314  C1  CHO    99     217.889 166.759  52.268  1.00  0.00           C
ATOM    315  C2  CHO    99     217.289 167.109  48.368  1.00  0.00           C
ATOM    316  ROH CHO   100     219.439 105.609  31.368  1.00  0.00            
ATOM    317  R1  CHO   100     220.339 106.109  34.018  1.00  0.00            
ATOM    318  R2  CHO   100     218.739 107.359  35.918  1.00  0.00            
ATOM    319  R3  CHO   100     219.339 105.109  37.418  1.00  0.00            
ATOM    320  R4  CHO   100     218.389 107.109  39.368  1.00  0.00            
ATOM    321  R5  CHO   100     220.289 105.959  39.418  1.00  0.00            
ATOM    322  C1  CHO   100     218.739 104.909  42.718  1.00  0.00           C
ATOM    323  C2  CHO   100     218.789 103.459  47.218  1.00  0.00           C
ATOM    324  ROH CHO   101     206.989 140.109  26.018  1.00  0.00            
ATOM    325  R1  CHO   101     206.489 139.409  28.718  1.00  0.00            
ATOM    326  R2  CHO   101     207.989 140.309  30.818  1.00  0.00            
ATOM    327  R3  CHO   101     205.539 141.109  31.768  1.00  0.00            
ATOM    328  R4  CHO   101     207.139 140.559  34.168  1.00  0.00            
ATOM    329  R5  CHO   101     205.189 139.759  33.718  1.00  0.00            
ATOM    330  C1  CHO   101     204.389 141.459  37.018  1.00  0.00           C
ATOM    331  C2  CHO   101     203.489 140.459  39.918  1.00  0.00           C
ATOM    332  ROH CHO   102     157.989 105.909  19.468  1.00  0.00            
ATOM    333  R1  CHO   102     160.089 106.659  21.168  1.00  0.00            
ATOM    334  R2  CHO   102     159.689 108.159  23.518  1.00  0.00            
ATOM    335  R3  CHO   102     161.039 106.109  24.668  1.00  0.00            
ATOM    336  R4  CHO   102     160.589 108.009  26.818  1.00  0.00            
ATOM    337  R5  CHO   102     162.489 107.159  26.218  1.00  0.00            
ATOM    338  C1  CHO   102     162.389 106.009  29.868  1.00  0.00           C
ATOM    339  C2  CHO   102     162.539 105.109  32.918  1.00  0.00           C
ATOM    340  ROH CHO   103     160.489 104.359  53.418  1.00  0.00            
ATOM    341  R1  CHO   103     160.089 104.959  50.668  1.00  0.00            
ATOM    342  R2  CHO   103     162.189 105.309  48.918  1.00  0.00            
ATOM    343  R3  CHO   103     160.839 103.409  47.518  1.00  0.00            
ATOM    344  R4  CHO   103     162.089 105.109  45.468  1.00  0.00            
ATOM    345  R5  CHO   103     159.989 104.559  45.618  1.00  0.00            
ATOM    346  C1  CHO   103     160.739 103.259  42.118  1.00  0.00           C
ATOM    347  C2  CHO   103     159.189  99.809  40.118  1.00  0.00           C
ATOM    348  ROH CHO   104       0.889 143.809  26.468  1.00  0.00            
ATOM    349  R1  CHO   104       1.489 142.809  29.018  1.00  0.00            
ATOM    350  R2  CHO   104       4.089 142.409  29.918  1.00  0.00            
ATOM    351  R3  CHO   104       3.289 143.959  31.968  1.00  0.00            
ATOM    352  R4  CHO   104       4.939 141.909  33.218  1.00  0.00            
ATOM    353  R5  CHO   104       2.889 142.459  33.768  1.00  0.00            
ATOM    354  C1  CHO   104       4.639 143.059  37.118  1.00  0.00           C
ATOM    355  C2  CHO   104       5.739 143.109  40.768  1.00  0.00           C
ATOM    356  ROH CHO   105      63.689 169.859  23.768  1.00  0.00            
ATOM    357  R1  CHO   105      65.139 169.809  26.168  1.00  0.00            
ATOM    358  R2  CHO   105      64.789 171.659  28.218  1.00  0.00            
ATOM    359  R3  CHO   105      64.439 169.459  29.718  1.00  0.00            
ATOM    360  R4  CHO   105      64.639 171.659  31.668  1.00  0.00            
ATOM    361  R5  CHO   105      65.789 169.809  31.668  1.00  0.00            
ATOM    362  C1  CHO   105      64.139 169.559  35.118  1.00  0.00           C
ATOM    363  C2  CHO   105      64.739 170.409  39.418  1.00  0.00           C
ATOM    364  ROH CHO   106      12.039  62.709  58.618  1.00  0.00            
ATOM    365  R1  CHO   106      10.539  64.359  56.918  1.00  0.00            
ATOM    366  R2  CHO   106      10.589  67.109  56.968  1.00  0.00            
ATOM    367  R3  CHO   106      11.189  66.859  54.368  1.00  0.00            
ATOM    368  R4  CHO   106      10.039  69.559  54.618  1.00  0.00            
ATOM    369  R5  CHO   106       9.389  68.009  53.218  1.00  0.00            
ATOM    370  C1  CHO   106      10.289  70.759  50.768  1.00  0.00           C
ATOM    371  C2  CHO   106       7.339  69.659  48.668  1.00  0.00           C
ATOM    372  ROH CHO   107      63.239 115.559  24.268  1.00  0.00            
ATOM    373  R1  CHO   107      64.239 114.409  26.668  1.00  0.00            
ATOM    374  R2  CHO   107      66.789 114.859  27.618  1.00  0.00            
ATOM    375  R3  CHO   107      65.439 115.559  29.868  1.00  0.00            
ATOM    376  R4  CHO   107      68.239 115.109  30.718  1.00  0.00            
ATOM    377  R5  CHO   107      66.439 114.209  31.568  1.00  0.00            
ATOM    378  C1  CHO   107      67.889 115.909  34.668  1.00  0.00           C
ATOM    379  C2  CHO   107      71.139 116.959  36.718  1.00  0.00           C
ATOM    380  ROH CHO   108     126.739  38.509  22.868  1.00  0.00            
ATOM    381  R1  CHO   108     126.089  39.559  25.418  1.00  0.00            
ATOM    382  R2  CHO   108     127.839  39.359  27.568  1.00  0.00            
ATOM    383  R3  CHO   108     127.489  42.059  27.668  1.00  0.00            
ATOM    384  R4  CHO   108     128.189  41.309  30.418  1.00  0.00            
ATOM    385  R5  CHO   108     126.439  42.459  29.768  1.00  0.00            
ATOM    386  C1  CHO   108     128.039  44.959  32.168  1.00  0.00           C
ATOM    387  C2  CHO   108     130.139  47.459  33.368  1.00  0.00           C
ATOM    388  ROH CHO   109      47.039 164.909  58.068  1.00  0.00            
ATOM    389  R1  CHO   109      46.589 163.659  55.568  1.00  0.00            
ATOM    390  R2  CHO   109      46.289 165.109  53.218  1.00  0.00            
ATOM    391  R3  CHO   109      48.289 163.559  52.318  1.00  0.00            
ATOM    392  R4  CHO   109      47.139 164.759  49.918  1.00  0.00            
ATOM    393  R5  CHO   109      47.439 162.609  50.268  1.00  0.00            
ATOM    394  C1  CHO   109      49.539 163.059  47.118  1.00  0.00           C
ATOM    395  C2  CHO   109      47.689 163.459  43.518  1.00  0.00           C
ATOM    396  ROH CHO   110     171.289 103.259  57.118  1.00  0.00            
ATOM    397  R1  CHO   110     171.539 102.709  54.318  1.00  0.00            
ATOM    398  R2  CHO   110     171.689 104.709  52.418  1.00  0.00            
ATOM    399  R3  CHO   110     173.989 103.359  51.718  1.00  0.00            
ATOM    400  R4  CHO   110     172.989 104.509  49.218  1.00  0.00            
ATOM    401  R5  CHO   110     173.489 102.409  49.568  1.00  0.00            
ATOM    402  C1  CHO   110     175.839 103.159  46.668  1.00  0.00           C
ATOM    403  C2  CHO   110     174.689 104.059  42.668  1.00  0.00           C
ATOM    404  ROH CHO   111      69.689   9.409  25.218  1.00  0.00            
ATOM    405  R1  CHO   111      70.289   7.559  27.218  1.00  0.00            
ATOM    406  R2  CHO   111      72.389   7.859  28.968  1.00  0.00            
ATOM    407  R3  CHO   111      70.489   7.559  30.868  1.00  0.00            
ATOM    408  R4  CHO   111      73.039   7.159  32.318  1.00  0.00            
ATOM    409  R5  CHO   111      71.289   5.809  32.268  1.00  0.00            
ATOM    410  C1  CHO   111      71.589   6.509  36.068  1.00  0.00           C
ATOM    411  C2  CHO   111      71.189   6.409  40.768  1.00  0.00           C
ATOM    412  ROH CHO   112      44.939 191.259  26.218  1.00  0.00            
ATOM    413  R1  CHO   112      44.339 190.959  28.968  1.00  0.00            
ATOM    414  R2  CHO   112      45.439 188.959  30.518  1.00  0.00            
ATOM    415  R3  CHO   112      46.089 191.059  32.118  1.00  0.00            
ATOM    416  R4  CHO   112      45.839 188.809  33.968  1.00  0.00            
ATOM    417  R5  CHO   112      44.839 190.759  34.118  1.00  0.00            
ATOM    418  C1  CHO   112      46.689 190.709  37.468  1.00  0.00           C
ATOM    419  C2  CHO   112      47.889 189.809  41.318  1.00  0.00           C
ATOM    420  ROH CHO   113      95.139  89.709  54.118  1.00  0.00            
ATOM    421  R1  CHO   113      94.439  89.759  51.368  1.00  0.00            
ATOM    422  R2  CHO   113      94.189  92.109  49.968  1.00  0.00            
ATOM    423  R3  CHO   113      95.989  90.959  48.318  1.00  0.00            
ATOM    424  R4  CHO   113      94.939  93.209  46.768  1.00  0.00            
ATOM    425  R5  CHO   113      95.039  91.109  46.118  1.00  0.00            
ATOM    426  C1  CHO   113      97.089  92.759  43.368  1.00  0.00           C
ATOM    427  C2  CHO   113      96.689  94.109  39.218  1.00  0.00           C
ATOM    428  ROH CHO   114      11.539 119.859  59.968  1.00  0.00            
ATOM    429  R1  CHO   114      10.739 121.309  57.718  1.00  0.00            
ATOM    430  R2  CHO   114      12.389 121.759  55.568  1.00  0.00            
ATOM    431  R3  CHO   114      10.339 120.709  54.168  1.00  0.00            
ATOM    432  R4  CHO   114      12.189 121.609  52.118  1.00  0.00            
ATOM    433  R5  CHO   114      10.089 122.159  52.268  1.00  0.00            
ATOM    434  C1  CHO   114      10.139 120.559  48.768  1.00  0.00           C
ATOM    435  C2  CHO   114      10.239 122.059  45.818  1.00  0.00           C
ATOM    436  ROH CHO   115     163.539  72.309  20.318  1.00  0.00            
ATOM    437  R1  CHO   115     163.439  73.859  22.718  1.00  0.00            
ATOM    438  R2  CHO   115     162.289  76.359  22.868  1.00  0.00            
ATOM    439  R3  CHO   115     160.839  75.259  24.868  1.00  0.00            
ATOM    440  R4  CHO   115     160.239  78.109  25.018  1.00  0.00            
ATOM    441  R5  CHO   115     160.989  76.859  26.618  1.00  0.00            
ATOM    442  C1  CHO   115     157.739  78.109  28.168  1.00  0.00           C
ATOM    443  C2  CHO   115     154.089  79.209  28.468  1.00  0.00           C
ATOM    444  ROH CHO   116     107.889  33.109  18.168  1.00  0.00            
ATOM    445  R1  CHO   116     106.739  33.609  20.718  1.00  0.00            
ATOM    446  R2  CHO   116     104.089  33.009  21.268  1.00  0.00            
ATOM    447  R3  CHO   116     105.189  31.659  23.318  1.00  0.00            
ATOM    448  R4  CHO   116     102.339  32.009  24.068  1.00  0.00            
ATOM    449  R5  CHO   116     104.089  32.559  25.268  1.00  0.00            
ATOM    450  C1  CHO   116     102.389  30.109  27.668  1.00  0.00           C
ATOM    451  C2  CHO   116     101.889  28.059  32.018  1.00  0.00           C
ATOM    452  ROH CHO   117     221.439  16.509  58.768  1.00  0.00            
ATOM    453  R1  CHO   117     222.889  17.609  56.568  1.00  0.00            
ATOM    454  R2  CHO   117     222.639  16.609  54.018  1.00  0.00            
ATOM    455  R3  CHO   117     222.039  19.159  53.418  1.00  0.00            
ATOM    456  R4  CHO   117     223.289  18.109  50.968  1.00  0.00            
ATOM    457  R5  CHO   117     223.889  19.909  52.068  1.00  0.00            
ATOM    458  C1  CHO   117     223.139  21.459  48.668  1.00  0.00           C
ATOM    459  C2  CHO   117     221.639  21.609  44.968  1.00  0.00           C
ATOM    460  ROH CHO   118     171.239  20.209  30.768  1.00  0.00            
ATOM    461  R1  CHO   118     169.789  21.009  33.068  1.00  0.00            
ATOM    462  R2  CHO   118     170.239  19.859  35.568  1.00  0.00            
ATOM    463  R3  CHO   118     170.539  22.459  36.318  1.00  0.00            
ATOM    464  R4  CHO   118     169.689  21.109  38.768  1.00  0.00            
ATOM    465  R5  CHO   118     168.789  22.859  37.868  1.00  0.00            
ATOM    466  C1  CHO   118     169.689  24.259  41.318  1.00  0.00           C
ATOM    467  C2  CHO   118     169.639  22.759  44.568  1.00  0.00           C
ATOM    468  ROH CHO   119     148.789 141.859  24.818  1.00  0.00            
ATOM    469  R1  CHO   119     148.439 140.609  27.368  1.00  0.00            
ATOM    470  R2  CHO   119     150.439 140.509  29.268  1.00  0.00            
ATOM    471  R3  CHO   119     148.539 141.609  30.868  1.00  0.00            
ATOM    472  R4  CHO   119     150.739 140.909  32.668  1.00  0.00            
ATOM    473  R5  CHO   119     148.639 140.359  32.868  1.00  0.00            
ATOM    474  C1  CHO   119     149.139 142.209  36.168  1.00  0.00           C
ATOM    475  C2  CHO   119     150.839 144.709  38.568  1.00  0.00           C
ATOM    476  ROH CHO   120     208.239 139.909  61.868  1.00  0.00            
ATOM    477  R1  CHO   120     208.439 138.409  59.468  1.00  0.00            
ATOM    478  R2  CHO   120     206.889 138.909  57.268  1.00  0.00            
ATOM    479  R3  CHO   120     209.289 139.059  56.018  1.00  0.00            
ATOM    480  R4  CHO   120     207.289 139.209  53.818  1.00  0.00            
ATOM    481  R5  CHO   120     208.989 137.809  53.968  1.00  0.00            
ATOM    482  C1  CHO   120     209.789 139.559  50.668  1.00  0.00           C
ATOM    483  C2  CHO   120     209.589 137.459  46.618  1.00  0.00           C
ATOM    484  ROH CHO   121     105.739 113.959  25.868  1.00  0.00            
ATOM    485  R1  CHO   121     105.289 112.459  28.218  1.00  0.00            
ATOM    486  R2  CHO   121     107.189 112.259  30.218  1.00  0.00            
ATOM    487  R3  CHO   121     105.139 113.109  31.818  1.00  0.00            
ATOM    488  R4  CHO   121     106.639 111.209  33.468  1.00  0.00            
ATOM    489  R5  CHO   121     104.489 111.209  33.018  1.00  0.00            
ATOM    490  C1  CHO   121     104.389 111.409  36.868  1.00  0.00           C
ATOM    491  C2  CHO   121     102.739 109.759  39.668  1.00  0.00           C
ATOM    492  ROH CHO   122      66.239  83.609  24.218  1.00  0.00            
ATOM    493  R1  CHO   122      65.389  83.559  26.918  1.00  0.00            
ATOM    494  R2  CHO   122      63.439  81.809  27.818  1.00  0.00            
ATOM    495  R3  CHO   122      65.389  81.109  29.618  1.00  0.00            
ATOM    496  R4  CHO   122      63.039  79.659  30.468  1.00  0.00            
ATOM    497  R5  CHO   122      64.239  80.959  31.718  1.00  0.00            
ATOM    498  C1  CHO   122      64.589  77.709  33.718  1.00  0.00           C
ATOM    499  C2  CHO   122      64.139  74.309  35.618  1.00  0.00           C
ATOM    500  ROH CHO   123     135.489 104.309  55.718  1.00  0.00            
ATOM    501  R1  CHO   123     136.589 104.609  53.118  1.00  0.00            
ATOM    502  R2  CHO   123     135.189 103.909  50.818  1.00  0.00            
ATOM    503  R3  CHO   123     135.789 106.459  50.118  1.00  0.00            
ATOM    504  R4  CHO   123     135.289 105.059  47.568  1.00  0.00            
ATOM    505  R5  CHO   123     137.039 106.259  48.068  1.00  0.00            
ATOM    506  C1  CHO   123     135.839 108.159  45.018  1.00  0.00           C
ATOM    507  C2  CHO   123     136.939 110.709  42.818  1.00  0.00           C
ATOM    508  ROH CHO   124     163.889 127.009  24.018  1.00  0.00            
ATOM    509  R1  CHO   124     164.439 127.759  26.718  1.00  0.00            
ATOM    510  R2  CHO   124     162.689 127.259  28.768  1.00  0.00            
ATOM    511  R3  CHO   124     164.839 126.109  29.918  1.00  0.00            
ATOM    512  R4  CHO   124     163.139 126.859  32.168  1.00  0.00            
ATOM    513  R5  CHO   124     165.239 127.359  31.868  1.00  0.00            
ATOM    514  C1  CHO   124     165.489 125.459  35.218  1.00  0.00           C
ATOM    515  C2  CHO   124     166.689 123.509  37.868  1.00  0.00           C
ATOM    516  ROH CHO   125      38.839 146.059  55.368  1.00  0.00            
ATOM    517  R1  CHO   125      39.039 147.009  52.718  1.00  0.00            
ATOM    518  R2  CHO   125      39.939 145.409  50.668  1.00  0.00            
ATOM    519  R3  CHO   125      37.539 146.059  49.518  1.00  0.00            
ATOM    520  R4  CHO   125      39.489 146.159  47.318  1.00  0.00            
ATOM    521  R5  CHO   125      38.139 147.759  47.868  1.00  0.00            
ATOM    522  C1  CHO   125      36.989 147.209  44.268  1.00  0.00           C
ATOM    523  C2  CHO   125      36.889 148.659  40.518  1.00  0.00           C
ATOM    524  ROH CHO   126     196.839 121.159  24.968  1.00  0.00            
ATOM    525  R1  CHO   126     196.639 122.659  27.318  1.00  0.00            
ATOM    526  R2  CHO   126     195.039 121.859  29.468  1.00  0.00            
ATOM    527  R3  CHO   126     197.389 122.159  30.868  1.00  0.00            
ATOM    528  R4  CHO   126     195.239 122.359  32.868  1.00  0.00            
ATOM    529  R5  CHO   126     196.839 123.809  32.518  1.00  0.00            
ATOM    530  C1  CHO   126     197.539 122.909  36.218  1.00  0.00           C
ATOM    531  C2  CHO   126     197.889 123.209  39.918  1.00  0.00           C
ATOM    532  ROH CHO   127      89.239 204.609  20.268  1.00  0.00            
ATOM    533  R1  CHO   127      87.739 205.409  22.568  1.00  0.00            
ATOM    534  R2  CHO   127      87.239 203.709  24.668  1.00  0.00            
ATOM    535  R3  CHO   127      88.389 205.659  26.118  1.00  0.00            
ATOM    536  R4  CHO   127      87.189 203.859  28.118  1.00  0.00            
ATOM    537  R5  CHO   127      86.839 206.009  27.968  1.00  0.00            
ATOM    538  C1  CHO   127      88.289 205.809  31.518  1.00  0.00           C
ATOM    539  C2  CHO   127      90.239 206.059  35.018  1.00  0.00           C
ATOM    540  ROH CHO   128       8.839 151.259  24.568  1.00  0.00            
ATOM    541  R1  CHO   128       9.089 150.109  27.118  1.00  0.00            
ATOM    542  R2  CHO   128      11.489 149.909  28.418  1.00  0.00            
ATOM    543  R3  CHO   128      10.189 151.209  30.418  1.00  0.00            
ATOM    544  R4  CHO   128      11.689 149.059  31.768  1.00  0.00            
ATOM    545  R5  CHO   128       9.539 149.459  31.968  1.00  0.00            
ATOM    546  C1  CHO   128      10.539 149.759  35.618  1.00  0.00           C
ATOM    547  C2  CHO   128      11.589 152.409  39.268  1.00  0.00           C
ATOM    548  ROH CHO   129      60.389 117.259  57.318  1.00  0.00            
ATOM    549  R1  CHO   129      59.739 116.559  54.668  1.00  0.00            
ATOM    550  R2  CHO   129      60.089 118.309  52.518  1.00  0.00            
ATOM    551  R3  CHO   129      61.489 116.209  51.468  1.00  0.00            
ATOM    552  R4  CHO   129      60.639 117.759  49.168  1.00  0.00            
ATOM    553  R5  CHO   129      60.289 115.609  49.518  1.00  0.00            
ATOM    554  C1  CHO   129      62.189 115.459  46.218  1.00  0.00           C
ATOM    555  C2  CHO   129      64.139 115.359  43.418  1.00  0.00           C
ATOM    556  ROH CHO   130      28.089 212.909  32.768  1.00  0.00            
ATOM    557  R1  CHO   130      27.289 213.009  35.518  1.00  0.00            
ATOM    558  R2  CHO   130      26.389 210.809  36.868  1.00  0.00            
ATOM    559  R3  CHO   130      28.339 211.509  38.618  1.00  0.00            
ATOM    560  R4  CHO   130      26.339 210.059  40.268  1.00  0.00            
ATOM    561  R5  CHO   130      27.189 212.059  40.668  1.00  0.00            
ATOM    562  C1  CHO   130      28.189 210.259  43.868  1.00  0.00           C
ATOM    563  C2  CHO   130      29.239 208.559  46.168  1.00  0.00           C
ATOM    564  ROH CHO   131     190.989 178.459  59.868  1.00  0.00            
ATOM    565  R1  CHO   131     190.739 179.859  57.418  1.00  0.00            
ATOM    566  R2  CHO   131     192.689 181.559  56.468  1.00  0.00            
ATOM    567  R3  CHO   131     192.489 180.009  54.268  1.00  0.00            
ATOM    568  R4  CHO   131     193.339 182.659  53.268  1.00  0.00            
ATOM    569  R5  CHO   131     191.639 181.509  52.568  1.00  0.00            
ATOM    570  C1  CHO   131     193.539 181.859  49.318  1.00  0.00           C
ATOM    571  C2  CHO   131     193.639 181.559  45.968  1.00  0.00           C
ATOM    572  ROH CHO   132     203.789 182.509  29.268  1.00  0.00            
ATOM    573  R1  CHO   132     203.039 183.409  31.868  1.00  0.00            
ATOM    574  R2  CHO   132     200.789 182.509  33.168  1.00  0.00            
ATOM    575  R3  CHO   132     202.539 181.959  35.168  1.00  0.00            
ATOM    576  R4  CHO   132     199.939 182.009  36.468  1.00  0.00            
ATOM    577  R5  CHO   132     201.689 183.159  37.068  1.00  0.00            
ATOM    578  C1  CHO   132     201.089 181.209  40.318  1.00  0.00           C
ATOM    579  C2  CHO   132     200.939 177.959  43.218  1.00  0.00           C
ATOM    580  ROH CHO   133     139.789 147.559  23.268  1.00  0.00            
ATOM    581  R1  CHO   133     138.589 145.809  25.168  1.00  0.00            
ATOM    582  R2  CHO   133     139.939 143.659  26.218  1.00  0.00            
ATOM    583  R3  CHO   133     139.239 144.759  28.568  1.00  0.00            
ATOM    584  R4  CHO   133     140.539 142.259  29.318  1.00  0.00            
ATOM    585  R5  CHO   133     138.589 142.909  29.968  1.00  0.00            
ATOM    586  C1  CHO   133     140.239 142.559  33.368  1.00  0.00           C
ATOM    587  C2  CHO   133     139.589 143.009  36.718  1.00  0.00           C
ATOM    588  ROH CHO   134      50.239  85.609  54.468  1.00  0.00            
ATOM    589  R1  CHO   134      49.289  86.759  52.068  1.00  0.00            
ATOM    590  R2  CHO   134      50.939  87.659  50.068  1.00  0.00            
ATOM    591  R3  CHO   134      49.439  86.009  48.518  1.00  0.00            
ATOM    592  R4  CHO   134      50.389  88.109  46.668  1.00  0.00            
ATOM    593  R5  CHO   134      48.339  87.509  46.968  1.00  0.00            
ATOM    594  C1  CHO   134      48.639  86.809  43.268  1.00  0.00           C
ATOM    595  C2  CHO   134      49.289  84.959  39.818  1.00  0.00           C
ATOM    596  ROH CHO   135     160.339  82.009  54.668  1.00  0.00            
ATOM    597  R1  CHO   135     161.939  81.609  52.368  1.00  0.00            
ATOM    598  R2  CHO   135     161.389  79.609  50.518  1.00  0.00            
ATOM    599  R3  CHO   135     161.439  81.709  48.768  1.00  0.00            
ATOM    600  R4  CHO   135     162.189  79.359  47.168  1.00  0.00            
ATOM    601  R5  CHO   135     163.289  81.259  47.318  1.00  0.00            
ATOM    602  C1  CHO   135     162.689  81.209  43.568  1.00  0.00           C
ATOM    603  C2  CHO   135     164.289  81.159  40.368  1.00  0.00           C
ATOM    604  ROH CHO   136     102.639 103.559  21.718  1.00  0.00            
ATOM    605  R1  CHO   136     102.839 103.759  24.518  1.00  0.00            
ATOM    606  R2  CHO   136     100.739 104.659  26.118  1.00  0.00            
ATOM    607  R3  CHO   136     101.139 102.309  27.418  1.00  0.00            
ATOM    608  R4  CHO   136     100.689 104.259  29.518  1.00  0.00            
ATOM    609  R5  CHO   136     102.389 102.909  29.368  1.00  0.00            
ATOM    610  C1  CHO   136     101.039 101.809  32.768  1.00  0.00           C
ATOM    611  C2  CHO   136     100.389  98.659  33.218  1.00  0.00           C
ATOM    612  ROH CHO   137     193.989 208.109  59.768  1.00  0.00            
ATOM    613  R1  CHO   137     194.039 208.059  56.918  1.00  0.00            
ATOM    614  R2  CHO   137     191.989 206.959  55.418  1.00  0.00            
ATOM    615  R3  CHO   137     191.989 209.409  54.218  1.00  0.00            
ATOM    616  R4  CHO   137     191.339 207.509  52.068  1.00  0.00            
ATOM    617  R5  CHO   137     192.939 209.009  52.068  1.00  0.00            
ATOM    618  C1  CHO   137     190.989 210.159  48.968  1.00  0.00           C
ATOM    619  C2  CHO   137     188.839 209.159  45.718  1.00  0.00           C
ATOM    620  ROH CHO   138      16.739  75.359  27.518  1.00  0.00            
ATOM    621  R1  CHO   138      17.089  76.009  30.218  1.00  0.00            
ATOM    622  R2  CHO   138      16.539  74.259  32.268  1.00  0.00            
ATOM    623  R3  CHO   138      19.139  74.809  33.018  1.00  0.00            
ATOM    624  R4  CHO   138      17.839  73.859  35.468  1.00  0.00            
ATOM    625  R5  CHO   138      18.939  75.709  35.218  1.00  0.00            
ATOM    626  C1  CHO   138      20.989  74.059  38.018  1.00  0.00           C
ATOM    627  C2  CHO   138      22.139  74.459  42.368  1.00  0.00           C
ATOM    628  ROH CHO   139      58.889 185.659  27.718  1.00  0.00            
ATOM    629  R1  CHO   139      57.889 185.959  30.318  1.00  0.00            
ATOM    630  R2  CHO   139      58.089 183.959  32.218  1.00  0.00            
ATOM    631  R3  CHO   139      59.239 185.959  33.718  1.00  0.00            
ATOM    632  R4  CHO   139      58.789 183.759  35.618  1.00  0.00            
ATOM    633  R5  CHO   139      58.139 185.809  35.818  1.00  0.00            
ATOM    634  C1  CHO   139      60.239 185.509  38.968  1.00  0.00           C
ATOM    635  C2  CHO   139      58.889 187.359  42.218  1.00  0.00           C
ATOM    636  ROH CHO   140     225.239 201.109  28.218  1.00  0.00            
ATOM    637  R1  CHO   140     225.139 202.209  30.818  1.00  0.00            
ATOM    638  R2  CHO   140     222.989 201.809  32.518  1.00  0.00            
ATOM    639  R3  CHO   140     224.939 200.959  34.218  1.00  0.00            
ATOM    640  R4  CHO   140     222.789 201.809  35.968  1.00  0.00            
ATOM    641  R5  CHO   140     224.839 202.459  36.068  1.00  0.00            
ATOM    642  C1  CHO   140     224.489 201.009  39.568  1.00  0.00           C
ATOM    643  C2  CHO   140     222.089 202.109  41.868  1.00  0.00           C
ATOM    644  ROH CHO   141      17.389  29.459  29.168  1.00  0.00            
ATOM    645  R1  CHO   141      19.089  29.409  31.418  1.00  0.00            
ATOM    646  R2  CHO   141      19.789  31.709  32.818  1.00  0.00            
ATOM    647  R3  CHO   141      18.839  30.309  34.968  1.00  0.00            
ATOM    648  R4  CHO   141      20.139  32.709  36.118  1.00  0.00            
ATOM    649  R5  CHO   141      20.489  30.659  36.668  1.00  0.00            
ATOM    650  C1  CHO   141      19.389  32.009  40.018  1.00  0.00           C
ATOM    651  C2  CHO   141      22.389  31.959  42.118  1.00  0.00           C
ATOM    652  ROH CHO   142     217.889 211.209  32.018  1.00  0.00            
ATOM    653  R1  CHO   142     217.539 210.609  34.768  1.00  0.00            
ATOM    654  R2  CHO   142     219.689 210.009  36.418  1.00  0.00            
ATOM    655  R3  CHO   142     218.639 212.009  37.968  1.00  0.00            
ATOM    656  R4  CHO   142     220.839 210.959  39.568  1.00  0.00            
ATOM    657  R5  CHO   142     218.789 211.209  40.218  1.00  0.00            
ATOM    658  C1  CHO   142     220.539 213.359  42.768  1.00  0.00           C
ATOM    659  C2  CHO   142     223.289 214.609  44.768  1.00  0.00           C
ATOM    660  ROH CHO   143     223.339 159.859  26.918  1.00  0.00            
ATOM    661  R1  CHO   143     223.389 157.959  28.968  1.00  0.00            
ATOM    662  R2  CHO   143     225.089 158.109  31.118  1.00  0.00            
ATOM    663  R3  CHO   143     222.789 157.859  32.568  1.00  0.00            
ATOM    664  R4  CHO   143     224.989 157.609  34.568  1.00  0.00            
ATOM    665  R5  CHO   143     223.339 156.209  34.218  1.00  0.00            
ATOM    666  C1  CHO   143     222.739 157.009  37.868  1.00  0.00           C
ATOM    667  C2  CHO   143     223.689 158.409  41.618  1.00  0.00           C
ATOM    668  ROH CHO   144     154.939 174.759  55.868  1.00  0.00            
ATOM    669  R1  CHO   144     153.789 175.109  53.318  1.00  0.00            
ATOM    670  R2  CHO   144     155.239 175.809  51.068  1.00  0.00            
ATOM    671  R3  CHO   144     154.139 173.609  50.018  1.00  0.00            
ATOM    672  R4  CHO   144     155.039 175.159  47.718  1.00  0.00            
ATOM    673  R5  CHO   144     153.039 174.359  48.018  1.00  0.00            
ATOM    674  C1  CHO   144     153.839 172.659  44.718  1.00  0.00           C
ATOM    675  C2  CHO   144     154.489 172.909  41.218  1.00  0.00           C
ATOM    676  ROH CHO   145     183.689 148.809  60.968  1.00  0.00            
ATOM    677  R1  CHO   145     182.189 147.759  58.818  1.00  0.00            
ATOM    678  R2  CHO   145     181.139 149.309  56.818  1.00  0.00            
ATOM    679  R3  CHO   145     182.489 147.559  55.218  1.00  0.00            
ATOM    680  R4  CHO   145     181.139 149.359  53.368  1.00  0.00            
ATOM    681  R5  CHO   145     181.039 147.209  53.368  1.00  0.00            
ATOM    682  C1  CHO   145     182.389 147.809  49.818  1.00  0.00           C
ATOM    683  C2  CHO   145     181.139 146.709  46.868  1.00  0.00           C
ATOM    684  ROH CHO   146      84.939 130.359  21.118  1.00  0.00            
ATOM    685  R1  CHO   146      84.689 128.809  23.468  1.00  0.00            
ATOM    686  R2  CHO   146      86.539 128.859  25.468  1.00  0.00            
ATOM    687  R3  CHO   146      84.389 129.509  27.018  1.00  0.00            
ATOM    688  R4  CHO   146      86.439 128.609  28.918  1.00  0.00            
ATOM    689  R5  CHO   146      84.389 127.859  28.768  1.00  0.00            
ATOM    690  C1  CHO   146      84.339 129.059  32.368  1.00  0.00           C
ATOM    691  C2  CHO   146      86.039 128.409  35.918  1.00  0.00           C
ATOM    692  ROH CHO   147     171.039 109.959  56.668  1.00  0.00            
ATOM    693  R1  CHO   147     170.339 108.809  54.218  1.00  0.00            
ATOM    694  R2  CHO   147     169.589 110.259  52.018  1.00  0.00            
ATOM    695  R3  CHO   147     171.589 108.859  50.768  1.00  0.00            
ATOM    696  R4  CHO   147     170.439 110.509  48.668  1.00  0.00            
ATOM    697  R5  CHO   147     170.689 108.309  48.618  1.00  0.00            
ATOM    698  C1  CHO   147     172.739 109.309  45.568  1.00  0.00           C
ATOM    699  C2  CHO   147     174.539 110.259  41.968  1.00  0.00           C
ATOM    700  ROH CHO   148     152.189 183.559  55.018  1.00  0.00            
ATOM    701  R1  CHO   148     151.839 185.059  52.618  1.00  0.00            
ATOM    702  R2  CHO   148     153.139 184.409  50.268  1.00  0.00            
ATOM    703  R3  CHO   148     150.639 184.359  49.218  1.00  0.00            
ATOM    704  R4  CHO   148     152.389 184.859  46.918  1.00  0.00            
ATOM    705  R5  CHO   148     150.639 186.009  47.518  1.00  0.00            
ATOM    706  C1  CHO   148     149.589 185.009  44.018  1.00  0.00           C
ATOM    707  C2  CHO   148     148.039 185.759  40.968  1.00  0.00           C
ATOM    708  ROH CHO   149     155.589 102.509  54.218  1.00  0.00            
ATOM    709  R1  CHO   149     155.139 101.759  51.518  1.00  0.00            
ATOM    710  R2  CHO   149     153.989 103.459  49.668  1.00  0.00            
ATOM    711  R3  CHO   149     156.239 102.859  48.218  1.00  0.00            
ATOM    712  R4  CHO   149     154.239 103.609  46.218  1.00  0.00            
ATOM    713  R5  CHO   149     155.389 101.809  46.268  1.00  0.00            
ATOM    714  C1  CHO   149     156.439 103.159  42.868  1.00  0.00           C
ATOM    715  C2  CHO   149     155.139 103.609  39.718  1.00  0.00           C
ATOM    716  ROH CHO   150      34.089  86.209  23.218  1.00  0.00            
ATOM    717  R1  CHO   150      35.589  87.209  25.418  1.00  0.00            
ATOM    718  R2  CHO   150      34.439  88.709  27.468  1.00  0.00            
ATOM    719  R3  CHO   150      35.589  86.759  29.018  1.00  0.00            
ATOM    720  R4  CHO   150      35.339  89.159  30.768  1.00  0.00            
ATOM    721  R5  CHO   150      37.139  87.959  30.368  1.00  0.00            
ATOM    722  C1  CHO   150      36.939  87.609  34.168  1.00  0.00           C
ATOM    723  C2  CHO   150      35.089  87.059  37.068  1.00  0.00           C
ATOM    724  ROH CHO   151     183.589 170.459  27.068  1.00  0.00            
ATOM    725  R1  CHO   151     183.139 168.659  29.218  1.00  0.00            
ATOM    726  R2  CHO   151     183.789 169.209  31.818  1.00  0.00            
ATOM    727  R3  CHO   151     181.189 168.609  32.268  1.00  0.00            
ATOM    728  R4  CHO   151     182.489 168.159  34.868  1.00  0.00            
ATOM    729  R5  CHO   151     181.289 166.759  33.818  1.00  0.00            
ATOM    730  C1  CHO   151     179.339 166.959  37.068  1.00  0.00           C
ATOM    731  C2  CHO   151     177.689 165.009  40.168  1.00  0.00           C
ATOM    732  ROH CHO   152     217.839 160.559  28.368  1.00  0.00            
ATOM    733  R1  CHO   152     219.289 160.559  30.818  1.00  0.00            
ATOM    734  R2  CHO   152     218.739 162.259  32.868  1.00  0.00            
ATOM    735  R3  CHO   152     218.539 160.009  34.368  1.00  0.00            
ATOM    736  R4  CHO   152     219.089 162.059  36.318  1.00  0.00            
ATOM    737  R5  CHO   152     220.189 160.209  36.018  1.00  0.00            
ATOM    738  C1  CHO   152     219.139 159.759  39.668  1.00  0.00           C
ATOM    739  C2  CHO   152     217.089 160.259  42.968  1.00  0.00           C
ATOM    740  ROH CHO   153      18.689 221.859  33.218  1.00  0.00            
ATOM    741  R1  CHO   153      17.839 220.809  35.668  1.00  0.00            
ATOM    742  R2  CHO   153      18.089 218.109  36.268  1.00  0.00            
ATOM    743  R3  CHO   153      19.339 219.109  38.518  1.00  0.00            
ATOM    744  R4  CHO   153      17.739 216.809  39.468  1.00  0.00            
ATOM    745  R5  CHO   153      17.739 218.859  40.268  1.00  0.00            
ATOM    746  C1  CHO   153      18.789 216.959  43.418  1.00  0.00           C
ATOM    747  C2  CHO   153      18.689 213.659  46.218  1.00  0.00           C
ATOM    748  ROH CHO   154     188.289 162.609  23.268  1.00  0.00            
ATOM    749  R1  CHO   154     188.339 163.209  26.068  1.00  0.00            
ATOM    750  R2  CHO   154     186.389 164.709  27.268  1.00  0.00            
ATOM    751  R3  CHO   154     186.189 162.559  28.918  1.00  0.00            
ATOM    752  R4  CHO   154     185.339 164.859  30.568  1.00  0.00            
ATOM    753  R5  CHO   154     186.889 163.409  31.068  1.00  0.00            
ATOM    754  C1  CHO   154     184.539 162.909  34.068  1.00  0.00           C
ATOM    755  C2  CHO   154     182.839 163.309  37.768  1.00  0.00           C
ATOM    756  ROH CHO   155      61.789 106.009  20.768  1.00  0.00            
ATOM    757  R1  CHO   155      62.239 105.009  23.318  1.00  0.00            
ATOM    758  R2  CHO   155      63.539 106.409  25.318  1.00  0.00            
ATOM    759  R3  CHO   155      61.339 105.859  26.768  1.00  0.00            
ATOM    760  R4  CHO   155      63.539 105.509  28.618  1.00  0.00            
ATOM    761  R5  CHO   155      61.989 104.059  28.168  1.00  0.00            
ATOM    762  C1  CHO   155      61.439 104.459  31.918  1.00  0.00           C
ATOM    763  C2  CHO   155      62.039 104.509  35.618  1.00  0.00           C
ATOM    764  ROH CHO   156     197.439 156.459  26.118  1.00  0.00            
ATOM    765  R1  CHO   156     196.589 157.359  28.618  1.00  0.00            
ATOM    766  R2  CHO   156     194.389 156.309  29.968  1.00  0.00            
ATOM    767  R3  CHO   156     196.189 155.909  31.968  1.00  0.00            
ATOM    768  R4  CHO   156     193.539 155.859  33.268  1.00  0.00            
ATOM    769  R5  CHO   156     195.239 157.109  33.818  1.00  0.00            
ATOM    770  C1  CHO   156     194.739 155.209  37.118  1.00  0.00           C
ATOM    771  C2  CHO   156     196.689 155.809  40.668  1.00  0.00           C
ATOM    772  ROH CHO   157     182.789 159.859  62.918  1.00  0.00            
ATOM    773  R1  CHO   157     182.089 160.159  60.218  1.00  0.00            
ATOM    774  R2  CHO   157     183.639 161.659  58.468  1.00  0.00            
ATOM    775  R3  CHO   157     183.589 159.359  56.968  1.00  0.00            
ATOM    776  R4  CHO   157     185.239 161.209  55.418  1.00  0.00            
ATOM    777  R5  CHO   157     183.489 160.109  54.718  1.00  0.00            
ATOM    778  C1  CHO   157     186.089 158.859  52.218  1.00  0.00           C
ATOM    779  C2  CHO   157     186.239 157.459  48.618  1.00  0.00           C
ATOM    780  ROH CHO   158     103.689 147.059  22.218  1.00  0.00            
ATOM    781  R1  CHO   158     104.539 146.809  24.868  1.00  0.00            
ATOM    782  R2  CHO   158     104.889 148.959  26.568  1.00  0.00            
ATOM    783  R3  CHO   158     103.239 147.509  28.168  1.00  0.00            
ATOM    784  R4  CHO   158     104.439 149.509  29.968  1.00  0.00            
ATOM    785  R5  CHO   158     104.389 147.359  30.268  1.00  0.00            
ATOM    786  C1  CHO   158     102.589 148.509  33.468  1.00  0.00           C
ATOM    787  C2  CHO   158     102.489 146.209  37.018  1.00  0.00           C
ATOM    788  ROH CHO   159     159.639 124.209  21.168  1.00  0.00            
ATOM    789  R1  CHO   159     159.089 124.809  23.868  1.00  0.00            
ATOM    790  R2  CHO   159     157.989 122.959  25.618  1.00  0.00            
ATOM    791  R3  CHO   159     160.139 123.609  27.118  1.00  0.00            
ATOM    792  R4  CHO   159     158.039 122.909  29.068  1.00  0.00            
ATOM    793  R5  CHO   159     159.239 124.759  29.018  1.00  0.00            
ATOM    794  C1  CHO   159     160.139 123.509  32.518  1.00  0.00           C
ATOM    795  C2  CHO   159     160.439 123.059  36.718  1.00  0.00           C
ATOM    796  ROH CHO   160      84.239 112.509  25.418  1.00  0.00            
ATOM    797  R1  CHO   160      85.439 113.759  27.668  1.00  0.00            
ATOM    798  R2  CHO   160      83.989 115.259  29.468  1.00  0.00            
ATOM    799  R3  CHO   160      85.089 113.559  31.268  1.00  0.00            
ATOM    800  R4  CHO   160      83.839 115.659  32.868  1.00  0.00            
ATOM    801  R5  CHO   160      85.889 115.009  33.018  1.00  0.00            
ATOM    802  C1  CHO   160      84.789 114.309  36.618  1.00  0.00           C
ATOM    803  C2  CHO   160      85.739 115.059  40.468  1.00  0.00           C
ATOM    804  ROH CHO   161      26.339 173.609  25.468  1.00  0.00            
ATOM    805  R1  CHO   161      26.489 172.859  28.168  1.00  0.00            
ATOM    806  R2  CHO   161      28.639 173.509  29.768  1.00  0.00            
ATOM    807  R3  CHO   161      26.739 174.609  31.368  1.00  0.00            
ATOM    808  R4  CHO   161      29.239 174.759  32.968  1.00  0.00            
ATOM    809  R5  CHO   161      27.339 173.859  33.568  1.00  0.00            
ATOM    810  C1  CHO   161      27.739 176.459  36.318  1.00  0.00           C
ATOM    811  C2  CHO   161      28.739 175.959  40.118  1.00  0.00           C
ATOM    812  ROH CHO   162      88.789 172.759  19.668  1.00  0.00            
ATOM    813  R1  CHO   162      88.639 171.059  21.918  1.00  0.00            
ATOM    814  R2  CHO   162      90.489 171.159  23.968  1.00  0.00            
ATOM    815  R3  CHO   162      88.289 171.509  25.518  1.00  0.00            
ATOM    816  R4  CHO   162      90.439 171.009  27.418  1.00  0.00            
ATOM    817  R5  CHO   162      88.539 169.909  27.318  1.00  0.00            
ATOM    818  C1  CHO   162      88.339 171.209  30.918  1.00  0.00           C
ATOM    819  C2  CHO   162      90.139 171.859  33.768  1.00  0.00           C
ATOM    820  ROH CHO   163      57.339 143.059  56.018  1.00  0.00            
ATOM    821  R1  CHO   163      57.539 141.309  53.818  1.00  0.00            
ATOM    822  R2  CHO   163      55.539 141.009  51.968  1.00  0.00            
ATOM    823  R3  CHO   163      57.489 141.609  50.168  1.00  0.00            
ATOM    824  R4  CHO   163      55.239 140.809  48.518  1.00  0.00            
ATOM    825  R5  CHO   163      57.239 139.959  48.418  1.00  0.00            
ATOM    826  C1  CHO   163      56.889 141.259  44.868  1.00  0.00           C
ATOM    827  C2  CHO   163      55.289 137.859  42.918  1.00  0.00           C
ATOM    828  ROH CHO   164     116.939 223.909  24.818  1.00  0.00            
ATOM    829  R1  CHO   164     116.339 223.109  27.518  1.00  0.00            
ATOM    830  R2  CHO   164     116.589 224.859  29.618  1.00  0.00            
ATOM    831  R3  CHO   164     113.989 224.159  30.118  1.00  0.00            
ATOM    832  R4  CHO   164     114.689 225.909  32.318  1.00  0.00            
ATOM    833  R5  CHO   164     113.839 223.909  32.468  1.00  0.00            
ATOM    834  C1  CHO   164     111.139 225.859  34.318  1.00  0.00           C
ATOM    835  C2  CHO   164     110.139 226.659  37.368  1.00  0.00           C
ATOM    836  ROH CHO   165      75.689 108.259  22.868  1.00  0.00            
ATOM    837  R1  CHO   165      75.839 107.009  25.368  1.00  0.00            
ATOM    838  R2  CHO   165      76.539 108.409  27.668  1.00  0.00            
ATOM    839  R3  CHO   165      74.189 107.409  28.618  1.00  0.00            
ATOM    840  R4  CHO   165      75.589 108.309  31.018  1.00  0.00            
ATOM    841  R5  CHO   165      74.739 106.359  30.668  1.00  0.00            
ATOM    842  C1  CHO   165      72.839 107.359  33.818  1.00  0.00           C
ATOM    843  C2  CHO   165      72.439 105.959  36.968  1.00  0.00           C
ATOM    844  ROH CHO   166     131.989 166.209  55.618  1.00  0.00            
ATOM    845  R1  CHO   166     131.689 167.259  52.968  1.00  0.00            
ATOM    846  R2  CHO   166     133.689 166.959  51.068  1.00  0.00            
ATOM    847  R3  CHO   166     131.689 165.859  49.618  1.00  0.00            
ATOM    848  R4  CHO   166     133.939 166.009  47.768  1.00  0.00            
ATOM    849  R5  CHO   166     131.939 166.809  47.418  1.00  0.00            
ATOM    850  C1  CHO   166     132.189 164.459  44.468  1.00  0.00           C
ATOM    851  C2  CHO   166     135.689 165.109  42.918  1.00  0.00           C
ATOM    852  ROH CHO   167      81.439 195.709  26.518  1.00  0.00            
ATOM    853  R1  CHO   167      81.139 196.059  29.268  1.00  0.00            
ATOM    854  R2  CHO   167      82.089 194.159  31.118  1.00  0.00            
ATOM    855  R3  CHO   167      83.389 196.309  32.168  1.00  0.00            
ATOM    856  R4  CHO   167      83.389 194.309  34.318  1.00  0.00            
ATOM    857  R5  CHO   167      82.689 196.359  34.468  1.00  0.00            
ATOM    858  C1  CHO   167      85.389 196.409  37.168  1.00  0.00           C
ATOM    859  C2  CHO   167      89.039 195.109  36.868  1.00  0.00           C
ATOM    860  ROH CHO   168      39.139 158.959  61.018  1.00  0.00            
ATOM    861  R1  CHO   168      39.689 159.009  58.268  1.00  0.00            
ATOM    862  R2  CHO   168      39.089 156.859  56.568  1.00  0.00            
ATOM    863  R3  CHO   168      37.739 158.759  55.168  1.00  0.00            
ATOM    864  R4  CHO   168      38.289 156.659  53.218  1.00  0.00            
ATOM    865  R5  CHO   168      38.789 158.759  53.018  1.00  0.00            
ATOM    866  C1  CHO   168      36.539 158.259  49.968  1.00  0.00           C
ATOM    867  C2  CHO   168      35.689 157.109  45.968  1.00  0.00           C
ATOM    868  ROH CHO   169      83.189  92.509  56.118  1.00  0.00            
ATOM    869  R1  CHO   169      84.689  93.209  53.868  1.00  0.00            
ATOM    870  R2  CHO   169      83.489  93.859  51.418  1.00  0.00            
ATOM    871  R3  CHO   169      84.989  96.109  51.668  1.00  0.00            
ATOM    872  R4  CHO   169      83.539  96.459  49.168  1.00  0.00            
ATOM    873  R5  CHO   169      85.689  96.609  49.418  1.00  0.00            
ATOM    874  C1  CHO   169      84.939 100.109  48.018  1.00  0.00           C
ATOM    875  C2  CHO   169      83.239 101.759  46.018  1.00  0.00           C
ATOM    876  ROH CHO   170     205.689  84.259  28.418  1.00  0.00            
ATOM    877  R1  CHO   170     205.839  85.859  30.718  1.00  0.00            
ATOM    878  R2  CHO   170     203.839  85.959  32.618  1.00  0.00            
ATOM    879  R3  CHO   170     205.889  85.309  34.368  1.00  0.00            
ATOM    880  R4  CHO   170     203.589  85.709  36.118  1.00  0.00            
ATOM    881  R5  CHO   170     205.489  86.709  36.268  1.00  0.00            
ATOM    882  C1  CHO   170     205.289  85.009  39.668  1.00  0.00           C
ATOM    883  C2  CHO   170     203.189  83.409  42.218  1.00  0.00           C
ATOM    884  ROH CHO   171     151.439 149.859  57.718  1.00  0.00            
ATOM    885  R1  CHO   171     153.539 149.159  55.968  1.00  0.00            
ATOM    886  R2  CHO   171     153.789 146.609  54.868  1.00  0.00            
ATOM    887  R3  CHO   171     153.789 147.959  52.518  1.00  0.00            
ATOM    888  R4  CHO   171     153.739 145.159  51.768  1.00  0.00            
ATOM    889  R5  CHO   171     155.189 146.659  51.118  1.00  0.00            
ATOM    890  C1  CHO   171     153.789 145.559  47.718  1.00  0.00           C
ATOM    891  C2  CHO   171     153.639 145.209  43.718  1.00  0.00           C
ATOM    892  ROH CHO   172     214.439 146.609  59.618  1.00  0.00            
ATOM    893  R1  CHO   172     215.439 146.159  57.018  1.00  0.00            
ATOM    894  R2  CHO   172     213.789 146.009  54.818  1.00  0.00            
ATOM    895  R3  CHO   172     215.489 147.959  53.868  1.00  0.00            
ATOM    896  R4  CHO   172     213.939 147.109  51.518  1.00  0.00            
ATOM    897  R5  CHO   172     216.089 147.159  51.668  1.00  0.00            
ATOM    898  C1  CHO   172     215.589 149.559  48.768  1.00  0.00           C
ATOM    899  C2  CHO   172     214.889 147.709  44.818  1.00  0.00           C
ATOM    900  ROH CHO   173      19.789 223.709  60.168  1.00  0.00            
ATOM    901  R1  CHO   173      18.939 221.759  58.268  1.00  0.00            
ATOM    902  R2  CHO   173      19.739 221.759  55.618  1.00  0.00            
ATOM    903  R3  CHO   173      20.489 219.209  56.168  1.00  0.00            
ATOM    904  R4  CHO   173      20.339 219.359  53.268  1.00  0.00            
ATOM    905  R5  CHO   173      19.289 217.909  54.568  1.00  0.00            
ATOM    906  C1  CHO   173      21.339 215.509  52.368  1.00  0.00           C
ATOM    907  C2  CHO   173      21.389 212.409  49.668  1.00  0.00           C
ATOM    908  ROH CHO   174      88.639 168.609  56.468  1.00  0.00            
ATOM    909  R1  CHO   174      88.189 169.559  53.818  1.00  0.00            
ATOM    910  R2  CHO   174      90.239 170.609  52.318  1.00  0.00            
ATOM    911  R3  CHO   174      89.439 168.709  50.518  1.00  0.00            
ATOM    912  R4  CHO   174      90.989 170.609  48.918  1.00  0.00            
ATOM    913  R5  CHO   174      88.989 169.909  48.518  1.00  0.00            
ATOM    914  C1  CHO   174      90.739 168.859  45.318  1.00  0.00           C
ATOM    915  C2  CHO   174      89.639 167.009  41.418  1.00  0.00           C
ATOM    916  ROH CHO   175     211.189  83.759  63.118  1.00  0.00            
ATOM    917  R1  CHO   175     210.789  83.209  60.368  1.00  0.00            
ATOM    918  R2  CHO   175     209.589  85.009  58.668  1.00  0.00            
ATOM    919  R3  CHO   175     211.839  84.609  57.218  1.00  0.00            
ATOM    920  R4  CHO   175     209.789  85.109  55.218  1.00  0.00            
ATOM    921  R5  CHO   175     211.139  83.409  55.268  1.00  0.00            
ATOM    922  C1  CHO   175     212.039  84.759  51.818  1.00  0.00           C
ATOM    923  C2  CHO   175     213.789  83.309  48.618  1.00  0.00           C
ATOM    924  ROH CHO   176     136.089  83.909  18.018  1.00  0.00            
ATOM    925  R1  CHO   176     136.839  82.459  20.368  1.00  0.00            
ATOM    926  R2  CHO   176     137.339  83.659  22.768  1.00  0.00            
ATOM    927  R3  CHO   176     135.489  81.909  23.668  1.00  0.00            
ATOM    928  R4  CHO   176     136.639  83.059  26.118  1.00  0.00            
ATOM    929  R5  CHO   176     136.489  80.959  25.618  1.00  0.00            
ATOM    930  C1  CHO   176     134.489  81.059  28.918  1.00  0.00           C
ATOM    931  C2  CHO   176     133.739  81.009  32.668  1.00  0.00           C
ATOM    932  ROH CHO   177     146.539 219.709  56.418  1.00  0.00            
ATOM    933  R1  CHO   177     145.789 220.709  53.868  1.00  0.00            
ATOM    934  R2  CHO   177     147.639 221.359  51.918  1.00  0.00            
ATOM    935  R3  CHO   177     146.189 219.659  50.368  1.00  0.00            
ATOM    936  R4  CHO   177     147.689 221.259  48.468  1.00  0.00            
ATOM    937  R5  CHO   177     145.539 220.959  48.468  1.00  0.00            
ATOM    938  C1  CHO   177     146.389 219.609  45.018  1.00  0.00           C
ATOM    939  C2  CHO   177     144.989 220.659  42.218  1.00  0.00           C
ATOM    940  ROH CHO   178     194.989 111.009  27.968  1.00  0.00            
ATOM    941  R1  CHO   178     195.839 110.959  30.668  1.00  0.00            
ATOM    942  R2  CHO   178     194.189 111.759  32.768  1.00  0.00            
ATOM    943  R3  CHO   178     194.789 109.309  33.768  1.00  0.00            
ATOM    944  R4  CHO   178     193.389 110.659  35.968  1.00  0.00            
ATOM    945  R5  CHO   178     195.339 109.709  36.068  1.00  0.00            
ATOM    946  C1  CHO   178     193.489 107.709  38.768  1.00  0.00           C
ATOM    947  C2  CHO   178     193.239 106.009  42.218  1.00  0.00           C
ATOM    948  ROH CHO   179     119.439 123.259  23.968  1.00  0.00            
ATOM    949  R1  CHO   179     120.739 122.809  26.418  1.00  0.00            
ATOM    950  R2  CHO   179     120.539 124.609  28.518  1.00  0.00            
ATOM    951  R3  CHO   179     119.739 122.409  29.918  1.00  0.00            
ATOM    952  R4  CHO   179     120.639 124.259  31.968  1.00  0.00            
ATOM    953  R5  CHO   179     121.289 122.209  31.668  1.00  0.00            
ATOM    954  C1  CHO   179     119.989 121.959  35.268  1.00  0.00           C
ATOM    955  C2  CHO   179     120.389 120.809  38.718  1.00  0.00           C
ATOM    956  ROH CHO   180      66.039 197.759  27.518  1.00  0.00            
ATOM    957  R1  CHO   180      67.289 197.309  30.018  1.00  0.00            
ATOM    958  R2  CHO   180      67.739 199.309  31.868  1.00  0.00            
ATOM    959  R3  CHO   180      66.439 197.659  33.568  1.00  0.00            
ATOM    960  R4  CHO   180      68.389 199.009  35.268  1.00  0.00            
ATOM    961  R5  CHO   180      68.139 196.859  35.068  1.00  0.00            
ATOM    962  C1  CHO   180      67.539 197.259  38.818  1.00  0.00           C
ATOM    963  C2  CHO   180      70.539 195.659  39.368  1.00  0.00           C
ATOM    964  ROH CHO   181      13.639  86.609  29.018  1.00  0.00            
ATOM    965  R1  CHO   181      14.139  86.909  31.818  1.00  0.00            
ATOM    966  R2  CHO   181      12.189  87.759  33.618  1.00  0.00            
ATOM    967  R3  CHO   181      12.889  85.509  34.918  1.00  0.00            
ATOM    968  R4  CHO   181      13.089  87.609  36.918  1.00  0.00            
ATOM    969  R5  CHO   181      14.639  86.159  36.368  1.00  0.00            
ATOM    970  C1  CHO   181      14.289  85.409  40.118  1.00  0.00           C
ATOM    971  C2  CHO   181      13.089  84.259  42.868  1.00  0.00           C
ATOM    972  ROH CHO   182      13.539 172.159  58.568  1.00  0.00            
ATOM    973  R1  CHO   182      13.689 173.509  56.118  1.00  0.00            
ATOM    974  R2  CHO   182      12.289 172.759  53.868  1.00  0.00            
ATOM    975  R3  CHO   182      11.389 175.309  53.918  1.00  0.00            
ATOM    976  R4  CHO   182      11.039 174.459  51.118  1.00  0.00            
ATOM    977  R5  CHO   182      12.089 176.259  51.818  1.00  0.00            
ATOM    978  C1  CHO   182       9.489 177.859  49.568  1.00  0.00           C
ATOM    979  C2  CHO   182       5.439 178.059  48.468  1.00  0.00           C
ATOM    980  ROH CHO   183      59.489  89.659  23.818  1.00  0.00            
ATOM    981  R1  CHO   183      58.339  90.309  26.268  1.00  0.00            
ATOM    982  R2  CHO   183      57.189  88.359  27.918  1.00  0.00            
ATOM    983  R3  CHO   183      58.889  89.459  29.768  1.00  0.00            
ATOM    984  R4  CHO   183      57.389  87.409  31.268  1.00  0.00            
ATOM    985  R5  CHO   183      57.639  89.509  31.818  1.00  0.00            
ATOM    986  C1  CHO   183      59.089  87.809  34.918  1.00  0.00           C
ATOM    987  C2  CHO   183      58.489  85.459  37.218  1.00  0.00           C
ATOM    988  ROH CHO   184     174.239 189.509  55.968  1.00  0.00            
ATOM    989  R1  CHO   184     174.789 190.709  53.468  1.00  0.00            
ATOM    990  R2  CHO   184     175.789 189.309  51.318  1.00  0.00            
ATOM    991  R3  CHO   184     173.639 190.359  50.068  1.00  0.00            
ATOM    992  R4  CHO   184     175.489 189.659  47.918  1.00  0.00            
ATOM    993  R5  CHO   184     174.589 191.609  48.218  1.00  0.00            
ATOM    994  C1  CHO   184     173.289 190.809  44.718  1.00  0.00           C
ATOM    995  C2  CHO   184     172.789 191.109  40.818  1.00  0.00           C
ATOM    996  ROH CHO   185     188.539 116.059  26.118  1.00  0.00            
ATOM    997  R1  CHO   185     186.789 116.609  28.268  1.00  0.00            
ATOM    998  R2  CHO   185     186.339 114.759  30.318  1.00  0.00            
ATOM    999  R3  CHO   185     187.039 116.859  31.868  1.00  0.00            
ATOM   1000  R4  CHO   185     185.439 115.109  33.668  1.00  0.00            
ATOM   1001  R5  CHO   185     185.139 117.259  33.268  1.00  0.00            
ATOM   1002  C1  CHO   185     185.639 117.309  37.068  1.00  0.00           C
ATOM   1003  C2  CHO   185     186.439 115.459  40.418  1.00  0.00           C
ATOM   1004  ROH CHO   186      46.289 100.059  55.768  1.00  0.00            
ATOM   1005  R1  CHO   186      46.889 100.909  53.118  1.00  0.00            
ATOM   1006  R2  CHO   186      46.439  99.309  50.918  1.00  0.00            
ATOM   1007  R3  CHO   186      45.039 101.459  50.068  1.00  0.00            
ATOM   1008  R4  CHO   186      45.789 100.059  47.618  1.00  0.00            
ATOM   1009  R5  CHO   186      46.189 102.159  48.068  1.00  0.00            
ATOM   1010  C1  CHO   186      44.139 102.509  44.868  1.00  0.00           C
ATOM   1011  C2  CHO   186      42.189 102.859  42.068  1.00  0.00           C
ATOM   1012  ROH CHO   187     116.539 167.109  56.368  1.00  0.00            
ATOM   1013  R1  CHO   187     114.739 167.509  54.218  1.00  0.00            
ATOM   1014  R2  CHO   187     114.639 169.859  52.768  1.00  0.00            
ATOM   1015  R3  CHO   187     115.039 168.209  50.668  1.00  0.00            
ATOM   1016  R4  CHO   187     113.839 170.609  49.468  1.00  0.00            
ATOM   1017  R5  CHO   187     113.139 168.559  49.268  1.00  0.00            
ATOM   1018  C1  CHO   187     113.739 169.459  45.618  1.00  0.00           C
ATOM   1019  C2  CHO   187     111.689 170.559  42.218  1.00  0.00           C
ATOM   1020  ROH CHO   188      56.189 120.659  57.268  1.00  0.00            
ATOM   1021  R1  CHO   188      57.189 120.409  54.618  1.00  0.00            
ATOM   1022  R2  CHO   188      55.689 119.159  52.618  1.00  0.00            
ATOM   1023  R3  CHO   188      56.139 121.509  51.318  1.00  0.00            
ATOM   1024  R4  CHO   188      55.689 119.509  49.168  1.00  0.00            
ATOM   1025  R5  CHO   188      57.389 120.859  49.368  1.00  0.00            
ATOM   1026  C1  CHO   188      56.039 121.909  45.968  1.00  0.00           C
ATOM   1027  C2  CHO   188      59.039 119.459  44.718  1.00  0.00           C
ATOM   1028  ROH CHO   189      83.539 138.959  22.518  1.00  0.00            
ATOM   1029  R1  CHO   189      83.739 138.609  25.318  1.00  0.00            
ATOM   1030  R2  CHO   189      86.039 137.759  26.618  1.00  0.00            
ATOM   1031  R3  CHO   189      85.639 140.009  28.068  1.00  0.00            
ATOM   1032  R4  CHO   189      85.889 137.859  30.068  1.00  0.00            
ATOM   1033  R5  CHO   189      84.239 139.309  29.868  1.00  0.00            
ATOM   1034  C1  CHO   189      85.439 140.059  33.468  1.00  0.00           C
ATOM   1035  C2  CHO   189      82.839 140.809  36.418  1.00  0.00           C
ATOM   1036  ROH CHO   190     125.639 111.259  24.268  1.00  0.00            
ATOM   1037  R1  CHO   190     126.839 111.009  26.768  1.00  0.00            
ATOM   1038  R2  CHO   190     128.989 112.609  27.568  1.00  0.00            
ATOM   1039  R3  CHO   190     127.339 113.159  29.668  1.00  0.00            
ATOM   1040  R4  CHO   190     129.889 114.509  30.318  1.00  0.00            
ATOM   1041  R5  CHO   190     128.839 113.059  31.568  1.00  0.00            
ATOM   1042  C1  CHO   190     128.939 116.059  33.918  1.00  0.00           C
ATOM   1043  C2  CHO   190     129.589 116.459  37.518  1.00  0.00           C
ATOM   1044  ROH CHO   191      97.739  76.059  49.368  1.00  0.00            
ATOM   1045  R1  CHO   191      98.339  76.109  46.618  1.00  0.00            
ATOM   1046  R2  CHO   191      96.639  75.109  44.668  1.00  0.00            
ATOM   1047  R3  CHO   191      96.839  77.559  43.618  1.00  0.00            
ATOM   1048  R4  CHO   191      95.989  75.909  41.418  1.00  0.00            
ATOM   1049  R5  CHO   191      97.689  77.209  41.418  1.00  0.00            
ATOM   1050  C1  CHO   191      95.789  78.709  38.468  1.00  0.00           C
ATOM   1051  C2  CHO   191      97.139  80.309  35.118  1.00  0.00           C
ATOM   1052  ROH CHO   192      69.339 129.559  24.168  1.00  0.00            
ATOM   1053  R1  CHO   192      68.089 130.309  26.568  1.00  0.00            
ATOM   1054  R2  CHO   192      67.889 128.609  28.718  1.00  0.00            
ATOM   1055  R3  CHO   192      69.089 130.609  30.068  1.00  0.00            
ATOM   1056  R4  CHO   192      68.089 128.859  32.168  1.00  0.00            
ATOM   1057  R5  CHO   192      67.689 131.009  31.968  1.00  0.00            
ATOM   1058  C1  CHO   192      69.339 130.909  35.468  1.00  0.00           C
ATOM   1059  C2  CHO   192      67.839 128.659  37.968  1.00  0.00           C
ATOM   1060  ROH CHO   193      87.789  27.559  20.218  1.00  0.00            
ATOM   1061  R1  CHO   193      87.339  29.009  22.618  1.00  0.00            
ATOM   1062  R2  CHO   193      88.789  28.559  24.918  1.00  0.00            
ATOM   1063  R3  CHO   193      89.289  31.209  24.768  1.00  0.00            
ATOM   1064  R4  CHO   193      89.389  30.609  27.618  1.00  0.00            
ATOM   1065  R5  CHO   193      88.189  32.159  26.668  1.00  0.00            
ATOM   1066  C1  CHO   193      90.189  34.309  29.068  1.00  0.00           C
ATOM   1067  C2  CHO   193      88.139  34.759  33.068  1.00  0.00           C
ATOM   1068  ROH CHO   194     174.489 193.859  57.368  1.00  0.00            
ATOM   1069  R1  CHO   194     173.839 195.159  54.918  1.00  0.00            
ATOM   1070  R2  CHO   194     175.739 196.209  53.268  1.00  0.00            
ATOM   1071  R3  CHO   194     174.489 194.659  51.368  1.00  0.00            
ATOM   1072  R4  CHO   194     175.639 196.909  49.868  1.00  0.00            
ATOM   1073  R5  CHO   194     173.539 196.209  49.818  1.00  0.00            
ATOM   1074  C1  CHO   194     174.389 195.859  46.168  1.00  0.00           C
ATOM   1075  C2  CHO   194     175.539 195.659  42.768  1.00  0.00           C
ATOM   1076  ROH CHO   195     117.789  82.659  52.868  1.00  0.00            
ATOM   1077  R1  CHO   195     119.039  82.859  50.318  1.00  0.00            
ATOM   1078  R2  CHO   195     117.589  83.409  48.018  1.00  0.00            
ATOM   1079  R3  CHO   195     119.389  85.409  47.718  1.00  0.00            
ATOM   1080  R4  CHO   195     118.539  84.759  44.968  1.00  0.00            
ATOM   1081  R5  CHO   195     120.589  84.859  45.768  1.00  0.00            
ATOM   1082  C1  CHO   195     120.789  87.459  42.968  1.00  0.00           C
ATOM   1083  C2  CHO   195     118.839  88.659  40.418  1.00  0.00           C
ATOM   1084  ROH CHO   196      34.639 201.709  30.268  1.00  0.00            
ATOM   1085  R1  CHO   196      33.389 201.159  32.768  1.00  0.00            
ATOM   1086  R2  CHO   196      32.439 198.659  33.418  1.00  0.00            
ATOM   1087  R3  CHO   196      34.039 198.909  35.568  1.00  0.00            
ATOM   1088  R4  CHO   196      31.839 197.259  36.518  1.00  0.00            
ATOM   1089  R5  CHO   196      32.539 199.109  37.418  1.00  0.00            
ATOM   1090  C1  CHO   196      33.039 196.709  40.368  1.00  0.00           C
ATOM   1091  C2  CHO   196      32.889 197.309  44.718  1.00  0.00           C
ATOM   1092  ROH CHO   197     143.839 193.109  57.168  1.00  0.00            
ATOM   1093  R1  CHO   197     144.089 194.259  54.618  1.00  0.00            
ATOM   1094  R2  CHO   197     145.989 193.409  52.768  1.00  0.00            
ATOM   1095  R3  CHO   197     143.839 193.159  51.168  1.00  0.00            
ATOM   1096  R4  CHO   197     146.139 193.159  49.318  1.00  0.00            
ATOM   1097  R5  CHO   197     144.389 194.459  49.218  1.00  0.00            
ATOM   1098  C1  CHO   197     144.189 192.709  45.818  1.00  0.00           C
ATOM   1099  C2  CHO   197     146.489 193.659  43.568  1.00  0.00           C
ATOM   1100  ROH CHO   198     227.439 176.609  32.568  1.00  0.00            
ATOM   1101  R1  CHO   198     225.039 176.959  34.018  1.00  0.00            
ATOM   1102  R2  CHO   198     224.939 176.959  36.768  1.00  0.00            
ATOM   1103  R3  CHO   198     223.739 179.359  36.418  1.00  0.00            
ATOM   1104  R4  CHO   198     222.589 178.309  38.918  1.00  0.00            
ATOM   1105  R5  CHO   198     221.489 179.009  37.168  1.00  0.00            
ATOM   1106  C1  CHO   198     220.089 181.359  39.818  1.00  0.00           C
ATOM   1107  C2  CHO   198     219.239 178.709  42.468  1.00  0.00           C
ATOM   1108  ROH CHO   199     173.839 175.059  22.918  1.00  0.00            
ATOM   1109  R1  CHO   199     173.589 174.359  25.618  1.00  0.00            
ATOM   1110  R2  CHO   199     175.339 175.259  27.568  1.00  0.00            
ATOM   1111  R3  CHO   199     173.139 176.209  28.768  1.00  0.00            
ATOM   1112  R4  CHO   199     175.089 175.959  30.918  1.00  0.00            
ATOM   1113  R5  CHO   199     173.089 175.109  30.918  1.00  0.00            
ATOM   1114  C1  CHO   199     172.839 177.259  34.018  1.00  0.00           C
ATOM   1115  C2  CHO   199     171.539 179.909  37.018  1.00  0.00           C
ATOM   1116  ROH CHO   200      48.989 219.659  27.568  1.00  0.00            
ATOM   1117  R1  CHO   200      50.539 220.259  29.868  1.00  0.00            
ATOM   1118  R2  CHO   200      50.039 222.409  31.468  1.00  0.00            
ATOM   1119  R3  CHO   200      49.939 220.559  33.468  1.00  0.00            
ATOM   1120  R4  CHO   200      50.789 223.009  34.818  1.00  0.00            
ATOM   1121  R5  CHO   200      51.789 221.109  34.868  1.00  0.00            
ATOM   1122  C1  CHO   200      51.139 221.559  38.568  1.00  0.00           C
ATOM   1123  C2  CHO   200      52.889 221.709  42.118  1.00  0.00           C
ATOM   1124  ROH CHO   201     158.339  86.609  52.718  1.00  0.00            
ATOM   1125  R1  CHO   201     159.439  85.459  50.368  1.00  0.00            
ATOM   1126  R2  CHO   201     158.089  85.359  47.968  1.00  0.00            
ATOM   1127  R3  CHO   201     160.339  86.609  47.018  1.00  0.00            
ATOM   1128  R4  CHO   201     159.339  85.059  44.768  1.00  0.00            
ATOM   1129  R5  CHO   201     161.339  84.959  45.568  1.00  0.00            
ATOM   1130  C1  CHO   201     162.189  86.009  42.018  1.00  0.00           C
ATOM   1131  C2  CHO   201     162.539  85.909  38.168  1.00  0.00           C
ATOM   1132  ROH CHO   202       2.789 156.709  63.618  1.00  0.00            
ATOM   1133  R1  CHO   202       1.539 156.709  61.118  1.00  0.00            
ATOM   1134  R2  CHO   202       1.789 158.759  59.318  1.00  0.00            
ATOM   1135  R3  CHO   202       2.539 156.759  57.618  1.00  0.00            
ATOM   1136  R4  CHO   202       1.389 158.759  55.868  1.00  0.00            
ATOM   1137  R5  CHO   202       0.839 156.659  55.968  1.00  0.00            
ATOM   1138  C1  CHO   202       1.889 156.909  52.318  1.00  0.00           C
ATOM   1139  C2  CHO   202       4.339 154.209  50.068  1.00  0.00           C
ATOM   1140  ROH CHO   203      59.339  98.109  54.118  1.00  0.00            
ATOM   1141  R1  CHO   203      59.339  99.459  51.618  1.00  0.00            
ATOM   1142  R2  CHO   203      61.289  99.109  49.718  1.00  0.00            
ATOM   1143  R3  CHO   203      59.189  98.559  48.118  1.00  0.00            
ATOM   1144  R4  CHO   203      61.189  99.709  46.318  1.00  0.00            
ATOM   1145  R5  CHO   203      59.139 100.359  46.568  1.00  0.00            
ATOM   1146  C1  CHO   203      59.139  99.509  42.818  1.00  0.00           C
ATOM   1147  C2  CHO   203      59.989 102.659  40.268  1.00  0.00           C
ATOM   1148  ROH CHO   204     158.989  75.659  19.318  1.00  0.00            
ATOM   1149  R1  CHO   204     157.489  76.109  21.668  1.00  0.00            
ATOM   1150  R2  CHO   204     155.189  74.709  22.268  1.00  0.00            
ATOM   1151  R3  CHO   204     156.489  74.209  24.618  1.00  0.00            
ATOM   1152  R4  CHO   204     153.739  73.459  25.118  1.00  0.00            
ATOM   1153  R5  CHO   204     154.939  74.859  26.268  1.00  0.00            
ATOM   1154  C1  CHO   204     154.089  72.309  29.018  1.00  0.00           C
ATOM   1155  C2  CHO   204     150.739  70.959  28.318  1.00  0.00           C
ATOM   1156  ROH CHO   205      96.489  11.359  21.518  1.00  0.00            
ATOM   1157  R1  CHO   205      96.139  11.109  24.318  1.00  0.00            
ATOM   1158  R2  CHO   205      95.589  13.309  25.918  1.00  0.00            
ATOM   1159  R3  CHO   205      93.489  11.809  26.718  1.00  0.00            
ATOM   1160  R4  CHO   205      94.139  13.509  29.068  1.00  0.00            
ATOM   1161  R5  CHO   205      93.939  11.309  29.068  1.00  0.00            
ATOM   1162  C1  CHO   205      91.289  12.159  31.618  1.00  0.00           C
ATOM   1163  C2  CHO   205      89.139  12.309  35.118  1.00  0.00           C
ATOM   1164  ROH CHO   206     111.039  90.809  22.768  1.00  0.00            
ATOM   1165  R1  CHO   206     111.789  90.009  25.368  1.00  0.00            
ATOM   1166  R2  CHO   206     114.239  90.559  26.418  1.00  0.00            
ATOM   1167  R3  CHO   206     112.789  91.609  28.468  1.00  0.00            
ATOM   1168  R4  CHO   206     115.189  90.509  29.768  1.00  0.00            
ATOM   1169  R5  CHO   206     113.089  90.109  30.268  1.00  0.00            
ATOM   1170  C1  CHO   206     114.339  91.459  33.618  1.00  0.00           C
ATOM   1171  C2  CHO   206     114.389  88.859  36.818  1.00  0.00           C
ATOM   1172  ROH CHO   207      66.239  65.559  23.168  1.00  0.00            
ATOM   1173  R1  CHO   207      63.839  66.959  23.468  1.00  0.00            
ATOM   1174  R2  CHO   207      61.539  65.809  24.518  1.00  0.00            
ATOM   1175  R3  CHO   207      61.639  67.959  26.268  1.00  0.00            
ATOM   1176  R4  CHO   207      59.289  66.459  27.068  1.00  0.00            
ATOM   1177  R5  CHO   207      59.389  68.559  26.568  1.00  0.00            
ATOM   1178  C1  CHO   207      58.089  68.759  30.168  1.00  0.00           C
ATOM   1179  C2  CHO   207      55.989  69.509  32.918  1.00  0.00           C
ATOM   1180  ROH CHO   208      31.239  51.459  56.268  1.00  0.00            
ATOM   1181  R1  CHO   208      30.189  51.709  53.618  1.00  0.00            
ATOM   1182  R2  CHO   208      30.639  49.809  51.668  1.00  0.00            
ATOM   1183  R3  CHO   208      27.939  49.859  51.468  1.00  0.00            
ATOM   1184  R4  CHO   208      28.789  48.259  49.218  1.00  0.00            
ATOM   1185  R5  CHO   208      27.489  50.009  49.118  1.00  0.00            
ATOM   1186  C1  CHO   208      25.139  47.409  47.568  1.00  0.00           C
ATOM   1187  C2  CHO   208      22.789  50.259  46.318  1.00  0.00           C
ATOM   1188  ROH CHO   209     141.539   4.059  54.318  1.00  0.00            
ATOM   1189  R1  CHO   209     142.039   2.709  51.868  1.00  0.00            
ATOM   1190  R2  CHO   209     141.639   3.909  49.418  1.00  0.00            
ATOM   1191  R3  CHO   209     144.239   3.159  49.018  1.00  0.00            
ATOM   1192  R4  CHO   209     143.189   3.859  46.318  1.00  0.00            
ATOM   1193  R5  CHO   209     144.189   2.009  46.918  1.00  0.00            
ATOM   1194  C1  CHO   209     146.539   3.109  44.118  1.00  0.00           C
ATOM   1195  C2  CHO   209     150.389   4.359  43.568  1.00  0.00           C
ATOM   1196  ROH CHO   210      56.739 186.259  58.818  1.00  0.00            
ATOM   1197  R1  CHO   210      56.289 188.009  56.618  1.00  0.00            
ATOM   1198  R2  CHO   210      56.689 187.259  54.018  1.00  0.00            
ATOM   1199  R3  CHO   210      54.139 188.109  53.718  1.00  0.00            
ATOM   1200  R4  CHO   210      55.039 187.559  50.968  1.00  0.00            
ATOM   1201  R5  CHO   210      54.139 189.409  51.718  1.00  0.00            
ATOM   1202  C1  CHO   210      51.689 188.509  48.968  1.00  0.00           C
ATOM   1203  C2  CHO   210      47.989 189.059  46.068  1.00  0.00           C
ATOM   1204  ROH CHO   211     207.789 106.509  27.568  1.00  0.00            
ATOM   1205  R1  CHO   211     206.139 105.509  29.618  1.00  0.00            
ATOM   1206  R2  CHO   211     207.139 104.509  31.968  1.00  0.00            
ATOM   1207  R3  CHO   211     205.439 106.309  33.118  1.00  0.00            
ATOM   1208  R4  CHO   211     206.489 104.759  35.368  1.00  0.00            
ATOM   1209  R5  CHO   211     204.389 105.109  34.868  1.00  0.00            
ATOM   1210  C1  CHO   211     204.489 106.609  38.418  1.00  0.00           C
ATOM   1211  C2  CHO   211     202.489 109.209  41.218  1.00  0.00           C
ATOM   1212  ROH CHO   212       4.789 170.559  60.568  1.00  0.00            
ATOM   1213  R1  CHO   212       4.939 170.409  57.718  1.00  0.00            
ATOM   1214  R2  CHO   212       5.439 168.059  56.368  1.00  0.00            
ATOM   1215  R3  CHO   212       3.189 168.709  55.068  1.00  0.00            
ATOM   1216  R4  CHO   212       4.839 167.409  53.018  1.00  0.00            
ATOM   1217  R5  CHO   212       3.889 169.359  52.868  1.00  0.00            
ATOM   1218  C1  CHO   212       2.339 167.609  49.868  1.00  0.00           C
ATOM   1219  C2  CHO   212       0.139 166.559  47.418  1.00  0.00           C
ATOM   1220  ROH CHO   213     111.439 185.509  56.868  1.00  0.00            
ATOM   1221  R1  CHO   213     112.939 185.109  54.518  1.00  0.00            
ATOM   1222  R2  CHO   213     111.839 185.109  51.968  1.00  0.00            
ATOM   1223  R3  CHO   213     113.739 187.009  51.518  1.00  0.00            
ATOM   1224  R4  CHO   213     113.189 185.809  48.868  1.00  0.00            
ATOM   1225  R5  CHO   213     115.139 186.009  49.818  1.00  0.00            
ATOM   1226  C1  CHO   213     115.739 188.009  46.618  1.00  0.00           C
ATOM   1227  C2  CHO   213     117.139 189.909  43.268  1.00  0.00           C
ATOM   1228  ROH CHO   214     122.789 102.659  57.218  1.00  0.00            
ATOM   1229  R1  CHO   214     122.439 103.859  54.668  1.00  0.00            
ATOM   1230  R2  CHO   214     122.639 102.459  52.318  1.00  0.00            
ATOM   1231  R3  CHO   214     120.139 103.509  51.868  1.00  0.00            
ATOM   1232  R4  CHO   214     121.239 103.009  49.218  1.00  0.00            
ATOM   1233  R5  CHO   214     120.389 104.859  49.918  1.00  0.00            
ATOM   1234  C1  CHO   214     118.089 104.259  46.968  1.00  0.00           C
ATOM   1235  C2  CHO   214     118.289 105.009  42.918  1.00  0.00           C
ATOM   1236  ROH CHO   215     168.489 199.209  25.218  1.00  0.00            
ATOM   1237  R1  CHO   215     168.339 200.009  27.918  1.00  0.00            
ATOM   1238  R2  CHO   215     170.539 200.159  29.618  1.00  0.00            
ATOM   1239  R3  CHO   215     169.689 202.709  29.968  1.00  0.00            
ATOM   1240  R4  CHO   215     170.439 201.759  32.668  1.00  0.00            
ATOM   1241  R5  CHO   215     168.539 202.609  32.068  1.00  0.00            
ATOM   1242  C1  CHO   215     169.589 205.109  34.818  1.00  0.00           C
ATOM   1243  C2  CHO   215     169.389 208.609  37.018  1.00  0.00           C
ATOM   1244  ROH CHO   216     187.539 184.559  27.768  1.00  0.00            
ATOM   1245  R1  CHO   216     187.039 183.909  30.468  1.00  0.00            
ATOM   1246  R2  CHO   216     185.289 185.309  32.068  1.00  0.00            
ATOM   1247  R3  CHO   216     184.239 182.859  32.518  1.00  0.00            
ATOM   1248  R4  CHO   216     182.839 184.609  34.418  1.00  0.00            
ATOM   1249  R5  CHO   216     183.889 182.709  34.868  1.00  0.00            
ATOM   1250  C1  CHO   216     180.439 181.859  36.218  1.00  0.00           C
ATOM   1251  C2  CHO   216     175.939 182.459  36.418  1.00  0.00           C
ATOM   1252  ROH CHO   217     106.489 138.459  55.668  1.00  0.00            
ATOM   1253  R1  CHO   217     107.089 137.209  53.168  1.00  0.00            
ATOM   1254  R2  CHO   217     108.739 135.009  53.018  1.00  0.00            
ATOM   1255  R3  CHO   217     106.639 133.909  51.668  1.00  0.00            
ATOM   1256  R4  CHO   217     108.989 132.509  50.618  1.00  0.00            
ATOM   1257  R5  CHO   217     107.439 133.559  49.468  1.00  0.00            
ATOM   1258  C1  CHO   217     107.139 130.059  47.968  1.00  0.00           C
ATOM   1259  C2  CHO   217     105.289 131.659  44.768  1.00  0.00           C
ATOM   1260  ROH CHO   218      74.039 148.359  23.868  1.00  0.00            
ATOM   1261  R1  CHO   218      75.139 147.959  26.418  1.00  0.00            
ATOM   1262  R2  CHO   218      75.589 150.059  28.218  1.00  0.00            
ATOM   1263  R3  CHO   218      74.089 148.509  29.868  1.00  0.00            
ATOM   1264  R4  CHO   218      75.439 150.409  31.618  1.00  0.00            
ATOM   1265  R5  CHO   218      75.389 148.259  31.818  1.00  0.00            
ATOM   1266  C1  CHO   218      73.889 149.259  35.218  1.00  0.00           C
ATOM   1267  C2  CHO   218      75.739 147.359  38.668  1.00  0.00           C
ATOM   1268  ROH CHO   219      53.789 201.209  65.118  1.00  0.00            
ATOM   1269  R1  CHO   219      53.389 202.409  62.568  1.00  0.00            
ATOM   1270  R2  CHO   219      54.939 201.709  60.368  1.00  0.00            
ATOM   1271  R3  CHO   219      52.539 201.259  59.218  1.00  0.00            
ATOM   1272  R4  CHO   219      54.289 202.009  56.968  1.00  0.00            
ATOM   1273  R5  CHO   219      52.389 202.859  57.468  1.00  0.00            
ATOM   1274  C1  CHO   219      51.639 201.709  53.918  1.00  0.00           C
ATOM   1275  C2  CHO   219      50.439 201.509  50.468  1.00  0.00           C
ATOM   1276  ROH CHO   220      82.539 123.509  59.068  1.00  0.00            
ATOM   1277  R1  CHO   220      81.939 124.759  56.618  1.00  0.00            
ATOM   1278  R2  CHO   220      83.939 125.659  54.918  1.00  0.00            
ATOM   1279  R3  CHO   220      82.689 124.109  53.118  1.00  0.00            
ATOM   1280  R4  CHO   220      84.189 126.009  51.468  1.00  0.00            
ATOM   1281  R5  CHO   220      82.089 125.609  51.318  1.00  0.00            
ATOM   1282  C1  CHO   220      83.189 124.709  47.768  1.00  0.00           C
ATOM   1283  C2  CHO   220      83.489 122.959  44.218  1.00  0.00           C
ATOM   1284  ROH CHO   221     125.689  76.559  50.918  1.00  0.00            
ATOM   1285  R1  CHO   221     126.039  78.059  48.568  1.00  0.00            
ATOM   1286  R2  CHO   221     127.989  77.459  46.718  1.00  0.00            
ATOM   1287  R3  CHO   221     125.889  77.509  45.018  1.00  0.00            
ATOM   1288  R4  CHO   221     128.189  77.909  43.268  1.00  0.00            
ATOM   1289  R5  CHO   221     126.439  79.159  43.368  1.00  0.00            
ATOM   1290  C1  CHO   221     126.339  78.209  39.718  1.00  0.00           C
ATOM   1291  C2  CHO   221     127.389  78.409  35.718  1.00  0.00           C
ATOM   1292  ROH CHO   222      57.889 172.059  58.018  1.00  0.00            
ATOM   1293  R1  CHO   222      57.639 172.759  55.318  1.00  0.00            
ATOM   1294  R2  CHO   222      59.539 174.259  54.018  1.00  0.00            
ATOM   1295  R3  CHO   222      59.489 172.209  52.218  1.00  0.00            
ATOM   1296  R4  CHO   222      60.589 174.459  50.718  1.00  0.00            
ATOM   1297  R5  CHO   222      58.889 173.209  50.168  1.00  0.00            
ATOM   1298  C1  CHO   222      61.089 172.659  47.118  1.00  0.00           C
ATOM   1299  C2  CHO   222      61.089 170.359  43.668  1.00  0.00           C
ATOM   1300  ROH CHO   223     211.389 172.409  29.918  1.00  0.00            
ATOM   1301  R1  CHO   223     211.189 170.709  32.168  1.00  0.00            
ATOM   1302  R2  CHO   223     212.289 171.309  34.618  1.00  0.00            
ATOM   1303  R3  CHO   223     209.739 170.909  35.518  1.00  0.00            
ATOM   1304  R4  CHO   223     211.289 171.409  37.968  1.00  0.00            
ATOM   1305  R5  CHO   223     209.989 169.659  37.568  1.00  0.00            
ATOM   1306  C1  CHO   223     208.339 171.059  40.718  1.00  0.00           C
ATOM   1307  C2  CHO   223     209.639 172.609  44.268  1.00  0.00           C
ATOM   1308  ROH CHO   224      79.539 129.409  20.818  1.00  0.00            
ATOM   1309  R1  CHO   224      80.289 129.859  23.518  1.00  0.00            
ATOM   1310  R2  CHO   224      78.739 131.309  25.268  1.00  0.00            
ATOM   1311  R3  CHO   224      78.989 129.109  26.818  1.00  0.00            
ATOM   1312  R4  CHO   224      78.589 131.259  28.718  1.00  0.00            
ATOM   1313  R5  CHO   224      80.239 129.859  28.718  1.00  0.00            
ATOM   1314  C1  CHO   224      78.739 129.159  32.168  1.00  0.00           C
ATOM   1315  C2  CHO   224      80.239 130.559  35.268  1.00  0.00           C
ATOM   1316  ROH CHO   225     153.239 155.109  56.468  1.00  0.00            
ATOM   1317  R1  CHO   225     154.389 154.459  53.968  1.00  0.00            
ATOM   1318  R2  CHO   225     153.739 152.159  52.618  1.00  0.00            
ATOM   1319  R3  CHO   225     153.139 153.859  50.568  1.00  0.00            
ATOM   1320  R4  CHO   225     153.489 151.259  49.268  1.00  0.00            
ATOM   1321  R5  CHO   225     154.489 153.109  48.768  1.00  0.00            
ATOM   1322  C1  CHO   225     152.739 152.309  45.468  1.00  0.00           C
ATOM   1323  C2  CHO   225     154.039 153.509  42.368  1.00  0.00           C
ATOM   1324  ROH CHO   226     115.589 197.209  26.268  1.00  0.00            
ATOM   1325  R1  CHO   226     116.339 196.059  28.718  1.00  0.00            
ATOM   1326  R2  CHO   226     114.639 195.859  30.868  1.00  0.00            
ATOM   1327  R3  CHO   226     115.289 193.209  30.718  1.00  0.00            
ATOM   1328  R4  CHO   226     114.389 193.609  33.518  1.00  0.00            
ATOM   1329  R5  CHO   226     116.289 192.709  32.868  1.00  0.00            
ATOM   1330  C1  CHO   226     114.839 189.809  34.918  1.00  0.00           C
ATOM   1331  C2  CHO   226     114.339 189.459  38.668  1.00  0.00           C
ATOM   1332  ROH CHO   227     190.439  71.209  29.868  1.00  0.00            
ATOM   1333  R1  CHO   227     189.439  71.509  32.468  1.00  0.00            
ATOM   1334  R2  CHO   227     186.789  70.909  33.118  1.00  0.00            
ATOM   1335  R3  CHO   227     187.989  69.359  35.018  1.00  0.00            
ATOM   1336  R4  CHO   227     185.239  69.759  35.968  1.00  0.00            
ATOM   1337  R5  CHO   227     187.039  70.159  37.118  1.00  0.00            
ATOM   1338  C1  CHO   227     185.389  67.609  39.418  1.00  0.00           C
ATOM   1339  C2  CHO   227     186.289  65.859  42.968  1.00  0.00           C
ATOM   1340  ROH CHO   228      63.089 182.359  26.768  1.00  0.00            
ATOM   1341  R1  CHO   228      64.089 183.109  29.318  1.00  0.00            
ATOM   1342  R2  CHO   228      62.439 184.109  31.318  1.00  0.00            
ATOM   1343  R3  CHO   228      63.539 182.059  32.768  1.00  0.00            
ATOM   1344  R4  CHO   228      63.339 184.309  34.668  1.00  0.00            
ATOM   1345  R5  CHO   228      65.139 183.159  34.218  1.00  0.00            
ATOM   1346  C1  CHO   228      64.889 182.509  37.968  1.00  0.00           C
ATOM   1347  C2  CHO   228      63.589 182.459  41.568  1.00  0.00           C
ATOM   1348  ROH CHO   229     139.789 155.159  57.868  1.00  0.00            
ATOM   1349  R1  CHO   229     140.639 154.109  55.368  1.00  0.00            
ATOM   1350  R2  CHO   229     138.889 152.859  53.618  1.00  0.00            
ATOM   1351  R3  CHO   229     139.839 154.709  51.868  1.00  0.00            
ATOM   1352  R4  CHO   229     138.539 152.659  50.168  1.00  0.00            
ATOM   1353  R5  CHO   229     140.589 153.409  49.968  1.00  0.00            
ATOM   1354  C1  CHO   229     139.239 154.309  46.518  1.00  0.00           C
ATOM   1355  C2  CHO   229     141.339 154.059  43.218  1.00  0.00           C
ATOM   1356  ROH CHO   230      25.589  80.959  26.118  1.00  0.00            
ATOM   1357  R1  CHO   230      26.139  80.009  28.718  1.00  0.00            
ATOM   1358  R2  CHO   230      28.339  80.859  30.118  1.00  0.00            
ATOM   1359  R3  CHO   230      26.489  81.459  32.018  1.00  0.00            
ATOM   1360  R4  CHO   230      28.839  80.559  33.568  1.00  0.00            
ATOM   1361  R5  CHO   230      26.789  79.809  33.718  1.00  0.00            
ATOM   1362  C1  CHO   230      27.339  80.959  37.318  1.00  0.00           C
ATOM   1363  C2  CHO   230      24.539  81.709  40.568  1.00  0.00           C
ATOM   1364  ROH CHO   231     111.789 131.809  23.468  1.00  0.00            
ATOM   1365  R1  CHO   231     112.239 130.659  26.018  1.00  0.00            
ATOM   1366  R2  CHO   231     114.239 131.559  27.718  1.00  0.00            
ATOM   1367  R3  CHO   231     112.189 131.809  29.468  1.00  0.00            
ATOM   1368  R4  CHO   231     114.539 131.359  31.118  1.00  0.00            
ATOM   1369  R5  CHO   231     112.639 130.209  31.168  1.00  0.00            
ATOM   1370  C1  CHO   231     112.789 131.459  34.818  1.00  0.00           C
ATOM   1371  C2  CHO   231     112.439 129.109  37.818  1.00  0.00           C
ATOM   1372  ROH CHO   232     196.489 174.309  26.318  1.00  0.00            
ATOM   1373  R1  CHO   232     197.589 172.859  28.468  1.00  0.00            
ATOM   1374  R2  CHO   232     198.039 174.009  30.968  1.00  0.00            
ATOM   1375  R3  CHO   232     196.539 171.909  31.868  1.00  0.00            
ATOM   1376  R4  CHO   232     198.089 172.759  34.218  1.00  0.00            
ATOM   1377  R5  CHO   232     197.989 170.759  33.368  1.00  0.00            
ATOM   1378  C1  CHO   232     196.739 170.059  36.918  1.00  0.00           C
ATOM   1379  C2  CHO   232     197.289 169.909  40.668  1.00  0.00           C
ATOM   1380  ROH CHO   233     211.239 195.459  30.518  1.00  0.00            
ATOM   1381  R1  CHO   233     212.589 196.459  32.768  1.00  0.00            
ATOM   1382  R2  CHO   233     212.389 199.059  33.618  1.00  0.00            
ATOM   1383  R3  CHO   233     211.689 197.909  36.018  1.00  0.00            
ATOM   1384  R4  CHO   233     213.089 200.359  36.768  1.00  0.00            
ATOM   1385  R5  CHO   233     213.589 198.359  37.418  1.00  0.00            
ATOM   1386  C1  CHO   233     212.889 200.059  40.768  1.00  0.00           C
ATOM   1387  C2  CHO   233     215.139 197.159  43.018  1.00  0.00           C
ATOM   1388  ROH CHO   234      87.739  75.059  48.918  1.00  0.00            
ATOM   1389  R1  CHO   234      87.939  76.759  46.618  1.00  0.00            
ATOM   1390  R2  CHO   234      88.139  75.759  44.068  1.00  0.00            
ATOM   1391  R3  CHO   234      85.989  77.309  43.618  1.00  0.00            
ATOM   1392  R4  CHO   234      86.889  76.559  40.968  1.00  0.00            
ATOM   1393  R5  CHO   234      86.539  78.609  41.668  1.00  0.00            
ATOM   1394  C1  CHO   234      84.139  78.509  38.718  1.00  0.00           C
ATOM   1395  C2  CHO   234      86.539  76.459  36.018  1.00  0.00           C
ATOM   1396  ROH CHO   235       5.839 110.659  29.618  1.00  0.00            
ATOM   1397  R1  CHO   235       7.089 108.659  31.218  1.00  0.00            
ATOM   1398  R2  CHO   235       8.689 109.309  33.368  1.00  0.00            
ATOM   1399  R3  CHO   235       6.989 107.609  34.718  1.00  0.00            
ATOM   1400  R4  CHO   235       8.789 108.659  36.768  1.00  0.00            
ATOM   1401  R5  CHO   235       8.339 106.559  36.368  1.00  0.00            
ATOM   1402  C1  CHO   235       7.239 106.709  39.968  1.00  0.00           C
ATOM   1403  C2  CHO   235       8.089 105.109  42.818  1.00  0.00           C
ATOM   1404  ROH CHO   236     127.289 127.659  20.018  1.00  0.00            
ATOM   1405  R1  CHO   236     128.789 127.959  22.418  1.00  0.00            
ATOM   1406  R2  CHO   236     127.789 129.059  24.718  1.00  0.00            
ATOM   1407  R3  CHO   236     128.639 126.759  25.818  1.00  0.00            
ATOM   1408  R4  CHO   236     128.489 128.659  28.068  1.00  0.00            
ATOM   1409  R5  CHO   236     130.239 127.509  27.518  1.00  0.00            
ATOM   1410  C1  CHO   236     129.739 126.259  31.068  1.00  0.00           C
ATOM   1411  C2  CHO   236     132.339 125.259  31.568  1.00  0.00           C
ATOM   1412  ROH CHO   237     142.889  86.859  50.518  1.00  0.00            
ATOM   1413  R1  CHO   237     142.589  87.659  47.818  1.00  0.00            
ATOM   1414  R2  CHO   237     144.689  87.809  46.068  1.00  0.00            
ATOM   1415  R3  CHO   237     143.139  86.159  44.568  1.00  0.00            
ATOM   1416  R4  CHO   237     144.839  87.559  42.618  1.00  0.00            
ATOM   1417  R5  CHO   237     142.689  87.459  42.568  1.00  0.00            
ATOM   1418  C1  CHO   237     143.489  85.909  39.218  1.00  0.00           C
ATOM   1419  C2  CHO   237     143.989  86.309  35.468  1.00  0.00           C
ATOM   1420  ROH CHO   238      35.739 207.909  31.018  1.00  0.00            
ATOM   1421  R1  CHO   238      35.489 206.009  33.068  1.00  0.00            
ATOM   1422  R2  CHO   238      35.739 206.609  35.768  1.00  0.00            
ATOM   1423  R3  CHO   238      33.289 205.459  35.968  1.00  0.00            
ATOM   1424  R4  CHO   238      34.539 204.959  38.568  1.00  0.00            
ATOM   1425  R5  CHO   238      33.689 203.459  37.218  1.00  0.00            
ATOM   1426  C1  CHO   238      31.589 202.859  40.368  1.00  0.00           C
ATOM   1427  C2  CHO   238      30.089 201.259  42.868  1.00  0.00           C
ATOM   1428  ROH CHO   239      49.589 193.759  65.768  1.00  0.00            
ATOM   1429  R1  CHO   239      49.339 193.959  62.968  1.00  0.00            
ATOM   1430  R2  CHO   239      47.339 192.709  61.518  1.00  0.00            
ATOM   1431  R3  CHO   239      46.939 195.209  60.568  1.00  0.00            
ATOM   1432  R4  CHO   239      46.389 193.409  58.268  1.00  0.00            
ATOM   1433  R5  CHO   239      47.789 195.109  58.318  1.00  0.00            
ATOM   1434  C1  CHO   239      45.439 196.159  55.468  1.00  0.00           C
ATOM   1435  C2  CHO   239      45.589 192.759  53.368  1.00  0.00           C
ATOM   1436  ROH CHO   240     192.189 176.459  26.768  1.00  0.00            
ATOM   1437  R1  CHO   240     191.439 175.909  29.418  1.00  0.00            
ATOM   1438  R2  CHO   240     193.339 175.409  31.418  1.00  0.00            
ATOM   1439  R3  CHO   240     192.039 177.459  32.668  1.00  0.00            
ATOM   1440  R4  CHO   240     192.889 175.659  34.868  1.00  0.00            
ATOM   1441  R5  CHO   240     190.889 176.409  34.518  1.00  0.00            
ATOM   1442  C1  CHO   240     191.439 177.709  38.018  1.00  0.00           C
ATOM   1443  C2  CHO   240     189.939 176.959  40.468  1.00  0.00           C
ATOM   1444  ROH CHO   241     193.289 125.209  59.018  1.00  0.00            
ATOM   1445  R1  CHO   241     194.989 124.759  56.768  1.00  0.00            
ATOM   1446  R2  CHO   241     194.289 123.059  54.718  1.00  0.00            
ATOM   1447  R3  CHO   241     194.739 125.259  53.168  1.00  0.00            
ATOM   1448  R4  CHO   241     194.789 123.009  51.318  1.00  0.00            
ATOM   1449  R5  CHO   241     196.339 124.509  51.568  1.00  0.00            
ATOM   1450  C1  CHO   241     195.539 125.009  47.868  1.00  0.00           C
ATOM   1451  C2  CHO   241     198.289 125.509  44.318  1.00  0.00           C
ATOM   1452  ROH CHO   242      43.689  88.459  21.168  1.00  0.00            
ATOM   1453  R1  CHO   242      45.339  88.359  23.418  1.00  0.00            
ATOM   1454  R2  CHO   242      44.639  89.459  25.868  1.00  0.00            
ATOM   1455  R3  CHO   242      45.139  86.909  26.768  1.00  0.00            
ATOM   1456  R4  CHO   242      45.539  88.709  29.118  1.00  0.00            
ATOM   1457  R5  CHO   242      46.939  87.209  28.318  1.00  0.00            
ATOM   1458  C1  CHO   242      46.539  85.909  31.868  1.00  0.00           C
ATOM   1459  C2  CHO   242      48.639  84.359  35.068  1.00  0.00           C
ATOM   1460  ROH CHO   243      59.439  83.509  54.068  1.00  0.00            
ATOM   1461  R1  CHO   243      59.589  82.959  51.318  1.00  0.00            
ATOM   1462  R2  CHO   243      58.539  80.659  50.168  1.00  0.00            
ATOM   1463  R3  CHO   243      57.189  82.459  48.618  1.00  0.00            
ATOM   1464  R4  CHO   243      57.989  80.309  46.768  1.00  0.00            
ATOM   1465  R5  CHO   243      58.389  82.409  46.518  1.00  0.00            
ATOM   1466  C1  CHO   243      56.389  81.709  43.318  1.00  0.00           C
ATOM   1467  C2  CHO   243      54.439  83.359  39.368  1.00  0.00           C
ATOM   1468  ROH CHO   244      40.489  98.859  20.718  1.00  0.00            
ATOM   1469  R1  CHO   244      39.389  98.459  23.268  1.00  0.00            
ATOM   1470  R2  CHO   244      40.689  97.109  25.268  1.00  0.00            
ATOM   1471  R3  CHO   244      40.189  99.359  26.718  1.00  0.00            
ATOM   1472  R4  CHO   244      40.889  97.359  28.718  1.00  0.00            
ATOM   1473  R5  CHO   244      39.139  98.609  28.718  1.00  0.00            
ATOM   1474  C1  CHO   244      40.639  99.609  32.068  1.00  0.00           C
ATOM   1475  C2  CHO   244      40.939  97.559  34.468  1.00  0.00           C
ATOM   1476  ROH CHO   245     190.139  98.959  25.268  1.00  0.00            
ATOM   1477  R1  CHO   245     191.189  99.059  27.868  1.00  0.00            
ATOM   1478  R2  CHO   245     191.939 101.409  29.118  1.00  0.00            
ATOM   1479  R3  CHO   245     190.239 100.609  31.018  1.00  0.00            
ATOM   1480  R4  CHO   245     192.289 102.109  32.468  1.00  0.00            
ATOM   1481  R5  CHO   245     191.589 100.059  32.918  1.00  0.00            
ATOM   1482  C1  CHO   245     190.839 101.759  36.268  1.00  0.00           C
ATOM   1483  C2  CHO   245     189.739 104.659  39.318  1.00  0.00           C
ATOM   1484  ROH CHO   246      17.889 112.559  59.018  1.00  0.00            
ATOM   1485  R1  CHO   246      18.139 112.709  56.218  1.00  0.00            
ATOM   1486  R2  CHO   246      16.889 110.959  54.468  1.00  0.00            
ATOM   1487  R3  CHO   246      15.939 113.259  53.368  1.00  0.00            
ATOM   1488  R4  CHO   246      15.239 111.159  51.418  1.00  0.00            
ATOM   1489  R5  CHO   246      16.389 112.959  51.018  1.00  0.00            
ATOM   1490  C1  CHO   246      13.439 113.409  48.618  1.00  0.00           C
ATOM   1491  C2  CHO   246      13.439 112.559  44.418  1.00  0.00           C
ATOM   1492  ROH CHO   247       0.289 110.059  63.668  1.00  0.00            
ATOM   1493  R1  CHO   247       0.089 110.309  60.868  1.00  0.00            
ATOM   1494  R2  CHO   247       2.289 110.409  59.218  1.00  0.00            
ATOM   1495  R3  CHO   247       1.039 108.359  57.918  1.00  0.00            
ATOM   1496  R4  CHO   247       2.839 109.509  55.918  1.00  0.00            
ATOM   1497  R5  CHO   247       0.689 109.209  55.718  1.00  0.00            
ATOM   1498  C1  CHO   247       1.989 107.109  52.768  1.00  0.00           C
ATOM   1499  C2  CHO   247       0.839 107.059  49.368  1.00  0.00           C
ATOM   1500  ROH CHO   248      60.289 140.009  24.268  1.00  0.00            
ATOM   1501  R1  CHO   248      62.289 138.659  25.718  1.00  0.00            
ATOM   1502  R2  CHO   248      62.689 139.009  28.418  1.00  0.00            
ATOM   1503  R3  CHO   248      62.439 136.309  28.468  1.00  0.00            
ATOM   1504  R4  CHO   248      63.289 137.009  31.168  1.00  0.00            
ATOM   1505  R5  CHO   248      64.239 135.559  29.868  1.00  0.00            
ATOM   1506  C1  CHO   248      63.389 133.309  32.868  1.00  0.00           C
ATOM   1507  C2  CHO   248      63.789 131.909  36.118  1.00  0.00           C
ATOM   1508  ROH CHO   249     190.389  89.009  25.668  1.00  0.00            
ATOM   1509  R1  CHO   249     191.439  90.309  27.968  1.00  0.00            
ATOM   1510  R2  CHO   249     190.039  90.609  30.318  1.00  0.00            
ATOM   1511  R3  CHO   249     192.239  89.459  31.368  1.00  0.00            
ATOM   1512  R4  CHO   249     190.939  90.809  33.668  1.00  0.00            
ATOM   1513  R5  CHO   249     192.989  91.009  33.018  1.00  0.00            
ATOM   1514  C1  CHO   249     193.489  89.809  36.618  1.00  0.00           C
ATOM   1515  C2  CHO   249     195.789  90.059  39.218  1.00  0.00           C
ATOM   1516  ROH CHO   250      25.089   4.359  58.318  1.00  0.00            
ATOM   1517  R1  CHO   250      25.439   5.659  55.818  1.00  0.00            
ATOM   1518  R2  CHO   250      27.889   6.259  54.818  1.00  0.00            
ATOM   1519  R3  CHO   250      26.989   4.909  52.668  1.00  0.00            
ATOM   1520  R4  CHO   250      29.289   6.409  51.618  1.00  0.00            
ATOM   1521  R5  CHO   250      27.289   6.409  50.818  1.00  0.00            
ATOM   1522  C1  CHO   250      29.239   5.209  47.768  1.00  0.00           C
ATOM   1523  C2  CHO   250      29.789   5.409  43.618  1.00  0.00           C
ATOM   1524  ROH CHO   251      -2.111 212.709  31.968  1.00  0.00            
ATOM   1525  R1  CHO   251      -2.161 212.859  34.818  1.00  0.00            
ATOM   1526  R2  CHO   251      -0.811 211.059  36.418  1.00  0.00            
ATOM   1527  R3  CHO   251       0.339 213.309  37.468  1.00  0.00            
ATOM   1528  R4  CHO   251       0.739 211.259  39.518  1.00  0.00            
ATOM   1529  R5  CHO   251      -0.161 213.209  39.818  1.00  0.00            
ATOM   1530  C1  CHO   251       2.739 213.459  42.268  1.00  0.00           C
ATOM   1531  C2  CHO   251       4.389 210.759  43.818  1.00  0.00           C
ATOM   1532  ROH CHO   252      79.439 186.159  58.618  1.00  0.00            
ATOM   1533  R1  CHO   252      78.139 186.709  56.168  1.00  0.00            
ATOM   1534  R2  CHO   252      78.989 188.659  54.418  1.00  0.00            
ATOM   1535  R3  CHO   252      78.989 186.609  52.618  1.00  0.00            
ATOM   1536  R4  CHO   252      79.889 188.959  51.068  1.00  0.00            
ATOM   1537  R5  CHO   252      78.239 187.609  50.568  1.00  0.00            
ATOM   1538  C1  CHO   252      80.389 187.159  47.468  1.00  0.00           C
ATOM   1539  C2  CHO   252      79.489 186.759  43.618  1.00  0.00           C
ATOM   1540  ROH CHO   253     185.739 106.059  26.368  1.00  0.00            
ATOM   1541  R1  CHO   253     185.539 104.659  28.818  1.00  0.00            
ATOM   1542  R2  CHO   253     187.689 104.359  30.518  1.00  0.00            
ATOM   1543  R3  CHO   253     186.039 105.459  32.368  1.00  0.00            
ATOM   1544  R4  CHO   253     187.139 103.109  33.718  1.00  0.00            
ATOM   1545  R5  CHO   253     185.039 103.559  33.468  1.00  0.00            
ATOM   1546  C1  CHO   253     185.239 103.409  37.268  1.00  0.00           C
ATOM   1547  C2  CHO   253     184.539 105.209  40.068  1.00  0.00           C
ATOM   1548  ROH CHO   254     112.689  75.459  50.468  1.00  0.00            
ATOM   1549  R1  CHO   254     113.239  75.659  47.718  1.00  0.00            
ATOM   1550  R2  CHO   254     112.089  74.009  45.818  1.00  0.00            
ATOM   1551  R3  CHO   254     111.339  76.359  44.668  1.00  0.00            
ATOM   1552  R4  CHO   254     110.939  74.309  42.568  1.00  0.00            
ATOM   1553  R5  CHO   254     112.089  76.159  42.418  1.00  0.00            
ATOM   1554  C1  CHO   254     109.589  76.709  39.618  1.00  0.00           C
ATOM   1555  C2  CHO   254     106.739  78.409  37.368  1.00  0.00           C
ATOM   1556  ROH CHO   255     150.089  81.059  17.118  1.00  0.00            
ATOM   1557  R1  CHO   255     147.989  80.959  19.018  1.00  0.00            
ATOM   1558  R2  CHO   255     147.239  78.609  20.268  1.00  0.00            
ATOM   1559  R3  CHO   255     147.639  80.059  22.518  1.00  0.00            
ATOM   1560  R4  CHO   255     146.039  77.759  23.418  1.00  0.00            
ATOM   1561  R5  CHO   255     145.539  79.909  23.718  1.00  0.00            
ATOM   1562  C1  CHO   255     145.689  78.659  27.318  1.00  0.00           C
ATOM   1563  C2  CHO   255     143.739  76.959  31.668  1.00  0.00           C
ATOM   1564  ROH CHO   256      18.539 104.309  26.668  1.00  0.00            
ATOM   1565  R1  CHO   256      20.089 105.009  28.918  1.00  0.00            
ATOM   1566  R2  CHO   256      19.089 106.509  31.018  1.00  0.00            
ATOM   1567  R3  CHO   256      19.939 104.359  32.518  1.00  0.00            
ATOM   1568  R4  CHO   256      19.489 106.509  34.468  1.00  0.00            
ATOM   1569  R5  CHO   256      21.289 105.359  34.268  1.00  0.00            
ATOM   1570  C1  CHO   256      20.489 104.559  37.868  1.00  0.00           C
ATOM   1571  C2  CHO   256      17.239 106.209  39.618  1.00  0.00           C
ATOM   1572  ROH CHO   257     182.789 123.459  61.618  1.00  0.00            
ATOM   1573  R1  CHO   257     182.889 123.409  58.768  1.00  0.00            
ATOM   1574  R2  CHO   257     182.489 125.659  57.218  1.00  0.00            
ATOM   1575  R3  CHO   257     184.889 124.909  56.168  1.00  0.00            
ATOM   1576  R4  CHO   257     182.989 124.709  53.918  1.00  0.00            
ATOM   1577  R5  CHO   257     184.339 123.159  54.618  1.00  0.00            
ATOM   1578  C1  CHO   257     185.539 123.459  51.018  1.00  0.00           C
ATOM   1579  C2  CHO   257     183.889 121.159  47.518  1.00  0.00           C
ATOM   1580  ROH CHO   258     211.289 189.309  30.618  1.00  0.00            
ATOM   1581  R1  CHO   258     210.289 188.259  33.068  1.00  0.00            
ATOM   1582  R2  CHO   258     211.939 187.409  35.118  1.00  0.00            
ATOM   1583  R3  CHO   258     210.489 189.109  36.618  1.00  0.00            
ATOM   1584  R4  CHO   258     211.039 186.859  38.418  1.00  0.00            
ATOM   1585  R5  CHO   258     209.089 187.709  37.968  1.00  0.00            
ATOM   1586  C1  CHO   258     209.139 188.159  41.718  1.00  0.00           C
ATOM   1587  C2  CHO   258     208.039 187.309  45.218  1.00  0.00           C
ATOM   1588  ROH CHO   259      73.789  72.159  49.218  1.00  0.00            
ATOM   1589  R1  CHO   259      71.889  73.359  47.468  1.00  0.00            
ATOM   1590  R2  CHO   259      72.289  75.859  46.368  1.00  0.00            
ATOM   1591  R3  CHO   259      71.839  74.509  44.018  1.00  0.00            
ATOM   1592  R4  CHO   259      70.989  77.259  43.468  1.00  0.00            
ATOM   1593  R5  CHO   259      69.839  75.459  43.168  1.00  0.00            
ATOM   1594  C1  CHO   259      69.839  76.859  39.618  1.00  0.00           C
ATOM   1595  C2  CHO   259      68.789  76.459  36.618  1.00  0.00           C
ATOM   1596  ROH CHO   260      98.889  34.009  43.918  1.00  0.00            
ATOM   1597  R1  CHO   260      98.589  35.859  41.818  1.00  0.00            
ATOM   1598  R2  CHO   260     100.589  36.459  40.018  1.00  0.00            
ATOM   1599  R3  CHO   260      98.689  35.809  38.168  1.00  0.00            
ATOM   1600  R4  CHO   260     100.939  36.909  36.618  1.00  0.00            
ATOM   1601  R5  CHO   260      98.839  37.559  36.518  1.00  0.00            
ATOM   1602  C1  CHO   260      99.389  36.559  32.868  1.00  0.00           C
ATOM   1603  C2  CHO   260      99.789  39.559  29.818  1.00  0.00           C
ATOM   1604  ROH CHO   261     155.539 126.659  19.718  1.00  0.00            
ATOM   1605  R1  CHO   261     155.489 127.209  22.468  1.00  0.00            
ATOM   1606  R2  CHO   261     153.189 127.009  24.018  1.00  0.00            
ATOM   1607  R3  CHO   261     154.739 125.359  25.518  1.00  0.00            
ATOM   1608  R4  CHO   261     152.939 126.709  27.418  1.00  0.00            
ATOM   1609  R5  CHO   261     155.089 126.609  27.568  1.00  0.00            
ATOM   1610  C1  CHO   261     154.239 124.959  30.868  1.00  0.00           C
ATOM   1611  C2  CHO   261     155.439 122.409  33.818  1.00  0.00           C
ATOM   1612  ROH CHO   262      81.639  63.259  48.918  1.00  0.00            
ATOM   1613  R1  CHO   262      80.739  64.609  46.618  1.00  0.00            
ATOM   1614  R2  CHO   262      81.889  64.309  44.118  1.00  0.00            
ATOM   1615  R3  CHO   262      79.339  63.709  43.368  1.00  0.00            
ATOM   1616  R4  CHO   262      80.439  65.259  41.118  1.00  0.00            
ATOM   1617  R5  CHO   262      78.589  65.659  42.218  1.00  0.00            
ATOM   1618  C1  CHO   262      77.189  65.209  38.718  1.00  0.00           C
ATOM   1619  C2  CHO   262      75.089  65.909  36.468  1.00  0.00           C
ATOM   1620  ROH CHO   263      93.089 123.209  23.468  1.00  0.00            
ATOM   1621  R1  CHO   263      92.039 123.559  26.068  1.00  0.00            
ATOM   1622  R2  CHO   263      91.639 121.459  27.818  1.00  0.00            
ATOM   1623  R3  CHO   263      93.189 122.959  29.468  1.00  0.00            
ATOM   1624  R4  CHO   263      91.589 121.309  31.268  1.00  0.00            
ATOM   1625  R5  CHO   263      91.739 123.459  31.318  1.00  0.00            
ATOM   1626  C1  CHO   263      92.989 122.659  34.868  1.00  0.00           C
ATOM   1627  C2  CHO   263      92.389 121.709  38.218  1.00  0.00           C
ATOM   1628  ROH CHO   264      27.539 123.409  58.568  1.00  0.00            
ATOM   1629  R1  CHO   264      26.689 124.609  56.168  1.00  0.00            
ATOM   1630  R2  CHO   264      27.339 123.609  53.668  1.00  0.00            
ATOM   1631  R3  CHO   264      24.639 123.659  53.318  1.00  0.00            
ATOM   1632  R4  CHO   264      25.739 124.109  50.618  1.00  0.00            
ATOM   1633  R5  CHO   264      24.289 125.359  51.668  1.00  0.00            
ATOM   1634  C1  CHO   264      22.339 124.409  48.518  1.00  0.00           C
ATOM   1635  C2  CHO   264      19.439 126.459  46.918  1.00  0.00           C
ATOM   1636  ROH CHO   265      54.389  96.609  53.568  1.00  0.00            
ATOM   1637  R1  CHO   265      55.089  97.459  50.968  1.00  0.00            
ATOM   1638  R2  CHO   265      55.789  95.659  48.968  1.00  0.00            
ATOM   1639  R3  CHO   265      53.839  96.959  47.618  1.00  0.00            
ATOM   1640  R4  CHO   265      55.889  96.359  45.618  1.00  0.00            
ATOM   1641  R5  CHO   265      55.039  98.359  46.018  1.00  0.00            
ATOM   1642  C1  CHO   265      54.139  98.009  42.318  1.00  0.00           C
ATOM   1643  C2  CHO   265      55.689 100.409  38.768  1.00  0.00           C
ATOM   1644  ROH CHO   266      83.539  10.559  19.168  1.00  0.00            
ATOM   1645  R1  CHO   266      85.139  11.209  21.368  1.00  0.00            
ATOM   1646  R2  CHO   266      84.039  11.809  23.868  1.00  0.00            
ATOM   1647  R3  CHO   266      85.739   9.859  24.718  1.00  0.00            
ATOM   1648  R4  CHO   266      85.289  11.559  27.068  1.00  0.00            
ATOM   1649  R5  CHO   266      87.239  11.009  26.218  1.00  0.00            
ATOM   1650  C1  CHO   266      87.639   9.609  29.718  1.00  0.00           C
ATOM   1651  C2  CHO   266      88.439   7.309  33.568  1.00  0.00           C
ATOM   1652  ROH CHO   267     115.489  96.109  23.218  1.00  0.00            
ATOM   1653  R1  CHO   267     115.289  95.109  25.818  1.00  0.00            
ATOM   1654  R2  CHO   267     117.039  95.909  27.868  1.00  0.00            
ATOM   1655  R3  CHO   267     114.739  96.509  29.168  1.00  0.00            
ATOM   1656  R4  CHO   267     116.689  96.009  31.268  1.00  0.00            
ATOM   1657  R5  CHO   267     114.739  95.059  31.068  1.00  0.00            
ATOM   1658  C1  CHO   267     114.289  96.659  34.518  1.00  0.00           C
ATOM   1659  C2  CHO   267     114.589  97.809  37.968  1.00  0.00           C
ATOM   1660  ROH CHO   268     110.089 149.059  53.218  1.00  0.00            
ATOM   1661  R1  CHO   268     109.039 147.809  50.918  1.00  0.00            
ATOM   1662  R2  CHO   268     108.539 149.159  48.568  1.00  0.00            
ATOM   1663  R3  CHO   268     110.089 147.259  47.468  1.00  0.00            
ATOM   1664  R4  CHO   268     108.589 148.409  45.218  1.00  0.00            
ATOM   1665  R5  CHO   268     108.689 146.259  45.768  1.00  0.00            
ATOM   1666  C1  CHO   268     110.089 146.109  42.218  1.00  0.00           C
ATOM   1667  C2  CHO   268     107.289 145.459  39.768  1.00  0.00           C
ATOM   1668  ROH CHO   269      66.039 148.609  20.768  1.00  0.00            
ATOM   1669  R1  CHO   269      66.589 149.209  23.518  1.00  0.00            
ATOM   1670  R2  CHO   269      64.739 150.459  25.118  1.00  0.00            
ATOM   1671  R3  CHO   269      65.139 148.309  26.718  1.00  0.00            
ATOM   1672  R4  CHO   269      64.539 150.459  28.568  1.00  0.00            
ATOM   1673  R5  CHO   269      66.289 149.159  28.668  1.00  0.00            
ATOM   1674  C1  CHO   269      64.789 148.459  32.068  1.00  0.00           C
ATOM   1675  C2  CHO   269      64.939 147.909  36.568  1.00  0.00           C
ATOM   1676  ROH CHO   270      12.689  66.359  28.718  1.00  0.00            
ATOM   1677  R1  CHO   270      13.089  65.459  31.368  1.00  0.00            
ATOM   1678  R2  CHO   270      13.389  67.159  33.518  1.00  0.00            
ATOM   1679  R3  CHO   270      11.339  65.709  34.568  1.00  0.00            
ATOM   1680  R4  CHO   270      12.689  66.859  36.918  1.00  0.00            
ATOM   1681  R5  CHO   270      12.239  64.759  36.568  1.00  0.00            
ATOM   1682  C1  CHO   270      10.389  65.359  39.868  1.00  0.00           C
ATOM   1683  C2  CHO   270      11.689  66.909  42.718  1.00  0.00           C
ATOM   1684  ROH CHO   271     202.089  65.109  32.318  1.00  0.00            
ATOM   1685  R1  CHO   271     200.389  65.209  34.618  1.00  0.00            
ATOM   1686  R2  CHO   271     200.989  63.909  36.968  1.00  0.00            
ATOM   1687  R3  CHO   271     200.639  66.409  38.018  1.00  0.00            
ATOM   1688  R4  CHO   271     200.989  64.609  40.368  1.00  0.00            
ATOM   1689  R5  CHO   271     199.339  66.009  40.018  1.00  0.00            
ATOM   1690  C1  CHO   271     200.689  67.359  43.318  1.00  0.00           C
ATOM   1691  C2  CHO   271     201.239  67.859  46.668  1.00  0.00           C
ATOM   1692  ROH CHO   272      42.389 177.809  25.168  1.00  0.00            
ATOM   1693  R1  CHO   272      41.889 176.259  27.468  1.00  0.00            
ATOM   1694  R2  CHO   272      43.589 176.209  29.618  1.00  0.00            
ATOM   1695  R3  CHO   272      41.289 176.859  31.018  1.00  0.00            
ATOM   1696  R4  CHO   272      43.289 176.309  33.068  1.00  0.00            
ATOM   1697  R5  CHO   272      41.339 175.409  32.868  1.00  0.00            
ATOM   1698  C1  CHO   272      41.039 176.959  36.368  1.00  0.00           C
ATOM   1699  C2  CHO   272      42.539 174.059  38.018  1.00  0.00           C
ATOM   1700  ROH CHO   273      95.889 192.859  58.218  1.00  0.00            
ATOM   1701  R1  CHO   273      94.889 193.759  55.718  1.00  0.00            
ATOM   1702  R2  CHO   273      96.139 195.709  54.218  1.00  0.00            
ATOM   1703  R3  CHO   273      96.089 193.809  52.318  1.00  0.00            
ATOM   1704  R4  CHO   273      95.839 196.359  50.868  1.00  0.00            
ATOM   1705  R5  CHO   273      94.539 194.659  50.718  1.00  0.00            
ATOM   1706  C1  CHO   273      95.639 194.959  47.068  1.00  0.00           C
ATOM   1707  C2  CHO   273      92.789 195.009  46.068  1.00  0.00           C
ATOM   1708  ROH CHO   274      14.939  20.309  31.018  1.00  0.00            
ATOM   1709  R1  CHO   274      15.589  21.159  33.618  1.00  0.00            
ATOM   1710  R2  CHO   274      14.189  23.109  35.018  1.00  0.00            
ATOM   1711  R3  CHO   274      14.039  21.209  36.918  1.00  0.00            
ATOM   1712  R4  CHO   274      12.889  23.559  38.168  1.00  0.00            
ATOM   1713  R5  CHO   274      14.489  22.359  38.968  1.00  0.00            
ATOM   1714  C1  CHO   274      11.989  22.059  41.818  1.00  0.00           C
ATOM   1715  C2  CHO   274      12.289  24.059  46.018  1.00  0.00           C
ATOM   1716  ROH CHO   275     104.889  92.609  55.668  1.00  0.00            
ATOM   1717  R1  CHO   275     103.839  93.409  53.118  1.00  0.00            
ATOM   1718  R2  CHO   275     102.389  95.759  52.768  1.00  0.00            
ATOM   1719  R3  CHO   275     104.289  96.259  50.918  1.00  0.00            
ATOM   1720  R4  CHO   275     101.939  97.809  50.068  1.00  0.00            
ATOM   1721  R5  CHO   275     103.039  96.359  48.868  1.00  0.00            
ATOM   1722  C1  CHO   275     103.439  99.509  46.718  1.00  0.00           C
ATOM   1723  C2  CHO   275     100.939 102.059  44.718  1.00  0.00           C
ATOM   1724  ROH CHO   276     108.189 151.859  19.718  1.00  0.00            
ATOM   1725  R1  CHO   276     108.039 150.709  22.268  1.00  0.00            
ATOM   1726  R2  CHO   276     110.239 149.859  23.668  1.00  0.00            
ATOM   1727  R3  CHO   276     109.239 151.459  25.618  1.00  0.00            
ATOM   1728  R4  CHO   276     111.139 149.759  27.018  1.00  0.00            
ATOM   1729  R5  CHO   276     109.039 150.009  27.568  1.00  0.00            
ATOM   1730  C1  CHO   276     110.689 151.159  30.818  1.00  0.00           C
ATOM   1731  C2  CHO   276     113.689 149.259  32.218  1.00  0.00           C
ATOM   1732  ROH CHO   277     187.689 151.559  59.568  1.00  0.00            
ATOM   1733  R1  CHO   277     186.689 150.009  57.418  1.00  0.00            
ATOM   1734  R2  CHO   277     185.289 151.109  55.318  1.00  0.00            
ATOM   1735  R3  CHO   277     187.189 149.859  53.818  1.00  0.00            
ATOM   1736  R4  CHO   277     185.089 150.559  51.868  1.00  0.00            
ATOM   1737  R5  CHO   277     185.939 148.559  52.218  1.00  0.00            
ATOM   1738  C1  CHO   277     186.789 149.009  48.518  1.00  0.00           C
ATOM   1739  C2  CHO   277     190.139 149.309  46.918  1.00  0.00           C
ATOM   1740  ROH CHO   278     107.539  14.859  45.668  1.00  0.00            
ATOM   1741  R1  CHO   278     106.189  14.159  43.318  1.00  0.00            
ATOM   1742  R2  CHO   278     105.089  11.659  42.868  1.00  0.00            
ATOM   1743  R3  CHO   278     102.839  13.059  42.368  1.00  0.00            
ATOM   1744  R4  CHO   278     102.139  10.309  41.768  1.00  0.00            
ATOM   1745  R5  CHO   278     101.889  12.009  40.418  1.00  0.00            
ATOM   1746  C1  CHO   278      98.289  10.859  40.618  1.00  0.00           C
ATOM   1747  C2  CHO   278      95.339   7.159  40.718  1.00  0.00           C
ATOM   1748  ROH CHO   279      87.289 180.209  58.918  1.00  0.00            
ATOM   1749  R1  CHO   279      86.339 180.509  56.268  1.00  0.00            
ATOM   1750  R2  CHO   279      87.539 182.209  54.418  1.00  0.00            
ATOM   1751  R3  CHO   279      87.689 179.959  52.918  1.00  0.00            
ATOM   1752  R4  CHO   279      88.189 182.159  51.018  1.00  0.00            
ATOM   1753  R5  CHO   279      86.689 180.609  50.818  1.00  0.00            
ATOM   1754  C1  CHO   279      88.639 180.009  47.618  1.00  0.00           C
ATOM   1755  C2  CHO   279      86.339 179.059  45.768  1.00  0.00           C
ATOM   1756  ROH CHO   280      72.939 222.709  24.968  1.00  0.00            
ATOM   1757  R1  CHO   280      73.589 222.159  27.668  1.00  0.00            
ATOM   1758  R2  CHO   280      75.739 223.309  28.918  1.00  0.00            
ATOM   1759  R3  CHO   280      73.839 224.059  30.718  1.00  0.00            
ATOM   1760  R4  CHO   280      76.289 223.859  32.318  1.00  0.00            
ATOM   1761  R5  CHO   280      74.439 222.859  32.768  1.00  0.00            
ATOM   1762  C1  CHO   280      74.889 224.909  35.968  1.00  0.00           C
ATOM   1763  C2  CHO   280      74.489 226.009  39.768  1.00  0.00           C
ATOM   1764  ROH CHO   281     138.639 181.559  21.268  1.00  0.00            
ATOM   1765  R1  CHO   281     137.739 182.109  23.918  1.00  0.00            
ATOM   1766  R2  CHO   281     138.389 180.509  26.068  1.00  0.00            
ATOM   1767  R3  CHO   281     139.339 182.859  27.118  1.00  0.00            
ATOM   1768  R4  CHO   281     138.389 181.359  29.418  1.00  0.00            
ATOM   1769  R5  CHO   281     137.839 183.359  28.868  1.00  0.00            
ATOM   1770  C1  CHO   281     139.289 184.009  32.368  1.00  0.00           C
ATOM   1771  C2  CHO   281     139.689 183.959  36.568  1.00  0.00           C
ATOM   1772  ROH CHO   282       8.189 183.359  28.918  1.00  0.00            
ATOM   1773  R1  CHO   282       8.989 181.559  30.968  1.00  0.00            
ATOM   1774  R2  CHO   282      10.189 182.409  33.368  1.00  0.00            
ATOM   1775  R3  CHO   282       8.139 181.009  34.518  1.00  0.00            
ATOM   1776  R4  CHO   282      10.239 181.159  36.568  1.00  0.00            
ATOM   1777  R5  CHO   282       9.239 179.359  35.818  1.00  0.00            
ATOM   1778  C1  CHO   282       8.389 179.109  39.518  1.00  0.00           C
ATOM   1779  C2  CHO   282       7.589 177.459  43.368  1.00  0.00           C
ATOM   1780  ROH CHO   283     149.889  73.759  47.018  1.00  0.00            
ATOM   1781  R1  CHO   283     151.289  73.309  44.618  1.00  0.00            
ATOM   1782  R2  CHO   283     150.189  72.109  42.418  1.00  0.00            
ATOM   1783  R3  CHO   283     151.039  74.309  41.168  1.00  0.00            
ATOM   1784  R4  CHO   283     150.939  72.309  39.068  1.00  0.00            
ATOM   1785  R5  CHO   283     152.639  73.509  39.568  1.00  0.00            
ATOM   1786  C1  CHO   283     152.139  74.509  35.918  1.00  0.00           C
ATOM   1787  C2  CHO   283     154.839  75.159  32.818  1.00  0.00           C
ATOM   1788  ROH CHO   284     135.089 120.059  54.768  1.00  0.00            
ATOM   1789  R1  CHO   284     134.689 122.059  52.768  1.00  0.00            
ATOM   1790  R2  CHO   284     136.539 122.609  50.818  1.00  0.00            
ATOM   1791  R3  CHO   284     134.439 122.159  49.168  1.00  0.00            
ATOM   1792  R4  CHO   284     136.689 122.809  47.368  1.00  0.00            
ATOM   1793  R5  CHO   284     134.739 123.759  47.368  1.00  0.00            
ATOM   1794  C1  CHO   284     134.839 122.509  43.768  1.00  0.00           C
ATOM   1795  C2  CHO   284     134.089 124.509  40.618  1.00  0.00           C
ATOM   1796  ROH CHO   285      98.589 135.459  59.218  1.00  0.00            
ATOM   1797  R1  CHO   285      97.389 133.809  57.268  1.00  0.00            
ATOM   1798  R2  CHO   285      97.339 134.459  54.568  1.00  0.00            
ATOM   1799  R3  CHO   285      98.489 131.959  54.318  1.00  0.00            
ATOM   1800  R4  CHO   285      97.489 132.659  51.618  1.00  0.00            
ATOM   1801  R5  CHO   285      97.039 130.809  52.768  1.00  0.00            
ATOM   1802  C1  CHO   285      98.589 129.259  49.668  1.00  0.00           C
ATOM   1803  C2  CHO   285      99.139 125.959  47.868  1.00  0.00           C
ATOM   1804  ROH CHO   286     178.989 170.759  57.818  1.00  0.00            
ATOM   1805  R1  CHO   286     179.439 171.009  55.068  1.00  0.00            
ATOM   1806  R2  CHO   286     179.339 168.859  53.318  1.00  0.00            
ATOM   1807  R3  CHO   286     177.489 170.359  52.018  1.00  0.00            
ATOM   1808  R4  CHO   286     178.789 168.759  49.918  1.00  0.00            
ATOM   1809  R5  CHO   286     178.589 170.909  49.968  1.00  0.00            
ATOM   1810  C1  CHO   286     176.739 170.159  46.718  1.00  0.00           C
ATOM   1811  C2  CHO   286     176.089 167.659  43.868  1.00  0.00           C
ATOM   1812  ROH CHO   287     138.639 136.959  55.168  1.00  0.00            
ATOM   1813  R1  CHO   287     137.089 136.759  52.818  1.00  0.00            
ATOM   1814  R2  CHO   287     136.539 138.959  51.168  1.00  0.00            
ATOM   1815  R3  CHO   287     137.639 137.359  49.268  1.00  0.00            
ATOM   1816  R4  CHO   287     135.739 139.109  47.818  1.00  0.00            
ATOM   1817  R5  CHO   287     135.789 136.909  47.768  1.00  0.00            
ATOM   1818  C1  CHO   287     136.289 137.709  44.068  1.00  0.00           C
ATOM   1819  C2  CHO   287     136.439 138.109  40.268  1.00  0.00           C
ATOM   1820  ROH CHO   288     165.039 179.559  55.618  1.00  0.00            
ATOM   1821  R1  CHO   288     166.089 178.959  53.068  1.00  0.00            
ATOM   1822  R2  CHO   288     165.039 176.959  51.468  1.00  0.00            
ATOM   1823  R3  CHO   288     164.889 178.959  49.618  1.00  0.00            
ATOM   1824  R4  CHO   288     165.289 176.509  48.018  1.00  0.00            
ATOM   1825  R5  CHO   288     166.439 178.359  47.918  1.00  0.00            
ATOM   1826  C1  CHO   288     165.239 178.159  44.318  1.00  0.00           C
ATOM   1827  C2  CHO   288     164.939 178.909  40.018  1.00  0.00           C
ATOM   1828  ROH CHO   289     167.539  64.759  24.868  1.00  0.00            
ATOM   1829  R1  CHO   289     166.789  66.459  26.968  1.00  0.00            
ATOM   1830  R2  CHO   289     166.789  65.709  29.618  1.00  0.00            
ATOM   1831  R3  CHO   289     168.389  67.909  29.918  1.00  0.00            
ATOM   1832  R4  CHO   289     166.989  67.609  32.468  1.00  0.00            
ATOM   1833  R5  CHO   289     167.039  69.409  31.218  1.00  0.00            
ATOM   1834  C1  CHO   289     168.539  70.809  34.468  1.00  0.00           C
ATOM   1835  C2  CHO   289     168.839  74.759  34.818  1.00  0.00           C
ATOM   1836  ROH CHO   290       7.839  30.809  61.568  1.00  0.00            
ATOM   1837  R1  CHO   290       7.889  32.159  59.068  1.00  0.00            
ATOM   1838  R2  CHO   290      10.089  33.559  58.168  1.00  0.00            
ATOM   1839  R3  CHO   290       9.789  31.959  56.018  1.00  0.00            
ATOM   1840  R4  CHO   290      11.239  34.359  55.018  1.00  0.00            
ATOM   1841  R5  CHO   290       9.389  33.459  54.218  1.00  0.00            
ATOM   1842  C1  CHO   290      11.639  33.309  51.118  1.00  0.00           C
ATOM   1843  C2  CHO   290      14.489  33.409  47.318  1.00  0.00           C
ATOM   1844  ROH CHO   291      70.889 208.909  26.668  1.00  0.00            
ATOM   1845  R1  CHO   291      72.389 209.359  29.018  1.00  0.00            
ATOM   1846  R2  CHO   291      71.239 209.659  31.468  1.00  0.00            
ATOM   1847  R3  CHO   291      72.939 207.659  32.168  1.00  0.00            
ATOM   1848  R4  CHO   291      71.989 208.759  34.768  1.00  0.00            
ATOM   1849  R5  CHO   291      74.089 208.509  34.118  1.00  0.00            
ATOM   1850  C1  CHO   291      74.089 206.359  37.268  1.00  0.00           C
ATOM   1851  C2  CHO   291      73.439 205.859  41.968  1.00  0.00           C
ATOM   1852  ROH CHO   292     217.139 138.609  26.018  1.00  0.00            
ATOM   1853  R1  CHO   292     216.889 138.559  28.868  1.00  0.00            
ATOM   1854  R2  CHO   292     219.089 138.609  30.518  1.00  0.00            
ATOM   1855  R3  CHO   292     217.789 140.709  31.618  1.00  0.00            
ATOM   1856  R4  CHO   292     219.439 139.659  33.818  1.00  0.00            
ATOM   1857  R5  CHO   292     217.289 140.009  33.868  1.00  0.00            
ATOM   1858  C1  CHO   292     218.489 142.259  36.768  1.00  0.00           C
ATOM   1859  C2  CHO   292     219.039 142.859  40.418  1.00  0.00           C
ATOM   1860  ROH CHO   293     216.889 144.109  27.118  1.00  0.00            
ATOM   1861  R1  CHO   293     217.039 144.909  29.818  1.00  0.00            
ATOM   1862  R2  CHO   293     214.939 146.159  31.118  1.00  0.00            
ATOM   1863  R3  CHO   293     215.239 144.159  32.918  1.00  0.00            
ATOM   1864  R4  CHO   293     214.539 146.509  34.568  1.00  0.00            
ATOM   1865  R5  CHO   293     216.289 145.209  34.818  1.00  0.00            
ATOM   1866  C1  CHO   293     214.589 144.809  38.218  1.00  0.00           C
ATOM   1867  C2  CHO   293     211.939 146.809  40.218  1.00  0.00           C
ATOM   1868  ROH CHO   294      39.039 193.359  28.268  1.00  0.00            
ATOM   1869  R1  CHO   294      38.439 191.509  30.318  1.00  0.00            
ATOM   1870  R2  CHO   294      40.239 190.809  32.268  1.00  0.00            
ATOM   1871  R3  CHO   294      38.189 191.509  33.968  1.00  0.00            
ATOM   1872  R4  CHO   294      40.139 190.209  35.718  1.00  0.00            
ATOM   1873  R5  CHO   294      38.039 189.709  35.518  1.00  0.00            
ATOM   1874  C1  CHO   294      38.189 190.559  39.218  1.00  0.00           C
ATOM   1875  C2  CHO   294      37.339 189.509  43.168  1.00  0.00           C
ATOM   1876  ROH CHO   295      19.689 189.359  59.568  1.00  0.00            
ATOM   1877  R1  CHO   295      20.039 191.309  57.518  1.00  0.00            
ATOM   1878  R2  CHO   295      22.539 192.309  56.818  1.00  0.00            
ATOM   1879  R3  CHO   295      21.739 191.559  54.318  1.00  0.00            
ATOM   1880  R4  CHO   295      23.989 193.359  53.868  1.00  0.00            
ATOM   1881  R5  CHO   295      22.039 193.509  53.018  1.00  0.00            
ATOM   1882  C1  CHO   295      24.139 193.259  49.818  1.00  0.00           C
ATOM   1883  C2  CHO   295      24.439 195.109  45.968  1.00  0.00           C
ATOM   1884  ROH CHO   296      14.189 224.909  33.368  1.00  0.00            
ATOM   1885  R1  CHO   296      14.239 225.059  36.168  1.00  0.00            
ATOM   1886  R2  CHO   296      12.589 223.509  37.768  1.00  0.00            
ATOM   1887  R3  CHO   296      14.939 222.759  38.918  1.00  0.00            
ATOM   1888  R4  CHO   296      12.889 222.259  40.968  1.00  0.00            
ATOM   1889  R5  CHO   296      14.689 223.459  41.218  1.00  0.00            
ATOM   1890  C1  CHO   296      15.289 220.859  43.918  1.00  0.00           C
ATOM   1891  C2  CHO   296      14.539 218.059  46.168  1.00  0.00           C
ATOM   1892  ROH CHO   297     130.939 173.009  24.918  1.00  0.00            
ATOM   1893  R1  CHO   297     131.039 172.709  27.718  1.00  0.00            
ATOM   1894  R2  CHO   297     133.389 172.759  29.168  1.00  0.00            
ATOM   1895  R3  CHO   297     132.139 174.709  30.518  1.00  0.00            
ATOM   1896  R4  CHO   297     133.839 173.459  32.518  1.00  0.00            
ATOM   1897  R5  CHO   297     131.689 173.809  32.718  1.00  0.00            
ATOM   1898  C1  CHO   297     132.939 175.709  35.768  1.00  0.00           C
ATOM   1899  C2  CHO   297     131.889 177.409  39.468  1.00  0.00           C
ATOM   1900  ROH CHO   298     177.339  93.309  59.968  1.00  0.00            
ATOM   1901  R1  CHO   298     177.489  92.959  57.168  1.00  0.00            
ATOM   1902  R2  CHO   298     175.989  94.459  55.418  1.00  0.00            
ATOM   1903  R3  CHO   298     178.389  95.059  54.318  1.00  0.00            
ATOM   1904  R4  CHO   298     176.889  93.809  52.118  1.00  0.00            
ATOM   1905  R5  CHO   298     178.839  93.209  52.818  1.00  0.00            
ATOM   1906  C1  CHO   298     179.689  94.009  49.218  1.00  0.00           C
ATOM   1907  C2  CHO   298     178.189  93.209  46.118  1.00  0.00           C
ATOM   1908  ROH CHO   299      22.239 206.809  32.918  1.00  0.00            
ATOM   1909  R1  CHO   299      23.789 205.409  34.868  1.00  0.00            
ATOM   1910  R2  CHO   299      26.539 205.609  35.018  1.00  0.00            
ATOM   1911  R3  CHO   299      25.989 206.209  37.618  1.00  0.00            
ATOM   1912  R4  CHO   299      28.939 206.009  37.468  1.00  0.00            
ATOM   1913  R5  CHO   299      27.639 204.909  38.818  1.00  0.00            
ATOM   1914  C1  CHO   299      29.839 206.809  41.318  1.00  0.00           C
ATOM   1915  C2  CHO   299      33.389 205.709  44.168  1.00  0.00           C
ATOM   1916  ROH CHO   300      80.339 143.559  56.718  1.00  0.00            
ATOM   1917  R1  CHO   300      81.339 144.709  54.318  1.00  0.00            
ATOM   1918  R2  CHO   300      83.789 144.109  53.268  1.00  0.00            
ATOM   1919  R3  CHO   300      82.339 143.609  51.018  1.00  0.00            
ATOM   1920  R4  CHO   300      84.739 145.009  50.068  1.00  0.00            
ATOM   1921  R5  CHO   300      82.639 145.559  49.668  1.00  0.00            
ATOM   1922  C1  CHO   300      83.889 145.059  46.118  1.00  0.00           C
ATOM   1923  C2  CHO   300      83.789 146.809  42.868  1.00  0.00           C
ATOM   1924  ROH CHO   301       9.839  83.359  30.418  1.00  0.00            
ATOM   1925  R1  CHO   301       9.489  81.959  32.868  1.00  0.00            
ATOM   1926  R2  CHO   301      11.489  81.509  34.668  1.00  0.00            
ATOM   1927  R3  CHO   301       9.789  82.709  36.418  1.00  0.00            
ATOM   1928  R4  CHO   301      11.039  80.559  37.968  1.00  0.00            
ATOM   1929  R5  CHO   301       8.939  80.859  37.718  1.00  0.00            
ATOM   1930  C1  CHO   301       9.189  81.109  41.518  1.00  0.00           C
ATOM   1931  C2  CHO   301       7.139  78.509  45.068  1.00  0.00           C
ATOM   1932  ROH CHO   302      11.639 182.859  59.418  1.00  0.00            
ATOM   1933  R1  CHO   302      12.289 184.809  57.468  1.00  0.00            
ATOM   1934  R2  CHO   302      13.939 184.259  55.368  1.00  0.00            
ATOM   1935  R3  CHO   302      11.839 185.159  53.918  1.00  0.00            
ATOM   1936  R4  CHO   302      14.189 186.309  52.568  1.00  0.00            
ATOM   1937  R5  CHO   302      12.439 187.409  53.318  1.00  0.00            
ATOM   1938  C1  CHO   302      12.339 188.409  49.618  1.00  0.00           C
ATOM   1939  C2  CHO   302      11.539 192.159  49.468  1.00  0.00           C
ATOM   1940  ROH CHO   303     179.089 187.259  57.068  1.00  0.00            
ATOM   1941  R1  CHO   303     179.039 188.159  54.418  1.00  0.00            
ATOM   1942  R2  CHO   303     181.289 188.859  53.018  1.00  0.00            
ATOM   1943  R3  CHO   303     180.339 187.059  51.168  1.00  0.00            
ATOM   1944  R4  CHO   303     181.689 189.159  49.568  1.00  0.00            
ATOM   1945  R5  CHO   303     179.639 188.409  49.368  1.00  0.00            
ATOM   1946  C1  CHO   303     180.989 187.609  45.868  1.00  0.00           C
ATOM   1947  C2  CHO   303     181.989 186.059  42.168  1.00  0.00           C
ATOM   1948  ROH CHO   304      90.589 192.059  57.568  1.00  0.00            
ATOM   1949  R1  CHO   304      89.639 193.209  55.218  1.00  0.00            
ATOM   1950  R2  CHO   304      91.139 193.259  52.868  1.00  0.00            
ATOM   1951  R3  CHO   304      88.889 192.109  51.818  1.00  0.00            
ATOM   1952  R4  CHO   304      90.289 193.359  49.518  1.00  0.00            
ATOM   1953  R5  CHO   304      88.189 193.659  50.118  1.00  0.00            
ATOM   1954  C1  CHO   304      87.689 192.309  46.568  1.00  0.00           C
ATOM   1955  C2  CHO   304      88.039 193.859  43.868  1.00  0.00           C
ATOM   1956  ROH CHO   305     115.439 128.209  56.768  1.00  0.00            
ATOM   1957  R1  CHO   305     116.089 126.359  54.768  1.00  0.00            
ATOM   1958  R2  CHO   305     114.289 125.509  52.868  1.00  0.00            
ATOM   1959  R3  CHO   305     116.189 126.359  51.118  1.00  0.00            
ATOM   1960  R4  CHO   305     115.039 123.959  49.868  1.00  0.00            
ATOM   1961  R5  CHO   305     117.139 124.309  50.268  1.00  0.00            
ATOM   1962  C1  CHO   305     117.239 123.809  46.518  1.00  0.00           C
ATOM   1963  C2  CHO   305     118.789 122.359  43.368  1.00  0.00           C
ATOM   1964  ROH CHO   306     111.139 100.159  24.518  1.00  0.00            
ATOM   1965  R1  CHO   306     113.039  99.959  26.568  1.00  0.00            
ATOM   1966  R2  CHO   306     114.439 102.159  27.568  1.00  0.00            
ATOM   1967  R3  CHO   306     113.439 101.309  29.968  1.00  0.00            
ATOM   1968  R4  CHO   306     115.939 102.659  30.618  1.00  0.00            
ATOM   1969  R5  CHO   306     115.389 100.659  31.168  1.00  0.00            
ATOM   1970  C1  CHO   306     115.939 102.159  34.668  1.00  0.00           C
ATOM   1971  C2  CHO   306     117.389 102.209  38.018  1.00  0.00           C
ATOM   1972  ROH CHO   307     114.689  56.109  16.418  1.00  0.00            
ATOM   1973  R1  CHO   307     114.089  54.759  18.818  1.00  0.00            
ATOM   1974  R2  CHO   307     115.589  55.009  21.118  1.00  0.00            
ATOM   1975  R3  CHO   307     113.189  55.659  22.268  1.00  0.00            
ATOM   1976  R4  CHO   307     115.089  55.759  24.468  1.00  0.00            
ATOM   1977  R5  CHO   307     113.239  54.659  24.418  1.00  0.00            
ATOM   1978  C1  CHO   307     112.589  56.859  27.468  1.00  0.00           C
ATOM   1979  C2  CHO   307     111.439  57.159  31.068  1.00  0.00           C
ATOM   1980  ROH CHO   308     125.789 181.759  23.368  1.00  0.00            
ATOM   1981  R1  CHO   308     126.189 181.059  26.068  1.00  0.00            
ATOM   1982  R2  CHO   308     126.789 182.909  28.018  1.00  0.00            
ATOM   1983  R3  CHO   308     124.639 181.809  29.268  1.00  0.00            
ATOM   1984  R4  CHO   308     125.889 183.509  31.268  1.00  0.00            
ATOM   1985  R5  CHO   308     125.389 181.409  31.468  1.00  0.00            
ATOM   1986  C1  CHO   308     123.339 182.859  34.368  1.00  0.00           C
ATOM   1987  C2  CHO   308     123.239 184.509  37.518  1.00  0.00           C
ATOM   1988  ROH CHO   309     113.439 153.859  20.318  1.00  0.00            
ATOM   1989  R1  CHO   309     112.489 153.509  22.968  1.00  0.00            
ATOM   1990  R2  CHO   309     114.039 152.309  24.918  1.00  0.00            
ATOM   1991  R3  CHO   309     113.489 154.609  26.268  1.00  0.00            
ATOM   1992  R4  CHO   309     113.839 152.609  28.368  1.00  0.00            
ATOM   1993  R5  CHO   309     112.139 153.909  28.118  1.00  0.00            
ATOM   1994  C1  CHO   309     113.239 154.909  31.618  1.00  0.00           C
ATOM   1995  C2  CHO   309     111.889 153.209  36.168  1.00  0.00           C
ATOM   1996  ROH CHO   310     187.989 126.009  24.318  1.00  0.00            
ATOM   1997  R1  CHO   310     188.389 126.859  26.968  1.00  0.00            
ATOM   1998  R2  CHO   310     186.839 128.759  28.218  1.00  0.00            
ATOM   1999  R3  CHO   310     186.539 126.809  30.118  1.00  0.00            
ATOM   2000  R4  CHO   310     186.189 129.359  31.568  1.00  0.00            
ATOM   2001  R5  CHO   310     187.539 127.709  32.068  1.00  0.00            
ATOM   2002  C1  CHO   310     185.539 127.859  35.318  1.00  0.00           C
ATOM   2003  C2  CHO   310     186.089 129.859  38.968  1.00  0.00           C
ATOM   2004  ROH CHO   311     208.289 128.559  26.168  1.00  0.00            
ATOM   2005  R1  CHO   311     206.689 128.659  28.518  1.00  0.00            
ATOM   2006  R2  CHO   311     206.389 126.509  30.218  1.00  0.00            
ATOM   2007  R3  CHO   311     207.189 128.359  32.068  1.00  0.00            
ATOM   2008  R4  CHO   311     205.439 126.459  33.568  1.00  0.00            
ATOM   2009  R5  CHO   311     205.239 128.659  33.518  1.00  0.00            
ATOM   2010  C1  CHO   311     205.639 128.109  37.268  1.00  0.00           C
ATOM   2011  C2  CHO   311     203.389 126.309  39.668  1.00  0.00           C
ATOM   2012  ROH CHO   312      85.989 134.459  56.068  1.00  0.00            
ATOM   2013  R1  CHO   312      86.889 135.459  53.568  1.00  0.00            
ATOM   2014  R2  CHO   312      88.289 133.859  51.818  1.00  0.00            
ATOM   2015  R3  CHO   312      86.289 134.609  50.068  1.00  0.00            
ATOM   2016  R4  CHO   312      88.289 133.209  48.418  1.00  0.00            
ATOM   2017  R5  CHO   312      87.439 135.159  48.068  1.00  0.00            
ATOM   2018  C1  CHO   312      86.389 133.459  44.818  1.00  0.00           C
ATOM   2019  C2  CHO   312      86.089 134.609  41.518  1.00  0.00           C
ATOM   2020  ROH CHO   313      41.839 228.109  58.168  1.00  0.00            
ATOM   2021  R1  CHO   313      43.439 228.359  55.818  1.00  0.00            
ATOM   2022  R2  CHO   313      45.689 226.759  55.368  1.00  0.00            
ATOM   2023  R3  CHO   313      44.389 226.159  53.068  1.00  0.00            
ATOM   2024  R4  CHO   313      47.189 225.409  52.618  1.00  0.00            
ATOM   2025  R5  CHO   313      45.989 226.709  51.368  1.00  0.00            
ATOM   2026  C1  CHO   313      46.839 224.059  48.768  1.00  0.00           C
ATOM   2027  C2  CHO   313      49.539 223.359  45.918  1.00  0.00           C
ATOM   2028  ROH CHO   314     147.489  86.809  17.068  1.00  0.00            
ATOM   2029  R1  CHO   314     147.739  85.459  19.518  1.00  0.00            
ATOM   2030  R2  CHO   314     148.289  86.709  21.918  1.00  0.00            
ATOM   2031  R3  CHO   314     146.039  85.509  22.718  1.00  0.00            
ATOM   2032  R4  CHO   314     147.439  86.209  25.218  1.00  0.00            
ATOM   2033  R5  CHO   314     146.689  84.209  24.668  1.00  0.00            
ATOM   2034  C1  CHO   314     144.839  84.709  27.918  1.00  0.00           C
ATOM   2035  C2  CHO   314     143.739  84.309  30.618  1.00  0.00           C
ATOM   2036  ROH CHO   315     195.939 169.259  61.718  1.00  0.00            
ATOM   2037  R1  CHO   315     194.939 169.059  59.068  1.00  0.00            
ATOM   2038  R2  CHO   315     195.339 171.059  57.168  1.00  0.00            
ATOM   2039  R3  CHO   315     196.289 169.009  55.668  1.00  0.00            
ATOM   2040  R4  CHO   315     195.539 171.059  53.718  1.00  0.00            
ATOM   2041  R5  CHO   315     194.889 169.009  53.768  1.00  0.00            
ATOM   2042  C1  CHO   315     196.589 169.159  50.318  1.00  0.00           C
ATOM   2043  C2  CHO   315     197.439 172.609  48.718  1.00  0.00           C
ATOM   2044  ROH CHO   316      87.839 105.559  54.868  1.00  0.00            
ATOM   2045  R1  CHO   316      87.189 106.009  52.168  1.00  0.00            
ATOM   2046  R2  CHO   316      89.039 106.209  50.168  1.00  0.00            
ATOM   2047  R3  CHO   316      87.539 104.309  49.018  1.00  0.00            
ATOM   2048  R4  CHO   316      88.689 105.759  46.768  1.00  0.00            
ATOM   2049  R5  CHO   316      86.589 105.359  47.118  1.00  0.00            
ATOM   2050  C1  CHO   316      87.039 103.759  43.668  1.00  0.00           C
ATOM   2051  C2  CHO   316      88.289 103.059  39.968  1.00  0.00           C
ATOM   2052  ROH CHO   317     117.539  39.859  48.118  1.00  0.00            
ATOM   2053  R1  CHO   317     117.089  40.109  45.368  1.00  0.00            
ATOM   2054  R2  CHO   317     118.989  39.359  43.468  1.00  0.00            
ATOM   2055  R3  CHO   317     116.989  37.859  42.468  1.00  0.00            
ATOM   2056  R4  CHO   317     118.589  38.559  40.118  1.00  0.00            
ATOM   2057  R5  CHO   317     116.439  38.859  40.368  1.00  0.00            
ATOM   2058  C1  CHO   317     116.439  36.659  37.268  1.00  0.00           C
ATOM   2059  C2  CHO   317     115.939  35.209  33.918  1.00  0.00           C
ATOM   2060  ROH CHO   318     190.089 169.009  60.918  1.00  0.00            
ATOM   2061  R1  CHO   318     190.789 170.259  58.468  1.00  0.00            
ATOM   2062  R2  CHO   318     190.439 169.059  56.018  1.00  0.00            
ATOM   2063  R3  CHO   318     189.039 171.309  55.468  1.00  0.00            
ATOM   2064  R4  CHO   318     189.639 170.159  52.868  1.00  0.00            
ATOM   2065  R5  CHO   318     190.089 172.209  53.468  1.00  0.00            
ATOM   2066  C1  CHO   318     187.889 172.909  50.468  1.00  0.00           C
ATOM   2067  C2  CHO   318     188.439 172.909  46.418  1.00  0.00           C
ATOM   2068  ROH CHO   319     148.089 105.509  22.718  1.00  0.00            
ATOM   2069  R1  CHO   319     148.939 103.209  24.168  1.00  0.00            
ATOM   2070  R2  CHO   319     150.939 101.559  23.268  1.00  0.00            
ATOM   2071  R3  CHO   319     151.989 102.059  25.718  1.00  0.00            
ATOM   2072  R4  CHO   319     153.639  99.859  24.668  1.00  0.00            
ATOM   2073  R5  CHO   319     152.589  99.909  26.618  1.00  0.00            
ATOM   2074  C1  CHO   319     156.189  99.359  27.818  1.00  0.00           C
ATOM   2075  C2  CHO   319     156.089  98.309  31.368  1.00  0.00           C
ATOM   2076  ROH CHO   320      15.589  45.959  58.568  1.00  0.00            
ATOM   2077  R1  CHO   320      14.489  44.859  56.168  1.00  0.00            
ATOM   2078  R2  CHO   320      13.889  46.459  53.968  1.00  0.00            
ATOM   2079  R3  CHO   320      15.489  44.659  52.668  1.00  0.00            
ATOM   2080  R4  CHO   320      13.189  45.009  50.918  1.00  0.00            
ATOM   2081  R5  CHO   320      13.989  43.109  51.668  1.00  0.00            
ATOM   2082  C1  CHO   320      14.289  42.509  47.918  1.00  0.00           C
ATOM   2083  C2  CHO   320      10.939  42.909  45.768  1.00  0.00           C
ATOM   2084  ROH CHO   321     202.289 141.709  25.818  1.00  0.00            
ATOM   2085  R1  CHO   321     202.189 142.959  28.368  1.00  0.00            
ATOM   2086  R2  CHO   321     199.789 143.609  29.618  1.00  0.00            
ATOM   2087  R3  CHO   321     200.889 142.159  31.668  1.00  0.00            
ATOM   2088  R4  CHO   321     198.689 143.609  32.868  1.00  0.00            
ATOM   2089  R5  CHO   321     200.739 143.609  33.568  1.00  0.00            
ATOM   2090  C1  CHO   321     198.989 142.309  36.718  1.00  0.00           C
ATOM   2091  C2  CHO   321     197.839 141.309  40.068  1.00  0.00           C
ATOM   2092  ROH CHO   322      90.339 150.059  56.568  1.00  0.00            
ATOM   2093  R1  CHO   322      91.489 150.159  53.968  1.00  0.00            
ATOM   2094  R2  CHO   322      92.489 147.909  52.718  1.00  0.00            
ATOM   2095  R3  CHO   322      90.789 148.709  50.718  1.00  0.00            
ATOM   2096  R4  CHO   322      92.989 147.359  49.318  1.00  0.00            
ATOM   2097  R5  CHO   322      92.239 149.359  48.918  1.00  0.00            
ATOM   2098  C1  CHO   322      91.689 147.709  45.518  1.00  0.00           C
ATOM   2099  C2  CHO   322      89.439 150.209  42.018  1.00  0.00           C
ATOM   2100  ROH CHO   323      64.939 158.659  22.268  1.00  0.00            
ATOM   2101  R1  CHO   323      65.189 158.209  25.018  1.00  0.00            
ATOM   2102  R2  CHO   323      66.739 159.809  26.618  1.00  0.00            
ATOM   2103  R3  CHO   323      64.439 160.059  28.068  1.00  0.00            
ATOM   2104  R4  CHO   323      66.539 159.459  30.068  1.00  0.00            
ATOM   2105  R5  CHO   323      64.639 158.409  29.768  1.00  0.00            
ATOM   2106  C1  CHO   323      64.239 159.509  33.418  1.00  0.00           C
ATOM   2107  C2  CHO   323      65.989 157.509  35.718  1.00  0.00           C
ATOM   2108  ROH CHO   324     114.539 119.709  25.018  1.00  0.00            
ATOM   2109  R1  CHO   324     116.089 120.159  27.318  1.00  0.00            
ATOM   2110  R2  CHO   324     115.339 121.909  29.318  1.00  0.00            
ATOM   2111  R3  CHO   324     115.639 119.709  30.918  1.00  0.00            
ATOM   2112  R4  CHO   324     115.689 121.959  32.768  1.00  0.00            
ATOM   2113  R5  CHO   324     117.189 120.409  32.568  1.00  0.00            
ATOM   2114  C1  CHO   324     116.239 119.959  36.268  1.00  0.00           C
ATOM   2115  C2  CHO   324     116.039 118.559  40.318  1.00  0.00           C
ATOM   2116  ROH CHO   325     141.239 112.409  54.668  1.00  0.00            
ATOM   2117  R1  CHO   325     141.089 112.109  51.868  1.00  0.00            
ATOM   2118  R2  CHO   325     139.139 113.309  50.368  1.00  0.00            
ATOM   2119  R3  CHO   325     141.239 114.309  48.968  1.00  0.00            
ATOM   2120  R4  CHO   325     139.189 113.809  46.918  1.00  0.00            
ATOM   2121  R5  CHO   325     141.239 113.059  46.918  1.00  0.00            
ATOM   2122  C1  CHO   325     141.239 115.059  43.668  1.00  0.00           C
ATOM   2123  C2  CHO   325     145.589 115.159  43.118  1.00  0.00           C
ATOM   2124  ROH CHO   326     205.839 164.459  25.418  1.00  0.00            
ATOM   2125  R1  CHO   326     204.839 164.359  28.068  1.00  0.00            
ATOM   2126  R2  CHO   326     204.589 162.009  29.468  1.00  0.00            
ATOM   2127  R3  CHO   326     206.089 163.359  31.318  1.00  0.00            
ATOM   2128  R4  CHO   326     204.639 161.259  32.818  1.00  0.00            
ATOM   2129  R5  CHO   326     204.639 163.409  33.268  1.00  0.00            
ATOM   2130  C1  CHO   326     206.089 162.109  36.568  1.00  0.00           C
ATOM   2131  C2  CHO   326     203.289 162.109  38.968  1.00  0.00           C
ATOM   2132  ROH CHO   327     100.639  50.509  46.418  1.00  0.00            
ATOM   2133  R1  CHO   327     100.139  51.809  43.968  1.00  0.00            
ATOM   2134  R2  CHO   327     101.789  51.559  41.768  1.00  0.00            
ATOM   2135  R3  CHO   327      99.489  50.909  40.518  1.00  0.00            
ATOM   2136  R4  CHO   327     101.289  51.809  38.368  1.00  0.00            
ATOM   2137  R5  CHO   327      99.239  52.559  38.768  1.00  0.00            
ATOM   2138  C1  CHO   327      98.789  51.359  35.168  1.00  0.00           C
ATOM   2139  C2  CHO   327      98.589  50.459  31.218  1.00  0.00           C
ATOM   2140  ROH CHO   328      16.489 134.359  25.118  1.00  0.00            
ATOM   2141  R1  CHO   328      17.789 133.059  27.268  1.00  0.00            
ATOM   2142  R2  CHO   328      17.189 133.559  29.918  1.00  0.00            
ATOM   2143  R3  CHO   328      16.789 130.909  30.018  1.00  0.00            
ATOM   2144  R4  CHO   328      17.939 131.559  32.618  1.00  0.00            
ATOM   2145  R5  CHO   328      18.689 130.059  31.218  1.00  0.00            
ATOM   2146  C1  CHO   328      18.039 127.859  34.318  1.00  0.00           C
ATOM   2147  C2  CHO   328      19.239 126.709  37.918  1.00  0.00           C
ATOM   2148  ROH CHO   329      54.489  90.559  54.218  1.00  0.00            
ATOM   2149  R1  CHO   329      54.189  92.059  51.868  1.00  0.00            
ATOM   2150  R2  CHO   329      55.239  91.209  49.418  1.00  0.00            
ATOM   2151  R3  CHO   329      52.639  91.559  48.618  1.00  0.00            
ATOM   2152  R4  CHO   329      54.189  91.009  46.168  1.00  0.00            
ATOM   2153  R5  CHO   329      52.889  92.709  46.518  1.00  0.00            
ATOM   2154  C1  CHO   329      51.139  91.259  43.468  1.00  0.00           C
ATOM   2155  C2  CHO   329      47.839  91.959  40.368  1.00  0.00           C
ATOM   2156  ROH CHO   330      96.989 176.259  25.318  1.00  0.00            
ATOM   2157  R1  CHO   330      96.639 175.259  27.918  1.00  0.00            
ATOM   2158  R2  CHO   330      98.439 173.459  29.068  1.00  0.00            
ATOM   2159  R3  CHO   330      98.489 175.309  31.068  1.00  0.00            
ATOM   2160  R4  CHO   330      99.539 172.859  32.268  1.00  0.00            
ATOM   2161  R5  CHO   330      97.889 174.059  33.018  1.00  0.00            
ATOM   2162  C1  CHO   330     100.289 174.259  36.018  1.00  0.00           C
ATOM   2163  C2  CHO   330     102.789 174.459  39.718  1.00  0.00           C
ATOM   2164  ROH CHO   331      25.289 172.359  61.268  1.00  0.00            
ATOM   2165  R1  CHO   331      25.689 172.109  58.468  1.00  0.00            
ATOM   2166  R2  CHO   331      23.639 171.459  56.718  1.00  0.00            
ATOM   2167  R3  CHO   331      24.439 173.759  55.468  1.00  0.00            
ATOM   2168  R4  CHO   331      22.989 172.209  53.418  1.00  0.00            
ATOM   2169  R5  CHO   331      25.039 173.009  53.268  1.00  0.00            
ATOM   2170  C1  CHO   331      23.389 174.759  50.318  1.00  0.00           C
ATOM   2171  C2  CHO   331      21.539 173.109  47.718  1.00  0.00           C
ATOM   2172  ROH CHO   332     166.139 129.809  56.068  1.00  0.00            
ATOM   2173  R1  CHO   332     166.089 129.059  53.318  1.00  0.00            
ATOM   2174  R2  CHO   332     165.489 130.859  51.318  1.00  0.00            
ATOM   2175  R3  CHO   332     167.889 130.009  50.268  1.00  0.00            
ATOM   2176  R4  CHO   332     166.389 131.059  47.968  1.00  0.00            
ATOM   2177  R5  CHO   332     167.289 129.109  48.168  1.00  0.00            
ATOM   2178  C1  CHO   332     169.139 130.409  45.068  1.00  0.00           C
ATOM   2179  C2  CHO   332     167.189 133.259  42.368  1.00  0.00           C
ATOM   2180  ROH CHO   333     222.689  66.559  31.768  1.00  0.00            
ATOM   2181  R1  CHO   333     221.689  66.009  34.418  1.00  0.00            
ATOM   2182  R2  CHO   333     223.289  66.159  36.668  1.00  0.00            
ATOM   2183  R3  CHO   333     221.389  67.859  37.518  1.00  0.00            
ATOM   2184  R4  CHO   333     222.189  66.359  39.918  1.00  0.00            
ATOM   2185  R5  CHO   333     220.139  66.559  39.168  1.00  0.00            
ATOM   2186  C1  CHO   333     219.689  68.059  42.618  1.00  0.00           C
ATOM   2187  C2  CHO   333     219.289  72.459  43.118  1.00  0.00           C
ATOM   2188  ROH CHO   334      22.689 145.809  24.818  1.00  0.00            
ATOM   2189  R1  CHO   334      24.339 146.009  27.118  1.00  0.00            
ATOM   2190  R2  CHO   334      24.389 148.259  28.718  1.00  0.00            
ATOM   2191  R3  CHO   334      23.789 146.509  30.668  1.00  0.00            
ATOM   2192  R4  CHO   334      24.339 149.059  32.068  1.00  0.00            
ATOM   2193  R5  CHO   334      25.289 147.109  32.468  1.00  0.00            
ATOM   2194  C1  CHO   334      23.789 147.809  35.918  1.00  0.00           C
ATOM   2195  C2  CHO   334      24.889 147.959  39.068  1.00  0.00           C
ATOM   2196  ROH CHO   335     161.789 190.059  56.318  1.00  0.00            
ATOM   2197  R1  CHO   335     162.089 190.259  53.518  1.00  0.00            
ATOM   2198  R2  CHO   335     160.239 189.309  51.768  1.00  0.00            
ATOM   2199  R3  CHO   335     160.289 191.859  50.768  1.00  0.00            
ATOM   2200  R4  CHO   335     159.189 190.259  48.568  1.00  0.00            
ATOM   2201  R5  CHO   335     160.889 191.609  48.468  1.00  0.00            
ATOM   2202  C1  CHO   335     158.689 193.209  45.818  1.00  0.00           C
ATOM   2203  C2  CHO   335     155.989 194.909  43.718  1.00  0.00           C
ATOM   2204  ROH CHO   336     151.339 215.059  30.168  1.00  0.00            
ATOM   2205  R1  CHO   336     150.339 217.009  31.968  1.00  0.00            
ATOM   2206  R2  CHO   336     151.239 217.159  34.618  1.00  0.00            
ATOM   2207  R3  CHO   336     151.739 219.759  33.918  1.00  0.00            
ATOM   2208  R4  CHO   336     151.639 219.759  36.818  1.00  0.00            
ATOM   2209  R5  CHO   336     150.489 221.059  35.518  1.00  0.00            
ATOM   2210  C1  CHO   336     152.339 223.709  37.518  1.00  0.00           C
ATOM   2211  C2  CHO   336     152.589 226.859  38.818  1.00  0.00           C
ATOM   2212  ROH CHO   337     116.839 181.309  55.118  1.00  0.00            
ATOM   2213  R1  CHO   337     115.739 182.059  52.618  1.00  0.00            
ATOM   2214  R2  CHO   337     115.989 180.459  50.368  1.00  0.00            
ATOM   2215  R3  CHO   337     113.239 180.659  50.368  1.00  0.00            
ATOM   2216  R4  CHO   337     113.939 179.709  47.668  1.00  0.00            
ATOM   2217  R5  CHO   337     112.739 181.459  48.168  1.00  0.00            
ATOM   2218  C1  CHO   337     110.239 179.459  46.068  1.00  0.00           C
ATOM   2219  C2  CHO   337     110.139 182.559  43.918  1.00  0.00           C
ATOM   2220  ROH CHO   338     180.489  77.809  56.918  1.00  0.00            
ATOM   2221  R1  CHO   338     179.839  78.409  54.218  1.00  0.00            
ATOM   2222  R2  CHO   338     181.739  79.059  52.318  1.00  0.00            
ATOM   2223  R3  CHO   338     180.589  76.959  50.918  1.00  0.00            
ATOM   2224  R4  CHO   338     181.939  78.609  48.868  1.00  0.00            
ATOM   2225  R5  CHO   338     179.839  77.959  48.868  1.00  0.00            
ATOM   2226  C1  CHO   338     181.039  76.409  45.618  1.00  0.00           C
ATOM   2227  C2  CHO   338     180.139  78.159  42.168  1.00  0.00           C
ATOM   2228  ROH CHO   339     208.189  88.959  27.418  1.00  0.00            
ATOM   2229  R1  CHO   339     209.489  88.609  29.918  1.00  0.00            
ATOM   2230  R2  CHO   339     209.589  90.609  31.868  1.00  0.00            
ATOM   2231  R3  CHO   339     208.539  88.609  33.468  1.00  0.00            
ATOM   2232  R4  CHO   339     209.439  90.709  35.318  1.00  0.00            
ATOM   2233  R5  CHO   339     209.989  88.559  35.368  1.00  0.00            
ATOM   2234  C1  CHO   339     208.439  88.959  38.818  1.00  0.00           C
ATOM   2235  C2  CHO   339     209.239  90.859  42.018  1.00  0.00           C
ATOM   2236  ROH CHO   340     203.239 150.759  60.618  1.00  0.00            
ATOM   2237  R1  CHO   340     202.389 151.009  57.918  1.00  0.00            
ATOM   2238  R2  CHO   340     202.239 153.459  56.618  1.00  0.00            
ATOM   2239  R3  CHO   340     203.789 152.259  54.818  1.00  0.00            
ATOM   2240  R4  CHO   340     202.539 154.409  53.318  1.00  0.00            
ATOM   2241  R5  CHO   340     202.539 152.309  52.768  1.00  0.00            
ATOM   2242  C1  CHO   340     204.189 153.809  49.668  1.00  0.00           C
ATOM   2243  C2  CHO   340     203.239 155.859  46.668  1.00  0.00           C
ATOM   2244  ROH CHO   341      74.039 136.759  55.218  1.00  0.00            
ATOM   2245  R1  CHO   341      75.439 136.359  52.768  1.00  0.00            
ATOM   2246  R2  CHO   341      74.239 135.409  50.518  1.00  0.00            
ATOM   2247  R3  CHO   341      75.339 137.659  49.368  1.00  0.00            
ATOM   2248  R4  CHO   341      74.539 135.959  47.118  1.00  0.00            
ATOM   2249  R5  CHO   341      76.489 136.859  47.468  1.00  0.00            
ATOM   2250  C1  CHO   341      75.689 138.409  44.068  1.00  0.00           C
ATOM   2251  C2  CHO   341      77.239 134.959  42.218  1.00  0.00           C
ATOM   2252  ROH CHO   342     192.539 138.459  60.668  1.00  0.00            
ATOM   2253  R1  CHO   342     193.189 136.859  58.418  1.00  0.00            
ATOM   2254  R2  CHO   342     191.439 136.409  56.318  1.00  0.00            
ATOM   2255  R3  CHO   342     193.489 137.359  54.818  1.00  0.00            
ATOM   2256  R4  CHO   342     191.739 135.909  52.918  1.00  0.00            
ATOM   2257  R5  CHO   342     193.889 135.609  53.218  1.00  0.00            
ATOM   2258  C1  CHO   342     193.839 136.509  49.518  1.00  0.00           C
ATOM   2259  C2  CHO   342     196.039 134.359  47.618  1.00  0.00           C
ATOM   2260  ROH CHO   343     149.189 167.309  54.568  1.00  0.00            
ATOM   2261  R1  CHO   343     150.539 166.259  52.318  1.00  0.00            
ATOM   2262  R2  CHO   343     149.539 164.109  50.868  1.00  0.00            
ATOM   2263  R3  CHO   343     149.889 165.859  48.768  1.00  0.00            
ATOM   2264  R4  CHO   343     149.439 163.259  47.518  1.00  0.00            
ATOM   2265  R5  CHO   343     151.089 164.609  47.168  1.00  0.00            
ATOM   2266  C1  CHO   343     149.689 164.409  43.618  1.00  0.00           C
ATOM   2267  C2  CHO   343     151.339 162.809  39.568  1.00  0.00           C
ATOM   2268  ROH CHO   344      12.739 120.109  26.918  1.00  0.00            
ATOM   2269  R1  CHO   344      12.889 118.659  29.318  1.00  0.00            
ATOM   2270  R2  CHO   344      13.839 119.759  31.668  1.00  0.00            
ATOM   2271  R3  CHO   344      11.489 118.859  32.668  1.00  0.00            
ATOM   2272  R4  CHO   344      13.339 118.809  34.968  1.00  0.00            
ATOM   2273  R5  CHO   344      12.089 117.159  34.268  1.00  0.00            
ATOM   2274  C1  CHO   344      10.789 117.459  37.818  1.00  0.00           C
ATOM   2275  C2  CHO   344      13.689 115.609  39.218  1.00  0.00           C
ATOM   2276  ROH CHO   345     187.439  90.709  60.168  1.00  0.00            
ATOM   2277  R1  CHO   345     188.339  90.009  57.568  1.00  0.00            
ATOM   2278  R2  CHO   345     186.689  89.959  55.368  1.00  0.00            
ATOM   2279  R3  CHO   345     188.539  91.659  54.318  1.00  0.00            
ATOM   2280  R4  CHO   345     187.539  90.159  52.018  1.00  0.00            
ATOM   2281  R5  CHO   345     189.639  90.409  52.618  1.00  0.00            
ATOM   2282  C1  CHO   345     189.739  91.859  49.118  1.00  0.00           C
ATOM   2283  C2  CHO   345     189.289  92.709  45.068  1.00  0.00           C
ATOM   2284  ROH CHO   346     206.739  31.409  31.318  1.00  0.00            
ATOM   2285  R1  CHO   346     206.339  31.659  34.118  1.00  0.00            
ATOM   2286  R2  CHO   346     204.489  33.359  35.218  1.00  0.00            
ATOM   2287  R3  CHO   346     203.639  31.109  36.518  1.00  0.00            
ATOM   2288  R4  CHO   346     202.339  33.309  37.968  1.00  0.00            
ATOM   2289  R5  CHO   346     203.589  31.759  38.818  1.00  0.00            
ATOM   2290  C1  CHO   346     200.289  31.159  40.718  1.00  0.00           C
ATOM   2291  C2  CHO   346     202.139  32.359  44.418  1.00  0.00           C
ATOM   2292  ROH CHO   347      71.389  50.159  42.318  1.00  0.00            
ATOM   2293  R1  CHO   347      70.939  51.009  39.668  1.00  0.00            
ATOM   2294  R2  CHO   347      70.039  49.309  37.668  1.00  0.00            
ATOM   2295  R3  CHO   347      68.089  51.109  37.368  1.00  0.00            
ATOM   2296  R4  CHO   347      67.989  49.559  34.918  1.00  0.00            
ATOM   2297  R5  CHO   347      68.139  51.759  35.068  1.00  0.00            
ATOM   2298  C1  CHO   347      64.939  51.459  33.018  1.00  0.00           C
ATOM   2299  C2  CHO   347      61.939  52.809  29.668  1.00  0.00           C
ATOM   2300  ROH CHO   348      73.639 118.409  59.318  1.00  0.00            
ATOM   2301  R1  CHO   348      75.489 118.159  57.218  1.00  0.00            
ATOM   2302  R2  CHO   348      75.239 116.259  55.218  1.00  0.00            
ATOM   2303  R3  CHO   348      75.539 118.409  53.618  1.00  0.00            
ATOM   2304  R4  CHO   348      75.889 116.109  51.818  1.00  0.00            
ATOM   2305  R5  CHO   348      77.239 117.809  52.068  1.00  0.00            
ATOM   2306  C1  CHO   348      76.489 118.059  48.318  1.00  0.00           C
ATOM   2307  C2  CHO   348      78.089 117.109  44.068  1.00  0.00           C
ATOM   2308  ROH CHO   349     223.589 211.909  62.668  1.00  0.00            
ATOM   2309  R1  CHO   349     223.739 211.659  59.868  1.00  0.00            
ATOM   2310  R2  CHO   349     221.689 212.409  58.168  1.00  0.00            
ATOM   2311  R3  CHO   349     223.639 213.859  56.968  1.00  0.00            
ATOM   2312  R4  CHO   349     221.439 213.809  55.018  1.00  0.00            
ATOM   2313  R5  CHO   349     223.539 213.209  54.668  1.00  0.00            
ATOM   2314  C1  CHO   349     223.139 216.009  52.068  1.00  0.00           C
ATOM   2315  C2  CHO   349     223.389 217.059  48.968  1.00  0.00           C
ATOM   2316  ROH CHO   350       7.389  78.959  28.418  1.00  0.00            
ATOM   2317  R1  CHO   350       6.439  78.109  30.918  1.00  0.00            
ATOM   2318  R2  CHO   350       7.539  76.009  32.318  1.00  0.00            
ATOM   2319  R3  CHO   350       7.689  77.809  34.318  1.00  0.00            
ATOM   2320  R4  CHO   350       8.239  75.259  35.618  1.00  0.00            
ATOM   2321  R5  CHO   350       6.739  76.709  36.218  1.00  0.00            
ATOM   2322  C1  CHO   350       8.789  76.509  39.468  1.00  0.00           C
ATOM   2323  C2  CHO   350      11.489  76.509  43.668  1.00  0.00           C
ATOM   2324  ROH CHO   351      76.639 219.209  59.068  1.00  0.00            
ATOM   2325  R1  CHO   351      76.439 217.859  56.568  1.00  0.00            
ATOM   2326  R2  CHO   351      73.989 217.509  55.318  1.00  0.00            
ATOM   2327  R3  CHO   351      75.289 218.759  53.268  1.00  0.00            
ATOM   2328  R4  CHO   351      73.089 217.259  51.968  1.00  0.00            
ATOM   2329  R5  CHO   351      75.189 217.159  51.468  1.00  0.00            
ATOM   2330  C1  CHO   351      73.789 218.259  48.118  1.00  0.00           C
ATOM   2331  C2  CHO   351      72.289 217.159  45.068  1.00  0.00           C
ATOM   2332  ROH CHO   352      35.789  98.859  58.118  1.00  0.00            
ATOM   2333  R1  CHO   352      35.689  97.159  55.868  1.00  0.00            
ATOM   2334  R2  CHO   352      34.239  97.809  53.568  1.00  0.00            
ATOM   2335  R3  CHO   352      36.639  97.359  52.318  1.00  0.00            
ATOM   2336  R4  CHO   352      34.689  97.709  50.168  1.00  0.00            
ATOM   2337  R5  CHO   352      36.089  96.009  50.418  1.00  0.00            
ATOM   2338  C1  CHO   352      37.239  97.209  47.018  1.00  0.00           C
ATOM   2339  C2  CHO   352      36.539  94.509  43.568  1.00  0.00           C
ATOM   2340  ROH CHO   353     145.289 124.459  56.368  1.00  0.00            
ATOM   2341  R1  CHO   353     145.989 125.809  54.018  1.00  0.00            
ATOM   2342  R2  CHO   353     147.589 124.709  52.018  1.00  0.00            
ATOM   2343  R3  CHO   353     145.489 125.259  50.418  1.00  0.00            
ATOM   2344  R4  CHO   353     147.789 125.259  48.618  1.00  0.00            
ATOM   2345  R5  CHO   353     146.339 126.859  48.868  1.00  0.00            
ATOM   2346  C1  CHO   353     145.939 126.159  45.168  1.00  0.00           C
ATOM   2347  C2  CHO   353     147.739 127.809  43.568  1.00  0.00           C
ATOM   2348  ROH CHO   354      68.039 195.409  60.868  1.00  0.00            
ATOM   2349  R1  CHO   354      68.439 196.259  58.218  1.00  0.00            
ATOM   2350  R2  CHO   354      70.889 197.009  57.218  1.00  0.00            
ATOM   2351  R3  CHO   354      70.389 195.109  55.318  1.00  0.00            
ATOM   2352  R4  CHO   354      71.939 197.159  53.918  1.00  0.00            
ATOM   2353  R5  CHO   354      69.989 196.359  53.318  1.00  0.00            
ATOM   2354  C1  CHO   354      72.039 195.509  50.268  1.00  0.00           C
ATOM   2355  C2  CHO   354      73.689 195.609  47.218  1.00  0.00           C
ATOM   2356  ROH CHO   355     167.639  43.009  24.818  1.00  0.00            
ATOM   2357  R1  CHO   355     166.039  43.709  27.068  1.00  0.00            
ATOM   2358  R2  CHO   355     165.939  42.109  29.368  1.00  0.00            
ATOM   2359  R3  CHO   355     166.589  44.459  30.568  1.00  0.00            
ATOM   2360  R4  CHO   355     164.639  43.209  32.368  1.00  0.00            
ATOM   2361  R5  CHO   355     164.539  45.259  31.518  1.00  0.00            
ATOM   2362  C1  CHO   355     164.489  46.059  35.268  1.00  0.00           C
ATOM   2363  C2  CHO   355     162.189  47.159  39.118  1.00  0.00           C
ATOM   2364  ROH CHO   356      75.189 208.659  57.968  1.00  0.00            
ATOM   2365  R1  CHO   356      75.039 206.859  55.768  1.00  0.00            
ATOM   2366  R2  CHO   356      72.639 206.059  54.668  1.00  0.00            
ATOM   2367  R3  CHO   356      73.789 206.959  52.368  1.00  0.00            
ATOM   2368  R4  CHO   356      71.989 204.809  51.518  1.00  0.00            
ATOM   2369  R5  CHO   356      74.089 204.959  51.068  1.00  0.00            
ATOM   2370  C1  CHO   356      72.639 204.909  47.518  1.00  0.00           C
ATOM   2371  C2  CHO   356      71.239 203.659  45.818  1.00  0.00           C
ATOM   2372  ROH CHO   357     185.989 112.859  60.418  1.00  0.00            
ATOM   2373  R1  CHO   357     184.789 113.009  57.868  1.00  0.00            
ATOM   2374  R2  CHO   357     185.589 114.759  55.918  1.00  0.00            
ATOM   2375  R3  CHO   357     185.789 112.509  54.418  1.00  0.00            
ATOM   2376  R4  CHO   357     185.739 114.659  52.468  1.00  0.00            
ATOM   2377  R5  CHO   357     184.439 112.909  52.468  1.00  0.00            
ATOM   2378  C1  CHO   357     186.039 112.509  49.068  1.00  0.00           C
ATOM   2379  C2  CHO   357     187.889 113.059  45.168  1.00  0.00           C
ATOM   2380  ROH CHO   358      17.189   6.859  31.468  1.00  0.00            
ATOM   2381  R1  CHO   358      17.189   7.309  34.268  1.00  0.00            
ATOM   2382  R2  CHO   358      19.089   8.859  35.518  1.00  0.00            
ATOM   2383  R3  CHO   358      16.939  10.159  36.468  1.00  0.00            
ATOM   2384  R4  CHO   358      19.089  10.859  38.368  1.00  0.00            
ATOM   2385  R5  CHO   358      17.139  10.009  38.868  1.00  0.00            
ATOM   2386  C1  CHO   358      17.039  13.259  40.868  1.00  0.00           C
ATOM   2387  C2  CHO   358      17.739  14.859  44.418  1.00  0.00           C
ATOM   2388  ROH CHO   359     159.339 204.459  26.118  1.00  0.00            
ATOM   2389  R1  CHO   359     158.039 203.409  28.418  1.00  0.00            
ATOM   2390  R2  CHO   359     159.389 202.059  30.418  1.00  0.00            
ATOM   2391  R3  CHO   359     158.239 203.909  32.018  1.00  0.00            
ATOM   2392  R4  CHO   359     158.339 201.509  33.718  1.00  0.00            
ATOM   2393  R5  CHO   359     156.589 202.709  33.318  1.00  0.00            
ATOM   2394  C1  CHO   359     156.689 202.909  37.118  1.00  0.00           C
ATOM   2395  C2  CHO   359     156.889 202.059  40.918  1.00  0.00           C
ATOM   2396  ROH CHO   360     137.039 197.159  25.668  1.00  0.00            
ATOM   2397  R1  CHO   360     136.039 196.909  28.318  1.00  0.00            
ATOM   2398  R2  CHO   360     134.639 194.709  29.218  1.00  0.00            
ATOM   2399  R3  CHO   360     136.539 194.609  31.118  1.00  0.00            
ATOM   2400  R4  CHO   360     134.389 192.959  32.168  1.00  0.00            
ATOM   2401  R5  CHO   360     135.339 194.659  33.218  1.00  0.00            
ATOM   2402  C1  CHO   360     136.039 191.909  35.718  1.00  0.00           C
ATOM   2403  C2  CHO   360     136.389 191.159  39.568  1.00  0.00           C
ATOM   2404  ROH CHO   361      48.039 135.159  55.868  1.00  0.00            
ATOM   2405  R1  CHO   361      49.189 134.309  53.418  1.00  0.00            
ATOM   2406  R2  CHO   361      47.939 132.459  51.768  1.00  0.00            
ATOM   2407  R3  CHO   361      48.289 134.409  49.918  1.00  0.00            
ATOM   2408  R4  CHO   361      47.039 132.159  48.468  1.00  0.00            
ATOM   2409  R5  CHO   361      48.889 133.209  47.918  1.00  0.00            
ATOM   2410  C1  CHO   361      46.839 133.809  44.768  1.00  0.00           C
ATOM   2411  C2  CHO   361      45.589 132.859  42.118  1.00  0.00           C
ATOM   2412  ROH CHO   362     210.589 170.709  62.418  1.00  0.00            
ATOM   2413  R1  CHO   362     209.839 170.859  59.668  1.00  0.00            
ATOM   2414  R2  CHO   362     209.289 173.259  58.418  1.00  0.00            
ATOM   2415  R3  CHO   362     211.139 172.409  56.668  1.00  0.00            
ATOM   2416  R4  CHO   362     209.489 174.309  55.168  1.00  0.00            
ATOM   2417  R5  CHO   362     209.989 172.259  54.618  1.00  0.00            
ATOM   2418  C1  CHO   362     211.389 174.109  51.568  1.00  0.00           C
ATOM   2419  C2  CHO   362     212.539 175.859  48.918  1.00  0.00           C
ATOM   2420  ROH CHO   363      71.189 161.709  58.318  1.00  0.00            
ATOM   2421  R1  CHO   363      70.689 160.709  55.718  1.00  0.00            
ATOM   2422  R2  CHO   363      69.339 162.109  53.818  1.00  0.00            
ATOM   2423  R3  CHO   363      71.539 161.659  52.318  1.00  0.00            
ATOM   2424  R4  CHO   363      69.389 161.709  50.368  1.00  0.00            
ATOM   2425  R5  CHO   363      70.839 160.109  50.618  1.00  0.00            
ATOM   2426  C1  CHO   363      71.489 161.009  46.968  1.00  0.00           C
ATOM   2427  C2  CHO   363      72.789 160.959  43.068  1.00  0.00           C
ATOM   2428  ROH CHO   364      43.589 162.209  61.018  1.00  0.00            
ATOM   2429  R1  CHO   364      41.639 162.909  59.068  1.00  0.00            
ATOM   2430  R2  CHO   364      42.289 164.259  56.768  1.00  0.00            
ATOM   2431  R3  CHO   364      41.039 162.159  55.568  1.00  0.00            
ATOM   2432  R4  CHO   364      41.339 164.159  53.418  1.00  0.00            
ATOM   2433  R5  CHO   364      39.489 163.209  54.068  1.00  0.00            
ATOM   2434  C1  CHO   364      39.589 162.159  50.368  1.00  0.00           C
ATOM   2435  C2  CHO   364      37.839 161.659  46.168  1.00  0.00           C
ATOM   2436  ROH CHO   365      52.239 132.559  56.818  1.00  0.00            
ATOM   2437  R1  CHO   365      53.389 131.909  54.318  1.00  0.00            
ATOM   2438  R2  CHO   365      52.089 130.409  52.418  1.00  0.00            
ATOM   2439  R3  CHO   365      52.589 132.509  50.818  1.00  0.00            
ATOM   2440  R4  CHO   365      52.239 130.259  48.968  1.00  0.00            
ATOM   2441  R5  CHO   365      53.939 131.609  49.018  1.00  0.00            
ATOM   2442  C1  CHO   365      52.789 132.209  45.418  1.00  0.00           C
ATOM   2443  C2  CHO   365      55.689 132.159  43.018  1.00  0.00           C
ATOM   2444  ROH CHO   366     158.489  25.759  28.668  1.00  0.00            
ATOM   2445  R1  CHO   366     158.889  27.559  30.818  1.00  0.00            
ATOM   2446  R2  CHO   366     157.439  27.459  33.218  1.00  0.00            
ATOM   2447  R3  CHO   366     159.889  27.359  34.368  1.00  0.00            
ATOM   2448  R4  CHO   366     158.139  28.409  36.418  1.00  0.00            
ATOM   2449  R5  CHO   366     159.989  29.309  35.718  1.00  0.00            
ATOM   2450  C1  CHO   366     160.889  28.909  39.418  1.00  0.00           C
ATOM   2451  C2  CHO   366     159.689  32.109  40.818  1.00  0.00           C
ATOM   2452  ROH CHO   367     183.689 193.909  26.918  1.00  0.00            
ATOM   2453  R1  CHO   367     185.489 195.109  28.768  1.00  0.00            
ATOM   2454  R2  CHO   367     184.639 196.359  31.068  1.00  0.00            
ATOM   2455  R3  CHO   367     186.389 194.659  32.268  1.00  0.00            
ATOM   2456  R4  CHO   367     185.439 196.359  34.468  1.00  0.00            
ATOM   2457  R5  CHO   367     187.489 196.009  33.918  1.00  0.00            
ATOM   2458  C1  CHO   367     187.539 194.759  37.518  1.00  0.00           C
ATOM   2459  C2  CHO   367     187.889 195.509  40.018  1.00  0.00           C
ATOM   2460  ROH CHO   368     127.189 169.759  55.818  1.00  0.00            
ATOM   2461  R1  CHO   368     127.039 170.409  53.068  1.00  0.00            
ATOM   2462  R2  CHO   368     129.289 171.259  51.618  1.00  0.00            
ATOM   2463  R3  CHO   368     128.539 169.209  49.968  1.00  0.00            
ATOM   2464  R4  CHO   368     129.589 171.259  48.168  1.00  0.00            
ATOM   2465  R5  CHO   368     127.639 170.259  48.018  1.00  0.00            
ATOM   2466  C1  CHO   368     129.089 169.359  44.618  1.00  0.00           C
ATOM   2467  C2  CHO   368     131.039 168.109  40.718  1.00  0.00           C
ATOM   2468  ROH CHO   369      17.189 156.209  26.018  1.00  0.00            
ATOM   2469  R1  CHO   369      17.839 156.109  28.768  1.00  0.00            
ATOM   2470  R2  CHO   369      17.689 158.309  30.418  1.00  0.00            
ATOM   2471  R3  CHO   369      16.089 156.659  31.918  1.00  0.00            
ATOM   2472  R4  CHO   369      17.339 158.459  33.868  1.00  0.00            
ATOM   2473  R5  CHO   369      17.389 156.309  33.968  1.00  0.00            
ATOM   2474  C1  CHO   369      15.689 157.009  37.268  1.00  0.00           C
ATOM   2475  C2  CHO   369      13.589 157.609  40.268  1.00  0.00           C
ATOM   2476  ROH CHO   370     119.889 171.609  22.868  1.00  0.00            
ATOM   2477  R1  CHO   370     121.289 172.359  25.218  1.00  0.00            
ATOM   2478  R2  CHO   370     120.039 173.459  27.418  1.00  0.00            
ATOM   2479  R3  CHO   370     121.239 171.409  28.768  1.00  0.00            
ATOM   2480  R4  CHO   370     120.639 173.409  30.818  1.00  0.00            
ATOM   2481  R5  CHO   370     122.589 172.509  30.418  1.00  0.00            
ATOM   2482  C1  CHO   370     122.089 171.459  34.068  1.00  0.00           C
ATOM   2483  C2  CHO   370     124.089 170.209  36.768  1.00  0.00           C
ATOM   2484  ROH CHO   371      44.089 184.309  60.668  1.00  0.00            
ATOM   2485  R1  CHO   371      42.589 184.259  58.268  1.00  0.00            
ATOM   2486  R2  CHO   371      43.539 185.359  55.868  1.00  0.00            
ATOM   2487  R3  CHO   371      43.039 182.859  54.918  1.00  0.00            
ATOM   2488  R4  CHO   371      43.389 184.559  52.518  1.00  0.00            
ATOM   2489  R5  CHO   371      41.689 183.259  52.968  1.00  0.00            
ATOM   2490  C1  CHO   371      42.839 181.709  49.668  1.00  0.00           C
ATOM   2491  C2  CHO   371      41.789 181.259  46.668  1.00  0.00           C
ATOM   2492  ROH CHO   372     212.639  78.659  62.368  1.00  0.00            
ATOM   2493  R1  CHO   372     212.789  79.659  59.718  1.00  0.00            
ATOM   2494  R2  CHO   372     214.539  81.709  59.018  1.00  0.00            
ATOM   2495  R3  CHO   372     215.339  79.909  57.118  1.00  0.00            
ATOM   2496  R4  CHO   372     215.489  82.509  55.818  1.00  0.00            
ATOM   2497  R5  CHO   372     214.439  80.759  55.068  1.00  0.00            
ATOM   2498  C1  CHO   372     216.839  81.309  52.168  1.00  0.00           C
ATOM   2499  C2  CHO   372     219.489  83.559  50.568  1.00  0.00           C
ATOM   2500  ROH CHO   373     147.189 165.709  20.618  1.00  0.00            
ATOM   2501  R1  CHO   373     146.989 165.709  23.468  1.00  0.00            
ATOM   2502  R2  CHO   373     144.589 166.159  24.768  1.00  0.00            
ATOM   2503  R3  CHO   373     145.189 163.809  25.968  1.00  0.00            
ATOM   2504  R4  CHO   373     143.239 165.109  27.768  1.00  0.00            
ATOM   2505  R5  CHO   373     145.189 164.309  28.318  1.00  0.00            
ATOM   2506  C1  CHO   373     142.939 162.259  30.618  1.00  0.00           C
ATOM   2507  C2  CHO   373     142.589 163.759  35.118  1.00  0.00           C
ATOM   2508  ROH CHO   374      63.789 223.109  60.118  1.00  0.00            
ATOM   2509  R1  CHO   374      64.939 223.609  57.618  1.00  0.00            
ATOM   2510  R2  CHO   374      67.589 223.009  57.068  1.00  0.00            
ATOM   2511  R3  CHO   374      66.489 221.609  54.968  1.00  0.00            
ATOM   2512  R4  CHO   374      69.339 221.859  54.318  1.00  0.00            
ATOM   2513  R5  CHO   374      67.639 222.459  53.068  1.00  0.00            
ATOM   2514  C1  CHO   374      69.389 219.909  50.768  1.00  0.00           C
ATOM   2515  C2  CHO   374      67.889 219.059  47.868  1.00  0.00           C
ATOM   2516  ROH CHO   375      58.039 148.459  54.268  1.00  0.00            
ATOM   2517  R1  CHO   375      59.589 147.609  52.068  1.00  0.00            
ATOM   2518  R2  CHO   375      59.089 145.309  50.668  1.00  0.00            
ATOM   2519  R3  CHO   375      59.089 146.959  48.518  1.00  0.00            
ATOM   2520  R4  CHO   375      59.989 144.359  47.468  1.00  0.00            
ATOM   2521  R5  CHO   375      60.989 146.259  47.268  1.00  0.00            
ATOM   2522  C1  CHO   375      60.489 145.409  43.568  1.00  0.00           C
ATOM   2523  C2  CHO   375      63.139 144.459  40.068  1.00  0.00           C
ATOM   2524  ROH CHO   376     101.639 155.109  57.518  1.00  0.00            
ATOM   2525  R1  CHO   376     102.489 155.009  54.818  1.00  0.00            
ATOM   2526  R2  CHO   376     101.589 153.109  53.018  1.00  0.00            
ATOM   2527  R3  CHO   376     100.989 155.309  51.518  1.00  0.00            
ATOM   2528  R4  CHO   376     101.589 153.209  49.568  1.00  0.00            
ATOM   2529  R5  CHO   376     102.489 155.159  49.668  1.00  0.00            
ATOM   2530  C1  CHO   376     100.989 155.309  46.168  1.00  0.00           C
ATOM   2531  C2  CHO   376     103.389 153.659  44.618  1.00  0.00           C
ATOM   2532  ROH CHO   377     202.489 201.359  59.868  1.00  0.00            
ATOM   2533  R1  CHO   377     201.589 200.009  57.568  1.00  0.00            
ATOM   2534  R2  CHO   377     202.839 200.309  55.118  1.00  0.00            
ATOM   2535  R3  CHO   377     202.939 197.609  55.218  1.00  0.00            
ATOM   2536  R4  CHO   377     201.739 198.209  52.618  1.00  0.00            
ATOM   2537  R5  CHO   377     200.939 196.859  54.168  1.00  0.00            
ATOM   2538  C1  CHO   377     201.239 194.409  51.268  1.00  0.00           C
ATOM   2539  C2  CHO   377     201.289 193.559  47.568  1.00  0.00           C
ATOM   2540  ROH CHO   378      60.239 173.059  25.818  1.00  0.00            
ATOM   2541  R1  CHO   378      60.439 172.209  28.518  1.00  0.00            
ATOM   2542  R2  CHO   378      60.639 174.009  30.618  1.00  0.00            
ATOM   2543  R3  CHO   378      58.489 172.609  31.568  1.00  0.00            
ATOM   2544  R4  CHO   378      59.189 174.459  33.768  1.00  0.00            
ATOM   2545  R5  CHO   378      58.989 172.309  33.918  1.00  0.00            
ATOM   2546  C1  CHO   378      56.339 173.409  36.468  1.00  0.00           C
ATOM   2547  C2  CHO   378      55.339 171.559  40.368  1.00  0.00           C
ATOM   2548  ROH CHO   379     102.639 159.959  21.018  1.00  0.00            
ATOM   2549  R1  CHO   379     102.439 159.959  23.818  1.00  0.00            
ATOM   2550  R2  CHO   379     102.089 157.659  25.318  1.00  0.00            
ATOM   2551  R3  CHO   379     104.289 158.559  26.618  1.00  0.00            
ATOM   2552  R4  CHO   379     102.439 157.659  28.768  1.00  0.00            
ATOM   2553  R5  CHO   379     103.389 159.609  28.568  1.00  0.00            
ATOM   2554  C1  CHO   379     104.739 158.509  31.968  1.00  0.00           C
ATOM   2555  C2  CHO   379     103.939 157.509  34.518  1.00  0.00           C
ATOM   2556  ROH CHO   380     164.839 153.709  19.218  1.00  0.00            
ATOM   2557  R1  CHO   380     163.639 153.259  21.768  1.00  0.00            
ATOM   2558  R2  CHO   380     164.489 151.309  23.518  1.00  0.00            
ATOM   2559  R3  CHO   380     164.639 153.359  25.218  1.00  0.00            
ATOM   2560  R4  CHO   380     163.939 151.059  26.918  1.00  0.00            
ATOM   2561  R5  CHO   380     162.889 152.959  26.818  1.00  0.00            
ATOM   2562  C1  CHO   380     163.739 152.859  30.518  1.00  0.00           C
ATOM   2563  C2  CHO   380     162.889 151.459  34.368  1.00  0.00           C
ATOM   2564  ROH CHO   381      54.439 223.459  29.118  1.00  0.00            
ATOM   2565  R1  CHO   381      54.739 222.709  31.818  1.00  0.00            
ATOM   2566  R2  CHO   381      57.139 222.809  33.168  1.00  0.00            
ATOM   2567  R3  CHO   381      55.739 224.309  34.968  1.00  0.00            
ATOM   2568  R4  CHO   381      57.939 223.109  36.518  1.00  0.00            
ATOM   2569  R5  CHO   381      55.789 223.009  36.968  1.00  0.00            
ATOM   2570  C1  CHO   381      57.039 224.709  40.168  1.00  0.00           C
ATOM   2571  C2  CHO   381      56.589 226.609  43.518  1.00  0.00           C
ATOM   2572  ROH CHO   382      81.939  36.659  15.218  1.00  0.00            
ATOM   2573  R1  CHO   382      82.589  37.259  17.918  1.00  0.00            
ATOM   2574  R2  CHO   382      80.839  38.559  19.618  1.00  0.00            
ATOM   2575  R3  CHO   382      81.239  36.409  21.218  1.00  0.00            
ATOM   2576  R4  CHO   382      81.739  38.709  22.968  1.00  0.00            
ATOM   2577  R5  CHO   382      83.089  37.009  22.618  1.00  0.00            
ATOM   2578  C1  CHO   382      82.689  36.759  26.368  1.00  0.00           C
ATOM   2579  C2  CHO   382      85.389  35.559  28.418  1.00  0.00           C
ATOM   2580  ROH CHO   383     122.139 147.909  21.418  1.00  0.00            
ATOM   2581  R1  CHO   383     123.289 148.959  23.768  1.00  0.00            
ATOM   2582  R2  CHO   383     122.239 151.109  25.118  1.00  0.00            
ATOM   2583  R3  CHO   383     122.189 149.409  27.218  1.00  0.00            
ATOM   2584  R4  CHO   383     122.589 152.059  28.418  1.00  0.00            
ATOM   2585  R5  CHO   383     123.839 150.259  28.768  1.00  0.00            
ATOM   2586  C1  CHO   383     122.739 151.009  32.318  1.00  0.00           C
ATOM   2587  C2  CHO   383     124.389 150.809  35.618  1.00  0.00           C
ATOM   2588  ROH CHO   384     169.789 114.259  23.618  1.00  0.00            
ATOM   2589  R1  CHO   384     169.839 112.759  26.018  1.00  0.00            
ATOM   2590  R2  CHO   384     170.939 113.709  28.318  1.00  0.00            
ATOM   2591  R3  CHO   384     168.539 113.109  29.368  1.00  0.00            
ATOM   2592  R4  CHO   384     170.189 113.759  31.718  1.00  0.00            
ATOM   2593  R5  CHO   384     169.039 111.959  31.418  1.00  0.00            
ATOM   2594  C1  CHO   384     167.439 113.209  34.668  1.00  0.00           C
ATOM   2595  C2  CHO   384     164.189 115.309  35.668  1.00  0.00           C
ATOM   2596  ROH CHO   385     161.539  54.359  22.018  1.00  0.00            
ATOM   2597  R1  CHO   385     161.339  55.459  24.618  1.00  0.00            
ATOM   2598  R2  CHO   385     160.989  58.209  25.068  1.00  0.00            
ATOM   2599  R3  CHO   385     158.889  57.359  26.518  1.00  0.00            
ATOM   2600  R4  CHO   385     160.089  59.459  28.168  1.00  0.00            
ATOM   2601  R5  CHO   385     159.639  57.409  28.768  1.00  0.00            
ATOM   2602  C1  CHO   385     157.589  59.409  31.318  1.00  0.00           C
ATOM   2603  C2  CHO   385     158.289  61.909  33.018  1.00  0.00           C
ATOM   2604  ROH CHO   386     107.289 123.859  60.618  1.00  0.00            
ATOM   2605  R1  CHO   386     105.539 122.409  58.918  1.00  0.00            
ATOM   2606  R2  CHO   386     106.239 121.659  56.318  1.00  0.00            
ATOM   2607  R3  CHO   386     105.539 119.209  57.218  1.00  0.00            
ATOM   2608  R4  CHO   386     105.539 118.959  54.268  1.00  0.00            
ATOM   2609  R5  CHO   386     103.889 118.459  55.618  1.00  0.00            
ATOM   2610  C1  CHO   386     104.489 115.109  53.918  1.00  0.00           C
ATOM   2611  C2  CHO   386     105.339 113.909  50.768  1.00  0.00           C
ATOM   2612  ROH CHO   387     107.989 174.159  24.718  1.00  0.00            
ATOM   2613  R1  CHO   387     108.489 174.109  27.468  1.00  0.00            
ATOM   2614  R2  CHO   387     110.439 175.659  28.668  1.00  0.00            
ATOM   2615  R3  CHO   387     108.339 176.459  30.218  1.00  0.00            
ATOM   2616  R4  CHO   387     110.689 176.659  31.968  1.00  0.00            
ATOM   2617  R5  CHO   387     108.839 175.609  32.418  1.00  0.00            
ATOM   2618  C1  CHO   387     108.889 178.009  35.368  1.00  0.00           C
ATOM   2619  C2  CHO   387     108.839 180.259  38.618  1.00  0.00           C
ATOM   2620  ROH CHO   388     171.689 167.359  22.168  1.00  0.00            
ATOM   2621  R1  CHO   388     170.989 166.009  24.568  1.00  0.00            
ATOM   2622  R2  CHO   388     172.889 165.309  26.468  1.00  0.00            
ATOM   2623  R3  CHO   388     171.289 166.759  28.168  1.00  0.00            
ATOM   2624  R4  CHO   388     172.639 164.809  29.868  1.00  0.00            
ATOM   2625  R5  CHO   388     170.489 165.159  29.718  1.00  0.00            
ATOM   2626  C1  CHO   388     170.939 165.859  33.468  1.00  0.00           C
ATOM   2627  C2  CHO   388     168.439 166.209  36.568  1.00  0.00           C
ATOM   2628  ROH CHO   389      89.789 103.059  22.018  1.00  0.00            
ATOM   2629  R1  CHO   389      89.489 103.909  24.718  1.00  0.00            
ATOM   2630  R2  CHO   389      90.989 102.859  26.768  1.00  0.00            
ATOM   2631  R3  CHO   389      91.589 105.509  27.268  1.00  0.00            
ATOM   2632  R4  CHO   389      91.739 104.209  29.868  1.00  0.00            
ATOM   2633  R5  CHO   389      90.539 105.959  29.368  1.00  0.00            
ATOM   2634  C1  CHO   389      92.689 107.459  32.118  1.00  0.00           C
ATOM   2635  C2  CHO   389      94.139 109.809  36.318  1.00  0.00           C
ATOM   2636  ROH CHO   390     105.639  99.259  21.368  1.00  0.00            
ATOM   2637  R1  CHO   390     105.639  99.309  24.168  1.00  0.00            
ATOM   2638  R2  CHO   390     103.389  98.759  25.668  1.00  0.00            
ATOM   2639  R3  CHO   390     105.039  96.909  26.868  1.00  0.00            
ATOM   2640  R4  CHO   390     103.389  97.959  29.068  1.00  0.00            
ATOM   2641  R5  CHO   390     105.589  97.859  28.968  1.00  0.00            
ATOM   2642  C1  CHO   390     104.939  95.759  32.118  1.00  0.00           C
ATOM   2643  C2  CHO   390     104.989  97.959  35.168  1.00  0.00           C
ATOM   2644  ROH CHO   391      12.589  32.809  30.168  1.00  0.00            
ATOM   2645  R1  CHO   391      14.189  32.009  32.368  1.00  0.00            
ATOM   2646  R2  CHO   391      15.539  33.859  33.968  1.00  0.00            
ATOM   2647  R3  CHO   391      14.189  32.659  35.968  1.00  0.00            
ATOM   2648  R4  CHO   391      16.039  34.459  37.318  1.00  0.00            
ATOM   2649  R5  CHO   391      15.789  32.309  37.718  1.00  0.00            
ATOM   2650  C1  CHO   391      15.039  33.659  41.168  1.00  0.00           C
ATOM   2651  C2  CHO   391      16.739  31.309  43.668  1.00  0.00           C
ATOM   2652  ROH CHO   392     220.539 138.759  58.918  1.00  0.00            
ATOM   2653  R1  CHO   392     219.539 137.309  56.718  1.00  0.00            
ATOM   2654  R2  CHO   392     217.939 138.409  54.768  1.00  0.00            
ATOM   2655  R3  CHO   392     219.839 137.459  53.068  1.00  0.00            
ATOM   2656  R4  CHO   392     217.839 138.659  51.318  1.00  0.00            
ATOM   2657  R5  CHO   392     218.589 136.609  51.218  1.00  0.00            
ATOM   2658  C1  CHO   392     219.539 137.859  47.718  1.00  0.00           C
ATOM   2659  C2  CHO   392     217.339 138.159  44.568  1.00  0.00           C
ATOM   2660  ROH CHO   393      64.489  42.809  47.318  1.00  0.00            
ATOM   2661  R1  CHO   393      65.589  42.859  44.718  1.00  0.00            
ATOM   2662  R2  CHO   393      65.239  40.809  42.918  1.00  0.00            
ATOM   2663  R3  CHO   393      64.339  42.759  41.268  1.00  0.00            
ATOM   2664  R4  CHO   393      63.689  40.309  39.868  1.00  0.00            
ATOM   2665  R5  CHO   393      64.789  42.009  39.068  1.00  0.00            
ATOM   2666  C1  CHO   393      61.889  41.859  36.568  1.00  0.00           C
ATOM   2667  C2  CHO   393      60.189  40.559  33.068  1.00  0.00           C
ATOM   2668  ROH CHO   394     106.639  63.909  47.768  1.00  0.00            
ATOM   2669  R1  CHO   394     105.689  64.259  45.118  1.00  0.00            
ATOM   2670  R2  CHO   394     107.039  65.809  43.218  1.00  0.00            
ATOM   2671  R3  CHO   394     106.939  63.509  41.768  1.00  0.00            
ATOM   2672  R4  CHO   394     107.539  65.659  39.818  1.00  0.00            
ATOM   2673  R5  CHO   394     105.889  64.209  39.718  1.00  0.00            
ATOM   2674  C1  CHO   394     107.689  63.459  36.418  1.00  0.00           C
ATOM   2675  C2  CHO   394     107.339  64.909  32.668  1.00  0.00           C
ATOM   2676  ROH CHO   395      38.739   4.559  59.818  1.00  0.00            
ATOM   2677  R1  CHO   395      37.039   4.709  57.568  1.00  0.00            
ATOM   2678  R2  CHO   395      34.739   6.309  57.568  1.00  0.00            
ATOM   2679  R3  CHO   395      35.889   7.309  55.318  1.00  0.00            
ATOM   2680  R4  CHO   395      32.989   7.759  54.968  1.00  0.00            
ATOM   2681  R5  CHO   395      34.339   6.759  53.568  1.00  0.00            
ATOM   2682  C1  CHO   395      33.039   9.559  51.318  1.00  0.00           C
ATOM   2683  C2  CHO   395      31.639   9.209  47.718  1.00  0.00           C
ATOM   2684  ROH CHO   396      12.839 195.859  28.718  1.00  0.00            
ATOM   2685  R1  CHO   396      12.689 195.409  31.518  1.00  0.00            
ATOM   2686  R2  CHO   396      10.289 195.609  32.918  1.00  0.00            
ATOM   2687  R3  CHO   396      10.939 193.109  33.768  1.00  0.00            
ATOM   2688  R4  CHO   396       9.439 194.259  36.018  1.00  0.00            
ATOM   2689  R5  CHO   396      11.389 193.359  36.118  1.00  0.00            
ATOM   2690  C1  CHO   396       9.489 191.109  38.518  1.00  0.00           C
ATOM   2691  C2  CHO   396      10.489 189.809  41.868  1.00  0.00           C
ATOM   2692  ROH CHO   397     168.989 150.159  60.268  1.00  0.00            
ATOM   2693  R1  CHO   397     168.889 149.459  57.518  1.00  0.00            
ATOM   2694  R2  CHO   397     168.489 151.309  55.518  1.00  0.00            
ATOM   2695  R3  CHO   397     170.789 150.309  54.518  1.00  0.00            
ATOM   2696  R4  CHO   397     169.389 151.309  52.168  1.00  0.00            
ATOM   2697  R5  CHO   397     170.189 149.309  52.418  1.00  0.00            
ATOM   2698  C1  CHO   397     172.039 150.359  49.268  1.00  0.00           C
ATOM   2699  C2  CHO   397     169.289 150.809  46.368  1.00  0.00           C
ATOM   2700  ROH CHO   398      52.389 159.709  23.318  1.00  0.00            
ATOM   2701  R1  CHO   398      50.439 160.509  25.268  1.00  0.00            
ATOM   2702  R2  CHO   398      50.839 160.159  27.968  1.00  0.00            
ATOM   2703  R3  CHO   398      50.339 162.859  28.068  1.00  0.00            
ATOM   2704  R4  CHO   398      51.239 162.209  30.768  1.00  0.00            
ATOM   2705  R5  CHO   398      49.389 163.209  30.218  1.00  0.00            
ATOM   2706  C1  CHO   398      50.989 165.859  32.418  1.00  0.00           C
ATOM   2707  C2  CHO   398      50.889 166.759  35.918  1.00  0.00           C
ATOM   2708  ROH CHO   399      35.989  93.609  59.318  1.00  0.00            
ATOM   2709  R1  CHO   399      36.689  92.559  56.768  1.00  0.00            
ATOM   2710  R2  CHO   399      34.939  91.109  55.218  1.00  0.00            
ATOM   2711  R3  CHO   399      35.539  92.959  53.318  1.00  0.00            
ATOM   2712  R4  CHO   399      34.389  90.759  51.818  1.00  0.00            
ATOM   2713  R5  CHO   399      36.339  91.709  51.468  1.00  0.00            
ATOM   2714  C1  CHO   399      34.689  92.259  48.068  1.00  0.00           C
ATOM   2715  C2  CHO   399      32.439  91.659  45.568  1.00  0.00           C
ATOM   2716  ROH CHO   400     187.489 139.759  61.668  1.00  0.00            
ATOM   2717  R1  CHO   400     188.239 139.409  58.918  1.00  0.00            
ATOM   2718  R2  CHO   400     187.389 137.209  57.468  1.00  0.00            
ATOM   2719  R3  CHO   400     186.489 139.159  55.718  1.00  0.00            
ATOM   2720  R4  CHO   400     187.139 136.859  54.018  1.00  0.00            
ATOM   2721  R5  CHO   400     187.889 138.909  53.818  1.00  0.00            
ATOM   2722  C1  CHO   400     186.189 138.459  50.418  1.00  0.00           C
ATOM   2723  C2  CHO   400     185.439 138.209  47.318  1.00  0.00           C
ATOM   2724  ROH CHO   401     113.089 153.109  54.268  1.00  0.00            
ATOM   2725  R1  CHO   401     112.539 153.209  51.468  1.00  0.00            
ATOM   2726  R2  CHO   401     114.489 152.909  49.568  1.00  0.00            
ATOM   2727  R3  CHO   401     112.789 150.959  48.618  1.00  0.00            
ATOM   2728  R4  CHO   401     114.689 151.459  46.418  1.00  0.00            
ATOM   2729  R5  CHO   401     112.539 151.509  46.318  1.00  0.00            
ATOM   2730  C1  CHO   401     113.239 148.809  43.718  1.00  0.00           C
ATOM   2731  C2  CHO   401     116.339 149.709  41.618  1.00  0.00           C
ATOM   2732  ROH CHO   402      44.839 179.409  61.218  1.00  0.00            
ATOM   2733  R1  CHO   402      44.389 179.759  58.468  1.00  0.00            
ATOM   2734  R2  CHO   402      45.939 178.409  56.568  1.00  0.00            
ATOM   2735  R3  CHO   402      43.489 177.609  55.668  1.00  0.00            
ATOM   2736  R4  CHO   402      45.239 177.559  53.268  1.00  0.00            
ATOM   2737  R5  CHO   402      43.339 178.609  53.468  1.00  0.00            
ATOM   2738  C1  CHO   402      42.589 176.309  50.518  1.00  0.00           C
ATOM   2739  C2  CHO   402      43.289 175.709  46.568  1.00  0.00           C
ATOM   2740  ROH CHO   403      59.339 206.009  27.868  1.00  0.00            
ATOM   2741  R1  CHO   403      59.739 204.459  30.218  1.00  0.00            
ATOM   2742  R2  CHO   403      61.389 205.309  32.268  1.00  0.00            
ATOM   2743  R3  CHO   403      59.189 204.809  33.818  1.00  0.00            
ATOM   2744  R4  CHO   403      61.339 204.959  35.768  1.00  0.00            
ATOM   2745  R5  CHO   403      59.889 203.359  35.568  1.00  0.00            
ATOM   2746  C1  CHO   403      59.239 204.359  39.168  1.00  0.00           C
ATOM   2747  C2  CHO   403      60.789 205.009  41.468  1.00  0.00           C
ATOM   2748  ROH CHO   404     127.889  67.209  19.668  1.00  0.00            
ATOM   2749  R1  CHO   404     125.739  66.459  21.368  1.00  0.00            
ATOM   2750  R2  CHO   404     125.889  66.609  24.118  1.00  0.00            
ATOM   2751  R3  CHO   404     123.589  68.059  23.818  1.00  0.00            
ATOM   2752  R4  CHO   404     122.989  66.159  25.968  1.00  0.00            
ATOM   2753  R5  CHO   404     121.839  66.459  24.168  1.00  0.00            
ATOM   2754  C1  CHO   404     119.189  67.259  26.818  1.00  0.00           C
ATOM   2755  C2  CHO   404     115.589  68.959  27.368  1.00  0.00           C
ATOM   2756  ROH CHO   405      30.489  82.159  60.368  1.00  0.00            
ATOM   2757  R1  CHO   405      29.789  82.259  57.618  1.00  0.00            
ATOM   2758  R2  CHO   405      27.189  82.409  56.718  1.00  0.00            
ATOM   2759  R3  CHO   405      28.139  84.559  55.368  1.00  0.00            
ATOM   2760  R4  CHO   405      26.289  83.259  53.518  1.00  0.00            
ATOM   2761  R5  CHO   405      28.389  83.809  53.118  1.00  0.00            
ATOM   2762  C1  CHO   405      26.639  85.759  50.368  1.00  0.00           C
ATOM   2763  C2  CHO   405      23.939  86.909  48.518  1.00  0.00           C
ATOM   2764  ROH CHO   406     126.589 127.609  55.918  1.00  0.00            
ATOM   2765  R1  CHO   406     125.989 128.359  53.218  1.00  0.00            
ATOM   2766  R2  CHO   406     127.639 130.009  51.768  1.00  0.00            
ATOM   2767  R3  CHO   406     127.539 127.959  49.968  1.00  0.00            
ATOM   2768  R4  CHO   406     127.239 130.359  48.318  1.00  0.00            
ATOM   2769  R5  CHO   406     125.939 128.609  48.368  1.00  0.00            
ATOM   2770  C1  CHO   406     126.939 128.659  44.668  1.00  0.00           C
ATOM   2771  C2  CHO   406     128.039 131.359  42.768  1.00  0.00           C
ATOM   2772  ROH CHO   407     131.189  90.859  19.518  1.00  0.00            
ATOM   2773  R1  CHO   407     132.289  90.809  22.118  1.00  0.00            
ATOM   2774  R2  CHO   407     133.589  92.959  23.218  1.00  0.00            
ATOM   2775  R3  CHO   407     131.789  92.659  25.218  1.00  0.00            
ATOM   2776  R4  CHO   407     134.189  93.609  26.568  1.00  0.00            
ATOM   2777  R5  CHO   407     133.039  91.859  27.068  1.00  0.00            
ATOM   2778  C1  CHO   407     132.839  93.759  30.368  1.00  0.00           C
ATOM   2779  C2  CHO   407     135.489  95.159  31.718  1.00  0.00           C
ATOM   2780  ROH CHO   408     222.289 191.659  28.968  1.00  0.00            
ATOM   2781  R1  CHO   408     221.939 192.859  31.518  1.00  0.00            
ATOM   2782  R2  CHO   408     219.839 192.159  33.218  1.00  0.00            
ATOM   2783  R3  CHO   408     221.889 191.659  34.968  1.00  0.00            
ATOM   2784  R4  CHO   408     219.439 191.359  36.568  1.00  0.00            
ATOM   2785  R5  CHO   408     221.089 192.659  37.018  1.00  0.00            
ATOM   2786  C1  CHO   408     221.039 190.509  40.168  1.00  0.00           C
ATOM   2787  C2  CHO   408     221.739 187.559  42.968  1.00  0.00           C
ATOM   2788  ROH CHO   409     154.639  70.859  48.668  1.00  0.00            
ATOM   2789  R1  CHO   409     155.739  72.509  46.668  1.00  0.00            
ATOM   2790  R2  CHO   409     157.239  71.509  44.568  1.00  0.00            
ATOM   2791  R3  CHO   409     155.439  72.809  43.068  1.00  0.00            
ATOM   2792  R4  CHO   409     157.839  72.559  41.368  1.00  0.00            
ATOM   2793  R5  CHO   409     156.739  74.409  41.818  1.00  0.00            
ATOM   2794  C1  CHO   409     156.439  74.409  38.018  1.00  0.00           C
ATOM   2795  C2  CHO   409     158.239  76.909  35.268  1.00  0.00           C
ATOM   2796  ROH CHO   410     212.189 157.409  62.968  1.00  0.00            
ATOM   2797  R1  CHO   410     212.639 156.559  60.268  1.00  0.00            
ATOM   2798  R2  CHO   410     210.739 156.959  58.268  1.00  0.00            
ATOM   2799  R3  CHO   410     212.839 158.159  57.018  1.00  0.00            
ATOM   2800  R4  CHO   410     211.489 156.609  54.918  1.00  0.00            
ATOM   2801  R5  CHO   410     213.589 156.509  55.418  1.00  0.00            
ATOM   2802  C1  CHO   410     213.839 157.559  51.768  1.00  0.00           C
ATOM   2803  C2  CHO   410     214.589 160.059  48.768  1.00  0.00           C
ATOM   2804  ROH CHO   411      50.189 121.609  54.368  1.00  0.00            
ATOM   2805  R1  CHO   411      51.089 120.509  51.918  1.00  0.00            
ATOM   2806  R2  CHO   411      49.489 120.359  49.718  1.00  0.00            
ATOM   2807  R3  CHO   411      51.589 121.659  48.518  1.00  0.00            
ATOM   2808  R4  CHO   411      50.039 120.509  46.268  1.00  0.00            
ATOM   2809  R5  CHO   411      52.189 120.209  46.668  1.00  0.00            
ATOM   2810  C1  CHO   411      52.339 121.759  43.218  1.00  0.00           C
ATOM   2811  C2  CHO   411      55.489 123.959  40.668  1.00  0.00           C
ATOM   2812  ROH CHO   412      56.889 163.359  58.768  1.00  0.00            
ATOM   2813  R1  CHO   412      57.739 163.559  56.068  1.00  0.00            
ATOM   2814  R2  CHO   412      58.339 161.359  54.518  1.00  0.00            
ATOM   2815  R3  CHO   412      56.489 162.459  52.818  1.00  0.00            
ATOM   2816  R4  CHO   412      58.289 160.859  51.118  1.00  0.00            
ATOM   2817  R5  CHO   412      57.789 163.009  50.868  1.00  0.00            
ATOM   2818  C1  CHO   412      56.539 161.609  47.518  1.00  0.00           C
ATOM   2819  C2  CHO   412      56.089 162.909  43.218  1.00  0.00           C
ATOM   2820  ROH CHO   413     144.589  81.959  49.918  1.00  0.00            
ATOM   2821  R1  CHO   413     144.739  82.959  47.268  1.00  0.00            
ATOM   2822  R2  CHO   413     146.589  82.059  45.468  1.00  0.00            
ATOM   2823  R3  CHO   413     144.389  81.609  43.918  1.00  0.00            
ATOM   2824  R4  CHO   413     146.589  82.009  42.018  1.00  0.00            
ATOM   2825  R5  CHO   413     144.689  83.059  42.068  1.00  0.00            
ATOM   2826  C1  CHO   413     144.489  81.559  38.568  1.00  0.00           C
ATOM   2827  C2  CHO   413     144.639  80.809  35.218  1.00  0.00           C
ATOM   2828  ROH CHO   414     192.739 130.309  24.268  1.00  0.00            
ATOM   2829  R1  CHO   414     192.839 130.759  27.068  1.00  0.00            
ATOM   2830  R2  CHO   414     190.789 132.059  28.418  1.00  0.00            
ATOM   2831  R3  CHO   414     190.789 129.809  29.918  1.00  0.00            
ATOM   2832  R4  CHO   414     190.239 131.959  31.818  1.00  0.00            
ATOM   2833  R5  CHO   414     191.839 130.509  31.968  1.00  0.00            
ATOM   2834  C1  CHO   414     189.939 129.809  35.268  1.00  0.00           C
ATOM   2835  C2  CHO   414     190.339 131.509  38.468  1.00  0.00           C
ATOM   2836  ROH CHO   415     189.839  85.609  59.418  1.00  0.00            
ATOM   2837  R1  CHO   415     189.289  85.159  56.668  1.00  0.00            
ATOM   2838  R2  CHO   415     190.239  86.809  54.668  1.00  0.00            
ATOM   2839  R3  CHO   415     191.239  84.459  53.668  1.00  0.00            
ATOM   2840  R4  CHO   415     191.439  86.409  51.468  1.00  0.00            
ATOM   2841  R5  CHO   415     190.489  84.459  51.368  1.00  0.00            
ATOM   2842  C1  CHO   415     193.089  83.959  48.618  1.00  0.00           C
ATOM   2843  C2  CHO   415     194.439  82.109  45.518  1.00  0.00           C
ATOM   2844  ROH CHO   416      13.589  96.709  29.218  1.00  0.00            
ATOM   2845  R1  CHO   416      15.139  97.109  31.568  1.00  0.00            
ATOM   2846  R2  CHO   416      14.039  98.059  33.968  1.00  0.00            
ATOM   2847  R3  CHO   416      15.189  95.859  35.018  1.00  0.00            
ATOM   2848  R4  CHO   416      14.639  97.559  37.318  1.00  0.00            
ATOM   2849  R5  CHO   416      16.539  96.659  36.768  1.00  0.00            
ATOM   2850  C1  CHO   416      16.089  95.209  40.268  1.00  0.00           C
ATOM   2851  C2  CHO   416      13.889  93.959  42.668  1.00  0.00           C
ATOM   2852  ROH CHO   417      27.939 124.059  24.868  1.00  0.00            
ATOM   2853  R1  CHO   417      27.139 124.259  27.568  1.00  0.00            
ATOM   2854  R2  CHO   417      27.589 122.209  29.418  1.00  0.00            
ATOM   2855  R3  CHO   417      28.789 124.209  30.818  1.00  0.00            
ATOM   2856  R4  CHO   417      27.589 122.459  32.868  1.00  0.00            
ATOM   2857  R5  CHO   417      27.339 124.609  32.668  1.00  0.00            
ATOM   2858  C1  CHO   417      28.739 124.459  36.218  1.00  0.00           C
ATOM   2859  C2  CHO   417      32.189 125.609  38.018  1.00  0.00           C
ATOM   2860  ROH CHO   418      21.439  51.759  30.668  1.00  0.00            
ATOM   2861  R1  CHO   418      20.089  53.209  32.668  1.00  0.00            
ATOM   2862  R2  CHO   418      21.239  53.809  35.118  1.00  0.00            
ATOM   2863  R3  CHO   418      20.539  56.359  34.468  1.00  0.00            
ATOM   2864  R4  CHO   418      21.089  56.459  37.368  1.00  0.00            
ATOM   2865  R5  CHO   418      19.289  57.109  36.368  1.00  0.00            
ATOM   2866  C1  CHO   418      20.339  60.359  38.018  1.00  0.00           C
ATOM   2867  C2  CHO   418      20.339  60.259  41.268  1.00  0.00           C
ATOM   2868  ROH CHO   419      10.539  55.909  28.518  1.00  0.00            
ATOM   2869  R1  CHO   419      11.039  56.409  31.268  1.00  0.00            
ATOM   2870  R2  CHO   419       9.039  56.459  33.168  1.00  0.00            
ATOM   2871  R3  CHO   419      10.589  54.559  34.368  1.00  0.00            
ATOM   2872  R4  CHO   419       8.889  55.659  36.518  1.00  0.00            
ATOM   2873  R5  CHO   419      11.039  55.509  36.518  1.00  0.00            
ATOM   2874  C1  CHO   419      10.239  53.459  39.618  1.00  0.00           C
ATOM   2875  C2  CHO   419      11.089  55.609  43.318  1.00  0.00           C
ATOM   2876  ROH CHO   420      92.889 218.809  22.118  1.00  0.00            
ATOM   2877  R1  CHO   420      93.189 219.659  24.768  1.00  0.00            
ATOM   2878  R2  CHO   420      91.039 220.509  26.318  1.00  0.00            
ATOM   2879  R3  CHO   420      91.889 218.609  28.018  1.00  0.00            
ATOM   2880  R4  CHO   420      90.239 220.409  29.668  1.00  0.00            
ATOM   2881  R5  CHO   420      92.289 219.809  30.068  1.00  0.00            
ATOM   2882  C1  CHO   420      90.589 218.609  33.268  1.00  0.00           C
ATOM   2883  C2  CHO   420      91.439 217.409  36.768  1.00  0.00           C
ATOM   2884  ROH CHO   421      65.189 179.309  57.868  1.00  0.00            
ATOM   2885  R1  CHO   421      65.689 181.309  55.968  1.00  0.00            
ATOM   2886  R2  CHO   421      66.839 180.759  53.518  1.00  0.00            
ATOM   2887  R3  CHO   421      64.639 182.059  52.568  1.00  0.00            
ATOM   2888  R4  CHO   421      66.489 182.059  50.318  1.00  0.00            
ATOM   2889  R5  CHO   421      65.489 183.809  51.168  1.00  0.00            
ATOM   2890  C1  CHO   421      64.239 184.009  47.568  1.00  0.00           C
ATOM   2891  C2  CHO   421      65.539 186.759  44.318  1.00  0.00           C
ATOM   2892  ROH CHO   422     109.039  60.609  45.018  1.00  0.00            
ATOM   2893  R1  CHO   422     110.389  59.859  42.618  1.00  0.00            
ATOM   2894  R2  CHO   422     109.089  58.709  40.468  1.00  0.00            
ATOM   2895  R3  CHO   422     110.189  60.759  39.118  1.00  0.00            
ATOM   2896  R4  CHO   422     109.089  59.009  37.068  1.00  0.00            
ATOM   2897  R5  CHO   422     111.139  59.709  37.168  1.00  0.00            
ATOM   2898  C1  CHO   422     110.139  61.059  33.718  1.00  0.00           C
ATOM   2899  C2  CHO   422     107.289  60.659  29.918  1.00  0.00           C
ATOM   2900  ROH CHO   423     115.189  91.409  54.018  1.00  0.00            
ATOM   2901  R1  CHO   423     114.639  93.709  52.468  1.00  0.00            
ATOM   2902  R2  CHO   423     116.239  94.559  50.368  1.00  0.00            
ATOM   2903  R3  CHO   423     113.839  94.509  49.018  1.00  0.00            
ATOM   2904  R4  CHO   423     115.789  95.409  47.068  1.00  0.00            
ATOM   2905  R5  CHO   423     113.939  96.409  47.568  1.00  0.00            
ATOM   2906  C1  CHO   423     113.339  95.859  43.868  1.00  0.00           C
ATOM   2907  C2  CHO   423     110.939  97.259  41.568  1.00  0.00           C
ATOM   2908  ROH CHO   424     159.089  92.359  19.668  1.00  0.00            
ATOM   2909  R1  CHO   424     160.239  91.309  22.068  1.00  0.00            
ATOM   2910  R2  CHO   424     159.689  92.359  24.568  1.00  0.00            
ATOM   2911  R3  CHO   424     159.039  89.809  25.118  1.00  0.00            
ATOM   2912  R4  CHO   424     159.439  91.059  27.718  1.00  0.00            
ATOM   2913  R5  CHO   424     160.389  89.259  27.018  1.00  0.00            
ATOM   2914  C1  CHO   424     158.739  87.809  30.118  1.00  0.00           C
ATOM   2915  C2  CHO   424     155.989  89.059  32.268  1.00  0.00           C
ATOM   2916  ROH CHO   425     135.089 155.459  55.568  1.00  0.00            
ATOM   2917  R1  CHO   425     134.339 156.309  52.968  1.00  0.00            
ATOM   2918  R2  CHO   425     136.089 157.609  51.268  1.00  0.00            
ATOM   2919  R3  CHO   425     135.439 155.609  49.568  1.00  0.00            
ATOM   2920  R4  CHO   425     135.989 157.859  47.818  1.00  0.00            
ATOM   2921  R5  CHO   425     134.189 156.659  47.818  1.00  0.00            
ATOM   2922  C1  CHO   425     135.289 156.109  44.218  1.00  0.00           C
ATOM   2923  C2  CHO   425     134.139 154.709  41.068  1.00  0.00           C
ATOM   2924  ROH CHO   426     190.489 113.209  59.468  1.00  0.00            
ATOM   2925  R1  CHO   426     189.589 112.509  56.868  1.00  0.00            
ATOM   2926  R2  CHO   426     189.739 114.209  54.718  1.00  0.00            
ATOM   2927  R3  CHO   426     191.039 112.159  53.568  1.00  0.00            
ATOM   2928  R4  CHO   426     190.189 113.809  51.318  1.00  0.00            
ATOM   2929  R5  CHO   426     189.789 111.659  51.568  1.00  0.00            
ATOM   2930  C1  CHO   426     191.689 111.609  48.268  1.00  0.00           C
ATOM   2931  C2  CHO   426     192.389 109.559  46.018  1.00  0.00           C
ATOM   2932  ROH CHO   427     138.039 122.059  18.818  1.00  0.00            
ATOM   2933  R1  CHO   427     138.189 122.809  21.518  1.00  0.00            
ATOM   2934  R2  CHO   427     136.939 121.409  23.518  1.00  0.00            
ATOM   2935  R3  CHO   427     139.439 121.309  24.618  1.00  0.00            
ATOM   2936  R4  CHO   427     137.639 121.259  26.918  1.00  0.00            
ATOM   2937  R5  CHO   427     139.289 122.659  26.568  1.00  0.00            
ATOM   2938  C1  CHO   427     140.339 121.109  29.918  1.00  0.00           C
ATOM   2939  C2  CHO   427     137.289 121.459  31.768  1.00  0.00           C
ATOM   2940  ROH CHO   428      38.239 167.859  23.918  1.00  0.00            
ATOM   2941  R1  CHO   428      37.739 169.009  26.418  1.00  0.00            
ATOM   2942  R2  CHO   428      35.589 168.309  28.018  1.00  0.00            
ATOM   2943  R3  CHO   428      37.489 167.809  29.868  1.00  0.00            
ATOM   2944  R4  CHO   428      34.939 167.559  31.318  1.00  0.00            
ATOM   2945  R5  CHO   428      36.639 168.809  31.868  1.00  0.00            
ATOM   2946  C1  CHO   428      36.339 166.609  35.018  1.00  0.00           C
ATOM   2947  C2  CHO   428      34.939 169.059  36.868  1.00  0.00           C
ATOM   2948  ROH CHO   429      57.289 154.159  54.468  1.00  0.00            
ATOM   2949  R1  CHO   429      57.889 155.459  52.018  1.00  0.00            
ATOM   2950  R2  CHO   429      57.939 154.059  49.618  1.00  0.00            
ATOM   2951  R3  CHO   429      56.189 156.009  48.868  1.00  0.00            
ATOM   2952  R4  CHO   429      57.439 155.109  46.368  1.00  0.00            
ATOM   2953  R5  CHO   429      57.289 157.159  47.068  1.00  0.00            
ATOM   2954  C1  CHO   429      55.489 157.509  43.718  1.00  0.00           C
ATOM   2955  C2  CHO   429      57.289 157.259  40.918  1.00  0.00           C
ATOM   2956  ROH CHO   430      81.239  83.509  49.618  1.00  0.00            
ATOM   2957  R1  CHO   430      79.389  83.209  47.518  1.00  0.00            
ATOM   2958  R2  CHO   430      77.939  85.309  46.468  1.00  0.00            
ATOM   2959  R3  CHO   430      78.989  84.459  44.118  1.00  0.00            
ATOM   2960  R4  CHO   430      76.589  85.959  43.368  1.00  0.00            
ATOM   2961  R5  CHO   430      77.089  83.909  42.768  1.00  0.00            
ATOM   2962  C1  CHO   430      76.839  85.559  39.318  1.00  0.00           C
ATOM   2963  C2  CHO   430      73.489  84.959  38.418  1.00  0.00           C
ATOM   2964  ROH CHO   431      30.589 162.009  59.818  1.00  0.00            
ATOM   2965  R1  CHO   431      29.189 162.909  57.518  1.00  0.00            
ATOM   2966  R2  CHO   431      30.439 164.259  55.468  1.00  0.00            
ATOM   2967  R3  CHO   431      29.339 162.309  53.918  1.00  0.00            
ATOM   2968  R4  CHO   431      29.689 164.559  52.068  1.00  0.00            
ATOM   2969  R5  CHO   431      27.839 163.409  52.468  1.00  0.00            
ATOM   2970  C1  CHO   431      28.189 162.859  48.718  1.00  0.00           C
ATOM   2971  C2  CHO   431      28.689 165.009  46.068  1.00  0.00           C
ATOM   2972  ROH CHO   432      27.589 166.459  61.318  1.00  0.00            
ATOM   2973  R1  CHO   432      26.539 167.709  59.018  1.00  0.00            
ATOM   2974  R2  CHO   432      28.139 168.659  56.968  1.00  0.00            
ATOM   2975  R3  CHO   432      26.589 167.009  55.418  1.00  0.00            
ATOM   2976  R4  CHO   432      27.839 168.859  53.518  1.00  0.00            
ATOM   2977  R5  CHO   432      25.739 168.509  53.718  1.00  0.00            
ATOM   2978  C1  CHO   432      26.239 167.509  50.068  1.00  0.00           C
ATOM   2979  C2  CHO   432      25.589 169.009  47.368  1.00  0.00           C
ATOM   2980  ROH CHO   433      62.689 121.059  22.818  1.00  0.00            
ATOM   2981  R1  CHO   433      62.239 121.559  25.568  1.00  0.00            
ATOM   2982  R2  CHO   433      60.939 119.809  27.218  1.00  0.00            
ATOM   2983  R3  CHO   433      63.189 120.059  28.718  1.00  0.00            
ATOM   2984  R4  CHO   433      61.239 118.759  30.518  1.00  0.00            
ATOM   2985  R5  CHO   433      62.389 120.559  30.918  1.00  0.00            
ATOM   2986  C1  CHO   433      63.539 118.409  33.868  1.00  0.00           C
ATOM   2987  C2  CHO   433      64.789 117.959  37.418  1.00  0.00           C
ATOM   2988  ROH CHO   434     146.139 111.209  55.068  1.00  0.00            
ATOM   2989  R1  CHO   434     145.789 110.309  52.418  1.00  0.00            
ATOM   2990  R2  CHO   434     145.139 112.059  50.318  1.00  0.00            
ATOM   2991  R3  CHO   434     147.339 110.959  49.168  1.00  0.00            
ATOM   2992  R4  CHO   434     145.589 111.759  46.918  1.00  0.00            
ATOM   2993  R5  CHO   434     146.439 109.759  47.268  1.00  0.00            
ATOM   2994  C1  CHO   434     147.939 110.559  43.818  1.00  0.00           C
ATOM   2995  C2  CHO   434     148.039 112.109  39.618  1.00  0.00           C
ATOM   2996  ROH CHO   435     122.189 162.059  22.318  1.00  0.00            
ATOM   2997  R1  CHO   435     123.239 162.459  24.918  1.00  0.00            
ATOM   2998  R2  CHO   435     121.689 163.259  27.068  1.00  0.00            
ATOM   2999  R3  CHO   435     122.739 161.059  28.218  1.00  0.00            
ATOM   3000  R4  CHO   435     121.989 162.809  30.468  1.00  0.00            
ATOM   3001  R5  CHO   435     123.939 161.859  30.118  1.00  0.00            
ATOM   3002  C1  CHO   435     123.089 160.459  33.568  1.00  0.00           C
ATOM   3003  C2  CHO   435     125.439 157.909  35.968  1.00  0.00           C
ATOM   3004  ROH CHO   436     151.589 201.509  55.668  1.00  0.00            
ATOM   3005  R1  CHO   436     152.989 201.509  53.218  1.00  0.00            
ATOM   3006  R2  CHO   436     153.989 199.209  52.068  1.00  0.00            
ATOM   3007  R3  CHO   436     152.539 200.009  49.918  1.00  0.00            
ATOM   3008  R4  CHO   436     155.089 199.109  48.818  1.00  0.00            
ATOM   3009  R5  CHO   436     154.139 201.059  48.468  1.00  0.00            
ATOM   3010  C1  CHO   436     154.389 199.859  44.868  1.00  0.00           C
ATOM   3011  C2  CHO   436     153.539 197.809  41.118  1.00  0.00           C
ATOM   3012  ROH CHO   437     163.939 187.459  26.018  1.00  0.00            
ATOM   3013  R1  CHO   437     163.189 186.009  28.318  1.00  0.00            
ATOM   3014  R2  CHO   437     164.089 186.609  30.868  1.00  0.00            
ATOM   3015  R3  CHO   437     161.439 186.659  31.468  1.00  0.00            
ATOM   3016  R4  CHO   437     162.739 186.459  34.068  1.00  0.00            
ATOM   3017  R5  CHO   437     161.189 185.109  33.318  1.00  0.00            
ATOM   3018  C1  CHO   437     159.489 186.359  36.468  1.00  0.00           C
ATOM   3019  C2  CHO   437     156.689 186.909  39.268  1.00  0.00           C
ATOM   3020  ROH CHO   438      63.839 208.809  26.268  1.00  0.00            
ATOM   3021  R1  CHO   438      64.139 207.959  28.968  1.00  0.00            
ATOM   3022  R2  CHO   438      66.489 208.209  30.368  1.00  0.00            
ATOM   3023  R3  CHO   438      64.839 209.509  32.168  1.00  0.00            
ATOM   3024  R4  CHO   438      67.139 208.559  33.768  1.00  0.00            
ATOM   3025  R5  CHO   438      65.039 208.159  34.168  1.00  0.00            
ATOM   3026  C1  CHO   438      66.039 209.909  37.418  1.00  0.00           C
ATOM   3027  C2  CHO   438      69.589 207.809  38.968  1.00  0.00           C
ATOM   3028  ROH CHO   439       4.739 103.909  30.418  1.00  0.00            
ATOM   3029  R1  CHO   439       5.089 104.309  33.218  1.00  0.00            
ATOM   3030  R2  CHO   439       3.189 103.609  35.068  1.00  0.00            
ATOM   3031  R3  CHO   439       5.239 102.209  36.168  1.00  0.00            
ATOM   3032  R4  CHO   439       3.389 102.709  38.418  1.00  0.00            
ATOM   3033  R5  CHO   439       5.489 103.209  38.368  1.00  0.00            
ATOM   3034  C1  CHO   439       5.389 100.909  41.368  1.00  0.00           C
ATOM   3035  C2  CHO   439       5.089  99.559  44.918  1.00  0.00           C
ATOM   3036  ROH CHO   440     168.939   6.409  54.618  1.00  0.00            
ATOM   3037  R1  CHO   440     170.139   7.209  52.168  1.00  0.00            
ATOM   3038  R2  CHO   440     172.489   6.109  51.218  1.00  0.00            
ATOM   3039  R3  CHO   440     171.039   5.659  49.018  1.00  0.00            
ATOM   3040  R4  CHO   440     173.689   4.609  48.368  1.00  0.00            
ATOM   3041  R5  CHO   440     172.539   6.009  47.218  1.00  0.00            
ATOM   3042  C1  CHO   440     172.989   3.209  44.618  1.00  0.00           C
ATOM   3043  C2  CHO   440     175.739   0.859  41.368  1.00  0.00           C
ATOM   3044  ROH CHO   441     210.289   8.759  50.668  1.00  0.00            
ATOM   3045  R1  CHO   441     212.539   7.509  49.518  1.00  0.00            
ATOM   3046  R2  CHO   441     213.089   7.659  46.818  1.00  0.00            
ATOM   3047  R3  CHO   441     215.489   8.609  47.668  1.00  0.00            
ATOM   3048  R4  CHO   441     216.089   7.259  45.118  1.00  0.00            
ATOM   3049  R5  CHO   441     217.039   6.859  47.018  1.00  0.00            
ATOM   3050  C1  CHO   441     220.089   7.909  44.918  1.00  0.00           C
ATOM   3051  C2  CHO   441     223.639   9.409  44.918  1.00  0.00           C
ATOM   3052  ROH CHO   442      23.289  85.209  27.018  1.00  0.00            
ATOM   3053  R1  CHO   442      23.989  84.209  29.568  1.00  0.00            
ATOM   3054  R2  CHO   442      25.739  85.509  31.268  1.00  0.00            
ATOM   3055  R3  CHO   442      23.689  85.309  33.018  1.00  0.00            
ATOM   3056  R4  CHO   442      26.089  85.809  34.718  1.00  0.00            
ATOM   3057  R5  CHO   442      24.639  84.159  34.918  1.00  0.00            
ATOM   3058  C1  CHO   442      24.339  85.809  38.368  1.00  0.00           C
ATOM   3059  C2  CHO   442      26.989  86.359  41.468  1.00  0.00           C
ATOM   3060  ROH CHO   443      48.589 169.809  59.568  1.00  0.00            
ATOM   3061  R1  CHO   443      49.689 169.909  56.968  1.00  0.00            
ATOM   3062  R2  CHO   443      49.789 167.759  55.268  1.00  0.00            
ATOM   3063  R3  CHO   443      48.489 169.409  53.568  1.00  0.00            
ATOM   3064  R4  CHO   443      49.839 167.509  51.818  1.00  0.00            
ATOM   3065  R5  CHO   443      49.989 169.659  51.718  1.00  0.00            
ATOM   3066  C1  CHO   443      48.689 168.909  48.218  1.00  0.00           C
ATOM   3067  C2  CHO   443      48.789 169.459  44.018  1.00  0.00           C
ATOM   3068  ROH CHO   444       3.289 189.109  60.418  1.00  0.00            
ATOM   3069  R1  CHO   444       3.839 187.259  58.368  1.00  0.00            
ATOM   3070  R2  CHO   444       1.939 186.309  56.618  1.00  0.00            
ATOM   3071  R3  CHO   444       3.739 187.209  54.768  1.00  0.00            
ATOM   3072  R4  CHO   444       2.089 185.209  53.368  1.00  0.00            
ATOM   3073  R5  CHO   444       4.289 185.209  53.518  1.00  0.00            
ATOM   3074  C1  CHO   444       3.889 185.359  49.718  1.00  0.00           C
ATOM   3075  C2  CHO   444       4.489 183.109  48.868  1.00  0.00           C
ATOM   3076  ROH CHO   445     170.389 130.359  59.368  1.00  0.00            
ATOM   3077  R1  CHO   445     171.339 131.209  56.868  1.00  0.00            
ATOM   3078  R2  CHO   445     172.939 129.659  55.268  1.00  0.00            
ATOM   3079  R3  CHO   445     171.039 130.109  53.418  1.00  0.00            
ATOM   3080  R4  CHO   445     173.489 129.609  51.868  1.00  0.00            
ATOM   3081  R5  CHO   445     172.189 131.359  51.668  1.00  0.00            
ATOM   3082  C1  CHO   445     171.989 130.059  48.118  1.00  0.00           C
ATOM   3083  C2  CHO   445     173.539 131.759  44.918  1.00  0.00           C
ATOM   3084  ROH CHO   446      53.789 195.909  63.718  1.00  0.00            
ATOM   3085  R1  CHO   446      52.989 197.209  61.368  1.00  0.00            
ATOM   3086  R2  CHO   446      54.339 196.909  58.968  1.00  0.00            
ATOM   3087  R3  CHO   446      51.889 196.209  58.068  1.00  0.00            
ATOM   3088  R4  CHO   446      53.239 197.309  55.718  1.00  0.00            
ATOM   3089  R5  CHO   446      51.289 197.909  56.468  1.00  0.00            
ATOM   3090  C1  CHO   446      50.289 196.859  52.968  1.00  0.00           C
ATOM   3091  C2  CHO   446      48.089 197.209  51.268  1.00  0.00           C
ATOM   3092  ROH CHO   447      65.139  60.709  45.118  1.00  0.00            
ATOM   3093  R1  CHO   447      63.239  61.709  43.318  1.00  0.00            
ATOM   3094  R2  CHO   447      63.339  64.309  42.318  1.00  0.00            
ATOM   3095  R3  CHO   447      63.189  63.059  39.918  1.00  0.00            
ATOM   3096  R4  CHO   447      62.239  65.759  39.368  1.00  0.00            
ATOM   3097  R5  CHO   447      61.189  63.909  38.918  1.00  0.00            
ATOM   3098  C1  CHO   447      61.439  65.409  35.418  1.00  0.00           C
ATOM   3099  C2  CHO   447      60.339  65.009  31.868  1.00  0.00           C
ATOM   3100  ROH CHO   448     220.689  84.409  28.118  1.00  0.00            
ATOM   3101  R1  CHO   448     221.539  84.959  30.768  1.00  0.00            
ATOM   3102  R2  CHO   448     220.139  86.659  32.418  1.00  0.00            
ATOM   3103  R3  CHO   448     220.139  84.509  34.118  1.00  0.00            
ATOM   3104  R4  CHO   448     220.489  86.809  35.868  1.00  0.00            
ATOM   3105  R5  CHO   448     221.739  85.059  35.818  1.00  0.00            
ATOM   3106  C1  CHO   448     220.689  84.909  39.468  1.00  0.00           C
ATOM   3107  C2  CHO   448     221.439  83.409  42.918  1.00  0.00           C
ATOM   3108  ROH CHO   449     127.289 106.709  21.318  1.00  0.00            
ATOM   3109  R1  CHO   449     127.289 104.959  23.568  1.00  0.00            
ATOM   3110  R2  CHO   449     129.639 104.209  24.868  1.00  0.00            
ATOM   3111  R3  CHO   449     128.339 105.159  27.068  1.00  0.00            
ATOM   3112  R4  CHO   449     130.389 103.309  28.118  1.00  0.00            
ATOM   3113  R5  CHO   449     128.239 103.259  28.568  1.00  0.00            
ATOM   3114  C1  CHO   449     129.639 103.709  32.068  1.00  0.00           C
ATOM   3115  C2  CHO   449     133.189 103.959  34.668  1.00  0.00           C
ATOM   3116  ROH CHO   450      90.889 184.159  58.468  1.00  0.00            
ATOM   3117  R1  CHO   450      92.539 183.259  56.318  1.00  0.00            
ATOM   3118  R2  CHO   450      91.789 181.159  54.668  1.00  0.00            
ATOM   3119  R3  CHO   450      92.239 182.959  52.718  1.00  0.00            
ATOM   3120  R4  CHO   450      92.089 180.359  51.318  1.00  0.00            
ATOM   3121  R5  CHO   450      93.739 181.809  51.218  1.00  0.00            
ATOM   3122  C1  CHO   450      92.739 181.609  47.518  1.00  0.00           C
ATOM   3123  C2  CHO   450      91.239 183.159  45.118  1.00  0.00           C
ATOM   3124  ROH CHO   451     185.989  81.259  23.468  1.00  0.00            
ATOM   3125  R1  CHO   451     185.539  82.759  25.818  1.00  0.00            
ATOM   3126  R2  CHO   451     183.089  82.759  27.168  1.00  0.00            
ATOM   3127  R3  CHO   451     184.639  82.059  29.268  1.00  0.00            
ATOM   3128  R4  CHO   451     182.289  83.259  30.468  1.00  0.00            
ATOM   3129  R5  CHO   451     184.339  83.809  30.868  1.00  0.00            
ATOM   3130  C1  CHO   451     183.239  82.859  34.418  1.00  0.00           C
ATOM   3131  C2  CHO   451     182.589  84.809  37.218  1.00  0.00           C
ATOM   3132  ROH CHO   452     183.489 104.809  58.418  1.00  0.00            
ATOM   3133  R1  CHO   452     184.089 103.209  56.168  1.00  0.00            
ATOM   3134  R2  CHO   452     183.339 103.859  53.568  1.00  0.00            
ATOM   3135  R3  CHO   452     185.989 103.509  53.068  1.00  0.00            
ATOM   3136  R4  CHO   452     184.689 102.959  50.518  1.00  0.00            
ATOM   3137  R5  CHO   452     186.089 101.659  51.568  1.00  0.00            
ATOM   3138  C1  CHO   452     187.939 102.159  48.268  1.00  0.00           C
ATOM   3139  C2  CHO   452     186.189 103.109  45.068  1.00  0.00           C
ATOM   3140  ROH CHO   453     107.489 124.359  25.468  1.00  0.00            
ATOM   3141  R1  CHO   453     106.389 124.809  28.018  1.00  0.00            
ATOM   3142  R2  CHO   453     105.789 122.759  29.768  1.00  0.00            
ATOM   3143  R3  CHO   453     107.389 124.159  31.468  1.00  0.00            
ATOM   3144  R4  CHO   453     106.189 122.059  33.168  1.00  0.00            
ATOM   3145  R5  CHO   453     106.139 124.209  33.568  1.00  0.00            
ATOM   3146  C1  CHO   453     107.889 122.959  36.718  1.00  0.00           C
ATOM   3147  C2  CHO   453     107.989 123.559  40.818  1.00  0.00           C
ATOM   3148  ROH CHO   454     121.639 203.159  55.818  1.00  0.00            
ATOM   3149  R1  CHO   454     122.289 203.409  53.068  1.00  0.00            
ATOM   3150  R2  CHO   454     120.339 203.809  51.118  1.00  0.00            
ATOM   3151  R3  CHO   454     121.939 205.909  50.468  1.00  0.00            
ATOM   3152  R4  CHO   454     120.339 205.409  48.068  1.00  0.00            
ATOM   3153  R5  CHO   454     122.489 205.559  48.168  1.00  0.00            
ATOM   3154  C1  CHO   454     121.789 208.309  45.668  1.00  0.00           C
ATOM   3155  C2  CHO   454     121.539 208.759  41.818  1.00  0.00           C
ATOM   3156  ROH CHO   455     210.639 184.409  61.768  1.00  0.00            
ATOM   3157  R1  CHO   455     211.139 183.859  59.018  1.00  0.00            
ATOM   3158  R2  CHO   455     209.889 185.209  56.968  1.00  0.00            
ATOM   3159  R3  CHO   455     212.439 185.609  56.168  1.00  0.00            
ATOM   3160  R4  CHO   455     210.739 186.359  53.818  1.00  0.00            
ATOM   3161  R5  CHO   455     212.439 184.959  53.868  1.00  0.00            
ATOM   3162  C1  CHO   455     213.689 187.409  51.218  1.00  0.00           C
ATOM   3163  C2  CHO   455     213.139 185.459  47.968  1.00  0.00           C
ATOM   3164  ROH CHO   456     204.989 191.559  61.668  1.00  0.00            
ATOM   3165  R1  CHO   456     202.989 190.209  60.168  1.00  0.00            
ATOM   3166  R2  CHO   456     200.689 189.159  61.368  1.00  0.00            
ATOM   3167  R3  CHO   456     199.439 190.659  59.468  1.00  0.00            
ATOM   3168  R4  CHO   456     197.489 188.609  60.218  1.00  0.00            
ATOM   3169  R5  CHO   456     198.189 189.059  58.218  1.00  0.00            
ATOM   3170  C1  CHO   456     194.439 189.659  57.768  1.00  0.00           C
ATOM   3171  C2  CHO   456     193.239 186.909  56.668  1.00  0.00           C
ATOM   3172  ROH CHO   457      34.689 148.409  57.968  1.00  0.00            
ATOM   3173  R1  CHO   457      33.789 147.809  55.318  1.00  0.00            
ATOM   3174  R2  CHO   457      32.189 149.459  53.868  1.00  0.00            
ATOM   3175  R3  CHO   457      34.139 149.209  52.018  1.00  0.00            
ATOM   3176  R4  CHO   457      31.739 149.509  50.418  1.00  0.00            
ATOM   3177  R5  CHO   457      33.189 147.909  50.268  1.00  0.00            
ATOM   3178  C1  CHO   457      33.289 149.309  46.718  1.00  0.00           C
ATOM   3179  C2  CHO   457      34.689 151.759  43.718  1.00  0.00           C
ATOM   3180  ROH CHO   458     194.189 144.159  24.418  1.00  0.00            
ATOM   3181  R1  CHO   458     194.089 142.409  26.618  1.00  0.00            
ATOM   3182  R2  CHO   458     195.089 143.109  29.118  1.00  0.00            
ATOM   3183  R3  CHO   458     192.589 142.509  29.968  1.00  0.00            
ATOM   3184  R4  CHO   458     194.189 142.509  32.418  1.00  0.00            
ATOM   3185  R5  CHO   458     192.889 140.909  31.718  1.00  0.00            
ATOM   3186  C1  CHO   458     191.289 141.609  35.118  1.00  0.00           C
ATOM   3187  C2  CHO   458     192.539 141.459  38.168  1.00  0.00           C
ATOM   3188  ROH CHO   459     115.039 114.909  23.368  1.00  0.00            
ATOM   3189  R1  CHO   459     116.239 114.559  25.918  1.00  0.00            
ATOM   3190  R2  CHO   459     115.389 116.009  28.168  1.00  0.00            
ATOM   3191  R3  CHO   459     115.089 113.509  29.218  1.00  0.00            
ATOM   3192  R4  CHO   459     115.789 115.209  31.468  1.00  0.00            
ATOM   3193  R5  CHO   459     116.789 113.359  30.918  1.00  0.00            
ATOM   3194  C1  CHO   459     115.739 112.409  34.468  1.00  0.00           C
ATOM   3195  C2  CHO   459     116.039 112.759  37.518  1.00  0.00           C
ATOM   3196  ROH CHO   460     171.239  86.159  54.868  1.00  0.00            
ATOM   3197  R1  CHO   460     172.089  86.309  52.118  1.00  0.00            
ATOM   3198  R2  CHO   460     172.389  84.009  50.568  1.00  0.00            
ATOM   3199  R3  CHO   460     170.689  85.359  48.918  1.00  0.00            
ATOM   3200  R4  CHO   460     172.789  84.309  47.168  1.00  0.00            
ATOM   3201  R5  CHO   460     172.139  86.409  47.268  1.00  0.00            
ATOM   3202  C1  CHO   460     171.439  85.759  43.618  1.00  0.00           C
ATOM   3203  C2  CHO   460     171.589  84.359  39.668  1.00  0.00           C
ATOM   3204  ROH CHO   461     171.439 133.409  22.068  1.00  0.00            
ATOM   3205  R1  CHO   461     171.539 134.259  24.768  1.00  0.00            
ATOM   3206  R2  CHO   461     173.689 135.559  25.818  1.00  0.00            
ATOM   3207  R3  CHO   461     171.839 137.409  26.568  1.00  0.00            
ATOM   3208  R4  CHO   461     173.739 137.359  28.818  1.00  0.00            
ATOM   3209  R5  CHO   461     171.589 137.059  28.918  1.00  0.00            
ATOM   3210  C1  CHO   461     171.989 140.109  31.218  1.00  0.00           C
ATOM   3211  C2  CHO   461     173.239 141.909  33.918  1.00  0.00           C
ATOM   3212  ROH CHO   462      65.339  88.859  25.568  1.00  0.00            
ATOM   3213  R1  CHO   462      65.189  90.459  27.868  1.00  0.00            
ATOM   3214  R2  CHO   462      62.989  90.559  29.518  1.00  0.00            
ATOM   3215  R3  CHO   462      64.839  89.959  31.468  1.00  0.00            
ATOM   3216  R4  CHO   462      62.289  90.409  32.918  1.00  0.00            
ATOM   3217  R5  CHO   462      64.239  91.409  33.318  1.00  0.00            
ATOM   3218  C1  CHO   462      63.589  89.759  36.718  1.00  0.00           C
ATOM   3219  C2  CHO   462      61.589  90.259  39.468  1.00  0.00           C
ATOM   3220  ROH CHO   463     218.189 142.659  61.868  1.00  0.00            
ATOM   3221  R1  CHO   463     217.739 143.409  59.168  1.00  0.00            
ATOM   3222  R2  CHO   463     219.489 144.909  57.718  1.00  0.00            
ATOM   3223  R3  CHO   463     219.339 142.859  55.968  1.00  0.00            
ATOM   3224  R4  CHO   463     219.739 145.209  54.268  1.00  0.00            
ATOM   3225  R5  CHO   463     218.139 143.759  54.068  1.00  0.00            
ATOM   3226  C1  CHO   463     219.739 143.459  50.618  1.00  0.00           C
ATOM   3227  C2  CHO   463     218.089 142.609  47.718  1.00  0.00           C
ATOM   3228  ROH CHO   464     175.139 143.259  21.468  1.00  0.00            
ATOM   3229  R1  CHO   464     172.789 143.309  23.018  1.00  0.00            
ATOM   3230  R2  CHO   464     172.589 142.109  25.518  1.00  0.00            
ATOM   3231  R3  CHO   464     171.839 144.609  26.318  1.00  0.00            
ATOM   3232  R4  CHO   464     170.889 142.809  28.418  1.00  0.00            
ATOM   3233  R5  CHO   464     169.689 144.259  27.318  1.00  0.00            
ATOM   3234  C1  CHO   464     169.139 145.509  30.868  1.00  0.00           C
ATOM   3235  C2  CHO   464     167.539 144.259  34.768  1.00  0.00           C
ATOM   3236  ROH CHO   465     151.189 111.559  21.618  1.00  0.00            
ATOM   3237  R1  CHO   465     150.639 112.709  24.168  1.00  0.00            
ATOM   3238  R2  CHO   465     149.339 111.309  26.168  1.00  0.00            
ATOM   3239  R3  CHO   465     151.539 112.059  27.618  1.00  0.00            
ATOM   3240  R4  CHO   465     149.589 111.159  29.618  1.00  0.00            
ATOM   3241  R5  CHO   465     150.639 113.059  29.618  1.00  0.00            
ATOM   3242  C1  CHO   465     151.739 111.759  33.018  1.00  0.00           C
ATOM   3243  C2  CHO   465     150.389 110.009  35.968  1.00  0.00           C
ATOM   3244  ROH CHO   466      91.639 181.159  25.568  1.00  0.00            
ATOM   3245  R1  CHO   466      90.739 182.709  27.718  1.00  0.00            
ATOM   3246  R2  CHO   466      90.739 181.809  30.318  1.00  0.00            
ATOM   3247  R3  CHO   466      92.139 184.109  30.818  1.00  0.00            
ATOM   3248  R4  CHO   466      90.639 183.609  33.318  1.00  0.00            
ATOM   3249  R5  CHO   466      90.639 185.459  32.068  1.00  0.00            
ATOM   3250  C1  CHO   466      91.889 186.809  35.418  1.00  0.00           C
ATOM   3251  C2  CHO   466      92.439 187.509  39.468  1.00  0.00           C
ATOM   3252  ROH CHO   467      48.839 201.359  30.268  1.00  0.00            
ATOM   3253  R1  CHO   467      49.339 201.009  33.018  1.00  0.00            
ATOM   3254  R2  CHO   467      48.989 203.009  34.868  1.00  0.00            
ATOM   3255  R3  CHO   467      47.439 201.209  36.118  1.00  0.00            
ATOM   3256  R4  CHO   467      48.589 202.809  38.318  1.00  0.00            
ATOM   3257  R5  CHO   467      48.639 200.659  38.118  1.00  0.00            
ATOM   3258  C1  CHO   467      46.789 200.959  41.468  1.00  0.00           C
ATOM   3259  C2  CHO   467      47.339 200.809  44.768  1.00  0.00           C
ATOM   3260  ROH CHO   468      11.739 166.859  24.968  1.00  0.00            
ATOM   3261  R1  CHO   468      12.739 166.009  27.518  1.00  0.00            
ATOM   3262  R2  CHO   468      12.739 167.659  29.718  1.00  0.00            
ATOM   3263  R3  CHO   468      11.439 165.559  30.868  1.00  0.00            
ATOM   3264  R4  CHO   468      11.889 167.409  33.068  1.00  0.00            
ATOM   3265  R5  CHO   468      12.439 165.309  33.018  1.00  0.00            
ATOM   3266  C1  CHO   468      10.189 165.309  36.118  1.00  0.00           C
ATOM   3267  C2  CHO   468       9.189 165.509  40.368  1.00  0.00           C
ATOM   3268  ROH CHO   469      93.239 133.909  23.618  1.00  0.00            
ATOM   3269  R1  CHO   469      91.889 133.359  26.068  1.00  0.00            
ATOM   3270  R2  CHO   469      92.939 131.709  28.018  1.00  0.00            
ATOM   3271  R3  CHO   469      92.589 133.909  29.618  1.00  0.00            
ATOM   3272  R4  CHO   469      93.639 131.809  31.418  1.00  0.00            
ATOM   3273  R5  CHO   469      91.789 132.959  31.668  1.00  0.00            
ATOM   3274  C1  CHO   469      93.689 133.909  34.918  1.00  0.00           C
ATOM   3275  C2  CHO   469      94.489 131.959  39.068  1.00  0.00           C
ATOM   3276  ROH CHO   470     175.189 202.109  26.568  1.00  0.00            
ATOM   3277  R1  CHO   470     174.139 202.559  29.168  1.00  0.00            
ATOM   3278  R2  CHO   470     175.689 202.559  31.418  1.00  0.00            
ATOM   3279  R3  CHO   470     174.539 205.009  31.818  1.00  0.00            
ATOM   3280  R4  CHO   470     175.689 204.359  34.418  1.00  0.00            
ATOM   3281  R5  CHO   470     173.639 204.909  34.018  1.00  0.00            
ATOM   3282  C1  CHO   470     174.639 207.709  36.468  1.00  0.00           C
ATOM   3283  C2  CHO   470     175.039 210.109  40.218  1.00  0.00           C
ATOM   3284  ROH CHO   471      43.589   9.409  36.218  1.00  0.00            
ATOM   3285  R1  CHO   471      46.089   9.409  37.518  1.00  0.00            
ATOM   3286  R2  CHO   471      46.839  11.309  39.318  1.00  0.00            
ATOM   3287  R3  CHO   471      47.339   9.209  40.918  1.00  0.00            
ATOM   3288  R4  CHO   471      48.389  11.459  42.418  1.00  0.00            
ATOM   3289  R5  CHO   471      49.439   9.659  41.918  1.00  0.00            
ATOM   3290  C1  CHO   471      49.739   9.559  45.718  1.00  0.00           C
ATOM   3291  C2  CHO   471      53.389  11.009  44.768  1.00  0.00           C
ATOM   3292  ROH CHO   472      88.689 122.409  61.718  1.00  0.00            
ATOM   3293  R1  CHO   472      90.489 120.759  60.268  1.00  0.00            
ATOM   3294  R2  CHO   472      90.089 118.059  59.918  1.00  0.00            
ATOM   3295  R3  CHO   472      90.339 118.659  57.268  1.00  0.00            
ATOM   3296  R4  CHO   472      90.689 115.759  57.368  1.00  0.00            
ATOM   3297  R5  CHO   472      92.039 117.209  56.468  1.00  0.00            
ATOM   3298  C1  CHO   472      91.289 115.059  53.418  1.00  0.00           C
ATOM   3299  C2  CHO   472      92.039 114.509  50.518  1.00  0.00           C
ATOM   3300  ROH CHO   473      46.489 110.359  20.118  1.00  0.00            
ATOM   3301  R1  CHO   473      46.039 108.509  22.218  1.00  0.00            
ATOM   3302  R2  CHO   473      47.889 108.109  24.218  1.00  0.00            
ATOM   3303  R3  CHO   473      45.789 108.609  25.818  1.00  0.00            
ATOM   3304  R4  CHO   473      47.839 107.759  27.668  1.00  0.00            
ATOM   3305  R5  CHO   473      45.839 106.959  27.518  1.00  0.00            
ATOM   3306  C1  CHO   473      45.839 108.059  31.168  1.00  0.00           C
ATOM   3307  C2  CHO   473      46.439 106.309  35.018  1.00  0.00           C
ATOM   3308  ROH CHO   474      23.089 177.159  61.418  1.00  0.00            
ATOM   3309  R1  CHO   474      23.289 176.859  58.618  1.00  0.00            
ATOM   3310  R2  CHO   474      21.039 176.459  57.018  1.00  0.00            
ATOM   3311  R3  CHO   474      22.039 178.609  55.668  1.00  0.00            
ATOM   3312  R4  CHO   474      21.039 176.859  53.568  1.00  0.00            
ATOM   3313  R5  CHO   474      23.039 177.709  53.668  1.00  0.00            
ATOM   3314  C1  CHO   474      21.939 179.109  50.318  1.00  0.00           C
ATOM   3315  C2  CHO   474      24.089 179.159  47.968  1.00  0.00           C
ATOM   3316  ROH CHO   475      17.989  69.909  60.868  1.00  0.00            
ATOM   3317  R1  CHO   475      18.989  71.309  58.668  1.00  0.00            
ATOM   3318  R2  CHO   475      20.489  70.109  56.668  1.00  0.00            
ATOM   3319  R3  CHO   475      18.589  71.159  55.018  1.00  0.00            
ATOM   3320  R4  CHO   475      20.989  70.959  53.368  1.00  0.00            
ATOM   3321  R5  CHO   475      19.789  72.759  53.668  1.00  0.00            
ATOM   3322  C1  CHO   475      19.489  72.459  49.868  1.00  0.00           C
ATOM   3323  C2  CHO   475      19.739  75.509  47.018  1.00  0.00           C
ATOM   3324  ROH CHO   476     164.189 117.709  56.568  1.00  0.00            
ATOM   3325  R1  CHO   476     164.239 118.759  53.918  1.00  0.00            
ATOM   3326  R2  CHO   476     166.489 119.959  52.868  1.00  0.00            
ATOM   3327  R3  CHO   476     166.139 118.159  50.868  1.00  0.00            
ATOM   3328  R4  CHO   476     167.789 120.209  49.668  1.00  0.00            
ATOM   3329  R5  CHO   476     165.939 119.459  48.868  1.00  0.00            
ATOM   3330  C1  CHO   476     168.289 118.659  45.968  1.00  0.00           C
ATOM   3331  C2  CHO   476     169.789 117.909  41.718  1.00  0.00           C
ATOM   3332  ROH CHO   477     140.539 102.709  55.018  1.00  0.00            
ATOM   3333  R1  CHO   477     141.239 102.109  52.318  1.00  0.00            
ATOM   3334  R2  CHO   477     139.339 101.609  50.368  1.00  0.00            
ATOM   3335  R3  CHO   477     140.639 103.609  49.068  1.00  0.00            
ATOM   3336  R4  CHO   477     139.439 101.959  46.968  1.00  0.00            
ATOM   3337  R5  CHO   477     141.539 102.559  47.118  1.00  0.00            
ATOM   3338  C1  CHO   477     140.739 104.059  43.718  1.00  0.00           C
ATOM   3339  C2  CHO   477     137.939 104.159  41.568  1.00  0.00           C
ATOM   3340  ROH CHO   478       7.389 208.059  30.718  1.00  0.00            
ATOM   3341  R1  CHO   478       7.239 206.459  33.068  1.00  0.00            
ATOM   3342  R2  CHO   478       9.439 205.109  34.168  1.00  0.00            
ATOM   3343  R3  CHO   478       8.789 206.509  36.418  1.00  0.00            
ATOM   3344  R4  CHO   478       9.439 203.759  37.318  1.00  0.00            
ATOM   3345  R5  CHO   478       7.589 204.859  37.768  1.00  0.00            
ATOM   3346  C1  CHO   478       8.839 204.259  41.318  1.00  0.00           C
ATOM   3347  C2  CHO   478      11.739 203.659  43.568  1.00  0.00           C
ATOM   3348  ROH CHO   479      43.889 200.359  30.168  1.00  0.00            
ATOM   3349  R1  CHO   479      44.489 200.059  32.918  1.00  0.00            
ATOM   3350  R2  CHO   479      43.139 201.459  34.868  1.00  0.00            
ATOM   3351  R3  CHO   479      42.639 198.959  35.918  1.00  0.00            
ATOM   3352  R4  CHO   479      42.989 200.709  38.268  1.00  0.00            
ATOM   3353  R5  CHO   479      44.039 198.809  37.818  1.00  0.00            
ATOM   3354  C1  CHO   479      42.439 197.909  41.168  1.00  0.00           C
ATOM   3355  C2  CHO   479      43.989 197.109  43.518  1.00  0.00           C
ATOM   3356  ROH CHO   480     179.089  72.609  57.018  1.00  0.00            
ATOM   3357  R1  CHO   480     180.439  73.359  54.718  1.00  0.00            
ATOM   3358  R2  CHO   480     182.189  71.659  53.368  1.00  0.00            
ATOM   3359  R3  CHO   480     180.589  72.259  51.218  1.00  0.00            
ATOM   3360  R4  CHO   480     183.089  71.209  50.068  1.00  0.00            
ATOM   3361  R5  CHO   480     182.139  73.159  49.618  1.00  0.00            
ATOM   3362  C1  CHO   480     182.139  71.559  46.118  1.00  0.00           C
ATOM   3363  C2  CHO   480     185.389  70.409  44.468  1.00  0.00           C
ATOM   3364  ROH CHO   481     103.589  38.409  45.268  1.00  0.00            
ATOM   3365  R1  CHO   481     103.389  39.209  42.568  1.00  0.00            
ATOM   3366  R2  CHO   481     104.989  41.159  41.468  1.00  0.00            
ATOM   3367  R3  CHO   481     105.589  39.209  39.668  1.00  0.00            
ATOM   3368  R4  CHO   481     106.439  41.709  38.418  1.00  0.00            
ATOM   3369  R5  CHO   481     105.089  40.259  37.568  1.00  0.00            
ATOM   3370  C1  CHO   481     107.839  40.259  34.918  1.00  0.00           C
ATOM   3371  C2  CHO   481     108.789  43.409  31.818  1.00  0.00           C
ATOM   3372  ROH CHO   482     150.689 116.159  20.868  1.00  0.00            
ATOM   3373  R1  CHO   482     150.939 117.209  23.468  1.00  0.00            
ATOM   3374  R2  CHO   482     148.839 118.459  24.818  1.00  0.00            
ATOM   3375  R3  CHO   482     149.339 116.559  26.718  1.00  0.00            
ATOM   3376  R4  CHO   482     147.839 118.659  28.118  1.00  0.00            
ATOM   3377  R5  CHO   482     149.789 117.859  28.668  1.00  0.00            
ATOM   3378  C1  CHO   482     147.739 117.059  31.818  1.00  0.00           C
ATOM   3379  C2  CHO   482     148.589 114.759  34.218  1.00  0.00           C
ATOM   3380  ROH CHO   483     118.889  81.659  17.818  1.00  0.00            
ATOM   3381  R1  CHO   483     119.789  82.459  20.368  1.00  0.00            
ATOM   3382  R2  CHO   483     118.239  82.259  22.618  1.00  0.00            
ATOM   3383  R3  CHO   483     120.389  80.909  23.618  1.00  0.00            
ATOM   3384  R4  CHO   483     118.539  81.159  25.918  1.00  0.00            
ATOM   3385  R5  CHO   483     120.639  81.759  25.818  1.00  0.00            
ATOM   3386  C1  CHO   483     120.789  79.259  28.718  1.00  0.00           C
ATOM   3387  C2  CHO   483     118.689  76.709  31.118  1.00  0.00           C
ATOM   3388  ROH CHO   484     121.839  73.459  49.418  1.00  0.00            
ATOM   3389  R1  CHO   484     122.189  74.959  47.018  1.00  0.00            
ATOM   3390  R2  CHO   484     123.239  73.859  44.718  1.00  0.00            
ATOM   3391  R3  CHO   484     120.939  74.759  43.568  1.00  0.00            
ATOM   3392  R4  CHO   484     123.039  75.259  41.568  1.00  0.00            
ATOM   3393  R5  CHO   484     121.639  76.709  42.368  1.00  0.00            
ATOM   3394  C1  CHO   484     120.789  76.959  38.668  1.00  0.00           C
ATOM   3395  C2  CHO   484     118.839  79.109  36.018  1.00  0.00           C
ATOM   3396  ROH CHO   485     172.539  17.259  59.368  1.00  0.00            
ATOM   3397  R1  CHO   485     172.089  17.759  56.618  1.00  0.00            
ATOM   3398  R2  CHO   485     173.939  17.009  54.668  1.00  0.00            
ATOM   3399  R3  CHO   485     171.789  15.709  53.618  1.00  0.00            
ATOM   3400  R4  CHO   485     173.339  16.609  51.318  1.00  0.00            
ATOM   3401  R5  CHO   485     171.239  17.009  51.668  1.00  0.00            
ATOM   3402  C1  CHO   485     170.989  15.209  48.318  1.00  0.00           C
ATOM   3403  C2  CHO   485     170.239  18.259  45.768  1.00  0.00           C
ATOM   3404  ROH CHO   486     183.289 137.559  62.418  1.00  0.00            
ATOM   3405  R1  CHO   486     182.189 136.459  60.018  1.00  0.00            
ATOM   3406  R2  CHO   486     182.339 137.859  57.568  1.00  0.00            
ATOM   3407  R3  CHO   486     183.489 135.559  56.718  1.00  0.00            
ATOM   3408  R4  CHO   486     182.639 136.909  54.268  1.00  0.00            
ATOM   3409  R5  CHO   486     182.189 134.859  54.868  1.00  0.00            
ATOM   3410  C1  CHO   486     183.939 134.209  51.518  1.00  0.00           C
ATOM   3411  C2  CHO   486     182.139 131.409  49.018  1.00  0.00           C
ATOM   3412  ROH CHO   487     211.089 125.459  28.468  1.00  0.00            
ATOM   3413  R1  CHO   487     211.239 124.709  31.168  1.00  0.00            
ATOM   3414  R2  CHO   487     213.139 125.709  32.918  1.00  0.00            
ATOM   3415  R3  CHO   487     210.989 126.409  34.418  1.00  0.00            
ATOM   3416  R4  CHO   487     213.289 127.059  36.118  1.00  0.00            
ATOM   3417  R5  CHO   487     211.589 125.859  36.668  1.00  0.00            
ATOM   3418  C1  CHO   487     211.339 128.559  39.318  1.00  0.00           C
ATOM   3419  C2  CHO   487     212.539 128.759  43.468  1.00  0.00           C
ATOM   3420  ROH CHO   488     140.689 122.459  54.568  1.00  0.00            
ATOM   3421  R1  CHO   488     141.739 123.609  52.218  1.00  0.00            
ATOM   3422  R2  CHO   488     142.739 122.059  50.118  1.00  0.00            
ATOM   3423  R3  CHO   488     140.989 123.509  48.668  1.00  0.00            
ATOM   3424  R4  CHO   488     143.289 123.159  46.868  1.00  0.00            
ATOM   3425  R5  CHO   488     142.289 125.059  47.418  1.00  0.00            
ATOM   3426  C1  CHO   488     141.889 125.109  43.618  1.00  0.00           C
ATOM   3427  C2  CHO   488     143.289 125.459  40.618  1.00  0.00           C
ATOM   3428  ROH CHO   489      68.189 108.959  55.968  1.00  0.00            
ATOM   3429  R1  CHO   489      69.189 109.059  53.318  1.00  0.00            
ATOM   3430  R2  CHO   489      69.189 106.809  51.668  1.00  0.00            
ATOM   3431  R3  CHO   489      67.839 108.459  49.968  1.00  0.00            
ATOM   3432  R4  CHO   489      68.339 106.059  48.418  1.00  0.00            
ATOM   3433  R5  CHO   489      68.839 108.059  47.818  1.00  0.00            
ATOM   3434  C1  CHO   489      66.539 107.109  44.918  1.00  0.00           C
ATOM   3435  C2  CHO   489      68.439 105.209  42.818  1.00  0.00           C
ATOM   3436  ROH CHO   490      69.489 171.009  56.568  1.00  0.00            
ATOM   3437  R1  CHO   490      68.889 170.709  53.818  1.00  0.00            
ATOM   3438  R2  CHO   490      69.289 172.759  51.968  1.00  0.00            
ATOM   3439  R3  CHO   490      70.739 170.859  50.668  1.00  0.00            
ATOM   3440  R4  CHO   490      69.689 172.509  48.568  1.00  0.00            
ATOM   3441  R5  CHO   490      69.489 170.359  48.718  1.00  0.00            
ATOM   3442  C1  CHO   490      71.289 170.609  45.318  1.00  0.00           C
ATOM   3443  C2  CHO   490      71.689 169.609  41.318  1.00  0.00           C
ATOM   3444  ROH CHO   491     162.789   4.959  26.568  1.00  0.00            
ATOM   3445  R1  CHO   491     162.189   4.459  29.268  1.00  0.00            
ATOM   3446  R2  CHO   491     163.889   5.109  31.318  1.00  0.00            
ATOM   3447  R3  CHO   491     161.689   6.409  32.318  1.00  0.00            
ATOM   3448  R4  CHO   491     163.789   6.959  34.318  1.00  0.00            
ATOM   3449  R5  CHO   491     161.839   6.109  34.718  1.00  0.00            
ATOM   3450  C1  CHO   491     161.689   9.159  36.918  1.00  0.00           C
ATOM   3451  C2  CHO   491     161.839   8.709  41.368  1.00  0.00           C
ATOM   3452  ROH CHO   492      39.189 181.859  26.118  1.00  0.00            
ATOM   3453  R1  CHO   492      39.239 180.559  28.618  1.00  0.00            
ATOM   3454  R2  CHO   492      40.239 181.759  30.868  1.00  0.00            
ATOM   3455  R3  CHO   492      37.789 181.109  31.918  1.00  0.00            
ATOM   3456  R4  CHO   492      39.739 180.509  34.068  1.00  0.00            
ATOM   3457  R5  CHO   492      38.239 179.159  33.218  1.00  0.00            
ATOM   3458  C1  CHO   492      37.089 179.159  36.868  1.00  0.00           C
ATOM   3459  C2  CHO   492      37.939 179.409  41.068  1.00  0.00           C
ATOM   3460  ROH CHO   493     201.339 107.309  28.418  1.00  0.00            
ATOM   3461  R1  CHO   493     201.339 106.809  31.168  1.00  0.00            
ATOM   3462  R2  CHO   493     201.339 108.859  33.068  1.00  0.00            
ATOM   3463  R3  CHO   493     199.139 107.559  34.018  1.00  0.00            
ATOM   3464  R4  CHO   493     200.439 108.609  36.418  1.00  0.00            
ATOM   3465  R5  CHO   493     199.839 106.559  36.068  1.00  0.00            
ATOM   3466  C1  CHO   493     197.889 107.259  39.218  1.00  0.00           C
ATOM   3467  C2  CHO   493     198.789 104.909  40.868  1.00  0.00           C
ATOM   3468  ROH CHO   494     108.889 200.859  22.968  1.00  0.00            
ATOM   3469  R1  CHO   494     106.539 200.559  24.568  1.00  0.00            
ATOM   3470  R2  CHO   494     105.839 198.159  25.718  1.00  0.00            
ATOM   3471  R3  CHO   494     105.839 199.659  28.018  1.00  0.00            
ATOM   3472  R4  CHO   494     104.739 197.059  28.818  1.00  0.00            
ATOM   3473  R5  CHO   494     103.839 199.009  29.118  1.00  0.00            
ATOM   3474  C1  CHO   494     104.089 197.809  32.768  1.00  0.00           C
ATOM   3475  C2  CHO   494     106.039 196.659  35.718  1.00  0.00           C
ATOM   3476  ROH CHO   495     133.239 190.659  55.768  1.00  0.00            
ATOM   3477  R1  CHO   495     134.489 191.259  53.268  1.00  0.00            
ATOM   3478  R2  CHO   495     135.139 189.259  51.468  1.00  0.00            
ATOM   3479  R3  CHO   495     133.739 190.809  49.768  1.00  0.00            
ATOM   3480  R4  CHO   495     135.739 189.509  48.068  1.00  0.00            
ATOM   3481  R5  CHO   495     135.339 191.659  48.168  1.00  0.00            
ATOM   3482  C1  CHO   495     134.689 191.109  44.468  1.00  0.00           C
ATOM   3483  C2  CHO   495     138.439 192.859  44.318  1.00  0.00           C
ATOM   3484  ROH CHO   496      32.739 149.309  25.368  1.00  0.00            
ATOM   3485  R1  CHO   496      32.139 150.459  27.868  1.00  0.00            
ATOM   3486  R2  CHO   496      29.689 150.209  29.118  1.00  0.00            
ATOM   3487  R3  CHO   496      31.239 149.359  31.218  1.00  0.00            
ATOM   3488  R4  CHO   496      28.739 150.309  32.468  1.00  0.00            
ATOM   3489  R5  CHO   496      30.789 150.909  32.968  1.00  0.00            
ATOM   3490  C1  CHO   496      29.639 149.559  36.368  1.00  0.00           C
ATOM   3491  C2  CHO   496      30.039 147.659  38.118  1.00  0.00           C
ATOM   3492  ROH CHO   497     130.439  90.559  51.068  1.00  0.00            
ATOM   3493  R1  CHO   497     129.039  91.459  48.768  1.00  0.00            
ATOM   3494  R2  CHO   497     130.039  93.459  47.118  1.00  0.00            
ATOM   3495  R3  CHO   497     129.689  91.559  45.218  1.00  0.00            
ATOM   3496  R4  CHO   497     129.989  94.059  43.718  1.00  0.00            
ATOM   3497  R5  CHO   497     128.389  92.659  43.518  1.00  0.00            
ATOM   3498  C1  CHO   497     129.689  92.659  39.918  1.00  0.00           C
ATOM   3499  C2  CHO   497     131.739  96.409  38.118  1.00  0.00           C
ATOM   3500  ROH CHO   498      76.939 187.359  26.718  1.00  0.00            
ATOM   3501  R1  CHO   498      76.039 186.359  29.218  1.00  0.00            
ATOM   3502  R2  CHO   498      77.739 185.409  31.118  1.00  0.00            
ATOM   3503  R3  CHO   498      76.539 187.209  32.718  1.00  0.00            
ATOM   3504  R4  CHO   498      76.789 184.859  34.418  1.00  0.00            
ATOM   3505  R5  CHO   498      74.939 185.959  34.018  1.00  0.00            
ATOM   3506  C1  CHO   498      75.039 186.259  37.818  1.00  0.00           C
ATOM   3507  C2  CHO   498      75.089 188.709  41.118  1.00  0.00           C
ATOM   3508  ROH CHO   499      31.689 114.459  25.718  1.00  0.00            
ATOM   3509  R1  CHO   499      31.439 113.609  28.418  1.00  0.00            
ATOM   3510  R2  CHO   499      33.389 114.059  30.318  1.00  0.00            
ATOM   3511  R3  CHO   499      31.339 115.259  31.668  1.00  0.00            
ATOM   3512  R4  CHO   499      33.139 114.159  33.768  1.00  0.00            
ATOM   3513  R5  CHO   499      30.989 113.809  33.568  1.00  0.00            
ATOM   3514  C1  CHO   499      31.039 115.309  37.068  1.00  0.00           C
ATOM   3515  C2  CHO   499      30.889 116.909  40.268  1.00  0.00           C
ATOM   3516  ROH CHO   500      29.289 224.759  34.118  1.00  0.00            
ATOM   3517  R1  CHO   500      28.439 224.009  36.718  1.00  0.00            
ATOM   3518  R2  CHO   500      29.239 221.659  37.968  1.00  0.00            
ATOM   3519  R3  CHO   500      30.039 223.359  39.918  1.00  0.00            
ATOM   3520  R4  CHO   500      29.839 220.709  41.218  1.00  0.00            
ATOM   3521  R5  CHO   500      28.889 222.559  41.868  1.00  0.00            
ATOM   3522  C1  CHO   500      30.989 221.759  44.968  1.00  0.00           C
ATOM   3523  C2  CHO   500      32.689 218.809  47.218  1.00  0.00           C
ATOM   3524  ROH CHO   501     100.339 214.909  55.968  1.00  0.00            
ATOM   3525  R1  CHO   501      99.189 215.859  53.518  1.00  0.00            
ATOM   3526  R2  CHO   501     100.639 216.109  51.218  1.00  0.00            
ATOM   3527  R3  CHO   501      98.739 214.559  50.168  1.00  0.00            
ATOM   3528  R4  CHO   501      99.089 216.659  48.168  1.00  0.00            
ATOM   3529  R5  CHO   501      97.239 216.059  49.118  1.00  0.00            
ATOM   3530  C1  CHO   501      96.389 215.509  45.418  1.00  0.00           C
ATOM   3531  C2  CHO   501      97.089 217.609  42.568  1.00  0.00           C
ATOM   3532  ROH CHO   502      92.539  76.409  49.568  1.00  0.00            
ATOM   3533  R1  CHO   502      93.589  77.609  47.218  1.00  0.00            
ATOM   3534  R2  CHO   502      92.589  77.059  44.718  1.00  0.00            
ATOM   3535  R3  CHO   502      92.289  79.759  44.568  1.00  0.00            
ATOM   3536  R4  CHO   502      92.239  78.859  41.768  1.00  0.00            
ATOM   3537  R5  CHO   502      93.489  80.409  42.618  1.00  0.00            
ATOM   3538  C1  CHO   502      91.689  82.459  39.968  1.00  0.00           C
ATOM   3539  C2  CHO   502      91.289  83.559  36.718  1.00  0.00           C
ATOM   3540  ROH CHO   503      64.339 129.009  57.668  1.00  0.00            
ATOM   3541  R1  CHO   503      64.039 127.709  55.168  1.00  0.00            
ATOM   3542  R2  CHO   503      63.089 128.959  52.918  1.00  0.00            
ATOM   3543  R3  CHO   503      65.389 128.109  51.818  1.00  0.00            
ATOM   3544  R4  CHO   503      63.439 128.009  49.618  1.00  0.00            
ATOM   3545  R5  CHO   503      64.739 126.359  50.318  1.00  0.00            
ATOM   3546  C1  CHO   503      65.839 126.609  46.668  1.00  0.00           C
ATOM   3547  C2  CHO   503      65.139 126.059  42.768  1.00  0.00           C
ATOM   3548  ROH CHO   504     180.439 182.259  58.668  1.00  0.00            
ATOM   3549  R1  CHO   504     180.139 181.209  56.068  1.00  0.00            
ATOM   3550  R2  CHO   504     179.439 182.809  53.918  1.00  0.00            
ATOM   3551  R3  CHO   504     181.639 181.709  52.818  1.00  0.00            
ATOM   3552  R4  CHO   504     179.889 182.159  50.568  1.00  0.00            
ATOM   3553  R5  CHO   504     180.839 180.309  51.068  1.00  0.00            
ATOM   3554  C1  CHO   504     182.239 180.809  47.568  1.00  0.00           C
ATOM   3555  C2  CHO   504     182.739 183.059  45.968  1.00  0.00           C
ATOM   3556  ROH CHO   505     196.139  80.459  28.568  1.00  0.00            
ATOM   3557  R1  CHO   505     195.589  81.209  31.268  1.00  0.00            
ATOM   3558  R2  CHO   505     193.389  80.309  32.618  1.00  0.00            
ATOM   3559  R3  CHO   505     195.239  79.559  34.468  1.00  0.00            
ATOM   3560  R4  CHO   505     192.689  79.759  35.968  1.00  0.00            
ATOM   3561  R5  CHO   505     194.589  80.709  36.468  1.00  0.00            
ATOM   3562  C1  CHO   505     194.039  78.659  39.668  1.00  0.00           C
ATOM   3563  C2  CHO   505     191.439  81.859  41.268  1.00  0.00           C
ATOM   3564  ROH CHO   506     181.939  66.059  23.718  1.00  0.00            
ATOM   3565  R1  CHO   506     180.739  64.559  25.768  1.00  0.00            
ATOM   3566  R2  CHO   506     182.039  64.009  28.168  1.00  0.00            
ATOM   3567  R3  CHO   506     179.789  65.059  29.268  1.00  0.00            
ATOM   3568  R4  CHO   506     180.889  63.359  31.368  1.00  0.00            
ATOM   3569  R5  CHO   506     178.839  63.309  30.568  1.00  0.00            
ATOM   3570  C1  CHO   506     178.089  64.009  34.268  1.00  0.00           C
ATOM   3571  C2  CHO   506     175.889  62.809  36.918  1.00  0.00           C
ATOM   3572  ROH CHO   507      56.289 208.609  31.768  1.00  0.00            
ATOM   3573  R1  CHO   507      56.139 209.209  34.568  1.00  0.00            
ATOM   3574  R2  CHO   507      54.289 208.059  36.218  1.00  0.00            
ATOM   3575  R3  CHO   507      56.439 207.359  37.668  1.00  0.00            
ATOM   3576  R4  CHO   507      54.389 207.909  39.668  1.00  0.00            
ATOM   3577  R5  CHO   507      56.389 208.759  39.618  1.00  0.00            
ATOM   3578  C1  CHO   507      56.489 207.109  43.018  1.00  0.00           C
ATOM   3579  C2  CHO   507      57.039 205.909  46.218  1.00  0.00           C
ATOM   3580  ROH CHO   508      34.939 139.009  56.068  1.00  0.00            
ATOM   3581  R1  CHO   508      34.739 138.859  53.268  1.00  0.00            
ATOM   3582  R2  CHO   508      35.239 136.559  51.818  1.00  0.00            
ATOM   3583  R3  CHO   508      32.789 137.009  50.818  1.00  0.00            
ATOM   3584  R4  CHO   508      34.289 135.909  48.568  1.00  0.00            
ATOM   3585  R5  CHO   508      33.189 137.809  48.568  1.00  0.00            
ATOM   3586  C1  CHO   508      31.439 136.009  45.718  1.00  0.00           C
ATOM   3587  C2  CHO   508      30.389 135.509  42.418  1.00  0.00           C
ATOM   3588  ROH CHO   509      79.339 172.409  57.668  1.00  0.00            
ATOM   3589  R1  CHO   509      78.889 173.859  55.318  1.00  0.00            
ATOM   3590  R2  CHO   509      80.839 174.259  53.368  1.00  0.00            
ATOM   3591  R3  CHO   509      78.989 173.159  51.718  1.00  0.00            
ATOM   3592  R4  CHO   509      81.239 173.809  49.968  1.00  0.00            
ATOM   3593  R5  CHO   509      79.139 174.409  49.718  1.00  0.00            
ATOM   3594  C1  CHO   509      79.739 172.559  46.418  1.00  0.00           C
ATOM   3595  C2  CHO   509      80.839 171.659  42.068  1.00  0.00           C
ATOM   3596  ROH CHO   510     101.089 116.359  23.768  1.00  0.00            
ATOM   3597  R1  CHO   510     100.289 115.959  26.468  1.00  0.00            
ATOM   3598  R2  CHO   510     100.789 113.609  27.868  1.00  0.00            
ATOM   3599  R3  CHO   510     101.889 115.309  29.668  1.00  0.00            
ATOM   3600  R4  CHO   510     100.739 113.159  31.268  1.00  0.00            
ATOM   3601  R5  CHO   510     100.389 115.309  31.518  1.00  0.00            
ATOM   3602  C1  CHO   510     101.739 114.509  35.018  1.00  0.00           C
ATOM   3603  C2  CHO   510     101.339 116.059  38.818  1.00  0.00           C
ATOM   3604  ROH CHO   511     221.789 113.759  63.868  1.00  0.00            
ATOM   3605  R1  CHO   511     221.139 113.709  61.118  1.00  0.00            
ATOM   3606  R2  CHO   511     222.839 114.559  59.118  1.00  0.00            
ATOM   3607  R3  CHO   511     222.389 112.109  58.118  1.00  0.00            
ATOM   3608  R4  CHO   511     223.139 113.759  55.768  1.00  0.00            
ATOM   3609  R5  CHO   511     221.339 112.509  56.018  1.00  0.00            
ATOM   3610  C1  CHO   511     222.839 110.909  52.868  1.00  0.00           C
ATOM   3611  C2  CHO   511     224.139 111.809  49.868  1.00  0.00           C
ATOM   3612  ROH CHO   512       7.939  87.909  28.668  1.00  0.00            
ATOM   3613  R1  CHO   512       7.889  88.259  31.468  1.00  0.00            
ATOM   3614  R2  CHO   512       5.939  87.109  33.068  1.00  0.00            
ATOM   3615  R3  CHO   512       8.139  86.059  34.418  1.00  0.00            
ATOM   3616  R4  CHO   512       6.289  86.909  36.568  1.00  0.00            
ATOM   3617  R5  CHO   512       8.389  87.509  36.318  1.00  0.00            
ATOM   3618  C1  CHO   512       8.489  85.859  39.768  1.00  0.00           C
ATOM   3619  C2  CHO   512       6.539  85.959  43.218  1.00  0.00           C
ATOM   3620  ROH CHO   513      76.289 161.159  57.118  1.00  0.00            
ATOM   3621  R1  CHO   513      75.139 161.909  54.668  1.00  0.00            
ATOM   3622  R2  CHO   513      75.989 164.109  53.218  1.00  0.00            
ATOM   3623  R3  CHO   513      76.289 162.309  51.218  1.00  0.00            
ATOM   3624  R4  CHO   513      76.639 164.909  49.918  1.00  0.00            
ATOM   3625  R5  CHO   513      75.289 163.309  49.318  1.00  0.00            
ATOM   3626  C1  CHO   513      77.339 163.659  46.118  1.00  0.00           C
ATOM   3627  C2  CHO   513      76.639 163.509  42.068  1.00  0.00           C
ATOM   3628  ROH CHO   514      85.039  99.809  21.918  1.00  0.00            
ATOM   3629  R1  CHO   514      86.089  98.459  24.218  1.00  0.00            
ATOM   3630  R2  CHO   514      87.689  99.759  26.068  1.00  0.00            
ATOM   3631  R3  CHO   514      85.839  98.859  27.818  1.00  0.00            
ATOM   3632  R4  CHO   514      87.989  99.909  29.468  1.00  0.00            
ATOM   3633  R5  CHO   514      87.089  97.909  29.618  1.00  0.00            
ATOM   3634  C1  CHO   514      86.389  99.159  33.168  1.00  0.00           C
ATOM   3635  C2  CHO   514      85.289 100.409  36.218  1.00  0.00           C
ATOM   3636  ROH CHO   515     164.189 151.259  58.218  1.00  0.00            
ATOM   3637  R1  CHO   515     163.389 151.409  55.518  1.00  0.00            
ATOM   3638  R2  CHO   515     163.939 153.559  53.918  1.00  0.00            
ATOM   3639  R3  CHO   515     165.039 151.659  52.268  1.00  0.00            
ATOM   3640  R4  CHO   515     163.389 153.359  50.468  1.00  0.00            
ATOM   3641  R5  CHO   515     163.289 151.159  50.718  1.00  0.00            
ATOM   3642  C1  CHO   515     164.139 151.409  46.968  1.00  0.00           C
ATOM   3643  C2  CHO   515     164.889 151.209  43.618  1.00  0.00           C
ATOM   3644  ROH CHO   516      71.439 122.659  21.418  1.00  0.00            
ATOM   3645  R1  CHO   516      71.939 123.009  24.168  1.00  0.00            
ATOM   3646  R2  CHO   516      71.789 125.459  25.418  1.00  0.00            
ATOM   3647  R3  CHO   516      70.039 124.159  27.068  1.00  0.00            
ATOM   3648  R4  CHO   516      71.589 125.909  28.868  1.00  0.00            
ATOM   3649  R5  CHO   516      71.289 123.759  29.068  1.00  0.00            
ATOM   3650  C1  CHO   516      69.839 124.959  32.368  1.00  0.00           C
ATOM   3651  C2  CHO   516      71.189 126.359  35.968  1.00  0.00           C
ATOM   3652  ROH CHO   517      81.639 222.559  56.268  1.00  0.00            
ATOM   3653  R1  CHO   517      79.639 221.759  54.418  1.00  0.00            
ATOM   3654  R2  CHO   517      78.989 223.259  52.218  1.00  0.00            
ATOM   3655  R3  CHO   517      79.489 220.959  50.868  1.00  0.00            
ATOM   3656  R4  CHO   517      78.239 222.709  48.868  1.00  0.00            
ATOM   3657  R5  CHO   517      77.589 220.709  49.418  1.00  0.00            
ATOM   3658  C1  CHO   517      78.289 220.159  45.718  1.00  0.00           C
ATOM   3659  C2  CHO   517      79.339 219.859  43.018  1.00  0.00           C
ATOM   3660  ROH CHO   518     164.839  94.409  55.568  1.00  0.00            
ATOM   3661  R1  CHO   518     165.889  95.409  53.168  1.00  0.00            
ATOM   3662  R2  CHO   518     168.139  94.359  51.968  1.00  0.00            
ATOM   3663  R3  CHO   518     166.489  94.059  49.818  1.00  0.00            
ATOM   3664  R4  CHO   518     169.089  94.809  48.668  1.00  0.00            
ATOM   3665  R5  CHO   518     167.189  95.809  48.318  1.00  0.00            
ATOM   3666  C1  CHO   518     168.089  94.859  44.718  1.00  0.00           C
ATOM   3667  C2  CHO   518     168.939  97.359  42.418  1.00  0.00           C
ATOM   3668  ROH CHO   519     142.239 146.109  57.718  1.00  0.00            
ATOM   3669  R1  CHO   519     143.739 144.909  55.668  1.00  0.00            
ATOM   3670  R2  CHO   519     142.539 144.059  53.318  1.00  0.00            
ATOM   3671  R3  CHO   519     144.439 145.659  52.168  1.00  0.00            
ATOM   3672  R4  CHO   519     143.139 144.309  49.918  1.00  0.00            
ATOM   3673  R5  CHO   519     145.289 144.409  50.318  1.00  0.00            
ATOM   3674  C1  CHO   519     145.239 146.009  46.868  1.00  0.00           C
ATOM   3675  C2  CHO   519     144.689 142.109  44.818  1.00  0.00           C
ATOM   3676  ROH CHO   520     183.839 139.509  25.118  1.00  0.00            
ATOM   3677  R1  CHO   520     183.989 140.709  27.718  1.00  0.00            
ATOM   3678  R2  CHO   520     181.839 142.059  28.868  1.00  0.00            
ATOM   3679  R3  CHO   520     182.239 140.309  30.918  1.00  0.00            
ATOM   3680  R4  CHO   520     180.789 142.559  32.118  1.00  0.00            
ATOM   3681  R5  CHO   520     182.689 141.709  32.818  1.00  0.00            
ATOM   3682  C1  CHO   520     180.539 141.209  35.918  1.00  0.00           C
ATOM   3683  C2  CHO   520     177.089 141.359  37.368  1.00  0.00           C
ATOM   3684  ROH CHO   521     166.039 141.009  58.868  1.00  0.00            
ATOM   3685  R1  CHO   521     167.289 141.759  56.418  1.00  0.00            
ATOM   3686  R2  CHO   521     168.589 139.959  54.818  1.00  0.00            
ATOM   3687  R3  CHO   521     166.939 140.959  52.918  1.00  0.00            
ATOM   3688  R4  CHO   521     168.989 139.559  51.368  1.00  0.00            
ATOM   3689  R5  CHO   521     168.389 141.609  51.118  1.00  0.00            
ATOM   3690  C1  CHO   521     167.689 140.309  47.618  1.00  0.00           C
ATOM   3691  C2  CHO   521     168.389 141.859  43.468  1.00  0.00           C
ATOM   3692  ROH CHO   522      96.989 206.559  55.968  1.00  0.00            
ATOM   3693  R1  CHO   522      98.289 205.409  53.718  1.00  0.00            
ATOM   3694  R2  CHO   522      96.939 204.559  51.468  1.00  0.00            
ATOM   3695  R3  CHO   522      98.639 206.209  50.168  1.00  0.00            
ATOM   3696  R4  CHO   522      97.039 205.009  48.018  1.00  0.00            
ATOM   3697  R5  CHO   522      99.239 205.059  48.168  1.00  0.00            
ATOM   3698  C1  CHO   522      98.739 206.809  44.818  1.00  0.00           C
ATOM   3699  C2  CHO   522      97.489 205.709  41.268  1.00  0.00           C
ATOM   3700  ROH CHO   523      45.989  67.809  49.118  1.00  0.00            
ATOM   3701  R1  CHO   523      46.139  67.109  46.368  1.00  0.00            
ATOM   3702  R2  CHO   523      44.839  64.909  45.268  1.00  0.00            
ATOM   3703  R3  CHO   523      43.789  66.759  43.618  1.00  0.00            
ATOM   3704  R4  CHO   523      43.939  64.309  42.018  1.00  0.00            
ATOM   3705  R5  CHO   523      44.739  66.259  41.468  1.00  0.00            
ATOM   3706  C1  CHO   523      42.439  65.659  38.518  1.00  0.00           C
ATOM   3707  C2  CHO   523      43.539  61.559  37.618  1.00  0.00           C
ATOM   3708  ROH CHO   524     211.289  29.309  57.018  1.00  0.00            
ATOM   3709  R1  CHO   524     211.639  28.459  54.318  1.00  0.00            
ATOM   3710  R2  CHO   524     209.539  28.159  52.568  1.00  0.00            
ATOM   3711  R3  CHO   524     211.039  29.809  51.018  1.00  0.00            
ATOM   3712  R4  CHO   524     208.639  29.309  49.418  1.00  0.00            
ATOM   3713  R5  CHO   524     210.689  29.009  48.768  1.00  0.00            
ATOM   3714  C1  CHO   524     209.539  31.509  46.118  1.00  0.00           C
ATOM   3715  C2  CHO   524     206.489  34.659  45.818  1.00  0.00           C
ATOM   3716  ROH CHO   525     228.189  67.059  59.718  1.00  0.00            
ATOM   3717  R1  CHO   525     226.739  66.359  57.418  1.00  0.00            
ATOM   3718  R2  CHO   525     224.139  67.159  56.968  1.00  0.00            
ATOM   3719  R3  CHO   525     225.139  68.159  54.668  1.00  0.00            
ATOM   3720  R4  CHO   525     222.539  67.059  53.918  1.00  0.00            
ATOM   3721  R5  CHO   525     224.439  66.609  53.018  1.00  0.00            
ATOM   3722  C1  CHO   525     222.539  67.909  49.968  1.00  0.00           C
ATOM   3723  C2  CHO   525     221.389  68.909  47.118  1.00  0.00           C
ATOM   3724  ROH CHO   526      27.389 159.059  22.518  1.00  0.00            
ATOM   3725  R1  CHO   526      27.739 158.509  25.318  1.00  0.00            
ATOM   3726  R2  CHO   526      28.939 160.309  27.018  1.00  0.00            
ATOM   3727  R3  CHO   526      26.639 160.009  28.418  1.00  0.00            
ATOM   3728  R4  CHO   526      28.689 160.409  30.468  1.00  0.00            
ATOM   3729  R5  CHO   526      27.289 158.759  30.368  1.00  0.00            
ATOM   3730  C1  CHO   526      26.389 160.209  33.818  1.00  0.00           C
ATOM   3731  C2  CHO   526      25.689 158.559  37.468  1.00  0.00           C
ATOM   3732  ROH CHO   527     195.839 106.459  59.318  1.00  0.00            
ATOM   3733  R1  CHO   527     196.689 104.609  57.368  1.00  0.00            
ATOM   3734  R2  CHO   527     195.339 104.259  54.968  1.00  0.00            
ATOM   3735  R3  CHO   527     197.789 104.809  53.868  1.00  0.00            
ATOM   3736  R4  CHO   527     196.189 103.659  51.668  1.00  0.00            
ATOM   3737  R5  CHO   527     198.189 102.959  52.368  1.00  0.00            
ATOM   3738  C1  CHO   527     198.989 103.809  48.718  1.00  0.00           C
ATOM   3739  C2  CHO   527     199.939 104.159  45.768  1.00  0.00           C
ATOM   3740  ROH CHO   528      59.889 136.809  59.718  1.00  0.00            
ATOM   3741  R1  CHO   528      59.639 138.209  57.268  1.00  0.00            
ATOM   3742  R2  CHO   528      61.739 138.559  55.568  1.00  0.00            
ATOM   3743  R3  CHO   528      60.039 137.409  53.768  1.00  0.00            
ATOM   3744  R4  CHO   528      62.489 138.009  52.218  1.00  0.00            
ATOM   3745  R5  CHO   528      60.439 138.609  51.718  1.00  0.00            
ATOM   3746  C1  CHO   528      61.339 136.609  48.618  1.00  0.00           C
ATOM   3747  C2  CHO   528      64.739 136.809  47.418  1.00  0.00           C
ATOM   3748  ROH CHO   529     174.039 163.809  60.968  1.00  0.00            
ATOM   3749  R1  CHO   529     174.689 162.159  58.768  1.00  0.00            
ATOM   3750  R2  CHO   529     172.789 160.559  57.468  1.00  0.00            
ATOM   3751  R3  CHO   529     173.639 161.909  55.268  1.00  0.00            
ATOM   3752  R4  CHO   529     173.039 159.159  54.368  1.00  0.00            
ATOM   3753  R5  CHO   529     174.939 160.259  54.068  1.00  0.00            
ATOM   3754  C1  CHO   529     173.989 159.559  50.418  1.00  0.00           C
ATOM   3755  C2  CHO   529     176.939 160.159  48.168  1.00  0.00           C
ATOM   3756  ROH CHO   530      25.989 141.659  59.818  1.00  0.00            
ATOM   3757  R1  CHO   530      26.389 141.259  57.018  1.00  0.00            
ATOM   3758  R2  CHO   530      26.139 138.809  55.818  1.00  0.00            
ATOM   3759  R3  CHO   530      24.389 140.109  54.218  1.00  0.00            
ATOM   3760  R4  CHO   530      24.939 137.609  52.818  1.00  0.00            
ATOM   3761  R5  CHO   530      25.089 139.609  52.018  1.00  0.00            
ATOM   3762  C1  CHO   530      22.539 138.159  49.568  1.00  0.00           C
ATOM   3763  C2  CHO   530      20.989 136.909  45.968  1.00  0.00           C
ATOM   3764  ROH CHO   531      97.789 160.709  21.218  1.00  0.00            
ATOM   3765  R1  CHO   531      98.589 161.959  23.618  1.00  0.00            
ATOM   3766  R2  CHO   531      97.089 161.759  25.918  1.00  0.00            
ATOM   3767  R3  CHO   531      99.439 160.859  26.968  1.00  0.00            
ATOM   3768  R4  CHO   531      97.539 160.809  29.218  1.00  0.00            
ATOM   3769  R5  CHO   531      99.489 161.809  29.168  1.00  0.00            
ATOM   3770  C1  CHO   531      99.989 159.409  32.118  1.00  0.00           C
ATOM   3771  C2  CHO   531      98.739 157.959  35.618  1.00  0.00           C
ATOM   3772  ROH CHO   532     206.839 216.109  61.268  1.00  0.00            
ATOM   3773  R1  CHO   532     205.739 216.359  58.668  1.00  0.00            
ATOM   3774  R2  CHO   532     207.089 217.609  56.618  1.00  0.00            
ATOM   3775  R3  CHO   532     206.589 215.259  55.318  1.00  0.00            
ATOM   3776  R4  CHO   532     207.139 217.209  53.168  1.00  0.00            
ATOM   3777  R5  CHO   532     205.389 215.909  53.368  1.00  0.00            
ATOM   3778  C1  CHO   532     206.739 214.809  49.968  1.00  0.00           C
ATOM   3779  C2  CHO   532     208.039 217.009  47.218  1.00  0.00           C
ATOM   3780  ROH CHO   533     201.589 176.409  61.768  1.00  0.00            
ATOM   3781  R1  CHO   533     200.989 177.409  59.168  1.00  0.00            
ATOM   3782  R2  CHO   533     200.839 180.109  58.568  1.00  0.00            
ATOM   3783  R3  CHO   533     202.639 179.409  56.668  1.00  0.00            
ATOM   3784  R4  CHO   533     200.739 181.159  55.318  1.00  0.00            
ATOM   3785  R5  CHO   533     201.339 179.159  54.668  1.00  0.00            
ATOM   3786  C1  CHO   533     202.389 181.159  51.568  1.00  0.00           C
ATOM   3787  C2  CHO   533     200.189 183.209  49.668  1.00  0.00           C
ATOM   3788  ROH CHO   534     182.389 101.959  25.318  1.00  0.00            
ATOM   3789  R1  CHO   534     180.889 102.359  27.668  1.00  0.00            
ATOM   3790  R2  CHO   534     180.289 100.259  29.418  1.00  0.00            
ATOM   3791  R3  CHO   534     181.439 101.859  31.268  1.00  0.00            
ATOM   3792  R4  CHO   534     180.539  99.509  32.768  1.00  0.00            
ATOM   3793  R5  CHO   534     180.089 101.609  33.218  1.00  0.00            
ATOM   3794  C1  CHO   534     181.839 100.559  36.468  1.00  0.00           C
ATOM   3795  C2  CHO   534     182.239 100.559  39.918  1.00  0.00           C
ATOM   3796  ROH CHO   535     164.989 169.409  54.518  1.00  0.00            
ATOM   3797  R1  CHO   535     165.489 167.609  52.368  1.00  0.00            
ATOM   3798  R2  CHO   535     165.739 168.409  49.768  1.00  0.00            
ATOM   3799  R3  CHO   535     168.089 167.109  49.868  1.00  0.00            
ATOM   3800  R4  CHO   535     167.339 167.059  47.018  1.00  0.00            
ATOM   3801  R5  CHO   535     167.839 165.309  48.268  1.00  0.00            
ATOM   3802  C1  CHO   535     170.539 165.009  45.568  1.00  0.00           C
ATOM   3803  C2  CHO   535     169.239 162.659  42.068  1.00  0.00           C
ATOM   3804  ROH CHO   536      60.689 176.559  59.868  1.00  0.00            
ATOM   3805  R1  CHO   536      60.339 177.059  57.068  1.00  0.00            
ATOM   3806  R2  CHO   536      59.839 179.609  56.068  1.00  0.00            
ATOM   3807  R3  CHO   536      62.039 179.059  54.568  1.00  0.00            
ATOM   3808  R4  CHO   536      60.139 180.409  52.768  1.00  0.00            
ATOM   3809  R5  CHO   536      61.089 178.509  52.418  1.00  0.00            
ATOM   3810  C1  CHO   536      62.389 180.409  49.368  1.00  0.00           C
ATOM   3811  C2  CHO   536      65.039 179.859  45.518  1.00  0.00           C
ATOM   3812  ROH CHO   537     134.589  55.609  17.818  1.00  0.00            
ATOM   3813  R1  CHO   537     135.089  55.059  20.568  1.00  0.00            
ATOM   3814  R2  CHO   537     134.639  56.959  22.518  1.00  0.00            
ATOM   3815  R3  CHO   537     133.139  55.009  23.618  1.00  0.00            
ATOM   3816  R4  CHO   537     134.139  56.509  25.918  1.00  0.00            
ATOM   3817  R5  CHO   537     134.339  54.359  25.618  1.00  0.00            
ATOM   3818  C1  CHO   537     132.439  54.409  28.918  1.00  0.00           C
ATOM   3819  C2  CHO   537     134.089  52.859  32.268  1.00  0.00           C
ATOM   3820  ROH CHO   538      79.189 113.359  58.168  1.00  0.00            
ATOM   3821  R1  CHO   538      79.639 114.609  55.668  1.00  0.00            
ATOM   3822  R2  CHO   538      81.989 114.409  54.268  1.00  0.00            
ATOM   3823  R3  CHO   538      80.389 113.559  52.268  1.00  0.00            
ATOM   3824  R4  CHO   538      82.589 114.959  50.918  1.00  0.00            
ATOM   3825  R5  CHO   538      80.439 115.359  50.668  1.00  0.00            
ATOM   3826  C1  CHO   538      81.389 114.509  47.068  1.00  0.00           C
ATOM   3827  C2  CHO   538      82.289 112.359  43.768  1.00  0.00           C
ATOM   3828  ROH CHO   539      26.539  60.859  29.368  1.00  0.00            
ATOM   3829  R1  CHO   539      27.739  62.009  31.668  1.00  0.00            
ATOM   3830  R2  CHO   539      27.889  64.709  32.068  1.00  0.00            
ATOM   3831  R3  CHO   539      26.639  64.109  34.418  1.00  0.00            
ATOM   3832  R4  CHO   539      28.189  66.559  35.018  1.00  0.00            
ATOM   3833  R5  CHO   539      28.239  64.659  36.118  1.00  0.00            
ATOM   3834  C1  CHO   539      27.189  67.009  38.918  1.00  0.00           C
ATOM   3835  C2  CHO   539      27.189  66.509  43.318  1.00  0.00           C
ATOM   3836  ROH CHO   540      91.239  65.409  49.168  1.00  0.00            
ATOM   3837  R1  CHO   540      92.489  66.159  46.768  1.00  0.00            
ATOM   3838  R2  CHO   540      91.739  65.059  44.318  1.00  0.00            
ATOM   3839  R3  CHO   540      91.389  67.659  43.618  1.00  0.00            
ATOM   3840  R4  CHO   540      90.539  66.159  41.268  1.00  0.00            
ATOM   3841  R5  CHO   540      91.989  67.759  41.318  1.00  0.00            
ATOM   3842  C1  CHO   540      89.439  69.209  38.818  1.00  0.00           C
ATOM   3843  C2  CHO   540      90.589  70.209  35.118  1.00  0.00           C
ATOM   3844  ROH CHO   541     160.539 166.659  55.318  1.00  0.00            
ATOM   3845  R1  CHO   541     159.439 167.309  52.768  1.00  0.00            
ATOM   3846  R2  CHO   541     160.989 167.659  50.518  1.00  0.00            
ATOM   3847  R3  CHO   541     159.289 165.809  49.468  1.00  0.00            
ATOM   3848  R4  CHO   541     160.939 166.659  47.218  1.00  0.00            
ATOM   3849  R5  CHO   541     158.789 166.659  47.318  1.00  0.00            
ATOM   3850  C1  CHO   541     159.339 164.309  44.318  1.00  0.00           C
ATOM   3851  C2  CHO   541     160.889 165.309  41.318  1.00  0.00           C
ATOM   3852  ROH CHO   542      54.589 216.059  30.768  1.00  0.00            
ATOM   3853  R1  CHO   542      53.939 217.409  33.168  1.00  0.00            
ATOM   3854  R2  CHO   542      53.889 216.159  35.668  1.00  0.00            
ATOM   3855  R3  CHO   542      55.589 218.159  36.368  1.00  0.00            
ATOM   3856  R4  CHO   542      54.939 216.809  38.868  1.00  0.00            
ATOM   3857  R5  CHO   542      54.739 218.959  38.418  1.00  0.00            
ATOM   3858  C1  CHO   542      57.089 219.109  41.418  1.00  0.00           C
ATOM   3859  C2  CHO   542      57.639 221.609  44.068  1.00  0.00           C
ATOM   3860  ROH CHO   543      77.989  61.609  20.468  1.00  0.00            
ATOM   3861  R1  CHO   543      79.089  60.409  22.818  1.00  0.00            
ATOM   3862  R2  CHO   543      81.439  61.259  23.918  1.00  0.00            
ATOM   3863  R3  CHO   543      79.939  61.509  26.168  1.00  0.00            
ATOM   3864  R4  CHO   543      82.489  60.459  27.118  1.00  0.00            
ATOM   3865  R5  CHO   543      80.489  59.609  27.518  1.00  0.00            
ATOM   3866  C1  CHO   543      81.639  60.209  31.068  1.00  0.00           C
ATOM   3867  C2  CHO   543      81.339  58.309  35.468  1.00  0.00           C
ATOM   3868  ROH CHO   544     108.239  83.559  54.068  1.00  0.00            
ATOM   3869  R1  CHO   544     107.689  84.309  51.368  1.00  0.00            
ATOM   3870  R2  CHO   544     108.539  86.709  50.268  1.00  0.00            
ATOM   3871  R3  CHO   544     109.589  85.059  48.368  1.00  0.00            
ATOM   3872  R4  CHO   544     108.889  87.509  46.918  1.00  0.00            
ATOM   3873  R5  CHO   544     108.289  85.509  46.418  1.00  0.00            
ATOM   3874  C1  CHO   544     110.089  86.459  43.218  1.00  0.00           C
ATOM   3875  C2  CHO   544     106.689  86.659  40.868  1.00  0.00           C
ATOM   3876  ROH CHO   545     206.789 116.459  27.418  1.00  0.00            
ATOM   3877  R1  CHO   545     205.539 116.609  29.968  1.00  0.00            
ATOM   3878  R2  CHO   545     206.439 115.209  32.168  1.00  0.00            
ATOM   3879  R3  CHO   545     206.439 117.659  33.318  1.00  0.00            
ATOM   3880  R4  CHO   545     206.689 115.809  35.568  1.00  0.00            
ATOM   3881  R5  CHO   545     205.189 117.359  35.368  1.00  0.00            
ATOM   3882  C1  CHO   545     206.789 118.409  38.668  1.00  0.00           C
ATOM   3883  C2  CHO   545     207.439 120.109  41.918  1.00  0.00           C
ATOM   3884  ROH CHO   546      29.389 102.959  24.868  1.00  0.00            
ATOM   3885  R1  CHO   546      30.489 102.159  27.368  1.00  0.00            
ATOM   3886  R2  CHO   546      32.289 103.709  28.768  1.00  0.00            
ATOM   3887  R3  CHO   546      30.489 103.359  30.818  1.00  0.00            
ATOM   3888  R4  CHO   546      32.689 104.809  32.068  1.00  0.00            
ATOM   3889  R5  CHO   546      31.789 102.909  32.718  1.00  0.00            
ATOM   3890  C1  CHO   546      31.239 105.059  35.868  1.00  0.00           C
ATOM   3891  C2  CHO   546      33.539 103.409  38.018  1.00  0.00           C
ATOM   3892  ROH CHO   547     130.189 153.909  18.268  1.00  0.00            
ATOM   3893  R1  CHO   547     131.639 154.359  20.668  1.00  0.00            
ATOM   3894  R2  CHO   547     130.639 155.759  22.818  1.00  0.00            
ATOM   3895  R3  CHO   547     131.289 153.509  24.168  1.00  0.00            
ATOM   3896  R4  CHO   547     131.439 155.709  26.168  1.00  0.00            
ATOM   3897  R5  CHO   547     133.039 154.259  25.668  1.00  0.00            
ATOM   3898  C1  CHO   547     132.539 153.509  29.418  1.00  0.00           C
ATOM   3899  C2  CHO   547     134.039 151.609  31.068  1.00  0.00           C
ATOM   3900  ROH CHO   548     101.189  68.409  49.568  1.00  0.00            
ATOM   3901  R1  CHO   548     102.489  68.009  47.068  1.00  0.00            
ATOM   3902  R2  CHO   548     101.739  66.009  45.318  1.00  0.00            
ATOM   3903  R3  CHO   548     101.489  68.109  43.568  1.00  0.00            
ATOM   3904  R4  CHO   548     102.289  65.809  41.918  1.00  0.00            
ATOM   3905  R5  CHO   548     103.239  67.759  42.018  1.00  0.00            
ATOM   3906  C1  CHO   548     102.339  67.609  38.318  1.00  0.00           C
ATOM   3907  C2  CHO   548     102.039  64.709  36.218  1.00  0.00           C
ATOM   3908  ROH CHO   549     131.589 143.409  53.618  1.00  0.00            
ATOM   3909  R1  CHO   549     133.189 144.159  51.368  1.00  0.00            
ATOM   3910  R2  CHO   549     133.039 142.859  48.968  1.00  0.00            
ATOM   3911  R3  CHO   549     132.539 145.309  48.018  1.00  0.00            
ATOM   3912  R4  CHO   549     134.139 144.009  45.918  1.00  0.00            
ATOM   3913  R5  CHO   549     134.589 145.909  46.868  1.00  0.00            
ATOM   3914  C1  CHO   549     134.289 147.059  43.218  1.00  0.00           C
ATOM   3915  C2  CHO   549     135.989 147.209  39.868  1.00  0.00           C
ATOM   3916  ROH CHO   550      49.739  96.759  21.918  1.00  0.00            
ATOM   3917  R1  CHO   550      50.839  96.659  24.518  1.00  0.00            
ATOM   3918  R2  CHO   550      50.289  98.609  26.418  1.00  0.00            
ATOM   3919  R3  CHO   550      49.589  96.459  27.918  1.00  0.00            
ATOM   3920  R4  CHO   550      50.239  98.559  29.868  1.00  0.00            
ATOM   3921  R5  CHO   550      51.089  96.509  29.818  1.00  0.00            
ATOM   3922  C1  CHO   550      49.539  96.459  33.318  1.00  0.00           C
ATOM   3923  C2  CHO   550      48.239  95.759  36.218  1.00  0.00           C
ATOM   3924  ROH CHO   551       6.789 167.759  25.218  1.00  0.00            
ATOM   3925  R1  CHO   551       6.939 166.409  27.668  1.00  0.00            
ATOM   3926  R2  CHO   551       7.889 167.609  29.968  1.00  0.00            
ATOM   3927  R3  CHO   551       5.539 166.759  31.018  1.00  0.00            
ATOM   3928  R4  CHO   551       7.189 167.309  33.368  1.00  0.00            
ATOM   3929  R5  CHO   551       6.139 165.459  32.918  1.00  0.00            
ATOM   3930  C1  CHO   551       4.589 166.359  36.318  1.00  0.00           C
ATOM   3931  C2  CHO   551       4.839 167.509  40.618  1.00  0.00           C
ATOM   3932  ROH CHO   552      30.389 139.359  23.468  1.00  0.00            
ATOM   3933  R1  CHO   552      30.839 138.659  26.168  1.00  0.00            
ATOM   3934  R2  CHO   552      33.039 139.509  27.568  1.00  0.00            
ATOM   3935  R3  CHO   552      31.189 140.409  29.318  1.00  0.00            
ATOM   3936  R4  CHO   552      33.289 139.259  31.018  1.00  0.00            
ATOM   3937  R5  CHO   552      31.189 138.759  31.068  1.00  0.00            
ATOM   3938  C1  CHO   552      31.689 139.959  34.668  1.00  0.00           C
ATOM   3939  C2  CHO   552      33.489 139.759  38.468  1.00  0.00           C
ATOM   3940  ROH CHO   553     174.039 119.059  59.768  1.00  0.00            
ATOM   3941  R1  CHO   553     174.889 119.659  57.118  1.00  0.00            
ATOM   3942  R2  CHO   553     176.789 118.109  55.818  1.00  0.00            
ATOM   3943  R3  CHO   553     174.839 117.959  53.918  1.00  0.00            
ATOM   3944  R4  CHO   553     177.339 117.859  52.418  1.00  0.00            
ATOM   3945  R5  CHO   553     175.739 119.259  52.068  1.00  0.00            
ATOM   3946  C1  CHO   553     175.889 117.559  48.668  1.00  0.00           C
ATOM   3947  C2  CHO   553     177.589 117.409  45.718  1.00  0.00           C
ATOM   3948  ROH CHO   554      21.039  89.909  61.468  1.00  0.00            
ATOM   3949  R1  CHO   554      19.989  90.959  59.068  1.00  0.00            
ATOM   3950  R2  CHO   554      21.539  92.409  57.268  1.00  0.00            
ATOM   3951  R3  CHO   554      20.639  90.509  55.518  1.00  0.00            
ATOM   3952  R4  CHO   554      21.839  92.659  53.818  1.00  0.00            
ATOM   3953  R5  CHO   554      19.839  91.809  53.668  1.00  0.00            
ATOM   3954  C1  CHO   554      21.189  91.009  50.168  1.00  0.00           C
ATOM   3955  C2  CHO   554      22.739  91.159  46.468  1.00  0.00           C
ATOM   3956  ROH CHO   555     118.789 114.759  55.918  1.00  0.00            
ATOM   3957  R1  CHO   555     121.389 115.159  54.918  1.00  0.00            
ATOM   3958  R2  CHO   555     122.139 114.459  52.318  1.00  0.00            
ATOM   3959  R3  CHO   555     122.889 117.059  52.168  1.00  0.00            
ATOM   3960  R4  CHO   555     123.739 115.859  49.618  1.00  0.00            
ATOM   3961  R5  CHO   555     124.989 117.009  51.018  1.00  0.00            
ATOM   3962  C1  CHO   555     125.439 119.159  47.918  1.00  0.00           C
ATOM   3963  C2  CHO   555     126.789 120.509  44.568  1.00  0.00           C
ATOM   3964  ROH CHO   556      48.189 113.909  22.718  1.00  0.00            
ATOM   3965  R1  CHO   556      47.739 112.759  25.218  1.00  0.00            
ATOM   3966  R2  CHO   556      49.739 111.509  26.668  1.00  0.00            
ATOM   3967  R3  CHO   556      48.989 113.259  28.618  1.00  0.00            
ATOM   3968  R4  CHO   556      49.839 110.809  30.068  1.00  0.00            
ATOM   3969  R5  CHO   556      47.939 111.909  30.268  1.00  0.00            
ATOM   3970  C1  CHO   556      49.189 112.109  33.918  1.00  0.00           C
ATOM   3971  C2  CHO   556      49.489 112.709  37.568  1.00  0.00           C
ATOM   3972  ROH CHO   557      20.139 189.609  28.318  1.00  0.00            
ATOM   3973  R1  CHO   557      20.589 188.809  31.018  1.00  0.00            
ATOM   3974  R2  CHO   557      19.189 189.809  33.168  1.00  0.00            
ATOM   3975  R3  CHO   557      18.689 187.159  33.668  1.00  0.00            
ATOM   3976  R4  CHO   557      19.089 188.359  36.318  1.00  0.00            
ATOM   3977  R5  CHO   557      20.139 186.609  35.468  1.00  0.00            
ATOM   3978  C1  CHO   557      18.589 185.059  38.618  1.00  0.00           C
ATOM   3979  C2  CHO   557      19.439 185.509  42.318  1.00  0.00           C
ATOM   3980  ROH CHO   558     154.889 129.009  59.068  1.00  0.00            
ATOM   3981  R1  CHO   558     154.589 129.409  56.318  1.00  0.00            
ATOM   3982  R2  CHO   558     156.189 131.159  54.868  1.00  0.00            
ATOM   3983  R3  CHO   558     156.639 128.959  53.318  1.00  0.00            
ATOM   3984  R4  CHO   558     156.589 131.159  51.418  1.00  0.00            
ATOM   3985  R5  CHO   558     155.389 129.309  51.318  1.00  0.00            
ATOM   3986  C1  CHO   558     157.239 129.109  48.018  1.00  0.00           C
ATOM   3987  C2  CHO   558     157.939 127.759  43.868  1.00  0.00           C
ATOM   3988  ROH CHO   559     198.989  13.559  56.768  1.00  0.00            
ATOM   3989  R1  CHO   559     197.139  13.559  54.618  1.00  0.00            
ATOM   3990  R2  CHO   559     197.939  13.959  52.018  1.00  0.00            
ATOM   3991  R3  CHO   559     196.689  11.609  51.568  1.00  0.00            
ATOM   3992  R4  CHO   559     196.189  13.159  49.118  1.00  0.00            
ATOM   3993  R5  CHO   559     194.689  12.159  50.368  1.00  0.00            
ATOM   3994  C1  CHO   559     194.039  10.409  47.068  1.00  0.00           C
ATOM   3995  C2  CHO   559     192.689  11.159  43.218  1.00  0.00           C
ATOM   3996  ROH CHO   560      63.689 101.859  54.468  1.00  0.00            
ATOM   3997  R1  CHO   560      65.089 102.709  52.118  1.00  0.00            
ATOM   3998  R2  CHO   560      65.989 100.959  50.218  1.00  0.00            
ATOM   3999  R3  CHO   560      64.589 102.559  48.518  1.00  0.00            
ATOM   4000  R4  CHO   560      65.789 100.509  46.818  1.00  0.00            
ATOM   4001  R5  CHO   560      65.939 102.659  46.568  1.00  0.00            
ATOM   4002  C1  CHO   560      64.389 101.759  43.218  1.00  0.00           C
ATOM   4003  C2  CHO   560      65.739 102.159  38.418  1.00  0.00           C
ATOM   4004  ROH CHO   561     190.939  50.609  54.068  1.00  0.00            
ATOM   4005  R1  CHO   561     192.439  49.459  51.968  1.00  0.00            
ATOM   4006  R2  CHO   561     191.989  50.009  49.318  1.00  0.00            
ATOM   4007  R3  CHO   561     194.639  50.659  49.318  1.00  0.00            
ATOM   4008  R4  CHO   561     193.989  50.409  46.468  1.00  0.00            
ATOM   4009  R5  CHO   561     195.589  49.409  47.518  1.00  0.00            
ATOM   4010  C1  CHO   561     197.589  51.259  44.868  1.00  0.00           C
ATOM   4011  C2  CHO   561     198.539  51.659  41.568  1.00  0.00           C
ATOM   4012  ROH CHO   562     201.239 163.309  59.768  1.00  0.00            
ATOM   4013  R1  CHO   562     203.339 163.759  57.918  1.00  0.00            
ATOM   4014  R2  CHO   562     203.439 162.509  55.468  1.00  0.00            
ATOM   4015  R3  CHO   562     203.589 165.109  54.518  1.00  0.00            
ATOM   4016  R4  CHO   562     204.389 163.409  52.268  1.00  0.00            
ATOM   4017  R5  CHO   562     205.489 165.059  53.118  1.00  0.00            
ATOM   4018  C1  CHO   562     205.089 166.309  49.518  1.00  0.00           C
ATOM   4019  C2  CHO   562     205.139 164.159  46.818  1.00  0.00           C
ATOM   4020  ROH CHO   563     180.239  55.109  57.118  1.00  0.00            
ATOM   4021  R1  CHO   563     181.139  52.959  55.468  1.00  0.00            
ATOM   4022  R2  CHO   563     179.839  52.309  53.118  1.00  0.00            
ATOM   4023  R3  CHO   563     182.339  52.609  52.018  1.00  0.00            
ATOM   4024  R4  CHO   563     180.939  50.909  50.118  1.00  0.00            
ATOM   4025  R5  CHO   563     182.839  50.509  51.018  1.00  0.00            
ATOM   4026  C1  CHO   563     183.839  50.409  47.368  1.00  0.00           C
ATOM   4027  C2  CHO   563     183.939  49.559  43.868  1.00  0.00           C
ATOM   4028  ROH CHO   564     149.539 207.009  53.468  1.00  0.00            
ATOM   4029  R1  CHO   564     150.889 205.909  51.218  1.00  0.00            
ATOM   4030  R2  CHO   564     149.889 203.759  49.768  1.00  0.00            
ATOM   4031  R3  CHO   564     150.139 205.409  47.668  1.00  0.00            
ATOM   4032  R4  CHO   564     150.489 202.759  46.518  1.00  0.00            
ATOM   4033  R5  CHO   564     151.889 204.409  46.318  1.00  0.00            
ATOM   4034  C1  CHO   564     151.089 203.759  42.668  1.00  0.00           C
ATOM   4035  C2  CHO   564     150.589 202.709  38.718  1.00  0.00           C
ATOM   4036  ROH CHO   565     198.339  89.359  57.768  1.00  0.00            
ATOM   4037  R1  CHO   565     198.789  90.359  55.168  1.00  0.00            
ATOM   4038  R2  CHO   565     201.339  90.759  54.118  1.00  0.00            
ATOM   4039  R3  CHO   565     200.389  89.259  52.068  1.00  0.00            
ATOM   4040  R4  CHO   565     202.189  91.159  50.768  1.00  0.00            
ATOM   4041  R5  CHO   565     200.089  90.759  50.268  1.00  0.00            
ATOM   4042  C1  CHO   565     201.789  89.909  46.918  1.00  0.00           C
ATOM   4043  C2  CHO   565     202.739  89.659  43.418  1.00  0.00           C
ATOM   4044  ROH CHO   566      24.589 105.059  25.768  1.00  0.00            
ATOM   4045  R1  CHO   566      24.189 103.709  28.218  1.00  0.00            
ATOM   4046  R2  CHO   566      26.189 102.259  29.418  1.00  0.00            
ATOM   4047  R3  CHO   566      25.639 103.859  31.568  1.00  0.00            
ATOM   4048  R4  CHO   566      26.739 101.409  32.768  1.00  0.00            
ATOM   4049  R5  CHO   566      24.839 102.359  33.268  1.00  0.00            
ATOM   4050  C1  CHO   566      26.539 102.509  36.668  1.00  0.00           C
ATOM   4051  C2  CHO   566      24.239 102.159  40.618  1.00  0.00           C
ATOM   4052  ROH CHO   567     139.739 171.359  54.368  1.00  0.00            
ATOM   4053  R1  CHO   567     140.289 170.109  51.868  1.00  0.00            
ATOM   4054  R2  CHO   567     138.389 168.659  50.468  1.00  0.00            
ATOM   4055  R3  CHO   567     139.039 170.359  48.468  1.00  0.00            
ATOM   4056  R4  CHO   567     138.539 167.759  47.168  1.00  0.00            
ATOM   4057  R5  CHO   567     140.339 169.009  46.968  1.00  0.00            
ATOM   4058  C1  CHO   567     139.239 168.859  43.318  1.00  0.00           C
ATOM   4059  C2  CHO   567     139.539 166.759  39.718  1.00  0.00           C
ATOM   4060  ROH CHO   568      38.189 108.609  58.318  1.00  0.00            
ATOM   4061  R1  CHO   568      38.639 107.809  55.668  1.00  0.00            
ATOM   4062  R2  CHO   568      36.539 107.259  53.918  1.00  0.00            
ATOM   4063  R3  CHO   568      37.739 109.109  52.368  1.00  0.00            
ATOM   4064  R4  CHO   568      36.189 107.459  50.468  1.00  0.00            
ATOM   4065  R5  CHO   568      38.339 107.959  50.368  1.00  0.00            
ATOM   4066  C1  CHO   568      37.089 109.359  47.018  1.00  0.00           C
ATOM   4067  C2  CHO   568      36.689 110.559  44.068  1.00  0.00           C
ATOM   4068  ROH CHO   569      80.239 213.959  20.818  1.00  0.00            
ATOM   4069  R1  CHO   569      81.239 214.559  23.418  1.00  0.00            
ATOM   4070  R2  CHO   569      80.489 216.859  24.818  1.00  0.00            
ATOM   4071  R3  CHO   569      79.839 215.059  26.718  1.00  0.00            
ATOM   4072  R4  CHO   569      81.039 217.309  28.168  1.00  0.00            
ATOM   4073  R5  CHO   569      81.639 215.209  28.318  1.00  0.00            
ATOM   4074  C1  CHO   569      80.739 215.859  31.968  1.00  0.00           C
ATOM   4075  C2  CHO   569      82.139 217.659  34.318  1.00  0.00           C
ATOM   4076  ROH CHO   570     149.889 118.659  57.368  1.00  0.00            
ATOM   4077  R1  CHO   570     151.039 117.359  55.118  1.00  0.00            
ATOM   4078  R2  CHO   570     149.639 115.609  53.518  1.00  0.00            
ATOM   4079  R3  CHO   570     150.439 117.309  51.568  1.00  0.00            
ATOM   4080  R4  CHO   570     149.289 114.959  50.168  1.00  0.00            
ATOM   4081  R5  CHO   570     151.289 115.809  49.818  1.00  0.00            
ATOM   4082  C1  CHO   570     149.839 116.159  46.318  1.00  0.00           C
ATOM   4083  C2  CHO   570     149.839 117.809  42.318  1.00  0.00           C
ATOM   4084  ROH CHO   571     146.439 183.159  54.618  1.00  0.00            
ATOM   4085  R1  CHO   571     147.439 182.709  52.018  1.00  0.00            
ATOM   4086  R2  CHO   571     146.639 180.559  50.468  1.00  0.00            
ATOM   4087  R3  CHO   571     146.139 182.559  48.668  1.00  0.00            
ATOM   4088  R4  CHO   571     146.289 180.109  47.068  1.00  0.00            
ATOM   4089  R5  CHO   571     147.389 181.909  46.718  1.00  0.00            
ATOM   4090  C1  CHO   571     145.589 181.659  43.368  1.00  0.00           C
ATOM   4091  C2  CHO   571     144.589 181.659  39.168  1.00  0.00           C
ATOM   4092  ROH CHO   572      14.789 193.109  60.218  1.00  0.00            
ATOM   4093  R1  CHO   572      15.239 194.059  57.568  1.00  0.00            
ATOM   4094  R2  CHO   572      16.389 196.509  57.018  1.00  0.00            
ATOM   4095  R3  CHO   572      18.089 195.059  55.518  1.00  0.00            
ATOM   4096  R4  CHO   572      17.989 197.659  54.218  1.00  0.00            
ATOM   4097  R5  CHO   572      17.639 195.709  53.268  1.00  0.00            
ATOM   4098  C1  CHO   572      20.539 196.909  51.168  1.00  0.00           C
ATOM   4099  C2  CHO   572      23.589 198.909  48.618  1.00  0.00           C
ATOM   4100  ROH CHO   573       8.639 192.359  27.668  1.00  0.00            
ATOM   4101  R1  CHO   573       8.239 192.159  30.468  1.00  0.00            
ATOM   4102  R2  CHO   573       6.089 193.259  31.768  1.00  0.00            
ATOM   4103  R3  CHO   573       5.689 190.759  32.668  1.00  0.00            
ATOM   4104  R4  CHO   573       5.689 192.409  35.068  1.00  0.00            
ATOM   4105  R5  CHO   573       6.939 190.659  34.718  1.00  0.00            
ATOM   4106  C1  CHO   573       5.089 189.509  37.868  1.00  0.00           C
ATOM   4107  C2  CHO   573       5.489 190.409  41.068  1.00  0.00           C
ATOM   4108  ROH CHO   574      32.589  77.759  58.318  1.00  0.00            
ATOM   4109  R1  CHO   574      33.189  79.459  56.068  1.00  0.00            
ATOM   4110  R2  CHO   574      33.439  78.459  53.518  1.00  0.00            
ATOM   4111  R3  CHO   574      31.539  80.359  52.968  1.00  0.00            
ATOM   4112  R4  CHO   574      32.289  79.259  50.368  1.00  0.00            
ATOM   4113  R5  CHO   574      32.289  81.359  50.918  1.00  0.00            
ATOM   4114  C1  CHO   574      29.889  81.459  47.968  1.00  0.00           C
ATOM   4115  C2  CHO   574      27.339  82.559  45.668  1.00  0.00           C
ATOM   4116  ROH CHO   575     121.639 136.859  54.868  1.00  0.00            
ATOM   4117  R1  CHO   575     122.339 136.709  52.118  1.00  0.00            
ATOM   4118  R2  CHO   575     120.539 135.909  50.218  1.00  0.00            
ATOM   4119  R3  CHO   575     121.189 138.259  49.018  1.00  0.00            
ATOM   4120  R4  CHO   575     120.639 136.459  46.768  1.00  0.00            
ATOM   4121  R5  CHO   575     122.439 137.609  47.118  1.00  0.00            
ATOM   4122  C1  CHO   575     121.339 138.959  43.718  1.00  0.00           C
ATOM   4123  C2  CHO   575     122.789 137.909  39.518  1.00  0.00           C
ATOM   4124  ROH CHO   576     199.489  69.859  28.618  1.00  0.00            
ATOM   4125  R1  CHO   576     200.089  70.709  31.268  1.00  0.00            
ATOM   4126  R2  CHO   576     198.239  71.859  32.918  1.00  0.00            
ATOM   4127  R3  CHO   576     198.989  69.909  34.618  1.00  0.00            
ATOM   4128  R4  CHO   576     197.539  71.809  36.318  1.00  0.00            
ATOM   4129  R5  CHO   576     199.539  71.059  36.668  1.00  0.00            
ATOM   4130  C1  CHO   576     197.839  69.909  39.868  1.00  0.00           C
ATOM   4131  C2  CHO   576     195.739  71.659  41.768  1.00  0.00           C
ATOM   4132  ROH CHO   577      35.439  23.509  31.018  1.00  0.00            
ATOM   4133  R1  CHO   577      36.289  22.009  33.268  1.00  0.00            
ATOM   4134  R2  CHO   577      37.389  23.209  35.518  1.00  0.00            
ATOM   4135  R3  CHO   577      35.439  21.809  36.818  1.00  0.00            
ATOM   4136  R4  CHO   577      36.539  23.559  38.868  1.00  0.00            
ATOM   4137  R5  CHO   577      36.289  21.409  39.018  1.00  0.00            
ATOM   4138  C1  CHO   577      34.189  22.459  42.018  1.00  0.00           C
ATOM   4139  C2  CHO   577      32.189  24.409  43.418  1.00  0.00           C
ATOM   4140  ROH CHO   578     202.989  96.409  27.818  1.00  0.00            
ATOM   4141  R1  CHO   578     201.289  96.709  30.068  1.00  0.00            
ATOM   4142  R2  CHO   578     201.289  94.909  32.168  1.00  0.00            
ATOM   4143  R3  CHO   578     201.739  97.109  33.668  1.00  0.00            
ATOM   4144  R4  CHO   578     201.639  94.959  35.618  1.00  0.00            
ATOM   4145  R5  CHO   578     200.439  96.759  35.668  1.00  0.00            
ATOM   4146  C1  CHO   578     202.239  97.059  39.018  1.00  0.00           C
ATOM   4147  C2  CHO   578     201.989  99.209  42.318  1.00  0.00           C
ATOM   4148  ROH CHO   579      52.589 194.109  28.518  1.00  0.00            
ATOM   4149  R1  CHO   579      53.539 195.559  30.768  1.00  0.00            
ATOM   4150  R2  CHO   579      52.089 197.559  32.018  1.00  0.00            
ATOM   4151  R3  CHO   579      52.489 196.009  34.268  1.00  0.00            
ATOM   4152  R4  CHO   579      51.939 198.709  35.268  1.00  0.00            
ATOM   4153  R5  CHO   579      53.689 197.459  35.768  1.00  0.00            
ATOM   4154  C1  CHO   579      52.289 197.959  39.268  1.00  0.00           C
ATOM   4155  C2  CHO   579      51.689 200.109  42.868  1.00  0.00           C
ATOM   4156  ROH CHO   580     177.989 118.559  26.368  1.00  0.00            
ATOM   4157  R1  CHO   580     176.739 119.959  28.468  1.00  0.00            
ATOM   4158  R2  CHO   580     177.089 119.309  31.168  1.00  0.00            
ATOM   4159  R3  CHO   580     177.839 121.909  31.368  1.00  0.00            
ATOM   4160  R4  CHO   580     176.739 121.259  34.018  1.00  0.00            
ATOM   4161  R5  CHO   580     176.139 122.909  32.718  1.00  0.00            
ATOM   4162  C1  CHO   580     177.189 124.809  35.868  1.00  0.00           C
ATOM   4163  C2  CHO   580     176.089 124.559  38.718  1.00  0.00           C
ATOM   4164  ROH CHO   581     192.939 151.309  61.118  1.00  0.00            
ATOM   4165  R1  CHO   581     192.889 149.859  58.668  1.00  0.00            
ATOM   4166  R2  CHO   581     191.689 150.759  56.368  1.00  0.00            
ATOM   4167  R3  CHO   581     194.139 150.359  55.268  1.00  0.00            
ATOM   4168  R4  CHO   581     192.339 150.659  53.018  1.00  0.00            
ATOM   4169  R5  CHO   581     193.689 149.009  53.368  1.00  0.00            
ATOM   4170  C1  CHO   581     195.039 150.209  49.968  1.00  0.00           C
ATOM   4171  C2  CHO   581     195.439 148.159  46.168  1.00  0.00           C
ATOM   4172  ROH CHO   582      95.239 138.059  56.818  1.00  0.00            
ATOM   4173  R1  CHO   582      95.639 138.959  54.168  1.00  0.00            
ATOM   4174  R2  CHO   582      98.089 138.609  52.868  1.00  0.00            
ATOM   4175  R3  CHO   582      96.539 137.409  51.018  1.00  0.00            
ATOM   4176  R4  CHO   582      98.989 138.109  49.568  1.00  0.00            
ATOM   4177  R5  CHO   582      96.989 138.609  48.968  1.00  0.00            
ATOM   4178  C1  CHO   582      98.089 136.659  45.918  1.00  0.00           C
ATOM   4179  C2  CHO   582      98.839 134.659  43.718  1.00  0.00           C
ATOM   4180  ROH CHO   583      45.989 135.309  22.518  1.00  0.00            
ATOM   4181  R1  CHO   583      44.439 134.609  24.818  1.00  0.00            
ATOM   4182  R2  CHO   583      45.339 135.109  27.368  1.00  0.00            
ATOM   4183  R3  CHO   583      42.939 136.409  27.568  1.00  0.00            
ATOM   4184  R4  CHO   583      44.189 136.759  30.218  1.00  0.00            
ATOM   4185  R5  CHO   583      42.189 135.959  29.818  1.00  0.00            
ATOM   4186  C1  CHO   583      41.289 138.909  32.068  1.00  0.00           C
ATOM   4187  C2  CHO   583      39.989 137.009  35.668  1.00  0.00           C
ATOM   4188  ROH CHO   584      40.239 158.509  26.568  1.00  0.00            
ATOM   4189  R1  CHO   584      39.489 159.159  29.218  1.00  0.00            
ATOM   4190  R2  CHO   584      37.839 157.559  30.768  1.00  0.00            
ATOM   4191  R3  CHO   584      39.889 157.709  32.518  1.00  0.00            
ATOM   4192  R4  CHO   584      37.439 157.959  34.168  1.00  0.00            
ATOM   4193  R5  CHO   584      39.139 159.359  34.118  1.00  0.00            
ATOM   4194  C1  CHO   584      39.139 158.409  37.818  1.00  0.00           C
ATOM   4195  C2  CHO   584      41.689 155.309  39.168  1.00  0.00           C
ATOM   4196  ROH CHO   585      11.989 141.409  60.368  1.00  0.00            
ATOM   4197  R1  CHO   585      12.639 141.309  57.668  1.00  0.00            
ATOM   4198  R2  CHO   585      14.289 139.309  56.618  1.00  0.00            
ATOM   4199  R3  CHO   585      12.239 138.909  54.918  1.00  0.00            
ATOM   4200  R4  CHO   585      14.439 137.509  53.668  1.00  0.00            
ATOM   4201  R5  CHO   585      13.189 139.009  52.718  1.00  0.00            
ATOM   4202  C1  CHO   585      12.589 136.059  50.368  1.00  0.00           C
ATOM   4203  C2  CHO   585      11.589 136.459  47.168  1.00  0.00           C
ATOM   4204  ROH CHO   586      91.339 103.159  58.818  1.00  0.00            
ATOM   4205  R1  CHO   586      92.839 103.709  56.518  1.00  0.00            
ATOM   4206  R2  CHO   586      92.389 102.509  54.068  1.00  0.00            
ATOM   4207  R3  CHO   586      92.189 105.059  53.168  1.00  0.00            
ATOM   4208  R4  CHO   586      93.039 103.559  50.818  1.00  0.00            
ATOM   4209  R5  CHO   586      94.039 105.309  51.618  1.00  0.00            
ATOM   4210  C1  CHO   586      93.239 106.559  48.118  1.00  0.00           C
ATOM   4211  C2  CHO   586      96.789 105.709  46.318  1.00  0.00           C
ATOM   4212  ROH CHO   587     121.389 135.209  20.818  1.00  0.00            
ATOM   4213  R1  CHO   587     120.939 134.959  23.618  1.00  0.00            
ATOM   4214  R2  CHO   587     122.189 133.009  25.118  1.00  0.00            
ATOM   4215  R3  CHO   587     122.939 135.109  26.618  1.00  0.00            
ATOM   4216  R4  CHO   587     124.089 132.809  27.968  1.00  0.00            
ATOM   4217  R5  CHO   587     122.839 134.309  28.868  1.00  0.00            
ATOM   4218  C1  CHO   587     125.939 134.659  31.068  1.00  0.00           C
ATOM   4219  C2  CHO   587     123.989 134.809  34.718  1.00  0.00           C
ATOM   4220  ROH CHO   588     140.039  68.359  17.518  1.00  0.00            
ATOM   4221  R1  CHO   588     140.539  67.809  20.268  1.00  0.00            
ATOM   4222  R2  CHO   588     142.039  69.509  21.868  1.00  0.00            
ATOM   4223  R3  CHO   588     139.839  69.409  23.418  1.00  0.00            
ATOM   4224  R4  CHO   588     141.989  70.309  25.218  1.00  0.00            
ATOM   4225  R5  CHO   588     140.639  68.659  25.568  1.00  0.00            
ATOM   4226  C1  CHO   588     139.889  70.709  28.668  1.00  0.00           C
ATOM   4227  C2  CHO   588     137.639  69.509  31.018  1.00  0.00           C
ATOM   4228  ROH CHO   589     225.489 201.909  61.868  1.00  0.00            
ATOM   4229  R1  CHO   589     225.439 203.009  59.268  1.00  0.00            
ATOM   4230  R2  CHO   589     226.489 201.709  57.068  1.00  0.00            
ATOM   4231  R3  CHO   589     223.989 202.009  56.068  1.00  0.00            
ATOM   4232  R4  CHO   589     225.689 201.459  53.718  1.00  0.00            
ATOM   4233  R5  CHO   589     224.389 203.159  53.968  1.00  0.00            
ATOM   4234  C1  CHO   589     222.889 201.609  50.818  1.00  0.00           C
ATOM   4235  C2  CHO   589     223.189 200.659  46.718  1.00  0.00           C
ATOM   4236  ROH CHO   590      84.889  93.859  23.368  1.00  0.00            
ATOM   4237  R1  CHO   590      84.889  91.509  24.968  1.00  0.00            
ATOM   4238  R2  CHO   590      86.489  91.209  27.168  1.00  0.00            
ATOM   4239  R3  CHO   590      84.139  90.609  28.418  1.00  0.00            
ATOM   4240  R4  CHO   590      86.189  89.709  30.268  1.00  0.00            
ATOM   4241  R5  CHO   590      84.539  88.459  29.518  1.00  0.00            
ATOM   4242  C1  CHO   590      83.839  88.259  33.268  1.00  0.00           C
ATOM   4243  C2  CHO   590      85.289  90.309  37.168  1.00  0.00           C
ATOM   4244  ROH CHO   591     163.889  74.209  51.818  1.00  0.00            
ATOM   4245  R1  CHO   591     164.089  76.059  49.718  1.00  0.00            
ATOM   4246  R2  CHO   591     166.389  76.359  48.218  1.00  0.00            
ATOM   4247  R3  CHO   591     164.689  75.859  46.118  1.00  0.00            
ATOM   4248  R4  CHO   591     167.189  76.809  44.868  1.00  0.00            
ATOM   4249  R5  CHO   591     165.189  77.609  44.568  1.00  0.00            
ATOM   4250  C1  CHO   591     166.089  76.609  40.968  1.00  0.00           C
ATOM   4251  C2  CHO   591     167.339  73.659  39.518  1.00  0.00           C
ATOM   4252  ROH CHO   592     176.239  88.809  55.718  1.00  0.00            
ATOM   4253  R1  CHO   592     177.039  88.759  53.018  1.00  0.00            
ATOM   4254  R2  CHO   592     177.839  86.409  51.718  1.00  0.00            
ATOM   4255  R3  CHO   592     175.889  87.159  49.918  1.00  0.00            
ATOM   4256  R4  CHO   592     178.039  86.009  48.268  1.00  0.00            
ATOM   4257  R5  CHO   592     177.089  87.959  48.018  1.00  0.00            
ATOM   4258  C1  CHO   592     176.339  86.409  44.618  1.00  0.00           C
ATOM   4259  C2  CHO   592     174.939  87.609  41.618  1.00  0.00           C
ATOM   4260  ROH CHO   593     174.389  98.509  20.668  1.00  0.00            
ATOM   4261  R1  CHO   593     172.589  98.109  22.818  1.00  0.00            
ATOM   4262  R2  CHO   593     173.339  96.859  25.168  1.00  0.00            
ATOM   4263  R3  CHO   593     172.389  99.109  26.318  1.00  0.00            
ATOM   4264  R4  CHO   593     172.189  97.059  28.418  1.00  0.00            
ATOM   4265  R5  CHO   593     170.589  98.359  27.768  1.00  0.00            
ATOM   4266  C1  CHO   593     170.689  99.309  31.418  1.00  0.00           C
ATOM   4267  C2  CHO   593     169.539  97.559  33.868  1.00  0.00           C
ATOM   4268  ROH CHO   594     143.789 187.359  56.718  1.00  0.00            
ATOM   4269  R1  CHO   594     143.689 187.509  53.868  1.00  0.00            
ATOM   4270  R2  CHO   594     145.539 188.959  52.418  1.00  0.00            
ATOM   4271  R3  CHO   594     145.939 186.559  51.168  1.00  0.00            
ATOM   4272  R4  CHO   594     145.239 188.459  49.018  1.00  0.00            
ATOM   4273  R5  CHO   594     144.239 186.559  49.418  1.00  0.00            
ATOM   4274  C1  CHO   594     145.339 185.959  45.818  1.00  0.00           C
ATOM   4275  C2  CHO   594     144.389 188.209  43.468  1.00  0.00           C
ATOM   4276  ROH CHO   595     225.539 173.109  59.718  1.00  0.00            
ATOM   4277  R1  CHO   595     225.489 173.909  56.968  1.00  0.00            
ATOM   4278  R2  CHO   595     227.539 173.359  55.218  1.00  0.00            
ATOM   4279  R3  CHO   595     225.539 172.309  53.718  1.00  0.00            
ATOM   4280  R4  CHO   595     227.489 173.309  51.768  1.00  0.00            
ATOM   4281  R5  CHO   595     225.339 173.759  51.868  1.00  0.00            
ATOM   4282  C1  CHO   595     225.539 172.259  48.368  1.00  0.00           C
ATOM   4283  C2  CHO   595     223.639 172.909  45.768  1.00  0.00           C
ATOM   4284  ROH CHO   596     149.839 212.209  53.468  1.00  0.00            
ATOM   4285  R1  CHO   596     150.839 212.159  50.818  1.00  0.00            
ATOM   4286  R2  CHO   596     152.339 210.009  49.818  1.00  0.00            
ATOM   4287  R3  CHO   596     150.439 210.009  47.868  1.00  0.00            
ATOM   4288  R4  CHO   596     152.889 209.159  46.518  1.00  0.00            
ATOM   4289  R5  CHO   596     151.589 210.809  45.918  1.00  0.00            
ATOM   4290  C1  CHO   596     151.489 208.659  42.768  1.00  0.00           C
ATOM   4291  C2  CHO   596     151.539 211.459  41.018  1.00  0.00           C
ATOM   4292  ROH CHO   597      23.289 154.909  59.118  1.00  0.00            
ATOM   4293  R1  CHO   597      23.489 153.509  56.668  1.00  0.00            
ATOM   4294  R2  CHO   597      21.339 153.259  54.918  1.00  0.00            
ATOM   4295  R3  CHO   597      23.089 154.259  53.118  1.00  0.00            
ATOM   4296  R4  CHO   597      20.639 153.859  51.568  1.00  0.00            
ATOM   4297  R5  CHO   597      22.639 153.109  51.118  1.00  0.00            
ATOM   4298  C1  CHO   597      21.939 155.159  47.968  1.00  0.00           C
ATOM   4299  C2  CHO   597      23.189 152.109  45.418  1.00  0.00           C
ATOM   4300  ROH CHO   598     197.639 132.959  26.368  1.00  0.00            
ATOM   4301  R1  CHO   598     197.289 134.009  28.968  1.00  0.00            
ATOM   4302  R2  CHO   598     195.239 133.159  30.618  1.00  0.00            
ATOM   4303  R3  CHO   598     197.239 132.609  32.368  1.00  0.00            
ATOM   4304  R4  CHO   598     194.889 132.959  34.068  1.00  0.00            
ATOM   4305  R5  CHO   598     196.789 134.009  34.268  1.00  0.00            
ATOM   4306  C1  CHO   598     196.589 132.309  37.718  1.00  0.00           C
ATOM   4307  C2  CHO   598     194.689 132.109  41.518  1.00  0.00           C
ATOM   4308  ROH CHO   599      61.289 164.309  24.068  1.00  0.00            
ATOM   4309  R1  CHO   599      62.189 165.359  26.568  1.00  0.00            
ATOM   4310  R2  CHO   599      60.889 167.459  27.818  1.00  0.00            
ATOM   4311  R3  CHO   599      60.789 165.709  29.918  1.00  0.00            
ATOM   4312  R4  CHO   599      60.189 168.359  31.068  1.00  0.00            
ATOM   4313  R5  CHO   599      61.739 166.959  31.718  1.00  0.00            
ATOM   4314  C1  CHO   599      59.689 167.209  34.968  1.00  0.00           C
ATOM   4315  C2  CHO   599      59.839 170.209  37.918  1.00  0.00           C
ATOM   4316  ROH CHO   600     132.639   0.709  24.768  1.00  0.00            
ATOM   4317  R1  CHO   600     132.139   0.159  27.468  1.00  0.00            
ATOM   4318  R2  CHO   600     133.639  -1.691  28.918  1.00  0.00            
ATOM   4319  R3  CHO   600     133.989   0.409  30.618  1.00  0.00            
ATOM   4320  R4  CHO   600     134.839  -1.941  32.168  1.00  0.00            
ATOM   4321  R5  CHO   600     133.339  -0.441  32.768  1.00  0.00            
ATOM   4322  C1  CHO   600     135.839  -0.141  35.668  1.00  0.00           C
ATOM   4323  C2  CHO   600     138.189   1.509  38.768  1.00  0.00           C
ATOM   4324  ROH CHO   601      41.989  77.909  25.118  1.00  0.00            
ATOM   4325  R1  CHO   601      41.289  79.059  27.668  1.00  0.00            
ATOM   4326  R2  CHO   601      39.089  78.209  29.118  1.00  0.00            
ATOM   4327  R3  CHO   601      40.939  77.859  31.068  1.00  0.00            
ATOM   4328  R4  CHO   601      38.339  77.759  32.418  1.00  0.00            
ATOM   4329  R5  CHO   601      40.039  79.059  32.918  1.00  0.00            
ATOM   4330  C1  CHO   601      39.639  77.209  36.268  1.00  0.00           C
ATOM   4331  C2  CHO   601      40.889  80.059  38.618  1.00  0.00           C
ATOM   4332  ROH CHO   602      53.439 191.109  62.818  1.00  0.00            
ATOM   4333  R1  CHO   602      52.589 192.209  60.368  1.00  0.00            
ATOM   4334  R2  CHO   602      54.089 192.109  58.068  1.00  0.00            
ATOM   4335  R3  CHO   602      51.839 191.009  57.018  1.00  0.00            
ATOM   4336  R4  CHO   602      52.989 192.559  54.818  1.00  0.00            
ATOM   4337  R5  CHO   602      50.939 192.659  55.568  1.00  0.00            
ATOM   4338  C1  CHO   602      50.239 191.759  51.968  1.00  0.00           C
ATOM   4339  C2  CHO   602      49.039 192.809  48.818  1.00  0.00           C
ATOM   4340  ROH CHO   603      79.539 181.459  56.068  1.00  0.00            
ATOM   4341  R1  CHO   603      80.189 181.009  53.318  1.00  0.00            
ATOM   4342  R2  CHO   603      82.639 180.009  52.518  1.00  0.00            
ATOM   4343  R3  CHO   603      81.089 178.209  51.268  1.00  0.00            
ATOM   4344  R4  CHO   603      83.289 178.659  49.418  1.00  0.00            
ATOM   4345  R5  CHO   603      81.189 178.809  48.968  1.00  0.00            
ATOM   4346  C1  CHO   603      82.239 176.209  46.418  1.00  0.00           C
ATOM   4347  C2  CHO   603      82.889 177.809  43.168  1.00  0.00           C
ATOM   4348  ROH CHO   604     197.939 135.759  60.518  1.00  0.00            
ATOM   4349  R1  CHO   604     197.589 134.609  57.968  1.00  0.00            
ATOM   4350  R2  CHO   604     197.739 136.059  55.618  1.00  0.00            
ATOM   4351  R3  CHO   604     199.589 134.209  54.918  1.00  0.00            
ATOM   4352  R4  CHO   604     198.439 135.059  52.368  1.00  0.00            
ATOM   4353  R5  CHO   604     198.639 133.009  53.118  1.00  0.00            
ATOM   4354  C1  CHO   604     200.589 132.709  49.868  1.00  0.00           C
ATOM   4355  C2  CHO   604     203.289 133.009  47.118  1.00  0.00           C
ATOM   4356  ROH CHO   605     112.289 190.809  57.018  1.00  0.00            
ATOM   4357  R1  CHO   605     112.189 189.709  54.418  1.00  0.00            
ATOM   4358  R2  CHO   605     109.789 189.209  53.168  1.00  0.00            
ATOM   4359  R3  CHO   605     110.889 190.709  51.168  1.00  0.00            
ATOM   4360  R4  CHO   605     108.389 189.759  50.018  1.00  0.00            
ATOM   4361  R5  CHO   605     110.339 189.559  49.168  1.00  0.00            
ATOM   4362  C1  CHO   605     108.639 191.459  46.368  1.00  0.00           C
ATOM   4363  C2  CHO   605     107.339 194.409  44.618  1.00  0.00           C
ATOM   4364  ROH CHO   606     206.539 150.059  26.668  1.00  0.00            
ATOM   4365  R1  CHO   606     206.839 150.859  29.368  1.00  0.00            
ATOM   4366  R2  CHO   606     205.139 152.609  30.618  1.00  0.00            
ATOM   4367  R3  CHO   606     204.889 150.659  32.418  1.00  0.00            
ATOM   4368  R4  CHO   606     203.589 152.959  33.668  1.00  0.00            
ATOM   4369  R5  CHO   606     205.189 151.709  34.568  1.00  0.00            
ATOM   4370  C1  CHO   606     202.439 151.259  37.218  1.00  0.00           C
ATOM   4371  C2  CHO   606     201.389 150.909  40.068  1.00  0.00           C
ATOM   4372  ROH CHO   607     144.039  98.709  55.718  1.00  0.00            
ATOM   4373  R1  CHO   607     144.989  99.059  53.118  1.00  0.00            
ATOM   4374  R2  CHO   607     144.689  97.109  51.168  1.00  0.00            
ATOM   4375  R3  CHO   607     143.539  99.109  49.768  1.00  0.00            
ATOM   4376  R4  CHO   607     144.439  97.209  47.718  1.00  0.00            
ATOM   4377  R5  CHO   607     144.939  99.359  47.768  1.00  0.00            
ATOM   4378  C1  CHO   607     143.189  99.209  44.368  1.00  0.00           C
ATOM   4379  C2  CHO   607     143.439 101.359  40.768  1.00  0.00           C
ATOM   4380  ROH CHO   608     144.689 144.559  25.118  1.00  0.00            
ATOM   4381  R1  CHO   608     145.189 143.909  27.868  1.00  0.00            
ATOM   4382  R2  CHO   608     146.389 145.709  29.568  1.00  0.00            
ATOM   4383  R3  CHO   608     144.189 145.259  31.068  1.00  0.00            
ATOM   4384  R4  CHO   608     146.289 146.059  33.018  1.00  0.00            
ATOM   4385  R5  CHO   608     145.039 144.259  33.118  1.00  0.00            
ATOM   4386  C1  CHO   608     144.089 145.859  36.468  1.00  0.00           C
ATOM   4387  C2  CHO   608     145.789 145.209  40.068  1.00  0.00           C
ATOM   4388  ROH CHO   609     111.289 215.159  55.418  1.00  0.00            
ATOM   4389  R1  CHO   609     110.089 216.209  53.068  1.00  0.00            
ATOM   4390  R2  CHO   609     111.589 216.909  50.818  1.00  0.00            
ATOM   4391  R3  CHO   609     109.789 215.259  49.568  1.00  0.00            
ATOM   4392  R4  CHO   609     111.389 216.409  47.418  1.00  0.00            
ATOM   4393  R5  CHO   609     109.239 216.409  47.568  1.00  0.00            
ATOM   4394  C1  CHO   609     109.639 214.559  44.268  1.00  0.00           C
ATOM   4395  C2  CHO   609     112.439 214.109  42.368  1.00  0.00           C
ATOM   4396  ROH CHO   610      68.189 172.809  23.918  1.00  0.00            
ATOM   4397  R1  CHO   610      69.589 172.959  26.368  1.00  0.00            
ATOM   4398  R2  CHO   610      68.689 174.509  28.518  1.00  0.00            
ATOM   4399  R3  CHO   610      68.939 172.159  29.868  1.00  0.00            
ATOM   4400  R4  CHO   610      68.339 174.159  31.918  1.00  0.00            
ATOM   4401  R5  CHO   610      70.039 172.759  31.918  1.00  0.00            
ATOM   4402  C1  CHO   610      68.389 171.759  35.218  1.00  0.00           C
ATOM   4403  C2  CHO   610      69.389 173.509  38.368  1.00  0.00           C
ATOM   4404  ROH CHO   611     216.789 125.759  58.518  1.00  0.00            
ATOM   4405  R1  CHO   611     215.889 124.359  56.218  1.00  0.00            
ATOM   4406  R2  CHO   611     216.889 124.859  53.718  1.00  0.00            
ATOM   4407  R3  CHO   611     217.389 122.209  53.718  1.00  0.00            
ATOM   4408  R4  CHO   611     218.039 123.059  50.968  1.00  0.00            
ATOM   4409  R5  CHO   611     216.689 121.459  51.568  1.00  0.00            
ATOM   4410  C1  CHO   611     219.189 119.509  49.418  1.00  0.00           C
ATOM   4411  C2  CHO   611     220.839 119.959  46.268  1.00  0.00           C
ATOM   4412  ROH CHO   612      88.489 216.009  22.068  1.00  0.00            
ATOM   4413  R1  CHO   612      88.239 216.809  24.768  1.00  0.00            
ATOM   4414  R2  CHO   612      86.039 216.209  26.318  1.00  0.00            
ATOM   4415  R3  CHO   612      87.939 215.209  28.018  1.00  0.00            
ATOM   4416  R4  CHO   612      85.689 215.909  29.768  1.00  0.00            
ATOM   4417  R5  CHO   612      87.789 216.559  29.968  1.00  0.00            
ATOM   4418  C1  CHO   612      87.289 214.809  33.368  1.00  0.00           C
ATOM   4419  C2  CHO   612      86.489 215.209  36.818  1.00  0.00           C
ATOM   4420  ROH CHO   613     154.989  94.759  55.468  1.00  0.00            
ATOM   4421  R1  CHO   613     155.289  96.259  53.068  1.00  0.00            
ATOM   4422  R2  CHO   613     156.839  95.359  50.968  1.00  0.00            
ATOM   4423  R3  CHO   613     154.539  95.709  49.568  1.00  0.00            
ATOM   4424  R4  CHO   613     156.639  95.809  47.568  1.00  0.00            
ATOM   4425  R5  CHO   613     155.089  97.309  47.868  1.00  0.00            
ATOM   4426  C1  CHO   613     154.389  96.409  44.218  1.00  0.00           C
ATOM   4427  C2  CHO   613     153.739  98.709  41.218  1.00  0.00           C
ATOM   4428  ROH CHO   614      49.989 190.259  26.468  1.00  0.00            
ATOM   4429  R1  CHO   614      49.289 190.859  29.118  1.00  0.00            
ATOM   4430  R2  CHO   614      50.139 189.259  31.268  1.00  0.00            
ATOM   4431  R3  CHO   614      51.089 191.609  32.218  1.00  0.00            
ATOM   4432  R4  CHO   614      51.139 189.759  34.518  1.00  0.00            
ATOM   4433  R5  CHO   614      50.189 191.709  34.468  1.00  0.00            
ATOM   4434  C1  CHO   614      52.639 192.259  37.368  1.00  0.00           C
ATOM   4435  C2  CHO   614      51.989 193.259  40.868  1.00  0.00           C
ATOM   4436  ROH CHO   615      63.089 154.359  21.668  1.00  0.00            
ATOM   4437  R1  CHO   615      61.289 154.709  23.868  1.00  0.00            
ATOM   4438  R2  CHO   615      61.539 153.259  26.218  1.00  0.00            
ATOM   4439  R3  CHO   615      61.539 155.709  27.318  1.00  0.00            
ATOM   4440  R4  CHO   615      61.139 153.859  29.568  1.00  0.00            
ATOM   4441  R5  CHO   615      59.889 155.559  29.068  1.00  0.00            
ATOM   4442  C1  CHO   615      60.889 156.559  32.618  1.00  0.00           C
ATOM   4443  C2  CHO   615      59.189 157.109  35.968  1.00  0.00           C
ATOM   4444  ROH CHO   616      21.439 173.359  25.268  1.00  0.00            
ATOM   4445  R1  CHO   616      21.839 172.359  27.868  1.00  0.00            
ATOM   4446  R2  CHO   616      22.639 173.909  29.968  1.00  0.00            
ATOM   4447  R3  CHO   616      20.439 172.909  31.168  1.00  0.00            
ATOM   4448  R4  CHO   616      22.389 173.109  33.318  1.00  0.00            
ATOM   4449  R5  CHO   616      21.239 171.309  32.768  1.00  0.00            
ATOM   4450  C1  CHO   616      20.139 171.659  36.418  1.00  0.00           C
ATOM   4451  C2  CHO   616      17.939 170.759  40.168  1.00  0.00           C
ATOM   4452  ROH CHO   617      83.439 150.809  18.718  1.00  0.00            
ATOM   4453  R1  CHO   617      82.989 149.859  21.368  1.00  0.00            
ATOM   4454  R2  CHO   617      84.939 148.659  22.868  1.00  0.00            
ATOM   4455  R3  CHO   617      84.289 150.559  24.668  1.00  0.00            
ATOM   4456  R4  CHO   617      85.489 148.409  26.268  1.00  0.00            
ATOM   4457  R5  CHO   617      83.539 149.359  26.568  1.00  0.00            
ATOM   4458  C1  CHO   617      85.189 150.109  29.968  1.00  0.00           C
ATOM   4459  C2  CHO   617      85.189 150.959  33.168  1.00  0.00           C
ATOM   4460  ROH CHO   618       3.539 133.609  62.918  1.00  0.00            
ATOM   4461  R1  CHO   618       4.139 134.209  60.268  1.00  0.00            
ATOM   4462  R2  CHO   618       5.689 132.509  58.668  1.00  0.00            
ATOM   4463  R3  CHO   618       3.539 132.709  56.968  1.00  0.00            
ATOM   4464  R4  CHO   618       5.839 132.259  55.218  1.00  0.00            
ATOM   4465  R5  CHO   618       4.389 133.859  55.068  1.00  0.00            
ATOM   4466  C1  CHO   618       3.939 132.259  51.668  1.00  0.00           C
ATOM   4467  C2  CHO   618       3.989 131.159  47.518  1.00  0.00           C
ATOM   4468  ROH CHO   619     105.039 146.759  54.918  1.00  0.00            
ATOM   4469  R1  CHO   619     103.589 147.159  52.518  1.00  0.00            
ATOM   4470  R2  CHO   619     103.939 149.359  50.918  1.00  0.00            
ATOM   4471  R3  CHO   619     104.339 147.509  48.968  1.00  0.00            
ATOM   4472  R4  CHO   619     103.889 150.009  47.518  1.00  0.00            
ATOM   4473  R5  CHO   619     102.839 148.109  47.218  1.00  0.00            
ATOM   4474  C1  CHO   619     104.239 148.609  43.718  1.00  0.00           C
ATOM   4475  C2  CHO   619     105.039 150.009  40.318  1.00  0.00           C
ATOM   4476  ROH CHO   620     192.639  28.659  31.818  1.00  0.00            
ATOM   4477  R1  CHO   620     191.239  26.309  32.668  1.00  0.00            
ATOM   4478  R2  CHO   620     192.439  24.359  34.218  1.00  0.00            
ATOM   4479  R3  CHO   620     190.289  24.759  35.818  1.00  0.00            
ATOM   4480  R4  CHO   620     191.339  22.159  36.618  1.00  0.00            
ATOM   4481  R5  CHO   620     189.289  22.609  36.068  1.00  0.00            
ATOM   4482  C1  CHO   620     188.689  21.259  39.568  1.00  0.00           C
ATOM   4483  C2  CHO   620     188.939  18.709  41.768  1.00  0.00           C
ATOM   4484  ROH CHO   621      45.189  78.159  53.918  1.00  0.00            
ATOM   4485  R1  CHO   621      45.089  77.059  51.268  1.00  0.00            
ATOM   4486  R2  CHO   621      42.789  77.009  49.818  1.00  0.00            
ATOM   4487  R3  CHO   621      44.289  78.259  47.968  1.00  0.00            
ATOM   4488  R4  CHO   621      42.239  76.859  46.368  1.00  0.00            
ATOM   4489  R5  CHO   621      44.389  76.759  46.118  1.00  0.00            
ATOM   4490  C1  CHO   621      43.339  78.009  42.668  1.00  0.00           C
ATOM   4491  C2  CHO   621      41.989  75.059  40.618  1.00  0.00           C
ATOM   4492  ROH CHO   622      27.539 110.209  59.268  1.00  0.00            
ATOM   4493  R1  CHO   622      28.189 109.059  56.768  1.00  0.00            
ATOM   4494  R2  CHO   622      26.289 108.509  54.868  1.00  0.00            
ATOM   4495  R3  CHO   622      27.989 109.959  53.268  1.00  0.00            
ATOM   4496  R4  CHO   622      26.089 108.709  51.418  1.00  0.00            
ATOM   4497  R5  CHO   622      28.289 108.609  51.318  1.00  0.00            
ATOM   4498  C1  CHO   622      27.589 110.209  47.918  1.00  0.00           C
ATOM   4499  C2  CHO   622      28.789 108.609  43.768  1.00  0.00           C
ATOM   4500  ROH CHO   623      11.689 156.909  21.868  1.00  0.00            
ATOM   4501  R1  CHO   623      11.589 157.109  24.668  1.00  0.00            
ATOM   4502  R2  CHO   623       9.489 156.159  26.168  1.00  0.00            
ATOM   4503  R3  CHO   623      11.439 154.809  27.468  1.00  0.00            
ATOM   4504  R4  CHO   623       9.939 156.159  29.618  1.00  0.00            
ATOM   4505  R5  CHO   623      12.089 156.259  29.268  1.00  0.00            
ATOM   4506  C1  CHO   623      12.039 154.909  32.818  1.00  0.00           C
ATOM   4507  C2  CHO   623      10.789 155.609  35.518  1.00  0.00           C
ATOM   4508  ROH CHO   624      17.239 106.309  59.418  1.00  0.00            
ATOM   4509  R1  CHO   624      15.639 106.959  57.168  1.00  0.00            
ATOM   4510  R2  CHO   624      16.239 106.009  54.618  1.00  0.00            
ATOM   4511  R3  CHO   624      13.689 105.109  54.718  1.00  0.00            
ATOM   4512  R4  CHO   624      14.439 104.859  51.918  1.00  0.00            
ATOM   4513  R5  CHO   624      12.689 105.859  52.668  1.00  0.00            
ATOM   4514  C1  CHO   624      10.989 103.309  50.418  1.00  0.00           C
ATOM   4515  C2  CHO   624      10.989 104.109  46.918  1.00  0.00           C
ATOM   4516  ROH CHO   625      97.689  85.309  53.568  1.00  0.00            
ATOM   4517  R1  CHO   625      98.589  86.709  51.268  1.00  0.00            
ATOM   4518  R2  CHO   625      99.389  85.459  48.968  1.00  0.00            
ATOM   4519  R3  CHO   625      97.589  87.159  47.818  1.00  0.00            
ATOM   4520  R4  CHO   625      99.139  86.159  45.568  1.00  0.00            
ATOM   4521  R5  CHO   625      98.789  88.209  46.068  1.00  0.00            
ATOM   4522  C1  CHO   625      97.339  88.159  42.568  1.00  0.00           C
ATOM   4523  C2  CHO   625      98.939  88.959  39.818  1.00  0.00           C
ATOM   4524  ROH CHO   626     112.189 165.009  23.018  1.00  0.00            
ATOM   4525  R1  CHO   626     112.989 164.559  25.718  1.00  0.00            
ATOM   4526  R2  CHO   626     113.739 166.609  27.368  1.00  0.00            
ATOM   4527  R3  CHO   626     111.839 165.609  29.018  1.00  0.00            
ATOM   4528  R4  CHO   626     113.889 166.559  30.818  1.00  0.00            
ATOM   4529  R5  CHO   626     113.039 164.559  30.768  1.00  0.00            
ATOM   4530  C1  CHO   626     112.139 165.559  34.368  1.00  0.00           C
ATOM   4531  C2  CHO   626     114.989 165.859  36.668  1.00  0.00           C
ATOM   4532  ROH CHO   627      97.989 129.559  60.968  1.00  0.00            
ATOM   4533  R1  CHO   627      97.339 128.959  58.268  1.00  0.00            
ATOM   4534  R2  CHO   627      99.189 128.009  56.468  1.00  0.00            
ATOM   4535  R3  CHO   627      97.339 126.009  56.118  1.00  0.00            
ATOM   4536  R4  CHO   627      98.689 126.209  53.518  1.00  0.00            
ATOM   4537  R5  CHO   627      96.539 126.309  53.868  1.00  0.00            
ATOM   4538  C1  CHO   627      96.689 123.359  51.518  1.00  0.00           C
ATOM   4539  C2  CHO   627      95.539 120.459  49.268  1.00  0.00           C
ATOM   4540  ROH CHO   628      40.639  93.009  18.518  1.00  0.00            
ATOM   4541  R1  CHO   628      40.389  93.359  21.318  1.00  0.00            
ATOM   4542  R2  CHO   628      38.889  91.659  22.918  1.00  0.00            
ATOM   4543  R3  CHO   628      41.239  91.459  24.318  1.00  0.00            
ATOM   4544  R4  CHO   628      39.089  91.009  26.318  1.00  0.00            
ATOM   4545  R5  CHO   628      40.689  92.459  26.468  1.00  0.00            
ATOM   4546  C1  CHO   628      41.389  90.409  29.618  1.00  0.00           C
ATOM   4547  C2  CHO   628      42.739  89.059  32.868  1.00  0.00           C
ATOM   4548  ROH CHO   629      38.739 120.359  55.068  1.00  0.00            
ATOM   4549  R1  CHO   629      40.289 119.359  52.918  1.00  0.00            
ATOM   4550  R2  CHO   629      41.839 117.109  53.118  1.00  0.00            
ATOM   4551  R3  CHO   629      40.439 116.309  50.918  1.00  0.00            
ATOM   4552  R4  CHO   629      42.289 114.109  51.468  1.00  0.00            
ATOM   4553  R5  CHO   629      42.039 115.209  49.568  1.00  0.00            
ATOM   4554  C1  CHO   629      41.239 111.659  48.418  1.00  0.00           C
ATOM   4555  C2  CHO   629      41.639 108.859  45.068  1.00  0.00           C
ATOM   4556  ROH CHO   630     228.289 128.659  26.318  1.00  0.00            
ATOM   4557  R1  CHO   630     226.589 127.359  28.168  1.00  0.00            
ATOM   4558  R2  CHO   630     227.239 127.159  30.868  1.00  0.00            
ATOM   4559  R3  CHO   630     224.789 128.359  31.218  1.00  0.00            
ATOM   4560  R4  CHO   630     225.639 127.559  33.918  1.00  0.00            
ATOM   4561  R5  CHO   630     223.789 127.059  32.968  1.00  0.00            
ATOM   4562  C1  CHO   630     222.489 128.859  36.068  1.00  0.00           C
ATOM   4563  C2  CHO   630     221.339 131.209  39.368  1.00  0.00           C
ATOM   4564  ROH CHO   631     133.989 185.159  55.068  1.00  0.00            
ATOM   4565  R1  CHO   631     132.489 186.159  52.868  1.00  0.00            
ATOM   4566  R2  CHO   631     133.139 185.559  50.268  1.00  0.00            
ATOM   4567  R3  CHO   631     130.589 184.709  50.118  1.00  0.00            
ATOM   4568  R4  CHO   631     131.139 185.809  47.468  1.00  0.00            
ATOM   4569  R5  CHO   631     129.489 186.359  48.768  1.00  0.00            
ATOM   4570  C1  CHO   631     127.539 185.109  45.718  1.00  0.00           C
ATOM   4571  C2  CHO   631     127.189 184.909  41.568  1.00  0.00           C
ATOM   4572  ROH CHO   632     160.289 178.209  22.218  1.00  0.00            
ATOM   4573  R1  CHO   632     159.139 177.659  24.718  1.00  0.00            
ATOM   4574  R2  CHO   632     159.589 175.359  26.118  1.00  0.00            
ATOM   4575  R3  CHO   632     160.289 177.059  28.118  1.00  0.00            
ATOM   4576  R4  CHO   632     158.889 174.859  29.468  1.00  0.00            
ATOM   4577  R5  CHO   632     158.389 176.959  29.668  1.00  0.00            
ATOM   4578  C1  CHO   632     159.139 176.159  33.318  1.00  0.00           C
ATOM   4579  C2  CHO   632     157.539 175.109  36.318  1.00  0.00           C
ATOM   4580  ROH CHO   633      42.789 146.759  21.818  1.00  0.00            
ATOM   4581  R1  CHO   633      42.089 146.559  24.568  1.00  0.00            
ATOM   4582  R2  CHO   633      43.989 146.209  26.568  1.00  0.00            
ATOM   4583  R3  CHO   633      42.839 148.459  27.618  1.00  0.00            
ATOM   4584  R4  CHO   633      44.339 147.259  29.818  1.00  0.00            
ATOM   4585  R5  CHO   633      42.239 147.809  29.818  1.00  0.00            
ATOM   4586  C1  CHO   633      43.439 149.959  32.718  1.00  0.00           C
ATOM   4587  C2  CHO   633      41.689 149.709  35.418  1.00  0.00           C
ATOM   4588  ROH CHO   634     208.189  47.259  58.068  1.00  0.00            
ATOM   4589  R1  CHO   634     207.289  48.759  55.818  1.00  0.00            
ATOM   4590  R2  CHO   634     208.289  51.259  55.218  1.00  0.00            
ATOM   4591  R3  CHO   634     208.739  50.109  52.768  1.00  0.00            
ATOM   4592  R4  CHO   634     208.689  53.009  52.268  1.00  0.00            
ATOM   4593  R5  CHO   634     207.539  51.459  51.268  1.00  0.00            
ATOM   4594  C1  CHO   634     209.339  52.959  48.268  1.00  0.00           C
ATOM   4595  C2  CHO   634     208.239  55.109  45.118  1.00  0.00           C
ATOM   4596  ROH CHO   635      61.989 162.609  58.568  1.00  0.00            
ATOM   4597  R1  CHO   635      62.689 163.409  55.918  1.00  0.00            
ATOM   4598  R2  CHO   635      64.339 161.959  54.268  1.00  0.00            
ATOM   4599  R3  CHO   635      62.239 162.159  52.568  1.00  0.00            
ATOM   4600  R4  CHO   635      64.389 161.009  50.968  1.00  0.00            
ATOM   4601  R5  CHO   635      63.239 162.759  50.468  1.00  0.00            
ATOM   4602  C1  CHO   635      62.489 160.659  47.418  1.00  0.00           C
ATOM   4603  C2  CHO   635      60.939 159.509  43.568  1.00  0.00           C
ATOM   4604  ROH CHO   636      -0.011 112.559  29.968  1.00  0.00            
ATOM   4605  R1  CHO   636       0.789 113.859  32.368  1.00  0.00            
ATOM   4606  R2  CHO   636      -0.961 114.209  34.518  1.00  0.00            
ATOM   4607  R3  CHO   636       1.039 113.009  35.918  1.00  0.00            
ATOM   4608  R4  CHO   636      -0.611 114.309  37.968  1.00  0.00            
ATOM   4609  R5  CHO   636       1.539 114.509  37.718  1.00  0.00            
ATOM   4610  C1  CHO   636       1.439 113.209  41.268  1.00  0.00           C
ATOM   4611  C2  CHO   636       0.389 110.709  44.418  1.00  0.00           C
ATOM   4612  ROH CHO   637      11.639 130.909  58.368  1.00  0.00            
ATOM   4613  R1  CHO   637       9.839 131.509  56.268  1.00  0.00            
ATOM   4614  R2  CHO   637      10.689 132.559  53.868  1.00  0.00            
ATOM   4615  R3  CHO   637       9.389 130.409  52.818  1.00  0.00            
ATOM   4616  R4  CHO   637       9.889 132.159  50.518  1.00  0.00            
ATOM   4617  R5  CHO   637       7.989 131.359  51.118  1.00  0.00            
ATOM   4618  C1  CHO   637       8.239 129.909  47.618  1.00  0.00           C
ATOM   4619  C2  CHO   637       9.039 132.809  43.868  1.00  0.00           C
ATOM   4620  ROH CHO   638     109.589 115.059  54.318  1.00  0.00            
ATOM   4621  R1  CHO   638     110.289 114.409  51.668  1.00  0.00            
ATOM   4622  R2  CHO   638     112.689 115.109  50.518  1.00  0.00            
ATOM   4623  R3  CHO   638     112.889 112.459  50.018  1.00  0.00            
ATOM   4624  R4  CHO   638     114.689 113.759  48.068  1.00  0.00            
ATOM   4625  R5  CHO   638     113.089 112.359  47.618  1.00  0.00            
ATOM   4626  C1  CHO   638     116.039 110.459  46.168  1.00  0.00           C
ATOM   4627  C2  CHO   638     119.239 109.109  44.968  1.00  0.00           C
ATOM   4628  ROH CHO   639     173.639  91.209  21.518  1.00  0.00            
ATOM   4629  R1  CHO   639     173.939  90.659  24.268  1.00  0.00            
ATOM   4630  R2  CHO   639     175.039  92.459  26.068  1.00  0.00            
ATOM   4631  R3  CHO   639     172.689  92.109  27.418  1.00  0.00            
ATOM   4632  R4  CHO   639     174.539  93.109  29.418  1.00  0.00            
ATOM   4633  R5  CHO   639     173.389  91.309  29.568  1.00  0.00            
ATOM   4634  C1  CHO   639     172.089  93.109  32.618  1.00  0.00           C
ATOM   4635  C2  CHO   639     170.689  93.309  37.468  1.00  0.00           C
ATOM   4636  ROH CHO   640     179.289 153.159  23.968  1.00  0.00            
ATOM   4637  R1  CHO   640     178.689 151.959  26.418  1.00  0.00            
ATOM   4638  R2  CHO   640     180.139 152.459  28.718  1.00  0.00            
ATOM   4639  R3  CHO   640     177.689 153.009  29.768  1.00  0.00            
ATOM   4640  R4  CHO   640     179.039 151.509  31.868  1.00  0.00            
ATOM   4641  R5  CHO   640     177.089 151.059  31.018  1.00  0.00            
ATOM   4642  C1  CHO   640     176.089 151.559  34.668  1.00  0.00           C
ATOM   4643  C2  CHO   640     173.139 151.509  37.168  1.00  0.00           C
ATOM   4644  ROH CHO   641     145.789 130.909  56.568  1.00  0.00            
ATOM   4645  R1  CHO   641     146.889 131.809  54.068  1.00  0.00            
ATOM   4646  R2  CHO   641     147.339 130.109  51.968  1.00  0.00            
ATOM   4647  R3  CHO   641     145.789 131.909  50.618  1.00  0.00            
ATOM   4648  R4  CHO   641     147.439 130.659  48.518  1.00  0.00            
ATOM   4649  R5  CHO   641     147.239 132.759  48.918  1.00  0.00            
ATOM   4650  C1  CHO   641     146.039 132.609  45.268  1.00  0.00           C
ATOM   4651  C2  CHO   641     146.339 132.259  40.718  1.00  0.00           C
ATOM   4652  ROH CHO   642      48.589 176.309  23.618  1.00  0.00            
ATOM   4653  R1  CHO   642      48.189 175.659  26.368  1.00  0.00            
ATOM   4654  R2  CHO   642      50.289 175.659  28.168  1.00  0.00            
ATOM   4655  R3  CHO   642      48.639 177.359  29.518  1.00  0.00            
ATOM   4656  R4  CHO   642      49.689 175.559  31.568  1.00  0.00            
ATOM   4657  R5  CHO   642      47.589 175.959  31.168  1.00  0.00            
ATOM   4658  C1  CHO   642      47.839 177.059  34.868  1.00  0.00           C
ATOM   4659  C2  CHO   642      46.789 175.909  37.868  1.00  0.00           C
ATOM   4660  ROH CHO   643     155.689  34.909  22.868  1.00  0.00            
ATOM   4661  R1  CHO   643     156.039  36.909  24.818  1.00  0.00            
ATOM   4662  R2  CHO   643     154.789  36.759  27.318  1.00  0.00            
ATOM   4663  R3  CHO   643     157.289  37.059  28.268  1.00  0.00            
ATOM   4664  R4  CHO   643     155.639  36.959  30.668  1.00  0.00            
ATOM   4665  R5  CHO   643     157.089  38.509  30.118  1.00  0.00            
ATOM   4666  C1  CHO   643     158.489  37.309  33.518  1.00  0.00           C
ATOM   4667  C2  CHO   643     156.439  37.159  35.818  1.00  0.00           C
ATOM   4668  ROH CHO   644      75.989 141.159  54.768  1.00  0.00            
ATOM   4669  R1  CHO   644      77.739 141.809  52.618  1.00  0.00            
ATOM   4670  R2  CHO   644      78.789 139.859  50.918  1.00  0.00            
ATOM   4671  R3  CHO   644      77.739 141.459  48.968  1.00  0.00            
ATOM   4672  R4  CHO   644      79.739 139.809  47.618  1.00  0.00            
ATOM   4673  R5  CHO   644      79.589 142.009  47.618  1.00  0.00            
ATOM   4674  C1  CHO   644      79.339 141.309  43.868  1.00  0.00           C
ATOM   4675  C2  CHO   644      81.589 142.509  41.818  1.00  0.00           C
ATOM   4676  ROH CHO   645      94.489 146.659  57.318  1.00  0.00            
ATOM   4677  R1  CHO   645      95.739 145.059  55.368  1.00  0.00            
ATOM   4678  R2  CHO   645      94.389 143.059  53.968  1.00  0.00            
ATOM   4679  R3  CHO   645      95.289 144.409  51.818  1.00  0.00            
ATOM   4680  R4  CHO   645      93.989 142.009  50.718  1.00  0.00            
ATOM   4681  R5  CHO   645      96.039 142.709  50.318  1.00  0.00            
ATOM   4682  C1  CHO   645      94.589 142.659  46.768  1.00  0.00           C
ATOM   4683  C2  CHO   645      95.189 140.009  43.468  1.00  0.00           C
ATOM   4684  ROH CHO   646     127.189 145.459  22.018  1.00  0.00            
ATOM   4685  R1  CHO   646     127.589 144.009  24.418  1.00  0.00            
ATOM   4686  R2  CHO   646     129.989 143.959  25.768  1.00  0.00            
ATOM   4687  R3  CHO   646     128.439 144.709  27.868  1.00  0.00            
ATOM   4688  R4  CHO   646     130.889 143.709  29.068  1.00  0.00            
ATOM   4689  R5  CHO   646     128.839 143.059  29.518  1.00  0.00            
ATOM   4690  C1  CHO   646     129.939 144.209  32.968  1.00  0.00           C
ATOM   4691  C2  CHO   646     130.339 141.259  34.268  1.00  0.00           C
ATOM   4692  ROH CHO   647      29.239 133.809  23.368  1.00  0.00            
ATOM   4693  R1  CHO   647      27.939 135.409  25.318  1.00  0.00            
ATOM   4694  R2  CHO   647      26.789 134.359  27.568  1.00  0.00            
ATOM   4695  R3  CHO   647      28.389 136.209  28.818  1.00  0.00            
ATOM   4696  R4  CHO   647      26.689 135.109  30.968  1.00  0.00            
ATOM   4697  R5  CHO   647      26.939 137.209  30.468  1.00  0.00            
ATOM   4698  C1  CHO   647      28.089 137.209  34.118  1.00  0.00           C
ATOM   4699  C2  CHO   647      30.889 135.609  37.268  1.00  0.00           C
ATOM   4700  ROH CHO   648     153.539 149.459  21.018  1.00  0.00            
ATOM   4701  R1  CHO   648     154.939 150.709  23.168  1.00  0.00            
ATOM   4702  R2  CHO   648     155.439 153.409  23.268  1.00  0.00            
ATOM   4703  R3  CHO   648     154.189 153.259  25.668  1.00  0.00            
ATOM   4704  R4  CHO   648     156.089 155.509  25.918  1.00  0.00            
ATOM   4705  R5  CHO   648     155.939 153.759  27.268  1.00  0.00            
ATOM   4706  C1  CHO   648     155.289 156.559  29.768  1.00  0.00           C
ATOM   4707  C2  CHO   648     157.839 158.609  33.018  1.00  0.00           C
ATOM   4708  ROH CHO   649     131.889 107.559  54.268  1.00  0.00            
ATOM   4709  R1  CHO   649     131.389 106.809  51.618  1.00  0.00            
ATOM   4710  R2  CHO   649     129.839 108.409  49.918  1.00  0.00            
ATOM   4711  R3  CHO   649     132.039 108.259  48.318  1.00  0.00            
ATOM   4712  R4  CHO   649     129.939 109.409  46.618  1.00  0.00            
ATOM   4713  R5  CHO   649     131.189 107.659  46.168  1.00  0.00            
ATOM   4714  C1  CHO   649     132.089 109.809  43.168  1.00  0.00           C
ATOM   4715  C2  CHO   649     133.639 107.709  40.118  1.00  0.00           C
ATOM   4716  ROH CHO   650      13.589 181.759  27.818  1.00  0.00            
ATOM   4717  R1  CHO   650      13.789 179.609  29.668  1.00  0.00            
ATOM   4718  R2  CHO   650      15.189 179.809  32.018  1.00  0.00            
ATOM   4719  R3  CHO   650      12.839 178.959  33.118  1.00  0.00            
ATOM   4720  R4  CHO   650      14.789 178.759  35.318  1.00  0.00            
ATOM   4721  R5  CHO   650      13.489 177.159  34.568  1.00  0.00            
ATOM   4722  C1  CHO   650      12.339 177.309  38.218  1.00  0.00           C
ATOM   4723  C2  CHO   650      11.239 174.659  41.168  1.00  0.00           C
ATOM   4724  ROH CHO   651      26.889 158.509  59.568  1.00  0.00            
ATOM   4725  R1  CHO   651      27.489 158.709  56.818  1.00  0.00            
ATOM   4726  R2  CHO   651      26.489 156.959  54.918  1.00  0.00            
ATOM   4727  R3  CHO   651      25.689 159.259  53.718  1.00  0.00            
ATOM   4728  R4  CHO   651      25.539 157.259  51.618  1.00  0.00            
ATOM   4729  R5  CHO   651      26.639 159.109  51.518  1.00  0.00            
ATOM   4730  C1  CHO   651      24.289 159.559  48.518  1.00  0.00           C
ATOM   4731  C2  CHO   651      26.389 160.759  44.518  1.00  0.00           C
ATOM   4732  ROH CHO   652     203.289  75.509  32.818  1.00  0.00            
ATOM   4733  R1  CHO   652     201.589  76.909  34.618  1.00  0.00            
ATOM   4734  R2  CHO   652     199.089  75.909  35.368  1.00  0.00            
ATOM   4735  R3  CHO   652     200.039  76.259  37.868  1.00  0.00            
ATOM   4736  R4  CHO   652     197.139  76.009  38.218  1.00  0.00            
ATOM   4737  R5  CHO   652     198.439  77.609  38.968  1.00  0.00            
ATOM   4738  C1  CHO   652     196.939  76.409  42.268  1.00  0.00           C
ATOM   4739  C2  CHO   652     195.939  77.559  45.818  1.00  0.00           C
ATOM   4740  ROH CHO   653     174.539 190.959  26.018  1.00  0.00            
ATOM   4741  R1  CHO   653     174.189 190.909  28.818  1.00  0.00            
ATOM   4742  R2  CHO   653     176.289 190.659  30.568  1.00  0.00            
ATOM   4743  R3  CHO   653     175.339 192.909  31.668  1.00  0.00            
ATOM   4744  R4  CHO   653     176.239 191.359  33.968  1.00  0.00            
ATOM   4745  R5  CHO   653     174.239 192.209  33.718  1.00  0.00            
ATOM   4746  C1  CHO   653     175.239 193.909  36.968  1.00  0.00           C
ATOM   4747  C2  CHO   653     176.139 196.309  37.968  1.00  0.00           C
ATOM   4748  ROH CHO   654     223.489 143.209  59.268  1.00  0.00            
ATOM   4749  R1  CHO   654     224.389 142.359  56.718  1.00  0.00            
ATOM   4750  R2  CHO   654     223.039 140.409  55.268  1.00  0.00            
ATOM   4751  R3  CHO   654     223.039 142.309  53.318  1.00  0.00            
ATOM   4752  R4  CHO   654     223.239 139.759  51.868  1.00  0.00            
ATOM   4753  R5  CHO   654     224.589 141.509  51.668  1.00  0.00            
ATOM   4754  C1  CHO   654     223.339 141.209  48.068  1.00  0.00           C
ATOM   4755  C2  CHO   654     221.789 140.709  44.018  1.00  0.00           C
ATOM   4756  NC3 DPP   655     119.139 191.759  62.918  1.00  0.00           N
ATOM   4757  PO4 DPP   655     116.339 190.459  59.718  1.00  0.00           P
ATOM   4758  GL1 DPP   655     117.789 191.309  56.468  1.00  0.00            
ATOM   4759  GL2 DPP   655     120.989 191.609  55.318  1.00  0.00            
ATOM   4760  C1A DPP   655     116.739 193.809  53.368  1.00  0.00           C
ATOM   4761  C2A DPP   655     115.189 191.959  49.618  1.00  0.00           C
ATOM   4762  C3A DPP   655     113.839 192.609  45.518  1.00  0.00           C
ATOM   4763  C4A DPP   655     110.989 192.159  41.618  1.00  0.00           C
ATOM   4764  C1B DPP   655     123.939 190.509  51.218  1.00  0.00           C
ATOM   4765  C2B DPP   655     125.689 190.059  46.968  1.00  0.00           C
ATOM   4766  C3B DPP   655     129.489 189.409  44.268  1.00  0.00           C
ATOM   4767  C4B DPP   655     131.939 186.609  42.718  1.00  0.00           C
ATOM   4768  NC3 DPP   656     174.189 101.359  60.368  1.00  0.00           N
ATOM   4769  PO4 DPP   656     173.939 105.809  60.968  1.00  0.00           P
ATOM   4770  GL1 DPP   656     175.989 104.809  56.568  1.00  0.00            
ATOM   4771  GL2 DPP   656     178.639 104.509  56.068  1.00  0.00            
ATOM   4772  C1A DPP   656     175.389 108.059  53.618  1.00  0.00           C
ATOM   4773  C2A DPP   656     176.439 108.059  48.618  1.00  0.00           C
ATOM   4774  C3A DPP   656     177.839 107.959  44.668  1.00  0.00           C
ATOM   4775  C4A DPP   656     179.139 105.659  42.068  1.00  0.00           C
ATOM   4776  C1B DPP   656     178.789 104.059  51.618  1.00  0.00           C
ATOM   4777  C2B DPP   656     180.439 104.959  48.218  1.00  0.00           C
ATOM   4778  C3B DPP   656     183.389 107.509  45.268  1.00  0.00           C
ATOM   4779  C4B DPP   656     183.939 110.659  42.318  1.00  0.00           C
ATOM   4780  NC3 DPP   657     118.289 170.459  66.168  1.00  0.00           N
ATOM   4781  PO4 DPP   657     118.939 170.759  61.568  1.00  0.00           P
ATOM   4782  GL1 DPP   657     118.289 172.509  57.568  1.00  0.00            
ATOM   4783  GL2 DPP   657     119.489 175.509  56.968  1.00  0.00            
ATOM   4784  C1A DPP   657     115.739 174.609  54.268  1.00  0.00           C
ATOM   4785  C2A DPP   657     116.439 174.959  50.068  1.00  0.00           C
ATOM   4786  C3A DPP   657     115.039 175.259  46.068  1.00  0.00           C
ATOM   4787  C4A DPP   657     115.539 173.559  43.118  1.00  0.00           C
ATOM   4788  C1B DPP   657     120.239 177.409  52.118  1.00  0.00           C
ATOM   4789  C2B DPP   657     120.489 177.059  47.818  1.00  0.00           C
ATOM   4790  C3B DPP   657     117.589 179.009  43.918  1.00  0.00           C
ATOM   4791  C4B DPP   657     113.589 178.909  41.918  1.00  0.00           C
ATOM   4792  NC3 DPP   658      11.039 159.259  65.318  1.00  0.00           N
ATOM   4793  PO4 DPP   658      11.639 162.059  62.668  1.00  0.00           P
ATOM   4794  GL1 DPP   658      10.989 160.059  59.118  1.00  0.00            
ATOM   4795  GL2 DPP   658       8.839 163.909  58.468  1.00  0.00            
ATOM   4796  C1A DPP   658      12.289 159.159  55.068  1.00  0.00           C
ATOM   4797  C2A DPP   658      12.389 159.259  50.968  1.00  0.00           C
ATOM   4798  C3A DPP   658      14.039 160.459  47.118  1.00  0.00           C
ATOM   4799  C4A DPP   658      15.239 160.809  43.668  1.00  0.00           C
ATOM   4800  C1B DPP   658       7.739 163.109  54.268  1.00  0.00           C
ATOM   4801  C2B DPP   658       7.039 162.509  49.768  1.00  0.00           C
ATOM   4802  C3B DPP   658       5.239 160.009  47.168  1.00  0.00           C
ATOM   4803  C4B DPP   658       1.789 156.159  46.468  1.00  0.00           C
ATOM   4804  NC3 DPP   659     211.539   4.859  64.268  1.00  0.00           N
ATOM   4805  PO4 DPP   659     215.039   5.559  62.768  1.00  0.00           P
ATOM   4806  GL1 DPP   659     214.789   4.159  59.018  1.00  0.00            
ATOM   4807  GL2 DPP   659     212.539   1.709  59.068  1.00  0.00            
ATOM   4808  C1A DPP   659     216.689   3.409  55.968  1.00  0.00           C
ATOM   4809  C2A DPP   659     214.889   3.109  51.818  1.00  0.00           C
ATOM   4810  C3A DPP   659     212.139   0.009  49.418  1.00  0.00           C
ATOM   4811  C4A DPP   659     208.939   1.309  47.968  1.00  0.00           C
ATOM   4812  C1B DPP   659     213.889  -1.241  55.968  1.00  0.00           C
ATOM   4813  C2B DPP   659     214.739  -3.541  51.368  1.00  0.00           C
ATOM   4814  C3B DPP   659     214.689  -3.941  47.518  1.00  0.00           C
ATOM   4815  C4B DPP   659     212.339  -1.441  43.768  1.00  0.00           C
ATOM   4816  NC3 DPP   660      51.139 183.459  66.768  1.00  0.00           N
ATOM   4817  PO4 DPP   660      48.539 181.359  64.968  1.00  0.00           P
ATOM   4818  GL1 DPP   660      49.489 182.309  60.618  1.00  0.00            
ATOM   4819  GL2 DPP   660      48.189 183.709  58.118  1.00  0.00            
ATOM   4820  C1A DPP   660      50.689 179.559  57.568  1.00  0.00           C
ATOM   4821  C2A DPP   660      51.239 178.359  52.918  1.00  0.00           C
ATOM   4822  C3A DPP   660      52.039 178.859  48.818  1.00  0.00           C
ATOM   4823  C4A DPP   660      54.589 180.959  45.818  1.00  0.00           C
ATOM   4824  C1B DPP   660      47.639 182.209  53.568  1.00  0.00           C
ATOM   4825  C2B DPP   660      47.539 180.109  49.118  1.00  0.00           C
ATOM   4826  C3B DPP   660      46.589 179.259  45.368  1.00  0.00           C
ATOM   4827  C4B DPP   660      43.539 178.259  42.518  1.00  0.00           C
ATOM   4828  NC3 DPP   661      38.989  18.809  64.368  1.00  0.00           N
ATOM   4829  PO4 DPP   661      43.289  17.359  63.968  1.00  0.00           P
ATOM   4830  GL1 DPP   661      42.989  19.859  60.168  1.00  0.00            
ATOM   4831  GL2 DPP   661      42.239  22.009  61.018  1.00  0.00            
ATOM   4832  C1A DPP   661      43.189  19.709  56.018  1.00  0.00           C
ATOM   4833  C2A DPP   661      45.389  16.709  52.818  1.00  0.00           C
ATOM   4834  C3A DPP   661      44.289  15.359  49.418  1.00  0.00           C
ATOM   4835  C4A DPP   661      45.539  11.959  48.218  1.00  0.00           C
ATOM   4836  C1B DPP   661      38.339  23.259  58.618  1.00  0.00           C
ATOM   4837  C2B DPP   661      38.639  22.259  54.218  1.00  0.00           C
ATOM   4838  C3B DPP   661      39.839  25.359  51.618  1.00  0.00           C
ATOM   4839  C4B DPP   661      41.439  27.259  47.568  1.00  0.00           C
ATOM   4840  NC3 DPP   662     146.089 161.359  61.768  1.00  0.00           N
ATOM   4841  PO4 DPP   662     146.089 165.159  58.268  1.00  0.00           P
ATOM   4842  GL1 DPP   662     144.339 165.759  54.418  1.00  0.00            
ATOM   4843  GL2 DPP   662     141.639 165.509  53.168  1.00  0.00            
ATOM   4844  C1A DPP   662     145.339 167.659  50.368  1.00  0.00           C
ATOM   4845  C2A DPP   662     145.539 166.609  45.668  1.00  0.00           C
ATOM   4846  C3A DPP   662     145.189 166.209  41.168  1.00  0.00           C
ATOM   4847  C4A DPP   662     144.989 167.659  37.568  1.00  0.00           C
ATOM   4848  C1B DPP   662     141.689 164.209  48.868  1.00  0.00           C
ATOM   4849  C2B DPP   662     140.989 164.459  44.118  1.00  0.00           C
ATOM   4850  C3B DPP   662     141.689 162.159  40.268  1.00  0.00           C
ATOM   4851  C4B DPP   662     138.789 161.659  37.668  1.00  0.00           C
ATOM   4852  NC3 DPP   663      42.939 157.859  64.518  1.00  0.00           N
ATOM   4853  PO4 DPP   663      41.239 154.109  63.368  1.00  0.00           P
ATOM   4854  GL1 DPP   663      38.239 153.809  59.968  1.00  0.00            
ATOM   4855  GL2 DPP   663      35.489 155.559  61.118  1.00  0.00            
ATOM   4856  C1A DPP   663      38.339 151.159  55.618  1.00  0.00           C
ATOM   4857  C2A DPP   663      38.239 151.859  51.768  1.00  0.00           C
ATOM   4858  C3A DPP   663      37.239 152.809  48.268  1.00  0.00           C
ATOM   4859  C4A DPP   663      38.789 154.409  43.918  1.00  0.00           C
ATOM   4860  C1B DPP   663      33.989 158.809  57.968  1.00  0.00           C
ATOM   4861  C2B DPP   663      31.939 158.259  54.318  1.00  0.00           C
ATOM   4862  C3B DPP   663      31.589 159.259  50.318  1.00  0.00           C
ATOM   4863  C4B DPP   663      31.889 160.009  45.268  1.00  0.00           C
ATOM   4864  NC3 DPP   664     131.289  99.009  61.768  1.00  0.00           N
ATOM   4865  PO4 DPP   664     130.289  95.709  59.568  1.00  0.00           P
ATOM   4866  GL1 DPP   664     130.289  97.209  56.118  1.00  0.00            
ATOM   4867  GL2 DPP   664     131.039  99.859  55.768  1.00  0.00            
ATOM   4868  C1A DPP   664     130.989  97.009  51.418  1.00  0.00           C
ATOM   4869  C2A DPP   664     130.489  98.009  46.918  1.00  0.00           C
ATOM   4870  C3A DPP   664     130.289  99.409  42.018  1.00  0.00           C
ATOM   4871  C4A DPP   664     130.789 103.559  38.868  1.00  0.00           C
ATOM   4872  C1B DPP   664     130.889 102.359  52.618  1.00  0.00           C
ATOM   4873  C2B DPP   664     130.389 103.009  48.368  1.00  0.00           C
ATOM   4874  C3B DPP   664     128.739 103.509  44.968  1.00  0.00           C
ATOM   4875  C4B DPP   664     126.189 102.959  41.718  1.00  0.00           C
ATOM   4876  NC3 DPP   665      52.789  88.959  58.468  1.00  0.00           N
ATOM   4877  PO4 DPP   665      52.489  93.359  57.918  1.00  0.00           P
ATOM   4878  GL1 DPP   665      50.339  93.759  55.018  1.00  0.00            
ATOM   4879  GL2 DPP   665      49.139  91.159  54.268  1.00  0.00            
ATOM   4880  C1A DPP   665      49.739  95.609  51.268  1.00  0.00           C
ATOM   4881  C2A DPP   665      49.089  96.709  46.968  1.00  0.00           C
ATOM   4882  C3A DPP   665      49.489  96.009  43.268  1.00  0.00           C
ATOM   4883  C4A DPP   665      50.789  99.009  39.268  1.00  0.00           C
ATOM   4884  C1B DPP   665      48.089  91.259  50.118  1.00  0.00           C
ATOM   4885  C2B DPP   665      46.289  91.709  45.268  1.00  0.00           C
ATOM   4886  C3B DPP   665      42.639  93.459  41.718  1.00  0.00           C
ATOM   4887  C4B DPP   665      39.589  94.859  39.418  1.00  0.00           C
ATOM   4888  NC3 DPP   666      76.989 155.659  68.068  1.00  0.00           N
ATOM   4889  PO4 DPP   666      79.389 154.859  63.968  1.00  0.00           P
ATOM   4890  GL1 DPP   666      78.839 156.009  59.468  1.00  0.00            
ATOM   4891  GL2 DPP   666      80.039 158.509  57.418  1.00  0.00            
ATOM   4892  C1A DPP   666      74.589 156.509  56.918  1.00  0.00           C
ATOM   4893  C2A DPP   666      74.839 157.159  52.118  1.00  0.00           C
ATOM   4894  C3A DPP   666      72.239 155.609  48.318  1.00  0.00           C
ATOM   4895  C4A DPP   666      72.239 155.509  43.868  1.00  0.00           C
ATOM   4896  C1B DPP   666      79.539 158.559  53.068  1.00  0.00           C
ATOM   4897  C2B DPP   666      78.389 158.759  48.818  1.00  0.00           C
ATOM   4898  C3B DPP   666      77.289 159.009  45.018  1.00  0.00           C
ATOM   4899  C4B DPP   666      77.289 158.409  41.668  1.00  0.00           C
ATOM   4900  NC3 DPP   667     110.539  62.209  52.168  1.00  0.00           N
ATOM   4901  PO4 DPP   667     108.789  66.659  51.468  1.00  0.00           P
ATOM   4902  GL1 DPP   667     107.139  68.809  48.218  1.00  0.00            
ATOM   4903  GL2 DPP   667     109.389  70.509  47.818  1.00  0.00            
ATOM   4904  C1A DPP   667     106.339  70.809  44.268  1.00  0.00           C
ATOM   4905  C2A DPP   667     107.639  70.309  40.968  1.00  0.00           C
ATOM   4906  C3A DPP   667     108.039  69.759  35.968  1.00  0.00           C
ATOM   4907  C4A DPP   667     105.539  71.509  32.218  1.00  0.00           C
ATOM   4908  C1B DPP   667     111.189  68.609  45.118  1.00  0.00           C
ATOM   4909  C2B DPP   667     112.939  69.009  41.318  1.00  0.00           C
ATOM   4910  C3B DPP   667     111.989  72.359  37.868  1.00  0.00           C
ATOM   4911  C4B DPP   667     109.289  74.359  34.768  1.00  0.00           C
ATOM   4912  NC3 DPP   668      65.839 154.459  60.868  1.00  0.00           N
ATOM   4913  PO4 DPP   668      69.739 155.009  60.968  1.00  0.00           P
ATOM   4914  GL1 DPP   668      69.839 155.109  57.318  1.00  0.00            
ATOM   4915  GL2 DPP   668      66.689 153.259  55.768  1.00  0.00            
ATOM   4916  C1A DPP   668      71.239 154.059  53.418  1.00  0.00           C
ATOM   4917  C2A DPP   668      73.639 151.509  50.468  1.00  0.00           C
ATOM   4918  C3A DPP   668      72.889 150.709  46.568  1.00  0.00           C
ATOM   4919  C4A DPP   668      74.589 148.409  43.568  1.00  0.00           C
ATOM   4920  C1B DPP   668      67.039 152.059  51.668  1.00  0.00           C
ATOM   4921  C2B DPP   668      66.939 152.809  47.668  1.00  0.00           C
ATOM   4922  C3B DPP   668      67.039 152.759  42.868  1.00  0.00           C
ATOM   4923  C4B DPP   668      64.089 150.359  41.068  1.00  0.00           C
ATOM   4924  NC3 DPP   669     220.189  82.859  65.868  1.00  0.00           N
ATOM   4925  PO4 DPP   669     222.639  86.509  66.418  1.00  0.00           P
ATOM   4926  GL1 DPP   669     221.589  86.659  62.018  1.00  0.00            
ATOM   4927  GL2 DPP   669     223.639  85.059  60.418  1.00  0.00            
ATOM   4928  C1A DPP   669     221.289  89.459  58.568  1.00  0.00           C
ATOM   4929  C2A DPP   669     223.939  92.609  55.368  1.00  0.00           C
ATOM   4930  C3A DPP   669     225.889  92.009  52.418  1.00  0.00           C
ATOM   4931  C4A DPP   669     228.639  91.009  48.818  1.00  0.00           C
ATOM   4932  C1B DPP   669     221.739  85.359  56.418  1.00  0.00           C
ATOM   4933  C2B DPP   669     220.689  89.109  53.318  1.00  0.00           C
ATOM   4934  C3B DPP   669     221.289  93.959  51.068  1.00  0.00           C
ATOM   4935  C4B DPP   669     222.489  98.659  49.768  1.00  0.00           C
ATOM   4936  NC3 DPP   670      26.089 137.259  62.018  1.00  0.00           N
ATOM   4937  PO4 DPP   670      21.189 136.759  62.218  1.00  0.00           P
ATOM   4938  GL1 DPP   670      21.039 135.809  58.268  1.00  0.00            
ATOM   4939  GL2 DPP   670      20.239 138.709  57.218  1.00  0.00            
ATOM   4940  C1A DPP   670      19.189 135.509  53.118  1.00  0.00           C
ATOM   4941  C2A DPP   670      17.639 134.809  49.118  1.00  0.00           C
ATOM   4942  C3A DPP   670      18.189 132.509  45.268  1.00  0.00           C
ATOM   4943  C4A DPP   670      17.739 128.559  43.118  1.00  0.00           C
ATOM   4944  C1B DPP   670      18.039 141.109  53.268  1.00  0.00           C
ATOM   4945  C2B DPP   670      16.339 139.609  48.568  1.00  0.00           C
ATOM   4946  C3B DPP   670      14.189 138.659  43.818  1.00  0.00           C
ATOM   4947  C4B DPP   670      13.689 134.409  41.168  1.00  0.00           C
ATOM   4948  NC3 DPP   671     169.289  86.609  59.368  1.00  0.00           N
ATOM   4949  PO4 DPP   671     166.689  89.959  58.768  1.00  0.00           P
ATOM   4950  GL1 DPP   671     168.639  90.709  55.468  1.00  0.00            
ATOM   4951  GL2 DPP   671     170.239  93.759  57.068  1.00  0.00            
ATOM   4952  C1A DPP   671     167.839  89.059  51.768  1.00  0.00           C
ATOM   4953  C2A DPP   671     168.539  89.809  48.718  1.00  0.00           C
ATOM   4954  C3A DPP   671     168.939  90.059  45.568  1.00  0.00           C
ATOM   4955  C4A DPP   671     168.039  89.859  41.468  1.00  0.00           C
ATOM   4956  C1B DPP   671     172.489  91.909  52.918  1.00  0.00           C
ATOM   4957  C2B DPP   671     173.489  91.459  49.168  1.00  0.00           C
ATOM   4958  C3B DPP   671     173.539  90.909  45.468  1.00  0.00           C
ATOM   4959  C4B DPP   671     172.789  93.259  42.468  1.00  0.00           C
ATOM   4960  NC3 DPP   672      97.939  94.559  61.418  1.00  0.00           N
ATOM   4961  PO4 DPP   672      99.289  90.259  60.118  1.00  0.00           P
ATOM   4962  GL1 DPP   672      99.189  92.109  57.118  1.00  0.00            
ATOM   4963  GL2 DPP   672     100.139  89.359  54.968  1.00  0.00            
ATOM   4964  C1A DPP   672      98.089  94.109  54.468  1.00  0.00           C
ATOM   4965  C2A DPP   672      97.839  95.609  50.618  1.00  0.00           C
ATOM   4966  C3A DPP   672      98.339  96.759  45.918  1.00  0.00           C
ATOM   4967  C4A DPP   672      98.739  97.809  42.018  1.00  0.00           C
ATOM   4968  C1B DPP   672     100.339  91.259  50.568  1.00  0.00           C
ATOM   4969  C2B DPP   672     101.389  92.609  46.518  1.00  0.00           C
ATOM   4970  C3B DPP   672     103.089  95.509  43.318  1.00  0.00           C
ATOM   4971  C4B DPP   672     105.039  97.509  40.518  1.00  0.00           C
ATOM   4972  NC3 DPP   673       0.239 142.459  64.318  1.00  0.00           N
ATOM   4973  PO4 DPP   673      -3.111 139.059  64.068  1.00  0.00           P
ATOM   4974  GL1 DPP   673      -0.611 137.809  60.718  1.00  0.00            
ATOM   4975  GL2 DPP   673      -1.211 134.809  59.318  1.00  0.00            
ATOM   4976  C1A DPP   673       3.089 138.359  57.618  1.00  0.00           C
ATOM   4977  C2A DPP   673       3.739 138.809  53.468  1.00  0.00           C
ATOM   4978  C3A DPP   673       3.189 139.809  49.618  1.00  0.00           C
ATOM   4979  C4A DPP   673       1.489 139.459  44.618  1.00  0.00           C
ATOM   4980  C1B DPP   673      -0.811 135.509  54.868  1.00  0.00           C
ATOM   4981  C2B DPP   673       0.389 135.859  50.568  1.00  0.00           C
ATOM   4982  C3B DPP   673       0.389 134.859  46.318  1.00  0.00           C
ATOM   4983  C4B DPP   673       1.489 132.209  43.218  1.00  0.00           C
ATOM   4984  NC3 DPP   674      88.489 113.209  62.218  1.00  0.00           N
ATOM   4985  PO4 DPP   674      85.689 111.409  60.468  1.00  0.00           P
ATOM   4986  GL1 DPP   674      85.839 110.659  56.268  1.00  0.00            
ATOM   4987  GL2 DPP   674      89.189 111.059  55.918  1.00  0.00            
ATOM   4988  C1A DPP   674      87.489 111.509  51.818  1.00  0.00           C
ATOM   4989  C2A DPP   674      90.089 110.709  47.518  1.00  0.00           C
ATOM   4990  C3A DPP   674      92.939 109.709  44.668  1.00  0.00           C
ATOM   4991  C4A DPP   674      95.389 107.959  41.068  1.00  0.00           C
ATOM   4992  C1B DPP   674      91.889 109.859  52.218  1.00  0.00           C
ATOM   4993  C2B DPP   674      95.339 110.959  48.668  1.00  0.00           C
ATOM   4994  C3B DPP   674      98.039 111.809  44.918  1.00  0.00           C
ATOM   4995  C4B DPP   674      96.839 112.559  40.268  1.00  0.00           C
ATOM   4996  NC3 DPP   675     113.289 158.909  61.518  1.00  0.00           N
ATOM   4997  PO4 DPP   675     117.589 159.359  60.218  1.00  0.00           P
ATOM   4998  GL1 DPP   675     114.989 158.109  56.718  1.00  0.00            
ATOM   4999  GL2 DPP   675     115.389 161.609  55.518  1.00  0.00            
ATOM   5000  C1A DPP   675     112.389 158.109  53.618  1.00  0.00           C
ATOM   5001  C2A DPP   675     110.639 157.109  49.418  1.00  0.00           C
ATOM   5002  C3A DPP   675     111.439 156.459  44.468  1.00  0.00           C
ATOM   5003  C4A DPP   675     112.739 154.009  41.868  1.00  0.00           C
ATOM   5004  C1B DPP   675     114.489 163.109  52.068  1.00  0.00           C
ATOM   5005  C2B DPP   675     114.389 163.209  47.918  1.00  0.00           C
ATOM   5006  C3B DPP   675     113.989 162.259  44.218  1.00  0.00           C
ATOM   5007  C4B DPP   675     114.989 159.109  41.268  1.00  0.00           C
ATOM   5008  NC3 DPP   676      63.739 114.659  60.468  1.00  0.00           N
ATOM   5009  PO4 DPP   676      63.939 118.359  61.518  1.00  0.00           P
ATOM   5010  GL1 DPP   676      66.239 118.909  57.918  1.00  0.00            
ATOM   5011  GL2 DPP   676      68.789 121.009  59.668  1.00  0.00            
ATOM   5012  C1A DPP   676      65.589 117.859  53.918  1.00  0.00           C
ATOM   5013  C2A DPP   676      65.739 118.209  49.418  1.00  0.00           C
ATOM   5014  C3A DPP   676      68.439 117.209  45.518  1.00  0.00           C
ATOM   5015  C4A DPP   676      69.889 117.859  41.468  1.00  0.00           C
ATOM   5016  C1B DPP   676      72.439 121.709  55.568  1.00  0.00           C
ATOM   5017  C2B DPP   676      73.139 122.259  51.318  1.00  0.00           C
ATOM   5018  C3B DPP   676      73.889 123.809  47.368  1.00  0.00           C
ATOM   5019  C4B DPP   676      74.189 124.209  43.068  1.00  0.00           C
ATOM   5020  NC3 DPP   677     202.739  83.659  65.268  1.00  0.00           N
ATOM   5021  PO4 DPP   677     202.839  88.209  64.768  1.00  0.00           P
ATOM   5022  GL1 DPP   677     204.689  85.959  61.268  1.00  0.00            
ATOM   5023  GL2 DPP   677     202.239  84.759  59.468  1.00  0.00            
ATOM   5024  C1A DPP   677     206.039  88.159  57.368  1.00  0.00           C
ATOM   5025  C2A DPP   677     206.689  87.859  52.518  1.00  0.00           C
ATOM   5026  C3A DPP   677     209.189  86.559  48.968  1.00  0.00           C
ATOM   5027  C4A DPP   677     212.539  86.159  45.618  1.00  0.00           C
ATOM   5028  C1B DPP   677     200.939  85.909  55.418  1.00  0.00           C
ATOM   5029  C2B DPP   677     202.439  85.059  50.918  1.00  0.00           C
ATOM   5030  C3B DPP   677     203.589  85.159  47.318  1.00  0.00           C
ATOM   5031  C4B DPP   677     207.589  84.109  44.418  1.00  0.00           C
ATOM   5032  NC3 DPP   678     172.639 166.359  69.668  1.00  0.00           N
ATOM   5033  PO4 DPP   678     172.489 167.509  64.568  1.00  0.00           P
ATOM   5034  GL1 DPP   678     175.239 168.609  61.568  1.00  0.00            
ATOM   5035  GL2 DPP   678     173.689 169.559  59.868  1.00  0.00            
ATOM   5036  C1A DPP   678     176.039 166.809  56.868  1.00  0.00           C
ATOM   5037  C2A DPP   678     173.789 167.659  53.568  1.00  0.00           C
ATOM   5038  C3A DPP   678     172.789 169.459  50.018  1.00  0.00           C
ATOM   5039  C4A DPP   678     171.889 170.109  45.918  1.00  0.00           C
ATOM   5040  C1B DPP   678     174.639 171.959  56.418  1.00  0.00           C
ATOM   5041  C2B DPP   678     174.339 173.809  52.168  1.00  0.00           C
ATOM   5042  C3B DPP   678     174.939 174.509  48.818  1.00  0.00           C
ATOM   5043  C4B DPP   678     175.089 174.959  44.668  1.00  0.00           C
ATOM   5044  NC3 DPP   679      23.189 119.159  65.468  1.00  0.00           N
ATOM   5045  PO4 DPP   679      23.939 120.909  60.768  1.00  0.00           P
ATOM   5046  GL1 DPP   679      21.489 119.059  58.618  1.00  0.00            
ATOM   5047  GL2 DPP   679      21.189 116.209  57.418  1.00  0.00            
ATOM   5048  C1A DPP   679      20.639 120.659  54.818  1.00  0.00           C
ATOM   5049  C2A DPP   679      20.489 120.509  50.468  1.00  0.00           C
ATOM   5050  C3A DPP   679      20.439 119.359  46.318  1.00  0.00           C
ATOM   5051  C4A DPP   679      17.139 116.809  43.218  1.00  0.00           C
ATOM   5052  C1B DPP   679      21.189 115.659  53.268  1.00  0.00           C
ATOM   5053  C2B DPP   679      20.389 114.709  49.518  1.00  0.00           C
ATOM   5054  C3B DPP   679      17.889 113.159  46.418  1.00  0.00           C
ATOM   5055  C4B DPP   679      17.489 110.859  42.018  1.00  0.00           C
ATOM   5056  NC3 DPP   680     124.639  66.609  51.368  1.00  0.00           N
ATOM   5057  PO4 DPP   680     123.689  61.859  51.218  1.00  0.00           P
ATOM   5058  GL1 DPP   680     126.539  61.509  47.818  1.00  0.00            
ATOM   5059  GL2 DPP   680     124.539  63.609  45.918  1.00  0.00            
ATOM   5060  C1A DPP   680     129.989  61.209  44.868  1.00  0.00           C
ATOM   5061  C2A DPP   680     130.439  59.009  41.218  1.00  0.00           C
[truncated: 4,168,131 more chars]
