# Supplementary material for: Data showing the lipid conformations and membrane binding behaviors of beta-amyloid fibrils in phase-separated cholesterol-enriched lipid domains with and without glycolipid and oxidized cholesterol from coarse-grained molecular dynamics simulations
Source: Data Brief. 2020 Apr 19;30:105496. doi: 10.1016/j.dib.2020.105496 (PMC7186522; doi:10.1016/j.dib.2020.105496)
Supplement: Supplementary file 1 [file mmc1.zip › Supplementary-Data/S08-12/GM-ABCDE-3.pdb]

TITLE     Martini system ABCD-3GM1 t= 19819400.00000
REMARK    THIS IS A SIMULATION BOX
CRYST1  211.058  212.697  138.791  90.00  90.00  90.00 P 1           1
MODEL        1
ATOM      1  BB  LEU A   1      96.286 105.090  63.430  1.00  0.00           B
ATOM      2  SC1 LEU A   1      94.386 103.740  64.730  1.00  0.00           S
ATOM      3  BB  VAL A   2      98.336 103.640  60.530  1.00  0.00           B
ATOM      4  SC1 VAL A   2      98.836 103.190  58.680  1.00  0.00           S
ATOM      5  BB  PHE A   3     101.236 102.640  62.730  1.00  0.00           B
ATOM      6  SC1 PHE A   3     101.586 101.590  66.030  1.00  0.00           S
ATOM      7  SC2 PHE A   3      99.336 102.040  65.380  1.00  0.00           S
ATOM      8  SC3 PHE A   3      99.786 100.590  67.230  1.00  0.00           S
ATOM      9  BB  PHE A   4     104.786 103.240  61.530  1.00  0.00           B
ATOM     10  SC1 PHE A   4     105.586 101.590  58.730  1.00  0.00           S
ATOM     11  SC2 PHE A   4     104.036 103.390  58.330  1.00  0.00           S
ATOM     12  SC3 PHE A   4     105.536 102.690  56.580  1.00  0.00           S
ATOM     13  BB  ALA A   5     106.436 101.990  64.680  1.00  0.00           B
ATOM     14  BB  GLU A   6     109.486  99.840  64.330  1.00  0.00           B
ATOM     15  SC1 GLU A   6     108.886  97.140  64.130  1.00  0.00           S
ATOM     16  BB  ASP A   7     112.436  99.790  66.730  1.00  0.00           B
ATOM     17  SC1 ASP A   7     112.986  99.990  69.230  1.00  0.00           S
ATOM     18  BB  VAL A   8     114.586  98.440  63.880  1.00  0.00           B
ATOM     19  SC1 VAL A   8     114.886  99.940  62.580  1.00  0.00           S
ATOM     20  BB  GLY A   9     117.536  97.640  66.030  1.00  0.00           B
ATOM     21  BB  SER A  10     120.836  96.140  64.980  1.00  0.00           B
ATOM     22  SC1 SER A  10     122.236  96.790  63.780  1.00  0.00           S
ATOM     23  BB  ASN A  11     120.636  93.490  67.580  1.00  0.00           B
ATOM     24  SC1 ASN A  11     118.386  92.390  67.480  1.00  0.00           S
ATOM     25  BB  LYS A  12     120.536  93.840  71.380  1.00  0.00           B
ATOM     26  SC1 LYS A  12     121.986  92.090  72.330  1.00  0.00           S
ATOM     27  SC2 LYS A  12     121.736  89.790  74.330  1.00  0.00           S
ATOM     28  BB  GLY A  13     117.436  92.340  73.080  1.00  0.00           B
ATOM     29  BB  ALA A  14     118.236  92.640  76.780  1.00  0.00           B
ATOM     30  BB  ILE A  15     115.286  92.390  79.180  1.00  0.00           B
ATOM     31  SC1 ILE A  15     115.486  92.540  81.180  1.00  0.00           S
ATOM     32  BB  ILE A  16     112.636  94.490  77.380  1.00  0.00           B
ATOM     33  SC1 ILE A  16     113.936  94.840  75.830  1.00  0.00           S
ATOM     34  BB  GLY A  17     108.986  95.240  77.830  1.00  0.00           B
ATOM     35  BB  LEU A  18     106.886  96.140  74.730  1.00  0.00           B
ATOM     36  SC1 LEU A  18     107.336  96.490  72.130  1.00  0.00           S
ATOM     37  BB  MET A  19     103.186  96.640  74.780  1.00  0.00           B
ATOM     38  SC1 MET A  19     101.986  93.640  76.380  1.00  0.00           S
ATOM     39  BB  VAL A  20     101.736  97.390  71.330  1.00  0.00           B
ATOM     40  SC1 VAL A  20     102.586  97.390  69.530  1.00  0.00           S
ATOM     41  BB  GLY A  21      98.486  99.290  72.180  1.00  0.00           B
ATOM     42  BB  GLY A  22      95.536  99.390  69.830  1.00  0.00           B
ATOM     43  BB  VAL A  23      92.136 100.890  68.780  1.00  0.00           B
ATOM     44  SC1 VAL A  23      91.686 100.190  66.980  1.00  0.00           S
ATOM     45  BB  VAL A  24      88.986 101.240  70.880  1.00  0.00           B
ATOM     46  SC1 VAL A  24      89.036 100.990  72.880  1.00  0.00           S
ATOM     47  BB  ILE A  25      85.936 102.390  68.930  1.00  0.00           B
ATOM     48  SC1 ILE A  25      86.636 101.440  66.830  1.00  0.00           S
ATOM     49  BB  ALA A  26      83.236 103.640  71.380  1.00  0.00           B
ATOM     50  BB  LEU A  27      96.336 109.590  61.880  1.00  0.00           B
ATOM     51  SC1 LEU A  27      94.286 110.190  60.330  1.00  0.00           S
ATOM     52  BB  VAL A  28      99.536 108.340  60.280  1.00  0.00           B
ATOM     53  SC1 VAL A  28     100.786 107.940  58.780  1.00  0.00           S
ATOM     54  BB  PHE A  29     101.836 107.740  63.180  1.00  0.00           B
ATOM     55  SC1 PHE A  29     100.286 106.540  65.980  1.00  0.00           S
ATOM     56  SC2 PHE A  29     102.686 106.540  66.080  1.00  0.00           S
ATOM     57  SC3 PHE A  29     101.386 105.740  67.930  1.00  0.00           S
ATOM     58  BB  PHE A  30     105.336 106.840  62.330  1.00  0.00           B
ATOM     59  SC1 PHE A  30     107.936 107.640  60.080  1.00  0.00           S
ATOM     60  SC2 PHE A  30     105.686 107.640  59.280  1.00  0.00           S
ATOM     61  SC3 PHE A  30     107.436 106.640  57.980  1.00  0.00           S
ATOM     62  BB  ALA A  31     107.686 106.040  65.230  1.00  0.00           B
ATOM     63  BB  GLU A  32     110.586 104.790  63.080  1.00  0.00           B
ATOM     64  SC1 GLU A  32     109.786 103.390  60.430  1.00  0.00           S
ATOM     65  BB  ASP A  33     112.936 104.540  66.030  1.00  0.00           B
ATOM     66  SC1 ASP A  33     111.386 104.590  68.030  1.00  0.00           S
ATOM     67  BB  VAL A  34     116.436 103.590  64.830  1.00  0.00           B
ATOM     68  SC1 VAL A  34     117.136 104.090  63.030  1.00  0.00           S
ATOM     69  BB  GLY A  35     117.336 101.240  67.680  1.00  0.00           B
ATOM     70  BB  SER A  36     120.936 100.590  67.130  1.00  0.00           B
ATOM     71  SC1 SER A  36     121.636 101.640  65.630  1.00  0.00           S
ATOM     72  BB  ASN A  37     121.986  97.840  69.430  1.00  0.00           B
ATOM     73  SC1 ASN A  37     124.236  96.740  69.080  1.00  0.00           S
ATOM     74  BB  LYS A  38     119.386  98.390  72.080  1.00  0.00           B
ATOM     75  SC1 LYS A  38     117.336  97.840  71.130  1.00  0.00           S
ATOM     76  SC2 LYS A  38     115.686  95.790  70.080  1.00  0.00           S
ATOM     77  BB  GLY A  39     119.586  95.790  74.730  1.00  0.00           B
ATOM     78  BB  ALA A  40     119.586  96.490  78.430  1.00  0.00           B
ATOM     79  BB  ILE A  41     116.586  97.590  80.480  1.00  0.00           B
ATOM     80  SC1 ILE A  41     116.036  97.590  82.480  1.00  0.00           S
ATOM     81  BB  ILE A  42     114.286  99.090  77.830  1.00  0.00           B
ATOM     82  SC1 ILE A  42     115.536  99.690  76.230  1.00  0.00           S
ATOM     83  BB  GLY A  43     110.636  99.840  77.880  1.00  0.00           B
ATOM     84  BB  LEU A  44     107.736 100.240  75.480  1.00  0.00           B
ATOM     85  SC1 LEU A  44     108.436 101.340  73.180  1.00  0.00           S
ATOM     86  BB  MET A  45     104.136 101.290  75.530  1.00  0.00           B
ATOM     87  SC1 MET A  45     101.936 100.540  76.880  1.00  0.00           S
ATOM     88  BB  VAL A  46     102.586 102.840  72.480  1.00  0.00           B
ATOM     89  SC1 VAL A  46     103.386 101.990  70.880  1.00  0.00           S
ATOM     90  BB  GLY A  47      98.936 103.640  72.380  1.00  0.00           B
ATOM     91  BB  GLY A  48      96.886 104.240  69.230  1.00  0.00           B
ATOM     92  BB  VAL A  49      93.836 104.540  71.230  1.00  0.00           B
ATOM     93  SC1 VAL A  49      93.636 103.490  72.880  1.00  0.00           S
ATOM     94  BB  VAL A  50      90.286 105.540  70.080  1.00  0.00           B
ATOM     95  SC1 VAL A  50      89.636 105.390  68.180  1.00  0.00           S
ATOM     96  BB  ILE A  51      87.986 106.890  72.730  1.00  0.00           B
ATOM     97  SC1 ILE A  51      89.436 106.190  74.530  1.00  0.00           S
ATOM     98  BB  ALA A  52      84.836 107.990  70.930  1.00  0.00           B
ATOM     99  BB  LEU A  53      97.736 112.090  65.330  1.00  0.00           B
ATOM    100  SC1 LEU A  53      97.036 113.140  67.680  1.00  0.00           S
ATOM    101  BB  VAL A  54      99.886 112.490  62.180  1.00  0.00           B
ATOM    102  SC1 VAL A  54     100.686 112.890  60.380  1.00  0.00           S
ATOM    103  BB  PHE A  55     102.886 111.840  64.330  1.00  0.00           B
ATOM    104  SC1 PHE A  55     101.886 111.090  67.430  1.00  0.00           S
ATOM    105  SC2 PHE A  55     104.236 110.940  67.280  1.00  0.00           S
ATOM    106  SC3 PHE A  55     103.086 110.190  69.230  1.00  0.00           S
ATOM    107  BB  PHE A  56     106.436 111.690  62.880  1.00  0.00           B
ATOM    108  SC1 PHE A  56     107.536 111.690  59.780  1.00  0.00           S
ATOM    109  SC2 PHE A  56     105.436 112.840  59.780  1.00  0.00           S
ATOM    110  SC3 PHE A  56     106.286 111.940  57.730  1.00  0.00           S
ATOM    111  BB  ALA A  57     108.586 109.990  65.480  1.00  0.00           B
ATOM    112  BB  GLU A  58     112.186 109.740  64.430  1.00  0.00           B
ATOM    113  SC1 GLU A  58     111.936 110.640  61.230  1.00  0.00           S
ATOM    114  BB  ASP A  59     114.286 108.490  67.380  1.00  0.00           B
ATOM    115  SC1 ASP A  59     113.136 109.390  69.480  1.00  0.00           S
ATOM    116  BB  VAL A  60     117.736 108.190  65.780  1.00  0.00           B
ATOM    117  SC1 VAL A  60     117.286 108.840  63.930  1.00  0.00           S
ATOM    118  BB  GLY A  61     119.836 106.290  68.230  1.00  0.00           B
ATOM    119  BB  SER A  62     123.386 104.990  68.580  1.00  0.00           B
ATOM    120  SC1 SER A  62     124.886 104.590  67.430  1.00  0.00           S
ATOM    121  BB  ASN A  63     122.986 102.140  71.080  1.00  0.00           B
ATOM    122  SC1 ASN A  63     125.236 101.090  71.330  1.00  0.00           S
ATOM    123  BB  LYS A  64     120.086 103.090  73.380  1.00  0.00           B
ATOM    124  SC1 LYS A  64     117.936 103.540  72.130  1.00  0.00           S
ATOM    125  SC2 LYS A  64     115.686 104.490  70.630  1.00  0.00           S
ATOM    126  BB  GLY A  65     120.636 100.540  75.980  1.00  0.00           B
ATOM    127  BB  ALA A  66     120.586 101.140  79.680  1.00  0.00           B
ATOM    128  BB  ILE A  67     117.336 102.390  81.080  1.00  0.00           B
ATOM    129  SC1 ILE A  67     116.386 102.390  83.080  1.00  0.00           S
ATOM    130  BB  ILE A  68     115.036 103.890  78.430  1.00  0.00           B
ATOM    131  SC1 ILE A  68     116.236 104.790  76.780  1.00  0.00           S
ATOM    132  BB  GLY A  69     111.236 103.990  78.880  1.00  0.00           B
ATOM    133  BB  LEU A  70     109.036 105.340  76.080  1.00  0.00           B
ATOM    134  SC1 LEU A  70     109.286 105.990  73.480  1.00  0.00           S
ATOM    135  BB  MET A  71     105.286 105.740  75.980  1.00  0.00           B
ATOM    136  SC1 MET A  71     102.786 105.740  76.980  1.00  0.00           S
ATOM    137  BB  VAL A  72     104.486 106.590  72.380  1.00  0.00           B
ATOM    138  SC1 VAL A  72     105.486 106.040  70.680  1.00  0.00           S
ATOM    139  BB  GLY A  73     100.886 107.640  72.830  1.00  0.00           B
ATOM    140  BB  GLY A  74      98.286 108.790  70.380  1.00  0.00           B
ATOM    141  BB  VAL A  75      95.136 108.490  72.530  1.00  0.00           B
ATOM    142  SC1 VAL A  75      95.836 108.140  74.380  1.00  0.00           S
ATOM    143  BB  VAL A  76      91.936 110.040  71.280  1.00  0.00           B
ATOM    144  SC1 VAL A  76      91.936 110.890  69.480  1.00  0.00           S
ATOM    145  BB  ILE A  77      89.636 111.440  74.080  1.00  0.00           B
ATOM    146  SC1 ILE A  77      90.736 110.690  75.980  1.00  0.00           S
ATOM    147  BB  ALA A  78      86.286 112.290  72.430  1.00  0.00           B
ATOM    148  BB  LEU A  79      99.386 118.340  64.430  1.00  0.00           B
ATOM    149  SC1 LEU A  79      97.286 118.140  66.030  1.00  0.00           S
ATOM    150  BB  VAL A  80     101.836 116.990  61.880  1.00  0.00           B
ATOM    151  SC1 VAL A  80     102.486 117.140  60.030  1.00  0.00           S
ATOM    152  BB  PHE A  81     104.286 115.940  64.530  1.00  0.00           B
ATOM    153  SC1 PHE A  81     105.236 115.340  68.030  1.00  0.00           S
ATOM    154  SC2 PHE A  81     102.886 115.740  67.780  1.00  0.00           S
ATOM    155  SC3 PHE A  81     103.686 114.690  69.780  1.00  0.00           S
ATOM    156  BB  PHE A  82     107.836 115.240  63.630  1.00  0.00           B
ATOM    157  SC1 PHE A  82     109.786 115.440  60.980  1.00  0.00           S
ATOM    158  SC2 PHE A  82     107.636 116.440  60.730  1.00  0.00           S
ATOM    159  SC3 PHE A  82     109.086 116.240  58.830  1.00  0.00           S
ATOM    160  BB  ALA A  83     110.086 114.640  66.730  1.00  0.00           B
ATOM    161  BB  GLU A  84     113.736 113.690  66.030  1.00  0.00           B
ATOM    162  SC1 GLU A  84     114.286 115.390  63.480  1.00  0.00           S
ATOM    163  BB  ASP A  85     116.586 113.190  68.480  1.00  0.00           B
ATOM    164  SC1 ASP A  85     116.036 113.690  70.880  1.00  0.00           S
ATOM    165  BB  VAL A  86     120.136 112.790  67.080  1.00  0.00           B
ATOM    166  SC1 VAL A  86     120.086 113.090  65.080  1.00  0.00           S
ATOM    167  BB  GLY A  87     121.886 110.940  69.780  1.00  0.00           B
ATOM    168  BB  SER A  88     125.236 109.190  70.030  1.00  0.00           B
ATOM    169  SC1 SER A  88     126.886 108.590  69.130  1.00  0.00           S
ATOM    170  BB  ASN A  89     124.236 106.790  72.730  1.00  0.00           B
ATOM    171  SC1 ASN A  89     125.836 105.240  73.780  1.00  0.00           S
ATOM    172  BB  LYS A  90     121.236 107.890  74.730  1.00  0.00           B
ATOM    173  SC1 LYS A  90     119.386 108.040  73.530  1.00  0.00           S
ATOM    174  SC2 LYS A  90     117.486 109.240  71.530  1.00  0.00           S
ATOM    175  BB  GLY A  91     121.286 105.140  77.380  1.00  0.00           B
ATOM    176  BB  ALA A  92     122.036 105.990  80.980  1.00  0.00           B
ATOM    177  BB  ILE A  93     118.736 106.790  82.480  1.00  0.00           B
ATOM    178  SC1 ILE A  93     118.336 106.990  84.630  1.00  0.00           S
ATOM    179  BB  ILE A  94     116.486 108.490  79.980  1.00  0.00           B
ATOM    180  SC1 ILE A  94     117.586 109.190  78.080  1.00  0.00           S
ATOM    181  BB  GLY A  95     112.786 108.740  80.380  1.00  0.00           B
ATOM    182  BB  LEU A  96     111.136 109.290  77.030  1.00  0.00           B
ATOM    183  SC1 LEU A  96     113.336 108.440  75.830  1.00  0.00           S
ATOM    184  BB  MET A  97     107.386 109.940  76.680  1.00  0.00           B
ATOM    185  SC1 MET A  97     104.636 110.240  78.430  1.00  0.00           S
ATOM    186  BB  VAL A  98     106.086 110.590  73.230  1.00  0.00           B
ATOM    187  SC1 VAL A  98     107.336 110.740  71.680  1.00  0.00           S
ATOM    188  BB  GLY A  99     102.886 112.540  74.280  1.00  0.00           B
ATOM    189  BB  GLY A 100      99.686 112.290  72.180  1.00  0.00           B
ATOM    190  BB  VAL A 101      96.286 112.790  73.730  1.00  0.00           B
ATOM    191  SC1 VAL A 101      96.386 112.990  75.730  1.00  0.00           S
ATOM    192  BB  VAL A 102      93.936 114.990  71.730  1.00  0.00           B
ATOM    193  SC1 VAL A 102      93.536 115.590  69.880  1.00  0.00           S
ATOM    194  BB  ILE A 103      90.886 116.190  73.530  1.00  0.00           B
ATOM    195  SC1 ILE A 103      91.686 115.840  75.680  1.00  0.00           S
ATOM    196  BB  ALA A 104      87.936 117.890  71.880  1.00  0.00           B
ATOM    197  BB  LEU A 105     101.186 122.690  62.780  1.00  0.00           B
ATOM    198  SC1 LEU A 105     100.936 122.890  60.130  1.00  0.00           S
ATOM    199  BB  VAL A 106     104.736 121.190  62.430  1.00  0.00           B
ATOM    200  SC1 VAL A 106     106.336 121.190  61.280  1.00  0.00           S
ATOM    201  BB  PHE A 107     105.886 119.840  65.780  1.00  0.00           B
ATOM    202  SC1 PHE A 107     104.586 119.890  69.180  1.00  0.00           S
ATOM    203  SC2 PHE A 107     102.986 120.590  67.530  1.00  0.00           S
ATOM    204  SC3 PHE A 107     102.236 120.040  69.730  1.00  0.00           S
ATOM    205  BB  PHE A 108     109.336 119.340  64.430  1.00  0.00           B
ATOM    206  SC1 PHE A 108     112.336 120.890  64.080  1.00  0.00           S
ATOM    207  SC2 PHE A 108     111.736 119.540  62.230  1.00  0.00           S
ATOM    208  SC3 PHE A 108     113.286 121.340  61.930  1.00  0.00           S
ATOM    209  BB  ALA A 109     110.986 117.390  67.230  1.00  0.00           B
ATOM    210  BB  GLU A 110     114.586 118.590  67.180  1.00  0.00           B
ATOM    211  SC1 GLU A 110     113.636 121.840  68.530  1.00  0.00           S
ATOM    212  BB  ASP A 111     117.836 117.590  68.780  1.00  0.00           B
ATOM    213  SC1 ASP A 111     117.886 119.190  70.780  1.00  0.00           S
ATOM    214  BB  VAL A 112     121.386 117.140  67.380  1.00  0.00           B
ATOM    215  SC1 VAL A 112     122.136 117.490  65.580  1.00  0.00           S
ATOM    216  BB  GLY A 113     123.786 115.890  69.880  1.00  0.00           B
ATOM    217  BB  SER A 114     126.336 113.540  71.530  1.00  0.00           B
ATOM    218  SC1 SER A 114     128.236 113.840  71.380  1.00  0.00           S
ATOM    219  BB  ASN A 115     125.386 110.590  73.780  1.00  0.00           B
ATOM    220  SC1 ASN A 115     127.486 110.040  75.030  1.00  0.00           S
ATOM    221  BB  LYS A 116     123.086 112.690  75.880  1.00  0.00           B
ATOM    222  SC1 LYS A 116     121.236 113.390  74.380  1.00  0.00           S
ATOM    223  SC2 LYS A 116     119.986 115.640  72.730  1.00  0.00           S
ATOM    224  BB  GLY A 117     122.486 109.790  78.230  1.00  0.00           B
ATOM    225  BB  ALA A 118     123.086 110.040  81.980  1.00  0.00           B
ATOM    226  BB  ILE A 119     119.886 111.590  83.330  1.00  0.00           B
ATOM    227  SC1 ILE A 119     120.236 112.290  85.280  1.00  0.00           S
ATOM    228  BB  ILE A 120     117.636 113.290  80.880  1.00  0.00           B
ATOM    229  SC1 ILE A 120     118.586 114.890  79.480  1.00  0.00           S
ATOM    230  BB  GLY A 121     113.936 112.690  80.380  1.00  0.00           B
ATOM    231  BB  LEU A 122     111.436 113.690  77.630  1.00  0.00           B
ATOM    232  SC1 LEU A 122     112.736 115.990  77.430  1.00  0.00           S
ATOM    233  BB  MET A 123     107.686 114.440  76.980  1.00  0.00           B
ATOM    234  SC1 MET A 123     105.486 114.990  78.130  1.00  0.00           S
ATOM    235  BB  VAL A 124     107.136 115.290  73.480  1.00  0.00           B
ATOM    236  SC1 VAL A 124     108.186 115.740  71.780  1.00  0.00           S
ATOM    237  BB  GLY A 125     104.386 117.740  74.230  1.00  0.00           B
ATOM    238  BB  GLY A 126     101.386 115.540  74.130  1.00  0.00           B
ATOM    239  BB  VAL A 127      98.286 117.040  72.530  1.00  0.00           B
ATOM    240  SC1 VAL A 127      98.586 116.940  70.530  1.00  0.00           S
ATOM    241  BB  VAL A 128      95.686 119.240  74.330  1.00  0.00           B
ATOM    242  SC1 VAL A 128      95.486 119.040  76.330  1.00  0.00           S
ATOM    243  BB  ILE A 129      93.886 120.740  71.430  1.00  0.00           B
ATOM    244  SC1 ILE A 129      95.336 120.790  69.580  1.00  0.00           S
ATOM    245  BB  ALA A 130      90.986 121.490  73.630  1.00  0.00           B
ATOM    246  GM1 DBG B 131      -1.514  37.240  64.480  1.00  0.00            
ATOM    247  GM2 DBG B 131       0.336  40.290  64.880  1.00  0.00            
ATOM    248  GM3 DBG B 131       1.086  37.390  66.080  1.00  0.00            
ATOM    249  GM4 DBG B 131       3.236  39.090  68.230  1.00  0.00            
ATOM    250  GM5 DBG B 131       3.786  35.390  67.280  1.00  0.00            
ATOM    251  GM6 DBG B 131       4.736  37.040  69.780  1.00  0.00            
ATOM    252  GM7 DBG B 131       3.736  37.590  73.030  1.00  0.00            
ATOM    253  GM8 DBG B 131       5.086  32.690  70.530  1.00  0.00            
ATOM    254  GM9 DBG B 131       5.336  34.690  74.030  1.00  0.00            
ATOM    255 0GM1 DBG B 131       5.386  36.640  76.280  1.00  0.00            
ATOM    256 1GM1 DBG B 131       9.136  36.090  75.130  1.00  0.00            
ATOM    257 2GM1 DBG B 131       7.636  37.190  77.630  1.00  0.00            
ATOM    258 3GM1 DBG B 131       7.086  38.890  71.880  1.00  0.00            
ATOM    259 4GM1 DBG B 131       8.436  40.390  69.030  1.00  0.00            
ATOM    260 5GM1 DBG B 131       8.836  36.790  69.230  1.00  0.00            
ATOM    261 6GM1 DBG B 131      10.686  39.090  67.280  1.00  0.00            
ATOM    262 7GM1 DBG B 131       9.286  34.590  70.230  1.00  0.00            
ATOM    263  AM1 DBG B 131       2.986  34.440  62.330  1.00  0.00            
ATOM    264  AM2 DBG B 131       2.936  37.040  61.380  1.00  0.00            
ATOM    265  T1A DBG B 131       3.736  32.190  60.630  1.00  0.00            
ATOM    266  C2A DBG B 131       4.136  33.940  57.230  1.00  0.00           C
ATOM    267  C3A DBG B 131       3.036  37.790  54.130  1.00  0.00           C
ATOM    268  C4A DBG B 131       1.536  39.840  50.680  1.00  0.00           C
ATOM    269  C1B DBG B 131       4.536  39.790  59.380  1.00  0.00           C
ATOM    270  C2B DBG B 131       6.936  40.990  55.730  1.00  0.00           C
ATOM    271  C3B DBG B 131       6.386  41.540  51.930  1.00  0.00           C
ATOM    272  C4B DBG B 131       9.186  42.290  48.180  1.00  0.00           C
ATOM    273  C5B DBG B 131      12.336  41.090  46.080  1.00  0.00           C
ATOM    274  GM1 DBG C 132       7.036  10.590  59.830  1.00  0.00            
ATOM    275  GM2 DBG C 132       6.486  14.090  60.930  1.00  0.00            
ATOM    276  GM3 DBG C 132       8.486  11.790  62.080  1.00  0.00            
ATOM    277  GM4 DBG C 132       7.236  12.990  65.180  1.00  0.00            
ATOM    278  GM5 DBG C 132      11.136  13.290  64.830  1.00  0.00            
ATOM    279  GM6 DBG C 132       9.386  13.040  67.280  1.00  0.00            
ATOM    280  GM7 DBG C 132       8.536  10.940  69.330  1.00  0.00            
ATOM    281  GM8 DBG C 132      13.886  12.840  68.580  1.00  0.00            
ATOM    282  GM9 DBG C 132      11.736  11.190  70.730  1.00  0.00            
ATOM    283 0GM1 DBG C 132       9.986   9.090  72.030  1.00  0.00            
ATOM    284 1GM1 DBG C 132      11.086  11.790  74.680  1.00  0.00            
ATOM    285 2GM1 DBG C 132       9.736   8.690  74.680  1.00  0.00            
ATOM    286 3GM1 DBG C 132       7.136  14.190  70.080  1.00  0.00            
ATOM    287 4GM1 DBG C 132       6.436  17.140  68.330  1.00  0.00            
ATOM    288 5GM1 DBG C 132       9.886  16.790  69.480  1.00  0.00            
ATOM    289 6GM1 DBG C 132       7.236  20.040  70.030  1.00  0.00            
ATOM    290 7GM1 DBG C 132      11.286  16.340  71.330  1.00  0.00            
ATOM    291  AM1 DBG C 132      12.136  12.990  58.980  1.00  0.00            
ATOM    292  AM2 DBG C 132      11.986  15.340  60.230  1.00  0.00            
ATOM    293  T1A DBG C 132      13.986  12.790  56.730  1.00  0.00            
ATOM    294  C2A DBG C 132      17.686  14.390  55.130  1.00  0.00           C
ATOM    295  C3A DBG C 132      19.386  18.640  55.730  1.00  0.00           C
ATOM    296  C4A DBG C 132      18.436  23.240  56.530  1.00  0.00           C
ATOM    297  C1B DBG C 132      12.786  18.890  59.480  1.00  0.00           C
ATOM    298  C2B DBG C 132      14.636  20.440  56.380  1.00  0.00           C
ATOM    299  C3B DBG C 132      13.336  24.490  53.880  1.00  0.00           C
ATOM    300  C4B DBG C 132      16.736  26.390  51.130  1.00  0.00           C
ATOM    301  C5B DBG C 132      14.736  28.340  46.580  1.00  0.00           C
ATOM    302  GM1 DBG D 133     109.186 120.940  70.180  1.00  0.00            
ATOM    303  GM2 DBG D 133     110.236 124.090  71.780  1.00  0.00            
ATOM    304  GM3 DBG D 133     107.586 123.440  70.330  1.00  0.00            
ATOM    305  GM4 DBG D 133     105.836 126.240  71.780  1.00  0.00            
ATOM    306  GM5 DBG D 133     104.636 122.690  72.730  1.00  0.00            
ATOM    307  GM6 DBG D 133     103.236 125.090  72.780  1.00  0.00            
ATOM    308  GM7 DBG D 133     100.836 126.490  70.980  1.00  0.00            
ATOM    309  GM8 DBG D 133     100.636 121.240  73.280  1.00  0.00            
ATOM    310  GM9 DBG D 133      98.436 124.090  72.380  1.00  0.00            
ATOM    311 0GM1 DBG D 133      96.386 126.290  72.080  1.00  0.00            
ATOM    312 1GM1 DBG D 133      95.236 124.140  75.180  1.00  0.00            
ATOM    313 2GM1 DBG D 133      93.986 126.140  73.280  1.00  0.00            
ATOM    314 3GM1 DBG D 133     101.836 128.190  74.030  1.00  0.00            
ATOM    315 4GM1 DBG D 133     104.636 128.790  75.980  1.00  0.00            
ATOM    316 5GM1 DBG D 133     102.636 125.890  76.930  1.00  0.00            
ATOM    317 6GM1 DBG D 133     103.386 128.240  79.130  1.00  0.00            
ATOM    318 7GM1 DBG D 133     100.536 124.340  77.130  1.00  0.00            
ATOM    319  AM1 DBG D 133     110.436 124.890  66.380  1.00  0.00            
ATOM    320  AM2 DBG D 133     108.436 124.390  64.580  1.00  0.00            
ATOM    321  T1A DBG D 133     112.386 127.090  64.930  1.00  0.00            
ATOM    322  C2A DBG D 133     111.036 130.540  61.280  1.00  0.00           C
ATOM    323  C3A DBG D 133     109.886 132.490  57.330  1.00  0.00           C
ATOM    324  C4A DBG D 133     105.636 135.240  55.880  1.00  0.00           C
ATOM    325  C1B DBG D 133     109.436 124.590  61.180  1.00  0.00           C
ATOM    326  C2B DBG D 133     110.586 126.790  57.230  1.00  0.00           C
ATOM    327  C3B DBG D 133     110.736 129.890  53.080  1.00  0.00           C
ATOM    328  C4B DBG D 133     111.336 134.440  53.080  1.00  0.00           C
ATOM    329  C5B DBG D 133     112.336 137.640  52.730  1.00  0.00           C
ATOM    330  GM1 DBG E 134      41.086  19.940  67.630  1.00  0.00            
ATOM    331  GM2 DBG E 134      42.536  17.240  69.330  1.00  0.00            
ATOM    332  GM3 DBG E 134      43.486  20.340  69.630  1.00  0.00            
ATOM    333  GM4 DBG E 134      45.036  19.040  72.880  1.00  0.00            
ATOM    334  GM5 DBG E 134      43.686  22.690  72.580  1.00  0.00            
ATOM    335  GM6 DBG E 134      45.536  21.440  74.630  1.00  0.00            
ATOM    336  GM7 DBG E 134      48.836  21.090  75.330  1.00  0.00            
ATOM    337  GM8 DBG E 134      45.936  25.990  75.280  1.00  0.00            
ATOM    338  GM9 DBG E 134      48.786  24.190  76.980  1.00  0.00            
ATOM    339 0GM1 DBG E 134      50.486  21.940  77.980  1.00  0.00            
ATOM    340 1GM1 DBG E 134      50.436  24.990  80.480  1.00  0.00            
ATOM    341 2GM1 DBG E 134      52.436  22.390  79.730  1.00  0.00            
ATOM    342 3GM1 DBG E 134      46.286  19.090  77.680  1.00  0.00            
ATOM    343 4GM1 DBG E 134      42.986  17.890  77.530  1.00  0.00            
ATOM    344 5GM1 DBG E 134      43.336  21.390  78.480  1.00  0.00            
ATOM    345 6GM1 DBG E 134      40.686  19.340  79.930  1.00  0.00            
ATOM    346 7GM1 DBG E 134      44.486  23.540  79.480  1.00  0.00            
ATOM    347  AM1 DBG E 134      46.636  18.890  66.780  1.00  0.00            
ATOM    348  AM2 DBG E 134      46.036  21.140  65.230  1.00  0.00            
ATOM    349  T1A DBG E 134      47.436  16.790  65.230  1.00  0.00            
ATOM    350  C2A DBG E 134      48.986  16.990  61.030  1.00  0.00           C
ATOM    351  C3A DBG E 134      45.736  19.440  57.980  1.00  0.00           C
ATOM    352  C4A DBG E 134      44.186  23.590  57.430  1.00  0.00           C
ATOM    353  C1B DBG E 134      47.686  22.890  62.480  1.00  0.00           C
ATOM    354  C2B DBG E 134      48.986  24.640  57.480  1.00  0.00           C
ATOM    355  C3B DBG E 134      48.136  25.740  53.680  1.00  0.00           C
ATOM    356  C4B DBG E 134      48.536  28.090  49.880  1.00  0.00           C
ATOM    357  C5B DBG E 134      45.686  29.690  47.330  1.00  0.00           C
ATOM    358  GM1 DBG F 135     125.936 120.440  68.480  1.00  0.00            
ATOM    359  GM2 DBG F 135     122.536 121.290  69.730  1.00  0.00            
ATOM    360  GM3 DBG F 135     124.836 122.590  70.230  1.00  0.00            
ATOM    361  GM4 DBG F 135     122.936 124.440  72.830  1.00  0.00            
ATOM    362  GM5 DBG F 135     126.586 125.640  72.230  1.00  0.00            
ATOM    363  GM6 DBG F 135     124.986 125.590  74.730  1.00  0.00            
ATOM    364  GM7 DBG F 135     124.586 123.390  77.480  1.00  0.00            
ATOM    365  GM8 DBG F 135     129.386 126.340  76.680  1.00  0.00            
ATOM    366  GM9 DBG F 135     127.486 125.140  79.030  1.00  0.00            
ATOM    367 0GM1 DBG F 135     126.536 123.990  81.630  1.00  0.00            
ATOM    368 1GM1 DBG F 135     128.586 127.240  82.430  1.00  0.00            
ATOM    369 2GM1 DBG F 135     127.986 124.690  83.780  1.00  0.00            
ATOM    370 3GM1 DBG F 135     122.086 126.790  77.180  1.00  0.00            
ATOM    371 4GM1 DBG F 135     121.436 129.440  75.030  1.00  0.00            
ATOM    372 5GM1 DBG F 135     124.686 129.590  76.730  1.00  0.00            
ATOM    373 6GM1 DBG F 135     122.436 131.890  76.580  1.00  0.00            
ATOM    374 7GM1 DBG F 135     125.886 129.740  78.980  1.00  0.00            
ATOM    375  AM1 DBG F 135     125.586 125.840  66.630  1.00  0.00            
ATOM    376  AM2 DBG F 135     122.986 125.040  66.730  1.00  0.00            
ATOM    377  T1A DBG F 135     126.886 126.290  64.280  1.00  0.00            
ATOM    378  C2A DBG F 135     125.336 126.040  59.930  1.00  0.00           C
ATOM    379  C3A DBG F 135     121.486 123.090  57.930  1.00  0.00           C
ATOM    380  C4A DBG F 135     117.936 121.840  55.630  1.00  0.00           C
ATOM    381  C1B DBG F 135     121.386 125.840  63.730  1.00  0.00           C
ATOM    382  C2B DBG F 135     119.986 127.990  60.530  1.00  0.00           C
ATOM    383  C3B DBG F 135     118.186 128.140  55.730  1.00  0.00           C
ATOM    384  C4B DBG F 135     114.786 127.490  54.130  1.00  0.00           C
ATOM    385  C5B DBG F 135     114.036 126.940  50.430  1.00  0.00           C
ATOM    386  GM1 DBG G 136      26.786  23.740  70.580  1.00  0.00            
ATOM    387  GM2 DBG G 136      23.386  22.640  71.380  1.00  0.00            
ATOM    388  GM3 DBG G 136      24.736  25.490  71.830  1.00  0.00            
ATOM    389  GM4 DBG G 136      22.336  25.490  74.480  1.00  0.00            
ATOM    390  GM5 DBG G 136      23.336  28.840  72.830  1.00  0.00            
ATOM    391  GM6 DBG G 136      22.486  28.190  75.680  1.00  0.00            
ATOM    392  GM7 DBG G 136      23.636  27.390  78.830  1.00  0.00            
ATOM    393  GM8 DBG G 136      25.136  31.840  75.630  1.00  0.00            
ATOM    394  GM9 DBG G 136      25.436  30.390  78.930  1.00  0.00            
ATOM    395 0GM1 DBG G 136      25.886  28.890  81.480  1.00  0.00            
ATOM    396 1GM1 DBG G 136      27.736  32.390  81.480  1.00  0.00            
ATOM    397 2GM1 DBG G 136      28.186  29.740  82.630  1.00  0.00            
ATOM    398 3GM1 DBG G 136      19.586  27.590  77.980  1.00  0.00            
ATOM    399 4GM1 DBG G 136      17.386  27.690  75.330  1.00  0.00            
ATOM    400 5GM1 DBG G 136      19.186  30.790  75.980  1.00  0.00            
ATOM    401 6GM1 DBG G 136      16.236  30.740  75.080  1.00  0.00            
ATOM    402 7GM1 DBG G 136      20.236  32.390  77.580  1.00  0.00            
ATOM    403  AM1 DBG G 136      24.186  28.240  68.030  1.00  0.00            
ATOM    404  AM2 DBG G 136      22.436  26.390  67.830  1.00  0.00            
ATOM    405  T1A DBG G 136      25.136  29.890  65.980  1.00  0.00            
ATOM    406  C2A DBG G 136      22.136  29.640  62.480  1.00  0.00           C
ATOM    407  C3A DBG G 136      18.186  26.190  61.780  1.00  0.00           C
ATOM    408  C4A DBG G 136      15.536  23.440  61.230  1.00  0.00           C
ATOM    409  C1B DBG G 136      22.386  24.840  64.280  1.00  0.00           C
ATOM    410  C2B DBG G 136      22.586  25.590  59.630  1.00  0.00           C
ATOM    411  C3B DBG G 136      21.486  26.940  54.930  1.00  0.00           C
ATOM    412  C4B DBG G 136      23.186  27.140  51.330  1.00  0.00           C
ATOM    413  C5B DBG G 136      23.486  31.490  50.830  1.00  0.00           C
ATOM    414  GM1 DBG H 137     107.036 133.640  61.330  1.00  0.00            
ATOM    415  GM2 DBG H 137     105.886 135.640  64.180  1.00  0.00            
ATOM    416  GM3 DBG H 137     104.836 132.840  63.280  1.00  0.00            
ATOM    417  GM4 DBG H 137     102.286 134.090  65.230  1.00  0.00            
ATOM    418  GM5 DBG H 137     102.936 130.290  64.730  1.00  0.00            
ATOM    419  GM6 DBG H 137     100.336 131.790  65.230  1.00  0.00            
ATOM    420  GM7 DBG H 137      97.786 133.040  63.130  1.00  0.00            
ATOM    421  GM8 DBG H 137      99.636 127.690  63.730  1.00  0.00            
ATOM    422  GM9 DBG H 137      96.686 129.590  62.580  1.00  0.00            
ATOM    423 0GM1 DBG H 137      94.336 131.240  61.680  1.00  0.00            
ATOM    424 1GM1 DBG H 137      93.136 128.340  64.080  1.00  0.00            
ATOM    425 2GM1 DBG H 137      91.936 130.190  62.280  1.00  0.00            
ATOM    426 3GM1 DBG H 137      97.686 133.690  66.880  1.00  0.00            
ATOM    427 4GM1 DBG H 137      99.736 133.590  69.680  1.00  0.00            
ATOM    428 5GM1 DBG H 137      98.536 130.340  68.530  1.00  0.00            
ATOM    429 6GM1 DBG H 137      98.486 131.140  71.680  1.00  0.00            
ATOM    430 7GM1 DBG H 137      96.936 128.390  67.580  1.00  0.00            
ATOM    431  AM1 DBG H 137     101.586 132.890  59.580  1.00  0.00            
ATOM    432  AM2 DBG H 137     100.786 130.440  60.180  1.00  0.00            
ATOM    433  T1A DBG H 137     100.136 134.240  57.380  1.00  0.00            
ATOM    434  C2A DBG H 137     100.836 131.940  54.180  1.00  0.00           C
ATOM    435  C3A DBG H 137      98.686 129.740  51.580  1.00  0.00           C
ATOM    436  C4A DBG H 137      94.736 125.890  51.230  1.00  0.00           C
ATOM    437  C1B DBG H 137     101.486 128.040  57.480  1.00  0.00           C
ATOM    438  C2B DBG H 137     102.986 127.190  53.280  1.00  0.00           C
ATOM    439  C3B DBG H 137     102.536 128.890  49.130  1.00  0.00           C
ATOM    440  C4B DBG H 137     102.536 129.040  45.080  1.00  0.00           C
ATOM    441  C5B DBG H 137     103.286 130.290  41.130  1.00  0.00           C
ATOM    442  GM1 DBG I 138      14.136  19.340  64.130  1.00  0.00            
ATOM    443  GM2 DBG I 138      13.936  17.440  67.180  1.00  0.00            
ATOM    444  GM3 DBG I 138      15.786  19.690  67.030  1.00  0.00            
ATOM    445  GM4 DBG I 138      16.486  17.840  70.080  1.00  0.00            
ATOM    446  GM5 DBG I 138      14.486  21.090  70.680  1.00  0.00            
ATOM    447  GM6 DBG I 138      16.236  19.540  72.530  1.00  0.00            
ATOM    448  GM7 DBG I 138      19.436  20.290  73.780  1.00  0.00            
ATOM    449  GM8 DBG I 138      14.686  23.390  74.380  1.00  0.00            
ATOM    450  GM9 DBG I 138      18.136  22.690  75.980  1.00  0.00            
ATOM    451 0GM1 DBG I 138      20.936  22.040  76.830  1.00  0.00            
ATOM    452 1GM1 DBG I 138      18.586  22.540  79.980  1.00  0.00            
ATOM    453 2GM1 DBG I 138      21.636  22.740  79.330  1.00  0.00            
ATOM    454 3GM1 DBG I 138      17.286  17.490  75.380  1.00  0.00            
ATOM    455 4GM1 DBG I 138      14.686  15.190  75.130  1.00  0.00            
ATOM    456 5GM1 DBG I 138      13.736  18.440  76.430  1.00  0.00            
ATOM    457 6GM1 DBG I 138      11.986  15.340  77.230  1.00  0.00            
ATOM    458 7GM1 DBG I 138      14.136  20.340  78.330  1.00  0.00            
ATOM    459  AM1 DBG I 138      19.686  17.890  64.330  1.00  0.00            
ATOM    460  AM2 DBG I 138      19.686  20.690  63.980  1.00  0.00            
ATOM    461  T1A DBG I 138      22.186  16.290  64.130  1.00  0.00            
ATOM    462  C2A DBG I 138      25.386  18.340  61.180  1.00  0.00           C
ATOM    463  C3A DBG I 138      26.686  22.340  60.280  1.00  0.00           C
ATOM    464  C4A DBG I 138      26.686  25.440  56.580  1.00  0.00           C
ATOM    465  C1B DBG I 138      19.886  20.740  60.330  1.00  0.00           C
ATOM    466  C2B DBG I 138      23.036  21.990  56.630  1.00  0.00           C
ATOM    467  C3B DBG I 138      21.336  21.690  52.430  1.00  0.00           C
ATOM    468  C4B DBG I 138      22.386  19.340  48.730  1.00  0.00           C
ATOM    469  C5B DBG I 138      21.636  18.640  43.730  1.00  0.00           C
ATOM    470  GM1 DBG J 139     102.486 138.240  66.580  1.00  0.00            
ATOM    471  GM2 DBG J 139     103.086 140.190  69.430  1.00  0.00            
ATOM    472  GM3 DBG J 139     104.286 140.740  67.030  1.00  0.00            
ATOM    473  GM4 DBG J 139     105.586 143.190  69.230  1.00  0.00            
ATOM    474  GM5 DBG J 139     104.536 144.340  65.680  1.00  0.00            
ATOM    475  GM6 DBG J 139     106.286 145.740  67.780  1.00  0.00            
ATOM    476  GM7 DBG J 139     109.836 145.590  68.130  1.00  0.00            
ATOM    477  GM8 DBG J 139     106.736 147.690  63.830  1.00  0.00            
ATOM    478  GM9 DBG J 139     110.136 148.240  65.730  1.00  0.00            
ATOM    479 0GM1 DBG J 139     112.536 148.490  67.530  1.00  0.00            
ATOM    480 1GM1 DBG J 139     111.136 151.890  66.080  1.00  0.00            
ATOM    481 2GM1 DBG J 139     113.536 150.940  67.880  1.00  0.00            
ATOM    482 3GM1 DBG J 139     107.986 147.490  70.530  1.00  0.00            
ATOM    483 4GM1 DBG J 139     104.936 147.490  72.180  1.00  0.00            
ATOM    484 5GM1 DBG J 139     105.036 149.390  69.080  1.00  0.00            
ATOM    485 6GM1 DBG J 139     103.286 150.390  71.880  1.00  0.00            
ATOM    486 7GM1 DBG J 139     106.386 151.190  67.730  1.00  0.00            
ATOM    487  AM1 DBG J 139     105.736 140.190  62.430  1.00  0.00            
ATOM    488  AM2 DBG J 139     104.786 142.740  61.180  1.00  0.00            
ATOM    489  T1A DBG J 139     107.636 139.140  60.730  1.00  0.00            
ATOM    490  C2A DBG J 139     109.936 138.690  57.830  1.00  0.00           C
ATOM    491  C3A DBG J 139     107.636 139.840  53.730  1.00  0.00           C
ATOM    492  C4A DBG J 139     104.386 141.490  52.080  1.00  0.00           C
ATOM    493  C1B DBG J 139     107.386 143.990  59.180  1.00  0.00           C
ATOM    494  C2B DBG J 139     109.986 144.740  56.030  1.00  0.00           C
ATOM    495  C3B DBG J 139     111.836 143.240  53.080  1.00  0.00           C
ATOM    496  C4B DBG J 139     115.686 142.640  51.930  1.00  0.00           C
ATOM    497  C5B DBG J 139     118.536 143.990  48.930  1.00  0.00           C
ATOM    498  GM1 DBG K 140      95.536 136.490  60.180  1.00  0.00            
ATOM    499  GM2 DBG K 140      93.586 139.090  61.180  1.00  0.00            
ATOM    500  GM3 DBG K 140      95.986 137.840  62.880  1.00  0.00            
ATOM    501  GM4 DBG K 140      93.636 137.890  65.680  1.00  0.00            
ATOM    502  GM5 DBG K 140      97.386 138.640  66.330  1.00  0.00            
ATOM    503  GM6 DBG K 140      95.136 138.040  68.280  1.00  0.00            
ATOM    504  GM7 DBG K 140      94.286 135.290  70.130  1.00  0.00            
ATOM    505  GM8 DBG K 140      98.836 138.640  69.530  1.00  0.00            
ATOM    506  GM9 DBG K 140      96.786 136.640  72.080  1.00  0.00            
ATOM    507 0GM1 DBG K 140      95.086 134.690  73.580  1.00  0.00            
ATOM    508 1GM1 DBG K 140      98.186 136.040  75.630  1.00  0.00            
ATOM    509 2GM1 DBG K 140      95.986 133.940  75.980  1.00  0.00            
ATOM    510 3GM1 DBG K 140      92.486 139.090  70.830  1.00  0.00            
ATOM    511 4GM1 DBG K 140      90.836 141.290  68.680  1.00  0.00            
ATOM    512 5GM1 DBG K 140      94.386 141.990  69.230  1.00  0.00            
ATOM    513 6GM1 DBG K 140      92.086 144.540  68.930  1.00  0.00            
ATOM    514 7GM1 DBG K 140      96.186 142.240  71.130  1.00  0.00            
ATOM    515  AM1 DBG K 140     100.886 137.990  62.030  1.00  0.00            
ATOM    516  AM2 DBG K 140     100.236 140.540  62.580  1.00  0.00            
ATOM    517  T1A DBG K 140     103.086 137.390  60.080  1.00  0.00            
ATOM    518  C2A DBG K 140     104.186 140.190  57.280  1.00  0.00           C
ATOM    519  C3A DBG K 140     103.436 145.340  57.130  1.00  0.00           C
ATOM    520  C4A DBG K 140      99.536 147.790  57.280  1.00  0.00           C
ATOM    521  C1B DBG K 140      97.836 141.790  60.030  1.00  0.00           C
ATOM    522  C2B DBG K 140      98.886 139.040  56.880  1.00  0.00           C
ATOM    523  C3B DBG K 140     101.686 137.090  53.030  1.00  0.00           C
ATOM    524  C4B DBG K 140     101.236 134.390  49.930  1.00  0.00           C
ATOM    525  C5B DBG K 140     103.386 133.490  46.130  1.00  0.00           C
ATOM    526  GM1 DBG L 141      94.386  96.090  66.380  1.00  0.00            
ATOM    527  GM2 DBG L 141      97.786  95.790  67.630  1.00  0.00            
ATOM    528  GM3 DBG L 141      95.386  93.440  66.980  1.00  0.00            
ATOM    529  GM4 DBG L 141      96.036  92.990  70.280  1.00  0.00            
ATOM    530  GM5 DBG L 141      94.636  89.940  68.280  1.00  0.00            
ATOM    531  GM6 DBG L 141      94.936  90.340  71.180  1.00  0.00            
ATOM    532  GM7 DBG L 141      93.036  90.840  73.580  1.00  0.00            
ATOM    533  GM8 DBG L 141      91.936  86.690  69.830  1.00  0.00            
ATOM    534  GM9 DBG L 141      91.336  87.790  73.080  1.00  0.00            
ATOM    535 0GM1 DBG L 141      90.386  88.590  75.830  1.00  0.00            
ATOM    536 1GM1 DBG L 141      90.136  84.740  75.080  1.00  0.00            
ATOM    537 2GM1 DBG L 141      89.436  86.640  77.430  1.00  0.00            
ATOM    538 3GM1 DBG L 141      96.586  90.140  74.530  1.00  0.00            
ATOM    539 4GM1 DBG L 141      99.636  90.640  72.930  1.00  0.00            
ATOM    540 5GM1 DBG L 141      98.086  87.440  72.280  1.00  0.00            
ATOM    541 6GM1 DBG L 141     101.036  87.490  72.630  1.00  0.00            
ATOM    542 7GM1 DBG L 141      96.486  85.440  72.580  1.00  0.00            
ATOM    543  AM1 DBG L 141      94.336  91.790  62.630  1.00  0.00            
ATOM    544  AM2 DBG L 141      96.136  93.590  61.580  1.00  0.00            
ATOM    545  T1A DBG L 141      92.336  91.140  60.880  1.00  0.00            
ATOM    546  C2A DBG L 141      90.936  92.190  56.880  1.00  0.00           C
ATOM    547  C3A DBG L 141      92.936  93.390  52.680  1.00  0.00           C
ATOM    548  C4A DBG L 141      96.236  95.290  49.630  1.00  0.00           C
ATOM    549  C1B DBG L 141      95.336  95.190  58.630  1.00  0.00           C
ATOM    550  C2B DBG L 141      96.786  96.390  54.180  1.00  0.00           C
ATOM    551  C3B DBG L 141     100.186  98.090  52.530  1.00  0.00           C
ATOM    552  C4B DBG L 141     100.886 100.940  49.180  1.00  0.00           C
ATOM    553  C5B DBG L 141     101.136  99.890  44.180  1.00  0.00           C
ATOM    554  GM1 DBG M 142       4.086   1.590  60.530  1.00  0.00            
ATOM    555  GM2 DBG M 142       2.886   4.590  62.080  1.00  0.00            
ATOM    556  GM3 DBG M 142       5.486   2.890  62.880  1.00  0.00            
ATOM    557  GM4 DBG M 142       4.186   3.340  66.180  1.00  0.00            
ATOM    558  GM5 DBG M 142       8.036   3.490  65.630  1.00  0.00            
ATOM    559  GM6 DBG M 142       6.286   2.540  68.130  1.00  0.00            
ATOM    560  GM7 DBG M 142       5.136  -0.610  69.380  1.00  0.00            
ATOM    561  GM8 DBG M 142      10.486   1.240  69.380  1.00  0.00            
ATOM    562  GM9 DBG M 142       8.136  -0.860  71.180  1.00  0.00            
ATOM    563 0GM1 DBG M 142       5.786  -2.260  72.480  1.00  0.00            
ATOM    564 1GM1 DBG M 142       7.486   0.290  74.930  1.00  0.00            
ATOM    565 2GM1 DBG M 142       4.986  -1.660  74.930  1.00  0.00            
ATOM    566 3GM1 DBG M 142       4.186   2.640  71.130  1.00  0.00            
ATOM    567 4GM1 DBG M 142       3.036   5.890  70.680  1.00  0.00            
ATOM    568 5GM1 DBG M 142       6.636   5.590  71.230  1.00  0.00            
ATOM    569 6GM1 DBG M 142       5.386   8.090  71.780  1.00  0.00            
ATOM    570 7GM1 DBG M 142       8.586   4.240  72.680  1.00  0.00            
ATOM    571  AM1 DBG M 142       9.086   3.540  59.730  1.00  0.00            
ATOM    572  AM2 DBG M 142       7.336   5.390  59.030  1.00  0.00            
ATOM    573  T1A DBG M 142      11.186   3.190  57.630  1.00  0.00            
ATOM    574  C2A DBG M 142       9.636   3.240  52.880  1.00  0.00           C
ATOM    575  C3A DBG M 142       8.486   7.990  52.630  1.00  0.00           C
ATOM    576  C4A DBG M 142       8.836  11.640  55.330  1.00  0.00           C
ATOM    577  C1B DBG M 142       5.536   4.540  56.030  1.00  0.00           C
ATOM    578  C2B DBG M 142       4.286   8.190  53.780  1.00  0.00           C
ATOM    579  C3B DBG M 142       5.436   9.440  49.380  1.00  0.00           C
ATOM    580  C4B DBG M 142       6.636  11.690  45.980  1.00  0.00           C
ATOM    581  C5B DBG M 142       5.686  14.240  42.880  1.00  0.00           C
ATOM    582  GM1 DBG N 143     109.736 159.340  62.230  1.00  0.00            
ATOM    583  GM2 DBG N 143     111.336 156.390  63.330  1.00  0.00            
ATOM    584  GM3 DBG N 143     108.636 157.290  64.230  1.00  0.00            
ATOM    585  GM4 DBG N 143     110.186 156.140  67.380  1.00  0.00            
ATOM    586  GM5 DBG N 143     106.336 156.040  67.130  1.00  0.00            
ATOM    587  GM6 DBG N 143     108.136 156.840  69.430  1.00  0.00            
ATOM    588  GM7 DBG N 143     109.986 159.640  70.730  1.00  0.00            
ATOM    589  GM8 DBG N 143     104.286 159.440  70.780  1.00  0.00            
ATOM    590  GM9 DBG N 143     107.236 160.340  72.780  1.00  0.00            
ATOM    591 0GM1 DBG N 143     109.836 160.940  74.180  1.00  0.00            
ATOM    592 1GM1 DBG N 143     106.786 161.190  76.630  1.00  0.00            
ATOM    593 2GM1 DBG N 143     110.186 161.690  76.730  1.00  0.00            
ATOM    594 3GM1 DBG N 143     110.236 155.840  72.280  1.00  0.00            
ATOM    595 4GM1 DBG N 143     110.786 152.540  71.330  1.00  0.00            
ATOM    596 5GM1 DBG N 143     107.336 153.440  71.780  1.00  0.00            
ATOM    597 6GM1 DBG N 143     109.236 151.090  73.530  1.00  0.00            
ATOM    598 7GM1 DBG N 143     105.386 154.890  73.380  1.00  0.00            
ATOM    599  AM1 DBG N 143     104.036 159.490  63.530  1.00  0.00            
ATOM    600  AM2 DBG N 143     104.136 157.590  61.430  1.00  0.00            
ATOM    601  T1A DBG N 143     101.436 160.640  63.280  1.00  0.00            
ATOM    602  C2A DBG N 143      98.886 159.690  59.880  1.00  0.00           C
ATOM    603  C3A DBG N 143      97.236 160.390  55.430  1.00  0.00           C
ATOM    604  C4A DBG N 143      97.486 157.540  51.430  1.00  0.00           C
ATOM    605  C1B DBG N 143     106.686 157.940  59.030  1.00  0.00           C
ATOM    606  C2B DBG N 143     107.486 158.490  54.130  1.00  0.00           C
ATOM    607  C3B DBG N 143     107.136 156.690  49.730  1.00  0.00           C
ATOM    608  C4B DBG N 143     108.236 154.240  46.180  1.00  0.00           C
ATOM    609  C5B DBG N 143     106.336 153.040  41.880  1.00  0.00           C
ATOM    610  GM1 DBG O 144     104.436  98.190  61.930  1.00  0.00            
ATOM    611  GM2 DBG O 144     102.886  97.640  64.980  1.00  0.00            
ATOM    612  GM3 DBG O 144     103.386  95.390  62.880  1.00  0.00            
ATOM    613  GM4 DBG O 144     100.836  93.490  64.630  1.00  0.00            
ATOM    614  GM5 DBG O 144     103.636  91.190  63.180  1.00  0.00            
ATOM    615  GM6 DBG O 144     101.186  90.540  64.880  1.00  0.00            
ATOM    616  GM7 DBG O 144      98.336  89.090  64.480  1.00  0.00            
ATOM    617  GM8 DBG O 144     103.036  86.040  63.530  1.00  0.00            
ATOM    618  GM9 DBG O 144      99.836  85.940  64.980  1.00  0.00            
ATOM    619 0GM1 DBG O 144      96.936  86.140  65.730  1.00  0.00            
ATOM    620 1GM1 DBG O 144      98.986  84.190  68.480  1.00  0.00            
ATOM    621 2GM1 DBG O 144      96.036  84.540  67.680  1.00  0.00            
ATOM    622 3GM1 DBG O 144      99.486  90.140  68.130  1.00  0.00            
ATOM    623 4GM1 DBG O 144     101.286  92.840  69.330  1.00  0.00            
ATOM    624 5GM1 DBG O 144     103.286  89.940  68.380  1.00  0.00            
ATOM    625 6GM1 DBG O 144     103.886  91.890  71.280  1.00  0.00            
ATOM    626 7GM1 DBG O 144     103.636  87.390  68.430  1.00  0.00            
ATOM    627  AM1 DBG O 144      98.736  98.040  62.580  1.00  0.00            
ATOM    628  AM2 DBG O 144      99.836  97.690  59.980  1.00  0.00            
ATOM    629  T1A DBG O 144      96.186  99.040  62.780  1.00  0.00            
ATOM    630  C2A DBG O 144      94.536 100.090  59.930  1.00  0.00           C
ATOM    631  C3A DBG O 144      94.486 100.640  55.930  1.00  0.00           C
ATOM    632  C4A DBG O 144      95.686 100.590  51.580  1.00  0.00           C
ATOM    633  C1B DBG O 144     101.586  99.390  57.380  1.00  0.00           C
ATOM    634  C2B DBG O 144     101.236 102.890  54.230  1.00  0.00           C
ATOM    635  C3B DBG O 144     103.186 106.490  54.630  1.00  0.00           C
ATOM    636  C4B DBG O 144     106.186 109.040  53.880  1.00  0.00           C
ATOM    637  C5B DBG O 144     108.236 110.840  50.080  1.00  0.00           C
ATOM    638  GM1 DBG P 145     201.486  37.390  59.830  1.00  0.00            
ATOM    639  GM2 DBG P 145     200.336  35.890  62.880  1.00  0.00            
ATOM    640  GM3 DBG P 145     200.886  38.840  62.430  1.00  0.00            
ATOM    641  GM4 DBG P 145     201.486  38.440  66.130  1.00  0.00            
ATOM    642  GM5 DBG P 145     201.436  41.990  64.530  1.00  0.00            
ATOM    643  GM6 DBG P 145     202.786  40.890  67.230  1.00  0.00            
ATOM    644  GM7 DBG P 145     206.036  39.190  67.630  1.00  0.00            
ATOM    645  GM8 DBG P 145     205.486  44.790  66.930  1.00  0.00            
ATOM    646  GM9 DBG P 145     207.486  42.140  68.280  1.00  0.00            
ATOM    647 0GM1 DBG P 145     209.486  39.940  68.880  1.00  0.00            
ATOM    648 1GM1 DBG P 145     207.936  41.690  72.080  1.00  0.00            
ATOM    649 2GM1 DBG P 145     210.736  40.240  71.230  1.00  0.00            
ATOM    650 3GM1 DBG P 145     203.686  39.790  70.680  1.00  0.00            
ATOM    651 4GM1 DBG P 145     200.286  39.790  71.380  1.00  0.00            
ATOM    652 5GM1 DBG P 145     201.786  43.040  70.730  1.00  0.00            
ATOM    653 6GM1 DBG P 145     199.486  42.440  73.230  1.00  0.00            
ATOM    654 7GM1 DBG P 145     203.886  44.890  71.980  1.00  0.00            
ATOM    655  AM1 DBG P 145     205.736  39.840  62.680  1.00  0.00            
ATOM    656  AM2 DBG P 145     206.436  38.540  60.480  1.00  0.00            
ATOM    657  T1A DBG P 145     207.136  42.190  63.030  1.00  0.00            
ATOM    658  C2A DBG P 145     210.936  42.040  60.580  1.00  0.00           C
ATOM    659  C3A DBG P 145     212.186  41.890  55.980  1.00  0.00           C
ATOM    660  C4A DBG P 145     213.136  43.890  52.880  1.00  0.00           C
ATOM    661  C1B DBG P 145     209.136  38.140  58.180  1.00  0.00           C
ATOM    662  C2B DBG P 145     208.986  38.990  53.930  1.00  0.00           C
ATOM    663  C3B DBG P 145     207.186  37.040  49.830  1.00  0.00           C
ATOM    664  C4B DBG P 145     205.636  37.090  45.080  1.00  0.00           C
ATOM    665  C5B DBG P 145     209.286  38.990  42.980  1.00  0.00           C
ATOM    666  GM1 DBG Q 146      27.286  31.790  70.380  1.00  0.00            
ATOM    667  GM2 DBG Q 146      28.886  31.990  73.380  1.00  0.00            
ATOM    668  GM3 DBG Q 146      27.836  29.190  71.880  1.00  0.00            
ATOM    669  GM4 DBG Q 146      27.986  27.990  75.380  1.00  0.00            
ATOM    670  GM5 DBG Q 146      30.036  25.790  72.930  1.00  0.00            
ATOM    671  GM6 DBG Q 146      28.786  25.090  75.680  1.00  0.00            
ATOM    672  GM7 DBG Q 146      25.886  23.390  76.480  1.00  0.00            
ATOM    673  GM8 DBG Q 146      29.986  21.290  73.130  1.00  0.00            
ATOM    674  GM9 DBG Q 146      27.136  20.740  74.430  1.00  0.00            
ATOM    675 0GM1 DBG Q 146      24.336  20.090  75.230  1.00  0.00            
ATOM    676 1GM1 DBG Q 146      26.936  17.190  75.830  1.00  0.00            
ATOM    677 2GM1 DBG Q 146      23.786  17.440  75.330  1.00  0.00            
ATOM    678 3GM1 DBG Q 146      28.286  24.940  79.380  1.00  0.00            
ATOM    679 4GM1 DBG Q 146      31.286  26.390  80.380  1.00  0.00            
ATOM    680 5GM1 DBG Q 146      31.586  23.340  78.330  1.00  0.00            
ATOM    681 6GM1 DBG Q 146      33.636  24.090  80.730  1.00  0.00            
ATOM    682 7GM1 DBG Q 146      30.886  20.640  77.880  1.00  0.00            
ATOM    683  AM1 DBG Q 146      28.936  26.940  67.530  1.00  0.00            
ATOM    684  AM2 DBG Q 146      30.236  29.090  67.080  1.00  0.00            
ATOM    685  T1A DBG Q 146      27.536  25.890  64.980  1.00  0.00            
ATOM    686  C2A DBG Q 146      27.386  28.740  61.530  1.00  0.00           C
ATOM    687  C3A DBG Q 146      28.886  31.440  58.680  1.00  0.00           C
ATOM    688  C4A DBG Q 146      31.436  35.240  57.480  1.00  0.00           C
ATOM    689  C1B DBG Q 146      32.186  29.040  63.980  1.00  0.00           C
ATOM    690  C2B DBG Q 146      34.436  31.640  60.530  1.00  0.00           C
ATOM    691  C3B DBG Q 146      36.886  29.640  57.280  1.00  0.00           C
ATOM    692  C4B DBG Q 146      40.686  27.140  55.130  1.00  0.00           C
ATOM    693  C5B DBG Q 146      44.736  29.040  52.380  1.00  0.00           C
ATOM    694  GM1 DBG R 147      15.236  10.890  63.130  1.00  0.00            
ATOM    695  GM2 DBG R 147      16.136  14.390  63.780  1.00  0.00            
ATOM    696  GM3 DBG R 147      17.036  11.890  65.330  1.00  0.00            
ATOM    697  GM4 DBG R 147      18.186  14.540  67.580  1.00  0.00            
ATOM    698  GM5 DBG R 147      21.136  12.090  66.880  1.00  0.00            
ATOM    699  GM6 DBG R 147      20.086  13.290  69.580  1.00  0.00            
ATOM    700  GM7 DBG R 147      17.536  12.740  72.080  1.00  0.00            
ATOM    701  GM8 DBG R 147      21.986   9.340  71.130  1.00  0.00            
ATOM    702  GM9 DBG R 147      20.086  10.790  73.530  1.00  0.00            
ATOM    703 0GM1 DBG R 147      18.486  12.190  75.680  1.00  0.00            
ATOM    704 1GM1 DBG R 147      22.286  12.390  76.730  1.00  0.00            
ATOM    705 2GM1 DBG R 147      19.336  12.990  78.080  1.00  0.00            
ATOM    706 3GM1 DBG R 147      20.436  15.590  72.230  1.00  0.00            
ATOM    707 4GM1 DBG R 147      21.336  17.890  69.780  1.00  0.00            
ATOM    708 5GM1 DBG R 147      23.586  15.090  70.180  1.00  0.00            
ATOM    709 6GM1 DBG R 147      24.536  17.790  69.680  1.00  0.00            
ATOM    710 7GM1 DBG R 147      24.936  13.540  71.980  1.00  0.00            
ATOM    711  AM1 DBG R 147      20.786   9.840  62.280  1.00  0.00            
ATOM    712  AM2 DBG R 147      20.636  12.490  61.530  1.00  0.00            
ATOM    713  T1A DBG R 147      22.686   8.340  60.380  1.00  0.00            
ATOM    714  C2A DBG R 147      24.636  10.590  57.080  1.00  0.00           C
ATOM    715  C3A DBG R 147      22.036  13.640  53.680  1.00  0.00           C
ATOM    716  C4A DBG R 147      19.286  16.340  51.130  1.00  0.00           C
ATOM    717  C1B DBG R 147      22.336  14.790  59.080  1.00  0.00           C
ATOM    718  C2B DBG R 147      25.436  17.040  56.230  1.00  0.00           C
ATOM    719  C3B DBG R 147      24.636  17.690  52.680  1.00  0.00           C
ATOM    720  C4B DBG R 147      27.986  16.140  50.580  1.00  0.00           C
ATOM    721  C5B DBG R 147      31.736  18.140  48.230  1.00  0.00           C
ATOM    722  GM1 DBG S 148     135.136 114.390  69.930  1.00  0.00            
ATOM    723  GM2 DBG S 148     135.986 117.540  71.030  1.00  0.00            
ATOM    724  GM3 DBG S 148     133.336 115.890  71.780  1.00  0.00            
ATOM    725  GM4 DBG S 148     132.286 118.890  72.930  1.00  0.00            
ATOM    726  GM5 DBG S 148     131.636 115.590  74.880  1.00  0.00            
ATOM    727  GM6 DBG S 148     130.086 118.090  74.830  1.00  0.00            
ATOM    728  GM7 DBG S 148     127.236 118.690  72.780  1.00  0.00            
ATOM    729  GM8 DBG S 148     127.386 114.990  77.130  1.00  0.00            
ATOM    730  GM9 DBG S 148     125.086 116.990  75.330  1.00  0.00            
ATOM    731 0GM1 DBG S 148     123.836 119.490  74.130  1.00  0.00            
ATOM    732 1GM1 DBG S 148     122.086 118.040  77.380  1.00  0.00            
ATOM    733 2GM1 DBG S 148     121.336 119.940  74.980  1.00  0.00            
ATOM    734 3GM1 DBG S 148     128.586 121.440  75.580  1.00  0.00            
ATOM    735 4GM1 DBG S 148     131.286 122.090  77.630  1.00  0.00            
ATOM    736 5GM1 DBG S 148     128.936 119.640  78.880  1.00  0.00            
ATOM    737 6GM1 DBG S 148     131.136 121.640  80.780  1.00  0.00            
ATOM    738 7GM1 DBG S 148     126.336 119.290  79.480  1.00  0.00            
ATOM    739  AM1 DBG S 148     130.936 117.890  68.230  1.00  0.00            
ATOM    740  AM2 DBG S 148     129.036 115.940  67.130  1.00  0.00            
ATOM    741  T1A DBG S 148     132.136 119.440  66.180  1.00  0.00            
ATOM    742  C2A DBG S 148     128.736 121.740  64.030  1.00  0.00           C
ATOM    743  C3A DBG S 148     123.736 121.640  63.030  1.00  0.00           C
ATOM    744  C4A DBG S 148     122.536 118.940  60.380  1.00  0.00           C
ATOM    745  C1B DBG S 148     127.486 116.940  63.880  1.00  0.00           C
ATOM    746  C2B DBG S 148     128.136 118.040  59.280  1.00  0.00           C
ATOM    747  C3B DBG S 148     125.836 119.940  56.680  1.00  0.00           C
ATOM    748  C4B DBG S 148     125.136 120.840  52.580  1.00  0.00           C
ATOM    749  C5B DBG S 148     124.136 120.840  47.580  1.00  0.00           C
ATOM    750  GM1 DBG T 149      39.836   6.590  68.230  1.00  0.00            
ATOM    751  GM2 DBG T 149      40.736   6.040  71.480  1.00  0.00            
ATOM    752  GM3 DBG T 149      41.236   8.590  70.080  1.00  0.00            
ATOM    753  GM4 DBG T 149      44.336   9.040  72.280  1.00  0.00            
ATOM    754  GM5 DBG T 149      43.086  12.540  71.080  1.00  0.00            
ATOM    755  GM6 DBG T 149      45.936  11.540  71.730  1.00  0.00            
ATOM    756  GM7 DBG T 149      48.786  10.440  70.280  1.00  0.00            
ATOM    757  GM8 DBG T 149      46.036  15.390  70.580  1.00  0.00            
ATOM    758  GM9 DBG T 149      49.486  13.790  69.480  1.00  0.00            
ATOM    759 0GM1 DBG T 149      51.586  11.890  68.530  1.00  0.00            
ATOM    760 1GM1 DBG T 149      52.786  13.290  72.030  1.00  0.00            
ATOM    761 2GM1 DBG T 149      53.986  11.940  69.730  1.00  0.00            
ATOM    762 3GM1 DBG T 149      48.586  10.990  74.380  1.00  0.00            
ATOM    763 4GM1 DBG T 149      46.586  10.840  77.180  1.00  0.00            
ATOM    764 5GM1 DBG T 149      46.636  14.040  75.530  1.00  0.00            
ATOM    765 6GM1 DBG T 149      46.186  13.940  78.480  1.00  0.00            
ATOM    766 7GM1 DBG T 149      48.636  15.840  74.380  1.00  0.00            
ATOM    767  AM1 DBG T 149      44.886   9.440  67.280  1.00  0.00            
ATOM    768  AM2 DBG T 149      44.336  12.140  66.330  1.00  0.00            
ATOM    769  T1A DBG T 149      47.336   8.490  66.180  1.00  0.00            
ATOM    770  C2A DBG T 149      48.886   9.690  63.030  1.00  0.00           C
ATOM    771  C3A DBG T 149      48.286  10.890  59.230  1.00  0.00           C
ATOM    772  C4A DBG T 149      47.686  15.090  56.680  1.00  0.00           C
ATOM    773  C1B DBG T 149      44.686  12.690  62.480  1.00  0.00           C
ATOM    774  C2B DBG T 149      43.686  14.740  58.980  1.00  0.00           C
ATOM    775  C3B DBG T 149      43.636  15.440  54.480  1.00  0.00           C
ATOM    776  C4B DBG T 149      42.086  13.040  50.580  1.00  0.00           C
ATOM    777  C5B DBG T 149      43.036  14.190  46.580  1.00  0.00           C
ATOM    778  GM1 DBG U 150      23.936  34.940  69.330  1.00  0.00            
ATOM    779  GM2 DBG U 150      22.536  33.290  72.180  1.00  0.00            
ATOM    780  GM3 DBG U 150      21.786  32.890  68.980  1.00  0.00            
ATOM    781  GM4 DBG U 150      19.586  30.440  70.680  1.00  0.00            
ATOM    782  GM5 DBG U 150      19.586  30.240  66.780  1.00  0.00            
ATOM    783  GM6 DBG U 150      17.686  29.140  68.730  1.00  0.00            
ATOM    784  GM7 DBG U 150      14.886  30.290  70.280  1.00  0.00            
ATOM    785  GM8 DBG U 150      15.786  29.490  64.730  1.00  0.00            
ATOM    786  GM9 DBG U 150      13.336  29.640  67.180  1.00  0.00            
ATOM    787 0GM1 DBG U 150      11.386  30.190  69.380  1.00  0.00            
ATOM    788 1GM1 DBG U 150       9.886  28.290  66.330  1.00  0.00            
ATOM    789 2GM1 DBG U 150       8.836  29.440  68.980  1.00  0.00            
ATOM    790 3GM1 DBG U 150      15.936  26.790  70.830  1.00  0.00            
ATOM    791 4GM1 DBG U 150      18.886  24.940  70.930  1.00  0.00            
ATOM    792 5GM1 DBG U 150      17.436  25.340  67.630  1.00  0.00            
ATOM    793 6GM1 DBG U 150      19.086  22.440  68.680  1.00  0.00            
ATOM    794 7GM1 DBG U 150      14.736  24.690  66.530  1.00  0.00            
ATOM    795  AM1 DBG U 150      20.286  34.640  64.830  1.00  0.00            
ATOM    796  AM2 DBG U 150      22.786  34.390  64.080  1.00  0.00            
ATOM    797  T1A DBG U 150      18.136  33.740  63.330  1.00  0.00            
ATOM    798  C2A DBG U 150      18.586  30.840  59.030  1.00  0.00           C
ATOM    799  C3A DBG U 150      22.936  30.490  57.780  1.00  0.00           C
ATOM    800  C4A DBG U 150      25.436  29.990  55.280  1.00  0.00           C
ATOM    801  C1B DBG U 150      22.436  35.440  60.530  1.00  0.00           C
ATOM    802  C2B DBG U 150      25.086  35.440  56.730  1.00  0.00           C
ATOM    803  C3B DBG U 150      28.336  34.840  54.080  1.00  0.00           C
ATOM    804  C4B DBG U 150      28.886  30.990  51.230  1.00  0.00           C
ATOM    805  C5B DBG U 150      27.686  27.290  49.980  1.00  0.00           C
ATOM    806  GM1 DBG V 151     115.436  86.940  62.730  1.00  0.00            
ATOM    807  GM2 DBG V 151     116.986  87.140  65.780  1.00  0.00            
ATOM    808  GM3 DBG V 151     117.886  88.590  63.030  1.00  0.00            
ATOM    809  GM4 DBG V 151     120.786  88.690  65.180  1.00  0.00            
ATOM    810  GM5 DBG V 151     120.136  91.840  62.980  1.00  0.00            
ATOM    811  GM6 DBG V 151     122.686  90.440  63.630  1.00  0.00            
ATOM    812  GM7 DBG V 151     124.336  87.940  61.830  1.00  0.00            
ATOM    813  GM8 DBG V 151     123.286  93.240  60.030  1.00  0.00            
ATOM    814  GM9 DBG V 151     125.586  90.490  59.780  1.00  0.00            
ATOM    815 0GM1 DBG V 151     127.236  87.990  59.930  1.00  0.00            
ATOM    816 1GM1 DBG V 151     129.036  90.690  57.680  1.00  0.00            
ATOM    817 2GM1 DBG V 151     129.236  87.390  58.230  1.00  0.00            
ATOM    818 3GM1 DBG V 151     125.886  89.140  65.230  1.00  0.00            
ATOM    819 4GM1 DBG V 151     124.486  89.590  68.380  1.00  0.00            
ATOM    820 5GM1 DBG V 151     125.286  92.640  66.580  1.00  0.00            
ATOM    821 6GM1 DBG V 151     126.386  91.940  70.330  1.00  0.00            
ATOM    822 7GM1 DBG V 151     126.886  94.340  64.780  1.00  0.00            
ATOM    823  AM1 DBG V 151     119.886  86.790  59.080  1.00  0.00            
ATOM    824  AM2 DBG V 151     120.286  89.490  58.780  1.00  0.00            
ATOM    825  T1A DBG V 151     120.786  84.840  57.080  1.00  0.00            
ATOM    826  C2A DBG V 151     119.436  86.990  53.980  1.00  0.00           C
ATOM    827  C3A DBG V 151     116.986  90.990  51.580  1.00  0.00           C
ATOM    828  C4A DBG V 151     117.936  93.290  49.480  1.00  0.00           C
ATOM    829  C1B DBG V 151     119.336  92.640  56.880  1.00  0.00           C
ATOM    830  C2B DBG V 151     118.986  95.440  54.630  1.00  0.00           C
ATOM    831  C3B DBG V 151     118.686  99.190  52.430  1.00  0.00           C
ATOM    832  C4B DBG V 151     117.136 101.190  50.580  1.00  0.00           C
ATOM    833  C5B DBG V 151     113.986 102.090  48.780  1.00  0.00           C
ATOM    834  GM1 DBG W 152     210.836  22.840  62.230  1.00  0.00            
ATOM    835  GM2 DBG W 152     207.636  22.540  63.730  1.00  0.00            
ATOM    836  GM3 DBG W 152     208.736  24.940  62.430  1.00  0.00            
ATOM    837  GM4 DBG W 152     207.236  26.640  65.430  1.00  0.00            
ATOM    838  GM5 DBG W 152     207.836  28.340  61.980  1.00  0.00            
ATOM    839  GM6 DBG W 152     207.836  29.490  64.830  1.00  0.00            
ATOM    840  GM7 DBG W 152     210.286  29.840  67.230  1.00  0.00            
ATOM    841  GM8 DBG W 152     209.436  32.940  62.580  1.00  0.00            
ATOM    842  GM9 DBG W 152     210.836  33.190  66.230  1.00  0.00            
ATOM    843 0GM1 DBG W 152     211.636  32.640  69.080  1.00  0.00            
ATOM    844 1GM1 DBG W 152     208.836  35.390  68.680  1.00  0.00            
ATOM    845 2GM1 DBG W 152     211.136  34.840  70.530  1.00  0.00            
ATOM    846 3GM1 DBG W 152     206.486  30.940  67.830  1.00  0.00            
ATOM    847 4GM1 DBG W 152     203.186  29.840  67.380  1.00  0.00            
ATOM    848 5GM1 DBG W 152     204.286  32.440  65.080  1.00  0.00            
ATOM    849 6GM1 DBG W 152     201.086  32.190  66.830  1.00  0.00            
ATOM    850 7GM1 DBG W 152     205.336  34.790  64.930  1.00  0.00            
ATOM    851  AM1 DBG W 152     211.286  27.690  58.630  1.00  0.00            
ATOM    852  AM2 DBG W 152     209.486  26.140  57.330  1.00  0.00            
ATOM    853  T1A DBG W 152     213.486  28.540  56.980  1.00  0.00            
ATOM    854  C2A DBG W 152     214.636  28.290  51.730  1.00  0.00           C
ATOM    855  C3A DBG W 152     215.086  25.240  49.080  1.00  0.00           C
ATOM    856  C4A DBG W 152     211.936  20.990  48.830  1.00  0.00           C
ATOM    857  C1B DBG W 152     209.136  27.090  53.780  1.00  0.00           C
ATOM    858  C2B DBG W 152     209.986  28.490  49.280  1.00  0.00           C
ATOM    859  C3B DBG W 152     212.836  30.840  46.130  1.00  0.00           C
ATOM    860  C4B DBG W 152     216.836  32.840  47.730  1.00  0.00           C
ATOM    861  C5B DBG W 152     218.386  37.090  48.830  1.00  0.00           C
ATOM    862  GM1 DBG X 153      34.786  13.990  66.830  1.00  0.00            
ATOM    863  GM2 DBG X 153      32.086  16.140  67.830  1.00  0.00            
ATOM    864  GM3 DBG X 153      34.736  15.890  69.180  1.00  0.00            
ATOM    865  GM4 DBG X 153      33.686  18.990  70.830  1.00  0.00            
ATOM    866  GM5 DBG X 153      37.436  18.090  70.730  1.00  0.00            
ATOM    867  GM6 DBG X 153      35.936  20.440  72.130  1.00  0.00            
ATOM    868  GM7 DBG X 153      35.236  21.190  75.230  1.00  0.00            
ATOM    869  GM8 DBG X 153      40.386  19.640  73.230  1.00  0.00            
ATOM    870  GM9 DBG X 153      38.586  22.040  75.730  1.00  0.00            
ATOM    871 0GM1 DBG X 153      37.386  24.340  77.280  1.00  0.00            
ATOM    872 1GM1 DBG X 153      40.936  24.940  75.730  1.00  0.00            
ATOM    873 2GM1 DBG X 153      39.386  25.740  78.330  1.00  0.00            
ATOM    874 3GM1 DBG X 153      34.536  23.890  72.430  1.00  0.00            
ATOM    875 4GM1 DBG X 153      33.286  23.940  69.180  1.00  0.00            
ATOM    876 5GM1 DBG X 153      36.886  23.490  69.480  1.00  0.00            
ATOM    877 6GM1 DBG X 153      35.636  25.690  67.230  1.00  0.00            
ATOM    878 7GM1 DBG X 153      39.186  24.090  70.580  1.00  0.00            
ATOM    879  AM1 DBG X 153      36.286  19.440  65.880  1.00  0.00            
ATOM    880  AM2 DBG X 153      33.736  20.140  65.780  1.00  0.00            
ATOM    881  T1A DBG X 153      38.036  21.240  64.280  1.00  0.00            
ATOM    882  C2A DBG X 153      35.336  21.290  60.530  1.00  0.00           C
ATOM    883  C3A DBG X 153      31.936  22.190  57.480  1.00  0.00           C
ATOM    884  C4A DBG X 153      31.036  24.690  53.630  1.00  0.00           C
ATOM    885  C1B DBG X 153      31.786  22.740  64.180  1.00  0.00           C
ATOM    886  C2B DBG X 153      30.686  25.590  60.780  1.00  0.00           C
ATOM    887  C3B DBG X 153      31.986  28.090  56.630  1.00  0.00           C
ATOM    888  C4B DBG X 153      33.336  30.490  53.080  1.00  0.00           C
ATOM    889  C5B DBG X 153      33.436  27.340  49.980  1.00  0.00           C
ATOM    890  GM1 DBG Y 154      24.586  42.390  69.330  1.00  0.00            
ATOM    891  GM2 DBG Y 154      24.336  39.190  67.630  1.00  0.00            
ATOM    892  GM3 DBG Y 154      21.936  40.640  68.930  1.00  0.00            
ATOM    893  GM4 DBG Y 154      20.336  37.640  69.330  1.00  0.00            
ATOM    894  GM5 DBG Y 154      18.286  40.840  70.130  1.00  0.00            
ATOM    895  GM6 DBG Y 154      18.136  37.990  71.330  1.00  0.00            
ATOM    896  GM7 DBG Y 154      19.036  36.640  74.030  1.00  0.00            
ATOM    897  GM8 DBG Y 154      15.886  41.390  73.730  1.00  0.00            
ATOM    898  GM9 DBG Y 154      16.236  38.390  75.680  1.00  0.00            
ATOM    899 0GM1 DBG Y 154      16.286  35.440  76.230  1.00  0.00            
ATOM    900 1GM1 DBG Y 154      12.836  37.190  77.130  1.00  0.00            
ATOM    901 2GM1 DBG Y 154      14.336  34.390  77.780  1.00  0.00            
ATOM    902 3GM1 DBG Y 154      17.186  34.240  71.680  1.00  0.00            
ATOM    903 4GM1 DBG Y 154      16.786  34.340  68.230  1.00  0.00            
ATOM    904 5GM1 DBG Y 154      14.486  36.440  70.080  1.00  0.00            
ATOM    905 6GM1 DBG Y 154      13.336  34.690  67.330  1.00  0.00            
ATOM    906 7GM1 DBG Y 154      13.386  37.390  71.830  1.00  0.00            
ATOM    907  AM1 DBG Y 154      21.336  42.690  64.480  1.00  0.00            
ATOM    908  AM2 DBG Y 154      20.486  39.940  63.930  1.00  0.00            
ATOM    909  T1A DBG Y 154      22.686  43.690  62.080  1.00  0.00            
ATOM    910  C2A DBG Y 154      23.236  40.540  58.430  1.00  0.00           C
ATOM    911  C3A DBG Y 154      20.636  37.690  56.230  1.00  0.00           C
ATOM    912  C4A DBG Y 154      19.586  36.290  51.730  1.00  0.00           C
ATOM    913  C1B DBG Y 154      17.736  38.690  61.930  1.00  0.00           C
ATOM    914  C2B DBG Y 154      15.586  36.840  58.930  1.00  0.00           C
ATOM    915  C3B DBG Y 154      15.686  36.590  54.630  1.00  0.00           C
ATOM    916  C4B DBG Y 154      16.786  40.190  51.380  1.00  0.00           C
ATOM    917  C5B DBG Y 154      17.586  44.140  51.380  1.00  0.00           C
ATOM    918  GM1 DBG Z 155      84.286 140.290  63.680  1.00  0.00            
ATOM    919  GM2 DBG Z 155      85.086 140.090  67.130  1.00  0.00            
ATOM    920  GM3 DBG Z 155      84.886 142.740  65.230  1.00  0.00            
ATOM    921  GM4 DBG Z 155      87.586 144.490  66.880  1.00  0.00            
ATOM    922  GM5 DBG Z 155      84.336 146.440  66.030  1.00  0.00            
ATOM    923  GM6 DBG Z 155      86.986 147.440  66.880  1.00  0.00            
ATOM    924  GM7 DBG Z 155      90.236 148.190  65.380  1.00  0.00            
ATOM    925  GM8 DBG Z 155      85.436 151.040  64.230  1.00  0.00            
ATOM    926  GM9 DBG Z 155      88.836 151.440  64.880  1.00  0.00            
ATOM    927 0GM1 DBG Z 155      91.786 152.040  64.730  1.00  0.00            
ATOM    928 1GM1 DBG Z 155      89.736 154.540  67.080  1.00  0.00            
ATOM    929 2GM1 DBG Z 155      92.586 154.540  65.280  1.00  0.00            
ATOM    930 3GM1 DBG Z 155      89.736 148.690  69.280  1.00  0.00            
ATOM    931 4GM1 DBG Z 155      88.586 147.040  72.130  1.00  0.00            
ATOM    932 5GM1 DBG Z 155      86.336 149.590  70.780  1.00  0.00            
ATOM    933 6GM1 DBG Z 155      86.386 148.990  73.730  1.00  0.00            
ATOM    934 7GM1 DBG Z 155      86.036 152.090  69.530  1.00  0.00            
ATOM    935  AM1 DBG Z 155      88.186 144.290  62.030  1.00  0.00            
ATOM    936  AM2 DBG Z 155      87.086 146.890  61.630  1.00  0.00            
ATOM    937  T1A DBG Z 155      89.486 142.990  59.830  1.00  0.00            
ATOM    938  C2A DBG Z 155      90.786 144.440  55.730  1.00  0.00           C
ATOM    939  C3A DBG Z 155      90.836 147.990  53.280  1.00  0.00           C
ATOM    940  C4A DBG Z 155      89.636 151.840  51.780  1.00  0.00           C
ATOM    941  C1B DBG Z 155      86.686 147.240  57.780  1.00  0.00           C
ATOM    942  C2B DBG Z 155      86.136 146.640  53.280  1.00  0.00           C
ATOM    943  C3B DBG Z 155      87.736 148.390  48.980  1.00  0.00           C
ATOM    944  C4B DBG Z 155      91.386 147.640  46.530  1.00  0.00           C
ATOM    945  C5B DBG Z 155      94.686 148.190  49.880  1.00  0.00           C
ATOM    946  GM1 DBG   156     117.636  95.390  61.380  1.00  0.00            
ATOM    947  GM2 DBG   156     115.936  92.090  60.880  1.00  0.00            
ATOM    948  GM3 DBG   156     115.586  93.990  63.180  1.00  0.00            
ATOM    949  GM4 DBG   156     114.136  91.040  64.530  1.00  0.00            
ATOM    950  GM5 DBG   156     112.636  94.390  65.730  1.00  0.00            
ATOM    951  GM6 DBG   156     112.636  91.690  67.030  1.00  0.00            
ATOM    952  GM7 DBG   156     114.486  90.640  69.280  1.00  0.00            
ATOM    953  GM8 DBG   156     110.786  94.990  69.280  1.00  0.00            
ATOM    954  GM9 DBG   156     112.336  92.490  71.380  1.00  0.00            
ATOM    955 0GM1 DBG   156     113.286  89.940  72.680  1.00  0.00            
ATOM    956 1GM1 DBG   156     110.086  91.290  74.480  1.00  0.00            
ATOM    957 2GM1 DBG   156     112.836  89.740  75.330  1.00  0.00            
ATOM    958 3GM1 DBG   156     112.136  87.890  68.030  1.00  0.00            
ATOM    959 4GM1 DBG   156     110.636  87.740  64.930  1.00  0.00            
ATOM    960 5GM1 DBG   156     108.986  89.890  67.330  1.00  0.00            
ATOM    961 6GM1 DBG   156     107.336  88.140  65.180  1.00  0.00            
ATOM    962 7GM1 DBG   156     108.336  90.340  69.830  1.00  0.00            
ATOM    963  AM1 DBG   156     111.986  95.840  60.580  1.00  0.00            
ATOM    964  AM2 DBG   156     111.386  93.690  58.780  1.00  0.00            
ATOM    965  T1A DBG   156     111.136  98.390  59.480  1.00  0.00            
ATOM    966  C2A DBG   156     109.186  99.590  55.830  1.00  0.00           C
ATOM    967  C3A DBG   156     109.936  99.440  51.430  1.00  0.00           C
ATOM    968  C4A DBG   156     110.286  96.290  48.530  1.00  0.00           C
ATOM    969  C1B DBG   156     114.086  93.890  56.380  1.00  0.00           C
ATOM    970  C2B DBG   156     114.436  96.090  52.480  1.00  0.00           C
ATOM    971  C3B DBG   156     115.186  97.240  47.980  1.00  0.00           C
ATOM    972  C4B DBG   156     117.636  95.740  44.580  1.00  0.00           C
ATOM    973  C5B DBG   156     118.386  93.340  40.530  1.00  0.00           C
ATOM    974  GM1 DBG   157     149.686 152.890  67.630  1.00  0.00            
ATOM    975  GM2 DBG   157     148.636 149.590  68.930  1.00  0.00            
ATOM    976  GM3 DBG   157     146.886 152.140  68.630  1.00  0.00            
ATOM    977  GM4 DBG   157     144.886 150.240  70.880  1.00  0.00            
ATOM    978  GM5 DBG   157     142.886 150.990  67.630  1.00  0.00            
ATOM    979  GM6 DBG   157     141.986 149.740  70.280  1.00  0.00            
ATOM    980  GM7 DBG   157     140.386 151.090  73.180  1.00  0.00            
ATOM    981  GM8 DBG   157     137.836 150.190  68.130  1.00  0.00            
ATOM    982  GM9 DBG   157     137.336 150.590  71.680  1.00  0.00            
ATOM    983 0GM1 DBG   157     136.386 151.340  74.380  1.00  0.00            
ATOM    984 1GM1 DBG   157     135.386 147.640  73.530  1.00  0.00            
ATOM    985 2GM1 DBG   157     134.686 149.740  75.680  1.00  0.00            
ATOM    986 3GM1 DBG   157     141.736 146.990  72.830  1.00  0.00            
ATOM    987 4GM1 DBG   157     143.986 144.890  71.130  1.00  0.00            
ATOM    988 5GM1 DBG   157     140.786 145.440  69.480  1.00  0.00            
ATOM    989 6GM1 DBG   157     142.236 142.740  69.680  1.00  0.00            
ATOM    990 7GM1 DBG   157     138.086 145.290  69.780  1.00  0.00            
ATOM    991  AM1 DBG   157     145.586 153.190  63.580  1.00  0.00            
ATOM    992  AM2 DBG   157     146.536 150.640  63.580  1.00  0.00            
ATOM    993  T1A DBG   157     143.886 153.890  61.330  1.00  0.00            
ATOM    994  C2A DBG   157     143.086 151.640  56.580  1.00  0.00           C
ATOM    995  C3A DBG   157     144.886 146.790  55.830  1.00  0.00           C
ATOM    996  C4A DBG   157     148.136 144.590  55.880  1.00  0.00           C
ATOM    997  C1B DBG   157     146.036 148.290  60.580  1.00  0.00           C
ATOM    998  C2B DBG   157     145.386 143.740  60.580  1.00  0.00           C
ATOM    999  C3B DBG   157     146.336 139.890  59.630  1.00  0.00           C
ATOM   1000  C4B DBG   157     147.586 138.390  55.230  1.00  0.00           C
ATOM   1001  C5B DBG   157     150.536 137.240  51.080  1.00  0.00           C
ATOM   1002  GM1 DBG   158      43.136  34.140  71.030  1.00  0.00            
ATOM   1003  GM2 DBG   158      45.386  34.690  73.880  1.00  0.00            
ATOM   1004  GM3 DBG   158      45.186  36.290  71.180  1.00  0.00            
ATOM   1005  GM4 DBG   158      48.736  37.140  71.680  1.00  0.00            
ATOM   1006  GM5 DBG   158      47.536  38.940  68.480  1.00  0.00            
ATOM   1007  GM6 DBG   158      50.186  37.540  69.080  1.00  0.00            
ATOM   1008  GM7 DBG   158      51.586  34.540  69.030  1.00  0.00            
ATOM   1009  GM8 DBG   158      50.136  37.490  64.380  1.00  0.00            
ATOM   1010  GM9 DBG   158      52.786  35.490  65.830  1.00  0.00            
ATOM   1011 0GM1 DBG   158      54.836  34.090  67.580  1.00  0.00            
ATOM   1012 1GM1 DBG   158      56.436  36.040  64.530  1.00  0.00            
ATOM   1013 2GM1 DBG   158      57.286  33.940  66.480  1.00  0.00            
ATOM   1014 3GM1 DBG   158      53.486  37.590  70.730  1.00  0.00            
ATOM   1015 4GM1 DBG   158      52.986  40.690  72.280  1.00  0.00            
ATOM   1016 5GM1 DBG   158      53.036  40.740  68.630  1.00  0.00            
ATOM   1017 6GM1 DBG   158      54.886  42.740  70.180  1.00  0.00            
ATOM   1018 7GM1 DBG   158      54.036  40.140  66.230  1.00  0.00            
ATOM   1019  AM1 DBG   158      47.286  34.190  67.030  1.00  0.00            
ATOM   1020  AM2 DBG   158      45.736  35.640  65.280  1.00  0.00            
ATOM   1021  T1A DBG   158      49.286  32.690  65.530  1.00  0.00            
ATOM   1022  C2A DBG   158      50.286  32.340  62.430  1.00  0.00           C
ATOM   1023  C3A DBG   158      48.436  34.590  59.230  1.00  0.00           C
ATOM   1024  C4A DBG   158      46.186  35.290  55.430  1.00  0.00           C
ATOM   1025  C1B DBG   158      44.936  38.290  62.880  1.00  0.00           C
ATOM   1026  C2B DBG   158      43.786  37.640  59.080  1.00  0.00           C
ATOM   1027  C3B DBG   158      42.136  38.290  55.080  1.00  0.00           C
ATOM   1028  C4B DBG   158      38.486  37.640  53.180  1.00  0.00           C
ATOM   1029  C5B DBG   158      37.386  34.490  49.230  1.00  0.00           C
ATOM   1030  GM1 DBG   159       6.686   7.440  63.330  1.00  0.00            
ATOM   1031  GM2 DBG   159       6.236   7.540  66.880  1.00  0.00            
ATOM   1032  GM3 DBG   159       8.886   8.290  65.280  1.00  0.00            
ATOM   1033  GM4 DBG   159      10.336   6.490  67.830  1.00  0.00            
ATOM   1034  GM5 DBG   159      12.486   9.090  65.880  1.00  0.00            
ATOM   1035  GM6 DBG   159      13.286   6.390  67.230  1.00  0.00            
ATOM   1036  GM7 DBG   159      13.936   2.940  66.630  1.00  0.00            
ATOM   1037  GM8 DBG   159      17.286   6.990  64.380  1.00  0.00            
ATOM   1038  GM9 DBG   159      17.386   3.390  65.730  1.00  0.00            
ATOM   1039 0GM1 DBG   159      17.036   0.590  66.730  1.00  0.00            
ATOM   1040 1GM1 DBG   159      20.686   2.040  67.230  1.00  0.00            
ATOM   1041 2GM1 DBG   159      19.236  -0.710  67.580  1.00  0.00            
ATOM   1042 3GM1 DBG   159      14.786   4.340  70.030  1.00  0.00            
ATOM   1043 4GM1 DBG   159      13.586   5.840  72.930  1.00  0.00            
ATOM   1044 5GM1 DBG   159      15.436   8.040  70.730  1.00  0.00            
ATOM   1045 6GM1 DBG   159      15.536   8.440  73.880  1.00  0.00            
ATOM   1046 7GM1 DBG   159      17.586   8.740  69.180  1.00  0.00            
ATOM   1047  AM1 DBG   159      12.186   5.840  62.480  1.00  0.00            
ATOM   1048  AM2 DBG   159      11.586   7.690  60.680  1.00  0.00            
ATOM   1049  T1A DBG   159      14.086   3.440  62.080  1.00  0.00            
ATOM   1050  C2A DBG   159      15.936   3.090  57.930  1.00  0.00           C
ATOM   1051  C3A DBG   159      15.286   3.290  53.580  1.00  0.00           C
ATOM   1052  C4A DBG   159      14.886   6.290  49.780  1.00  0.00           C
ATOM   1053  C1B DBG   159      11.886   7.890  56.930  1.00  0.00           C
ATOM   1054  C2B DBG   159      13.286   9.590  53.630  1.00  0.00           C
ATOM   1055  C3B DBG   159      15.486  12.290  51.180  1.00  0.00           C
ATOM   1056  C4B DBG   159      18.936  12.290  48.180  1.00  0.00           C
ATOM   1057  C5B DBG   159      22.936  14.590  48.680  1.00  0.00           C
ATOM   1058  GM1 DBG   160     122.536 132.090  71.330  1.00  0.00            
ATOM   1059  GM2 DBG   160     123.986 128.540  70.580  1.00  0.00            
ATOM   1060  GM3 DBG   160     125.586 131.490  70.980  1.00  0.00            
ATOM   1061  GM4 DBG   160     128.436 129.590  69.730  1.00  0.00            
ATOM   1062  GM5 DBG   160     128.736 129.340  73.580  1.00  0.00            
ATOM   1063  GM6 DBG   160     130.786 128.590  71.380  1.00  0.00            
ATOM   1064  GM7 DBG   160     133.186 130.590  69.980  1.00  0.00            
ATOM   1065  GM8 DBG   160     132.886 129.090  75.480  1.00  0.00            
ATOM   1066  GM9 DBG   160     135.436 129.340  72.230  1.00  0.00            
ATOM   1067 0GM1 DBG   160     136.736 129.640  69.530  1.00  0.00            
ATOM   1068 1GM1 DBG   160     137.886 126.190  71.130  1.00  0.00            
ATOM   1069 2GM1 DBG   160     138.786 128.040  68.930  1.00  0.00            
ATOM   1070 3GM1 DBG   160     132.836 126.740  68.880  1.00  0.00            
ATOM   1071 4GM1 DBG   160     129.886 124.990  68.280  1.00  0.00            
ATOM   1072 5GM1 DBG   160     131.436 124.440  71.530  1.00  0.00            
ATOM   1073 6GM1 DBG   160     130.136 122.340  70.130  1.00  0.00            
ATOM   1074 7GM1 DBG   160     133.186 124.490  73.730  1.00  0.00            
ATOM   1075  AM1 DBG   160     124.686 131.540  66.030  1.00  0.00            
ATOM   1076  AM2 DBG   160     125.586 134.090  66.380  1.00  0.00            
ATOM   1077  T1A DBG   160     124.336 130.140  63.780  1.00  0.00            
ATOM   1078  C2A DBG   160     124.736 131.390  60.230  1.00  0.00           C
ATOM   1079  C3A DBG   160     127.236 134.690  58.580  1.00  0.00           C
ATOM   1080  C4A DBG   160     130.436 137.590  58.080  1.00  0.00           C
ATOM   1081  C1B DBG   160     127.536 135.590  63.980  1.00  0.00           C
ATOM   1082  C2B DBG   160     130.536 139.590  62.930  1.00  0.00           C
ATOM   1083  C3B DBG   160     131.036 142.240  59.830  1.00  0.00           C
ATOM   1084  C4B DBG   160     131.386 141.940  55.980  1.00  0.00           C
ATOM   1085  C5B DBG   160     131.986 138.240  52.980  1.00  0.00           C
ATOM   1086  GM1 DBG   161      95.136 158.340  62.580  1.00  0.00            
ATOM   1087  GM2 DBG   161      96.936 159.890  65.180  1.00  0.00            
ATOM   1088  GM3 DBG   161      96.786 157.090  64.730  1.00  0.00            
ATOM   1089  GM4 DBG   161      97.386 156.890  68.230  1.00  0.00            
ATOM   1090  GM5 DBG   161      96.786 153.240  66.980  1.00  0.00            
ATOM   1091  GM6 DBG   161      95.936 154.640  69.630  1.00  0.00            
ATOM   1092  GM7 DBG   161      93.086 156.140  70.430  1.00  0.00            
ATOM   1093  GM8 DBG   161      94.236 150.790  68.930  1.00  0.00            
ATOM   1094  GM9 DBG   161      91.736 152.790  70.730  1.00  0.00            
ATOM   1095 0GM1 DBG   161      89.986 154.440  72.530  1.00  0.00            
ATOM   1096 1GM1 DBG   161      90.886 150.990  74.280  1.00  0.00            
ATOM   1097 2GM1 DBG   161      88.736 153.290  74.630  1.00  0.00            
ATOM   1098 3GM1 DBG   161      96.386 156.390  72.830  1.00  0.00            
ATOM   1099 4GM1 DBG   161      99.836 156.240  72.580  1.00  0.00            
ATOM   1100 5GM1 DBG   161      98.136 153.040  72.730  1.00  0.00            
ATOM   1101 6GM1 DBG   161     100.836 154.140  74.680  1.00  0.00            
ATOM   1102 7GM1 DBG   161      96.136 151.340  73.680  1.00  0.00            
ATOM   1103  AM1 DBG   161      97.086 152.840  62.180  1.00  0.00            
ATOM   1104  AM2 DBG   161      98.936 154.490  60.930  1.00  0.00            
ATOM   1105  T1A DBG   161      96.736 150.090  60.830  1.00  0.00            
ATOM   1106  C2A DBG   161      94.486 150.690  55.730  1.00  0.00           C
ATOM   1107  C3A DBG   161      95.136 152.640  51.380  1.00  0.00           C
ATOM   1108  C4A DBG   161      99.086 153.340  47.880  1.00  0.00           C
ATOM   1109  C1B DBG   161      97.636 155.090  57.530  1.00  0.00           C
ATOM   1110  C2B DBG   161      99.336 153.240  53.930  1.00  0.00           C
ATOM   1111  C3B DBG   161      99.436 149.840  51.980  1.00  0.00           C
ATOM   1112  C4B DBG   161      99.236 145.840  51.230  1.00  0.00           C
ATOM   1113  C5B DBG   161     100.236 143.190  54.380  1.00  0.00           C
ATOM   1114  GM1 DBG   162      40.036   9.840  64.930  1.00  0.00            
ATOM   1115  GM2 DBG   162      36.436  10.240  65.530  1.00  0.00            
ATOM   1116  GM3 DBG   162      38.736  11.290  67.230  1.00  0.00            
ATOM   1117  GM4 DBG   162      36.536  11.390  70.180  1.00  0.00            
ATOM   1118  GM5 DBG   162      39.236  14.140  69.780  1.00  0.00            
ATOM   1119  GM6 DBG   162      38.036  12.990  72.230  1.00  0.00            
ATOM   1120  GM7 DBG   162      39.286  10.590  74.230  1.00  0.00            
ATOM   1121  GM8 DBG   162      41.636  15.740  73.780  1.00  0.00            
ATOM   1122  GM9 DBG   162      41.536  12.990  75.880  1.00  0.00            
ATOM   1123 0GM1 DBG   162      41.536  10.440  77.430  1.00  0.00            
ATOM   1124 1GM1 DBG   162      41.136  13.590  79.730  1.00  0.00            
ATOM   1125 2GM1 DBG   162      41.936  10.640  80.080  1.00  0.00            
ATOM   1126 3GM1 DBG   162      35.836  11.990  74.880  1.00  0.00            
ATOM   1127 4GM1 DBG   162      33.186  13.940  73.680  1.00  0.00            
ATOM   1128 5GM1 DBG   162      36.236  15.790  74.580  1.00  0.00            
ATOM   1129 6GM1 DBG   162      32.886  16.890  75.330  1.00  0.00            
ATOM   1130 7GM1 DBG   162      37.886  16.490  76.680  1.00  0.00            
ATOM   1131  AM1 DBG   162      39.986  15.540  65.180  1.00  0.00            
ATOM   1132  AM2 DBG   162      38.086  14.840  63.530  1.00  0.00            
ATOM   1133  T1A DBG   162      42.136  17.340  63.730  1.00  0.00            
ATOM   1134  C2A DBG   162      42.386  21.590  61.980  1.00  0.00           C
ATOM   1135  C3A DBG   162      39.736  24.040  59.180  1.00  0.00           C
ATOM   1136  C4A DBG   162      36.286  24.440  55.630  1.00  0.00           C
ATOM   1137  C1B DBG   162      39.486  12.940  60.730  1.00  0.00           C
ATOM   1138  C2B DBG   162      39.036  12.790  55.830  1.00  0.00           C
ATOM   1139  C3B DBG   162      37.936  15.540  52.230  1.00  0.00           C
ATOM   1140  C4B DBG   162      37.836  17.390  48.480  1.00  0.00           C
ATOM   1141  C5B DBG   162      39.986  21.240  46.630  1.00  0.00           C
ATOM   1142  GM1 DBG   163     113.036 142.940  70.630  1.00  0.00            
ATOM   1143  GM2 DBG   163     110.136 142.790  72.730  1.00  0.00            
ATOM   1144  GM3 DBG   163     111.336 140.590  70.680  1.00  0.00            
ATOM   1145  GM4 DBG   163     107.886 139.340  70.780  1.00  0.00            
ATOM   1146  GM5 DBG   163     110.886 137.640  72.580  1.00  0.00            
ATOM   1147  GM6 DBG   163     108.486 136.440  71.280  1.00  0.00            
ATOM   1148  GM7 DBG   163     108.636 135.390  68.180  1.00  0.00            
ATOM   1149  GM8 DBG   163     112.286 133.590  72.180  1.00  0.00            
ATOM   1150  GM9 DBG   163     110.636 132.390  69.180  1.00  0.00            
ATOM   1151 0GM1 DBG   163     108.986 131.990  66.680  1.00  0.00            
ATOM   1152 1GM1 DBG   163     108.786 128.790  68.980  1.00  0.00            
ATOM   1153 2GM1 DBG   163     107.736 129.690  66.130  1.00  0.00            
ATOM   1154 3GM1 DBG   163     105.186 135.390  69.980  1.00  0.00            
ATOM   1155 4GM1 DBG   163     103.086 136.390  72.530  1.00  0.00            
ATOM   1156 5GM1 DBG   163     105.636 134.040  73.530  1.00  0.00            
ATOM   1157 6GM1 DBG   163     102.286 133.440  73.880  1.00  0.00            
ATOM   1158 7GM1 DBG   163     107.136 132.090  73.030  1.00  0.00            
ATOM   1159  AM1 DBG   163     109.336 141.190  66.380  1.00  0.00            
ATOM   1160  AM2 DBG   163     110.386 138.890  65.530  1.00  0.00            
ATOM   1161  T1A DBG   163     109.536 143.140  63.930  1.00  0.00            
ATOM   1162  C2A DBG   163     112.336 143.240  60.380  1.00  0.00           C
ATOM   1163  C3A DBG   163     114.636 140.490  56.680  1.00  0.00           C
ATOM   1164  C4A DBG   163     117.036 138.140  53.680  1.00  0.00           C
ATOM   1165  C1B DBG   163     111.286 135.840  63.680  1.00  0.00           C
ATOM   1166  C2B DBG   163     112.886 135.690  59.580  1.00  0.00           C
ATOM   1167  C3B DBG   163     117.636 136.940  59.130  1.00  0.00           C
ATOM   1168  C4B DBG   163     122.836 137.090  58.030  1.00  0.00           C
ATOM   1169  C5B DBG   163     126.286 139.390  59.880  1.00  0.00           C
ATOM   1170  GM1 DBG   164     101.886 155.790  65.880  1.00  0.00            
ATOM   1171  GM2 DBG   164     101.936 153.890  68.880  1.00  0.00            
ATOM   1172  GM3 DBG   164     101.486 152.790  66.430  1.00  0.00            
ATOM   1173  GM4 DBG   164      99.836 150.340  67.930  1.00  0.00            
ATOM   1174  GM5 DBG   164     102.136 148.890  65.130  1.00  0.00            
ATOM   1175  GM6 DBG   164      99.286 147.890  66.330  1.00  0.00            
ATOM   1176  GM7 DBG   164      96.336 148.340  65.280  1.00  0.00            
ATOM   1177  GM8 DBG   164     100.836 145.640  62.930  1.00  0.00            
ATOM   1178  GM9 DBG   164      96.986 145.490  63.180  1.00  0.00            
ATOM   1179 0GM1 DBG   164      94.036 145.490  63.780  1.00  0.00            
ATOM   1180 1GM1 DBG   164      95.486 141.890  64.380  1.00  0.00            
ATOM   1181 2GM1 DBG   164      92.736 143.190  64.180  1.00  0.00            
ATOM   1182 3GM1 DBG   164      96.936 146.490  68.730  1.00  0.00            
ATOM   1183 4GM1 DBG   164      99.086 146.840  71.430  1.00  0.00            
ATOM   1184 5GM1 DBG   164     100.186 144.490  68.880  1.00  0.00            
ATOM   1185 6GM1 DBG   164     100.836 144.140  71.430  1.00  0.00            
ATOM   1186 7GM1 DBG   164      99.736 143.090  66.930  1.00  0.00            
ATOM   1187  AM1 DBG   164     103.286 152.390  61.380  1.00  0.00            
ATOM   1188  AM2 DBG   164     105.436 152.840  63.180  1.00  0.00            
ATOM   1189  T1A DBG   164     102.736 149.940  59.930  1.00  0.00            
ATOM   1190  C2A DBG   164     107.286 148.890  58.330  1.00  0.00           C
ATOM   1191  C3A DBG   164     111.136 147.790  60.230  1.00  0.00           C
ATOM   1192  C4A DBG   164     113.686 150.290  62.180  1.00  0.00           C
ATOM   1193  C1B DBG   164     108.636 152.140  61.880  1.00  0.00           C
ATOM   1194  C2B DBG   164     110.836 152.440  58.130  1.00  0.00           C
ATOM   1195  C3B DBG   164     111.136 149.390  55.330  1.00  0.00           C
ATOM   1196  C4B DBG   164     110.536 148.340  51.680  1.00  0.00           C
ATOM   1197  C5B DBG   164     112.836 145.490  48.580  1.00  0.00           C
ATOM   1198  GM1 DBG   165      42.236  27.540  71.730  1.00  0.00            
ATOM   1199  GM2 DBG   165      42.186  30.590  73.730  1.00  0.00            
ATOM   1200  GM3 DBG   165      44.586  29.440  72.330  1.00  0.00            
ATOM   1201  GM4 DBG   165      46.636  30.690  74.830  1.00  0.00            
ATOM   1202  GM5 DBG   165      47.736  31.740  71.280  1.00  0.00            
ATOM   1203  GM6 DBG   165      49.386  30.990  73.730  1.00  0.00            
ATOM   1204  GM7 DBG   165      50.986  28.240  75.280  1.00  0.00            
ATOM   1205  GM8 DBG   165      52.036  29.840  69.880  1.00  0.00            
ATOM   1206  GM9 DBG   165      53.286  28.090  72.730  1.00  0.00            
ATOM   1207 0GM1 DBG   165      53.286  27.040  75.530  1.00  0.00            
ATOM   1208 1GM1 DBG   165      56.486  25.840  73.630  1.00  0.00            
ATOM   1209 2GM1 DBG   165      54.786  25.090  76.530  1.00  0.00            
ATOM   1210 3GM1 DBG   165      51.086  31.640  76.980  1.00  0.00            
ATOM   1211 4GM1 DBG   165      49.686  34.790  76.880  1.00  0.00            
ATOM   1212 5GM1 DBG   165      52.136  34.140  74.280  1.00  0.00            
ATOM   1213 6GM1 DBG   165      51.886  36.940  75.080  1.00  0.00            
ATOM   1214 7GM1 DBG   165      54.336  32.790  73.330  1.00  0.00            
ATOM   1215  AM1 DBG   165      46.036  29.340  67.680  1.00  0.00            
ATOM   1216  AM2 DBG   165      43.736  30.790  67.080  1.00  0.00            
ATOM   1217  T1A DBG   165      47.436  27.890  65.630  1.00  0.00            
ATOM   1218  C2A DBG   165      44.336  26.240  62.780  1.00  0.00           C
ATOM   1219  C3A DBG   165      39.786  26.490  63.580  1.00  0.00           C
ATOM   1220  C4A DBG   165      35.436  26.140  61.280  1.00  0.00           C
ATOM   1221  C1B DBG   165      44.036  31.090  63.480  1.00  0.00           C
ATOM   1222  C2B DBG   165      44.236  32.940  60.530  1.00  0.00           C
ATOM   1223  C3B DBG   165      42.136  32.590  56.230  1.00  0.00           C
ATOM   1224  C4B DBG   165      40.136  32.390  53.730  1.00  0.00           C
ATOM   1225  C5B DBG   165      37.936  29.640  51.630  1.00  0.00           C
ATOM   1226  GM1 DBG   166      62.486  22.490  66.280  1.00  0.00            
ATOM   1227  GM2 DBG   166      61.586  20.940  69.180  1.00  0.00            
ATOM   1228  GM3 DBG   166      59.586  21.740  67.280  1.00  0.00            
ATOM   1229  GM4 DBG   166      57.336  22.240  70.130  1.00  0.00            
ATOM   1230  GM5 DBG   166      56.336  19.790  67.280  1.00  0.00            
ATOM   1231  GM6 DBG   166      54.636  21.840  68.880  1.00  0.00            
ATOM   1232  GM7 DBG   166      53.686  24.890  68.530  1.00  0.00            
ATOM   1233  GM8 DBG   166      51.486  20.940  65.030  1.00  0.00            
ATOM   1234  GM9 DBG   166      50.686  23.540  67.130  1.00  0.00            
ATOM   1235 0GM1 DBG   166      50.336  25.840  69.080  1.00  0.00            
ATOM   1236 1GM1 DBG   166      47.286  23.440  69.680  1.00  0.00            
ATOM   1237 2GM1 DBG   166      48.486  26.340  70.930  1.00  0.00            
ATOM   1238 3GM1 DBG   166      52.586  22.890  72.080  1.00  0.00            
ATOM   1239 4GM1 DBG   166      54.386  20.940  74.330  1.00  0.00            
ATOM   1240 5GM1 DBG   166      52.136  19.090  72.130  1.00  0.00            
ATOM   1241 6GM1 DBG   166      53.036  17.740  75.030  1.00  0.00            
ATOM   1242 7GM1 DBG   166      49.886  18.890  70.480  1.00  0.00            
ATOM   1243  AM1 DBG   166      58.186  25.390  64.080  1.00  0.00            
ATOM   1244  AM2 DBG   166      56.536  23.390  63.930  1.00  0.00            
ATOM   1245  T1A DBG   166      58.736  26.840  61.730  1.00  0.00            
ATOM   1246  C2A DBG   166      57.436  26.990  57.780  1.00  0.00           C
ATOM   1247  C3A DBG   166      53.736  23.990  55.480  1.00  0.00           C
ATOM   1248  C4A DBG   166      53.986  21.690  51.280  1.00  0.00           C
ATOM   1249  C1B DBG   166      55.936  22.990  60.380  1.00  0.00           C
ATOM   1250  C2B DBG   166      56.886  19.840  57.880  1.00  0.00           C
ATOM   1251  C3B DBG   166      58.086  19.540  54.280  1.00  0.00           C
ATOM   1252  C4B DBG   166      58.936  18.940  50.180  1.00  0.00           C
ATOM   1253  C5B DBG   166      60.986  18.690  46.530  1.00  0.00           C
ATOM   1254  NC3 DPP   167      68.886  78.140  25.280  1.00  0.00           N
ATOM   1255  PO4 DPP   167      68.536  82.790  25.280  1.00  0.00           P
ATOM   1256  GL1 DPP   167      71.186  82.690  29.530  1.00  0.00            
ATOM   1257  GL2 DPP   167      68.886  80.240  31.530  1.00  0.00            
ATOM   1258  C1A DPP   167      72.236  84.140  33.380  1.00  0.00           C
ATOM   1259  C2A DPP   167      73.186  85.040  37.580  1.00  0.00           C
ATOM   1260  C3A DPP   167      74.486  85.390  42.230  1.00  0.00           C
ATOM   1261  C4A DPP   167      78.636  84.440  44.330  1.00  0.00           C
ATOM   1262  C1B DPP   167      69.536  80.740  36.080  1.00  0.00           C
ATOM   1263  C2B DPP   167      71.186  80.590  40.130  1.00  0.00           C
ATOM   1264  C3B DPP   167      71.886  79.890  43.480  1.00  0.00           C
ATOM   1265  C4B DPP   167      73.786  82.090  46.980  1.00  0.00           C
ATOM   1266  NC3 DPP   168      52.186  75.590  30.130  1.00  0.00           N
ATOM   1267  PO4 DPP   168      48.386  73.590  30.430  1.00  0.00           P
ATOM   1268  GL1 DPP   168      47.836  73.240  34.780  1.00  0.00            
ATOM   1269  GL2 DPP   168      50.636  75.540  34.880  1.00  0.00            
ATOM   1270  C1A DPP   168      47.636  73.290  38.280  1.00  0.00           C
ATOM   1271  C2A DPP   168      47.636  73.990  41.580  1.00  0.00           C
ATOM   1272  C3A DPP   168      47.486  73.240  45.880  1.00  0.00           C
ATOM   1273  C4A DPP   168      46.286  71.890  49.830  1.00  0.00           C
ATOM   1274  C1B DPP   168      51.036  77.190  39.430  1.00  0.00           C
ATOM   1275  C2B DPP   168      50.486  77.290  44.130  1.00  0.00           C
ATOM   1276  C3B DPP   168      49.636  78.840  47.980  1.00  0.00           C
ATOM   1277  C4B DPP   168      51.586  81.490  50.880  1.00  0.00           C
ATOM   1278  NC3 DPP   169      37.186  -0.560  23.230  1.00  0.00           N
ATOM   1279  PO4 DPP   169      39.086   2.190  26.530  1.00  0.00           P
ATOM   1280  GL1 DPP   169      38.836   3.890  30.480  1.00  0.00            
ATOM   1281  GL2 DPP   169      37.686   7.340  30.480  1.00  0.00            
ATOM   1282  C1A DPP   169      39.036   4.140  34.930  1.00  0.00           C
ATOM   1283  C2A DPP   169      39.286   3.490  39.530  1.00  0.00           C
ATOM   1284  C3A DPP   169      38.636   3.990  43.580  1.00  0.00           C
ATOM   1285  C4A DPP   169      37.936   2.990  47.930  1.00  0.00           C
ATOM   1286  C1B DPP   169      34.436   5.840  34.130  1.00  0.00           C
ATOM   1287  C2B DPP   169      34.386   5.540  37.680  1.00  0.00           C
ATOM   1288  C3B DPP   169      31.986   5.790  40.930  1.00  0.00           C
ATOM   1289  C4B DPP   169      33.036   4.940  44.530  1.00  0.00           C
ATOM   1290  NC3 DPP   170     118.636 179.740  18.180  1.00  0.00           N
ATOM   1291  PO4 DPP   170     122.386 177.890  19.280  1.00  0.00           P
ATOM   1292  GL1 DPP   170     124.036 179.490  23.480  1.00  0.00            
ATOM   1293  GL2 DPP   170     121.436 175.990  24.880  1.00  0.00            
ATOM   1294  C1A DPP   170     123.636 180.440  28.080  1.00  0.00           C
ATOM   1295  C2A DPP   170     124.686 180.390  32.380  1.00  0.00           C
ATOM   1296  C3A DPP   170     126.036 179.690  36.630  1.00  0.00           C
ATOM   1297  C4A DPP   170     125.286 177.140  40.380  1.00  0.00           C
ATOM   1298  C1B DPP   170     119.536 173.440  26.930  1.00  0.00           C
ATOM   1299  C2B DPP   170     118.686 170.690  29.780  1.00  0.00           C
ATOM   1300  C3B DPP   170     118.636 171.690  34.280  1.00  0.00           C
ATOM   1301  C4B DPP   170     121.736 172.240  38.030  1.00  0.00           C
ATOM   1302  NC3 DPP   171     202.386 131.090  23.530  1.00  0.00           N
ATOM   1303  PO4 DPP   171     201.836 131.540  28.630  1.00  0.00           P
ATOM   1304  GL1 DPP   171     202.486 128.440  32.330  1.00  0.00            
ATOM   1305  GL2 DPP   171     199.486 126.340  31.480  1.00  0.00            
ATOM   1306  C1A DPP   171     204.036 127.540  37.430  1.00  0.00           C
ATOM   1307  C2A DPP   171     206.086 126.840  40.080  1.00  0.00           C
ATOM   1308  C3A DPP   171     207.236 128.090  44.030  1.00  0.00           C
ATOM   1309  C4A DPP   171     208.236 132.890  45.130  1.00  0.00           C
ATOM   1310  C1B DPP   171     201.286 124.140  35.430  1.00  0.00           C
ATOM   1311  C2B DPP   171     202.386 122.940  39.380  1.00  0.00           C
ATOM   1312  C3B DPP   171     201.236 119.140  42.930  1.00  0.00           C
ATOM   1313  C4B DPP   171     202.286 116.540  46.830  1.00  0.00           C
ATOM   1314  NC3 DPP   172      56.286 192.440  20.630  1.00  0.00           N
ATOM   1315  PO4 DPP   172      58.786 194.840  21.880  1.00  0.00           P
ATOM   1316  GL1 DPP   172      55.736 193.340  25.830  1.00  0.00            
ATOM   1317  GL2 DPP   172      54.686 195.540  28.180  1.00  0.00            
ATOM   1318  C1A DPP   172      55.336 190.740  29.780  1.00  0.00           C
ATOM   1319  C2A DPP   172      56.886 191.540  33.630  1.00  0.00           C
ATOM   1320  C3A DPP   172      58.836 192.190  37.930  1.00  0.00           C
ATOM   1321  C4A DPP   172      59.436 193.740  41.480  1.00  0.00           C
ATOM   1322  C1B DPP   172      55.636 196.540  32.880  1.00  0.00           C
ATOM   1323  C2B DPP   172      56.536 197.140  37.380  1.00  0.00           C
ATOM   1324  C3B DPP   172      55.586 197.040  42.530  1.00  0.00           C
ATOM   1325  C4B DPP   172      56.086 194.190  46.280  1.00  0.00           C
ATOM   1326  NC3 DPP   173     201.736 195.190  12.980  1.00  0.00           N
ATOM   1327  PO4 DPP   173     199.936 197.240  16.530  1.00  0.00           P
ATOM   1328  GL1 DPP   173     198.036 198.740  20.780  1.00  0.00            
ATOM   1329  GL2 DPP   173     198.886 201.790  22.480  1.00  0.00            
ATOM   1330  C1A DPP   173     196.536 197.790  24.030  1.00  0.00           C
ATOM   1331  C2A DPP   173     193.786 194.640  24.080  1.00  0.00           C
ATOM   1332  C3A DPP   173     190.686 192.090  26.830  1.00  0.00           C
ATOM   1333  C4A DPP   173     189.886 188.340  29.330  1.00  0.00           C
ATOM   1334  C1B DPP   173     198.736 200.890  27.380  1.00  0.00           C
ATOM   1335  C2B DPP   173     197.586 202.290  31.380  1.00  0.00           C
ATOM   1336  C3B DPP   173     195.336 201.090  35.180  1.00  0.00           C
ATOM   1337  C4B DPP   173     191.086 201.390  37.330  1.00  0.00           C
ATOM   1338  NC3 DPP   174      51.436  38.140  20.680  1.00  0.00           N
ATOM   1339  PO4 DPP   174      54.186  41.090  19.180  1.00  0.00           P
ATOM   1340  GL1 DPP   174      54.086  43.290  23.330  1.00  0.00            
ATOM   1341  GL2 DPP   174      57.186  45.040  24.680  1.00  0.00            
ATOM   1342  C1A DPP   174      53.436  44.790  27.730  1.00  0.00           C
ATOM   1343  C2A DPP   174      54.936  45.290  31.930  1.00  0.00           C
ATOM   1344  C3A DPP   174      55.186  44.740  36.380  1.00  0.00           C
ATOM   1345  C4A DPP   174      55.186  45.740  39.880  1.00  0.00           C
ATOM   1346  C1B DPP   174      58.436  47.340  28.430  1.00  0.00           C
ATOM   1347  C2B DPP   174      59.836  46.340  33.030  1.00  0.00           C
ATOM   1348  C3B DPP   174      59.986  42.740  35.080  1.00  0.00           C
ATOM   1349  C4B DPP   174      59.736  40.090  38.480  1.00  0.00           C
ATOM   1350  NC3 DPP   175      58.686 200.240  20.830  1.00  0.00           N
ATOM   1351  PO4 DPP   175      56.636 203.540  21.280  1.00  0.00           P
ATOM   1352  GL1 DPP   175      54.936 204.440  25.380  1.00  0.00            
ATOM   1353  GL2 DPP   175      53.436 201.540  27.430  1.00  0.00            
ATOM   1354  C1A DPP   175      55.086 206.540  29.830  1.00  0.00           C
ATOM   1355  C2A DPP   175      55.686 206.740  34.130  1.00  0.00           C
ATOM   1356  C3A DPP   175      57.736 207.040  38.780  1.00  0.00           C
ATOM   1357  C4A DPP   175      58.836 208.640  43.530  1.00  0.00           C
ATOM   1358  C1B DPP   175      53.986 201.440  31.980  1.00  0.00           C
ATOM   1359  C2B DPP   175      54.436 201.840  35.530  1.00  0.00           C
ATOM   1360  C3B DPP   175      55.686 202.440  38.630  1.00  0.00           C
ATOM   1361  C4B DPP   175      56.886 203.690  42.430  1.00  0.00           C
ATOM   1362  NC3 DPP   176     107.786 164.740  21.780  1.00  0.00           N
ATOM   1363  PO4 DPP   176     103.586 163.490  20.830  1.00  0.00           P
ATOM   1364  GL1 DPP   176     103.886 164.940  25.530  1.00  0.00            
ATOM   1365  GL2 DPP   176     107.286 164.840  26.780  1.00  0.00            
ATOM   1366  C1A DPP   176     104.486 168.790  28.080  1.00  0.00           C
ATOM   1367  C2A DPP   176     105.836 172.090  30.080  1.00  0.00           C
ATOM   1368  C3A DPP   176     104.086 176.090  31.530  1.00  0.00           C
ATOM   1369  C4A DPP   176      99.636 177.340  32.730  1.00  0.00           C
ATOM   1370  C1B DPP   176     108.836 164.690  30.680  1.00  0.00           C
ATOM   1371  C2B DPP   176     109.936 164.890  34.630  1.00  0.00           C
ATOM   1372  C3B DPP   176     108.286 164.790  38.080  1.00  0.00           C
ATOM   1373  C4B DPP   176     105.886 163.640  40.730  1.00  0.00           C
ATOM   1374  NC3 DPP   177      87.086 185.290  17.830  1.00  0.00           N
ATOM   1375  PO4 DPP   177      86.736 189.540  18.680  1.00  0.00           P
ATOM   1376  GL1 DPP   177      86.136 190.340  22.080  1.00  0.00            
ATOM   1377  GL2 DPP   177      88.686 192.140  22.780  1.00  0.00            
ATOM   1378  C1A DPP   177      83.986 188.940  26.130  1.00  0.00           C
ATOM   1379  C2A DPP   177      82.986 190.490  30.480  1.00  0.00           C
ATOM   1380  C3A DPP   177      82.086 190.190  34.380  1.00  0.00           C
ATOM   1381  C4A DPP   177      82.986 189.490  38.080  1.00  0.00           C
ATOM   1382  C1B DPP   177      88.086 191.090  27.780  1.00  0.00           C
ATOM   1383  C2B DPP   177      88.136 191.090  31.280  1.00  0.00           C
ATOM   1384  C3B DPP   177      86.486 192.690  35.430  1.00  0.00           C
ATOM   1385  C4B DPP   177      86.986 193.390  39.680  1.00  0.00           C
ATOM   1386  NC3 DPP   178     216.036  42.440  29.380  1.00  0.00           N
ATOM   1387  PO4 DPP   178     211.936  43.940  27.830  1.00  0.00           P
ATOM   1388  GL1 DPP   178     209.686  44.990  31.380  1.00  0.00            
ATOM   1389  GL2 DPP   178     211.186  46.990  34.630  1.00  0.00            
ATOM   1390  C1A DPP   178     206.486  43.690  33.680  1.00  0.00           C
ATOM   1391  C2A DPP   178     203.186  45.090  36.480  1.00  0.00           C
ATOM   1392  C3A DPP   178     200.136  43.040  39.830  1.00  0.00           C
ATOM   1393  C4A DPP   178     201.686  39.290  42.230  1.00  0.00           C
ATOM   1394  C1B DPP   178     208.636  46.840  37.830  1.00  0.00           C
ATOM   1395  C2B DPP   178     207.236  47.240  41.980  1.00  0.00           C
ATOM   1396  C3B DPP   178     207.036  45.240  45.680  1.00  0.00           C
ATOM   1397  C4B DPP   178     209.536  41.040  47.230  1.00  0.00           C
ATOM   1398  NC3 DPP   179      -0.814  32.290  21.830  1.00  0.00           N
ATOM   1399  PO4 DPP   179       2.186  29.940  24.780  1.00  0.00           P
ATOM   1400  GL1 DPP   179       5.286  29.890  29.230  1.00  0.00            
ATOM   1401  GL2 DPP   179       7.736  32.590  27.830  1.00  0.00            
ATOM   1402  C1A DPP   179       9.886  28.690  31.180  1.00  0.00           C
ATOM   1403  C2A DPP   179       9.486  28.840  35.730  1.00  0.00           C
ATOM   1404  C3A DPP   179      10.636  29.840  39.830  1.00  0.00           C
ATOM   1405  C4A DPP   179      14.686  29.640  40.330  1.00  0.00           C
ATOM   1406  C1B DPP   179       9.786  33.190  32.580  1.00  0.00           C
ATOM   1407  C2B DPP   179       8.936  34.440  36.880  1.00  0.00           C
ATOM   1408  C3B DPP   179       9.436  35.540  40.780  1.00  0.00           C
ATOM   1409  C4B DPP   179       9.536  35.390  44.780  1.00  0.00           C
ATOM   1410  NC3 DPP   180     210.136 133.040  27.330  1.00  0.00           N
ATOM   1411  PO4 DPP   180     210.236 137.490  27.530  1.00  0.00           P
ATOM   1412  GL1 DPP   180     207.236 135.090  31.380  1.00  0.00            
ATOM   1413  GL2 DPP   180     205.086 136.990  33.230  1.00  0.00            
ATOM   1414  C1A DPP   180     206.886 132.190  33.730  1.00  0.00           C
ATOM   1415  C2A DPP   180     209.336 132.740  39.080  1.00  0.00           C
ATOM   1416  C3A DPP   180     212.686 132.840  42.030  1.00  0.00           C
ATOM   1417  C4A DPP   180     215.486 133.390  45.030  1.00  0.00           C
ATOM   1418  C1B DPP   180     207.686 137.190  36.680  1.00  0.00           C
ATOM   1419  C2B DPP   180     207.236 137.240  40.780  1.00  0.00           C
ATOM   1420  C3B DPP   180     206.836 139.890  44.280  1.00  0.00           C
ATOM   1421  C4B DPP   180     207.436 142.890  47.930  1.00  0.00           C
ATOM   1422  NC3 DPP   181     101.986  -0.860  12.230  1.00  0.00           N
ATOM   1423  PO4 DPP   181     100.986   0.940  16.480  1.00  0.00           P
ATOM   1424  GL1 DPP   181     102.636   0.990  20.630  1.00  0.00            
ATOM   1425  GL2 DPP   181     104.186   4.290  22.430  1.00  0.00            
ATOM   1426  C1A DPP   181     100.136  -0.260  24.680  1.00  0.00           C
ATOM   1427  C2A DPP   181     100.936  -0.260  28.280  1.00  0.00           C
ATOM   1428  C3A DPP   181     100.836  -1.010  32.030  1.00  0.00           C
ATOM   1429  C4A DPP   181     100.936  -0.160  35.430  1.00  0.00           C
ATOM   1430  C1B DPP   181     105.936   5.890  26.430  1.00  0.00           C
ATOM   1431  C2B DPP   181     106.686   6.040  30.380  1.00  0.00           C
ATOM   1432  C3B DPP   181     105.136   8.090  33.930  1.00  0.00           C
ATOM   1433  C4B DPP   181     105.586   7.840  38.480  1.00  0.00           C
ATOM   1434  NC3 DPP   182      33.436  49.440  24.680  1.00  0.00           N
ATOM   1435  PO4 DPP   182      31.936  51.890  28.780  1.00  0.00           P
ATOM   1436  GL1 DPP   182      29.936  50.740  32.580  1.00  0.00            
ATOM   1437  GL2 DPP   182      28.586  53.190  33.980  1.00  0.00            
ATOM   1438  C1A DPP   182      32.136  48.590  35.830  1.00  0.00           C
ATOM   1439  C2A DPP   182      30.936  47.440  39.480  1.00  0.00           C
ATOM   1440  C3A DPP   182      31.186  47.190  43.730  1.00  0.00           C
ATOM   1441  C4A DPP   182      29.936  46.990  48.180  1.00  0.00           C
ATOM   1442  C1B DPP   182      27.286  51.890  37.980  1.00  0.00           C
ATOM   1443  C2B DPP   182      24.786  50.840  40.930  1.00  0.00           C
ATOM   1444  C3B DPP   182      22.486  52.090  44.380  1.00  0.00           C
ATOM   1445  C4B DPP   182      21.936  51.390  48.880  1.00  0.00           C
ATOM   1446  NC3 DPP   183      50.186 204.840  16.380  1.00  0.00           N
ATOM   1447  PO4 DPP   183      52.686 206.190  19.680  1.00  0.00           P
ATOM   1448  GL1 DPP   183      50.636 207.290  24.930  1.00  0.00            
ATOM   1449  GL2 DPP   183      49.786 204.090  25.530  1.00  0.00            
ATOM   1450  C1A DPP   183      50.686 209.940  29.630  1.00  0.00           C
ATOM   1451  C2A DPP   183      51.436 209.840  33.880  1.00  0.00           C
ATOM   1452  C3A DPP   183      52.886 208.840  37.480  1.00  0.00           C
ATOM   1453  C4A DPP   183      54.336 208.990  42.030  1.00  0.00           C
ATOM   1454  C1B DPP   183      50.286 204.990  30.130  1.00  0.00           C
ATOM   1455  C2B DPP   183      50.486 205.040  33.980  1.00  0.00           C
ATOM   1456  C3B DPP   183      50.336 203.690  37.680  1.00  0.00           C
ATOM   1457  C4B DPP   183      51.686 204.290  41.930  1.00  0.00           C
ATOM   1458  NC3 DPP   184       6.786 200.640  24.030  1.00  0.00           N
ATOM   1459  PO4 DPP   184       6.886 196.540  23.430  1.00  0.00           P
ATOM   1460  GL1 DPP   184       7.636 197.790  28.030  1.00  0.00            
ATOM   1461  GL2 DPP   184      11.736 197.890  28.380  1.00  0.00            
ATOM   1462  C1A DPP   184       6.136 199.940  31.580  1.00  0.00           C
ATOM   1463  C2A DPP   184       6.086 200.740  36.380  1.00  0.00           C
ATOM   1464  C3A DPP   184       5.236 201.440  40.480  1.00  0.00           C
ATOM   1465  C4A DPP   184       4.836 204.940  42.680  1.00  0.00           C
ATOM   1466  C1B DPP   184      11.186 199.990  31.380  1.00  0.00           C
ATOM   1467  C2B DPP   184      11.536 199.940  34.830  1.00  0.00           C
ATOM   1468  C3B DPP   184      10.936 200.890  39.080  1.00  0.00           C
ATOM   1469  C4B DPP   184      12.736 199.290  42.730  1.00  0.00           C
ATOM   1470  NC3 DPP   185      46.486 201.490  22.630  1.00  0.00           N
ATOM   1471  PO4 DPP   185      49.286 198.640  24.630  1.00  0.00           P
ATOM   1472  GL1 DPP   185      48.486 194.790  28.080  1.00  0.00            
ATOM   1473  GL2 DPP   185      45.936 194.840  30.430  1.00  0.00            
ATOM   1474  C1A DPP   185      50.636 192.740  30.680  1.00  0.00           C
ATOM   1475  C2A DPP   185      51.636 192.790  34.830  1.00  0.00           C
ATOM   1476  C3A DPP   185      51.886 194.140  39.330  1.00  0.00           C
ATOM   1477  C4A DPP   185      49.136 195.440  42.030  1.00  0.00           C
ATOM   1478  C1B DPP   185      47.186 194.090  34.080  1.00  0.00           C
ATOM   1479  C2B DPP   185      47.486 191.440  37.030  1.00  0.00           C
ATOM   1480  C3B DPP   185      49.286 190.090  40.930  1.00  0.00           C
ATOM   1481  C4B DPP   185      52.136 186.590  41.680  1.00  0.00           C
ATOM   1482  NC3 DPP   186       3.036  24.740  23.530  1.00  0.00           N
ATOM   1483  PO4 DPP   186       3.286  21.340  25.830  1.00  0.00           P
ATOM   1484  GL1 DPP   186       1.636  22.090  29.430  1.00  0.00            
ATOM   1485  GL2 DPP   186       1.086  25.990  28.480  1.00  0.00            
ATOM   1486  C1A DPP   186       0.236  22.690  33.780  1.00  0.00           C
ATOM   1487  C2A DPP   186      -0.364  19.040  36.280  1.00  0.00           C
ATOM   1488  C3A DPP   186      -1.064  20.140  41.430  1.00  0.00           C
ATOM   1489  C4A DPP   186      -1.364  23.240  44.080  1.00  0.00           C
ATOM   1490  C1B DPP   186       0.886  28.640  32.680  1.00  0.00           C
ATOM   1491  C2B DPP   186      -1.414  26.590  35.530  1.00  0.00           C
ATOM   1492  C3B DPP   186      -0.564  23.690  38.130  1.00  0.00           C
ATOM   1493  C4B DPP   186       2.786  23.340  40.930  1.00  0.00           C
ATOM   1494  NC3 DPP   187      43.786 199.640  26.280  1.00  0.00           N
ATOM   1495  PO4 DPP   187      43.586 195.190  26.080  1.00  0.00           P
ATOM   1496  GL1 DPP   187      40.886 196.790  29.980  1.00  0.00            
ATOM   1497  GL2 DPP   187      41.886 200.090  31.280  1.00  0.00            
ATOM   1498  C1A DPP   187      39.736 196.740  34.730  1.00  0.00           C
ATOM   1499  C2A DPP   187      38.036 196.540  37.880  1.00  0.00           C
ATOM   1500  C3A DPP   187      36.636 198.990  41.330  1.00  0.00           C
ATOM   1501  C4A DPP   187      32.586 200.990  44.130  1.00  0.00           C
ATOM   1502  C1B DPP   187      44.536 198.340  34.780  1.00  0.00           C
ATOM   1503  C2B DPP   187      44.186 196.540  38.180  1.00  0.00           C
ATOM   1504  C3B DPP   187      41.636 198.340  40.930  1.00  0.00           C
ATOM   1505  C4B DPP   187      40.186 194.740  43.380  1.00  0.00           C
ATOM   1506  NC3 DPP   188     164.286  15.090  15.080  1.00  0.00           N
ATOM   1507  PO4 DPP   188     166.186  10.990  15.480  1.00  0.00           P
ATOM   1508  GL1 DPP   188     164.286  12.290  19.280  1.00  0.00            
ATOM   1509  GL2 DPP   188     162.536  15.140  19.880  1.00  0.00            
ATOM   1510  C1A DPP   188     167.586  13.440  22.880  1.00  0.00           C
ATOM   1511  C2A DPP   188     167.536  11.990  27.380  1.00  0.00           C
ATOM   1512  C3A DPP   188     168.036   8.840  30.730  1.00  0.00           C
ATOM   1513  C4A DPP   188     169.836   8.240  35.630  1.00  0.00           C
ATOM   1514  C1B DPP   188     162.886  12.990  24.130  1.00  0.00           C
ATOM   1515  C2B DPP   188     162.786  14.840  27.830  1.00  0.00           C
ATOM   1516  C3B DPP   188     165.186  16.840  30.480  1.00  0.00           C
ATOM   1517  C4B DPP   188     166.436  15.540  34.980  1.00  0.00           C
ATOM   1518  NC3 DPP   189     175.436   0.940  15.030  1.00  0.00           N
ATOM   1519  PO4 DPP   189     172.086   1.690  17.230  1.00  0.00           P
ATOM   1520  GL1 DPP   189     171.436   3.490  21.080  1.00  0.00            
ATOM   1521  GL2 DPP   189     169.286   5.190  23.180  1.00  0.00            
ATOM   1522  C1A DPP   189     173.136   3.990  25.830  1.00  0.00           C
ATOM   1523  C2A DPP   189     175.636   5.290  29.330  1.00  0.00           C
ATOM   1524  C3A DPP   189     177.286   4.940  33.330  1.00  0.00           C
ATOM   1525  C4A DPP   189     179.536   4.040  35.730  1.00  0.00           C
ATOM   1526  C1B DPP   189     168.136   4.940  27.030  1.00  0.00           C
ATOM   1527  C2B DPP   189     170.436   4.190  30.630  1.00  0.00           C
ATOM   1528  C3B DPP   189     172.386   4.390  33.480  1.00  0.00           C
ATOM   1529  C4B DPP   189     173.736   2.440  36.730  1.00  0.00           C
ATOM   1530  NC3 DPP   190      14.186 113.290  28.630  1.00  0.00           N
ATOM   1531  PO4 DPP   190      17.836 115.740  26.530  1.00  0.00           P
ATOM   1532  GL1 DPP   190      17.486 116.840  31.330  1.00  0.00            
ATOM   1533  GL2 DPP   190      16.036 119.940  31.780  1.00  0.00            
ATOM   1534  C1A DPP   190      16.736 114.640  35.030  1.00  0.00           C
ATOM   1535  C2A DPP   190      16.836 115.290  39.230  1.00  0.00           C
ATOM   1536  C3A DPP   190      17.836 113.740  42.780  1.00  0.00           C
ATOM   1537  C4A DPP   190      19.386 115.390  46.230  1.00  0.00           C
ATOM   1538  C1B DPP   190      14.336 119.590  35.580  1.00  0.00           C
ATOM   1539  C2B DPP   190      12.436 116.390  36.480  1.00  0.00           C
ATOM   1540  C3B DPP   190      11.086 114.190  39.930  1.00  0.00           C
ATOM   1541  C4B DPP   190      12.236 114.690  44.530  1.00  0.00           C
ATOM   1542  NC3 DPP   191     183.386  79.940  17.230  1.00  0.00           N
ATOM   1543  PO4 DPP   191     186.386  78.190  20.030  1.00  0.00           P
ATOM   1544  GL1 DPP   191     186.986  76.140  23.930  1.00  0.00            
ATOM   1545  GL2 DPP   191     189.336  77.140  25.080  1.00  0.00            
ATOM   1546  C1A DPP   191     186.636  73.840  28.430  1.00  0.00           C
ATOM   1547  C2A DPP   191     186.686  75.490  32.030  1.00  0.00           C
ATOM   1548  C3A DPP   191     186.136  73.290  36.230  1.00  0.00           C
ATOM   1549  C4A DPP   191     185.986  70.990  39.630  1.00  0.00           C
ATOM   1550  C1B DPP   191     187.836  79.940  28.080  1.00  0.00           C
ATOM   1551  C2B DPP   191     188.786  84.590  27.830  1.00  0.00           C
ATOM   1552  C3B DPP   191     190.636  88.290  30.130  1.00  0.00           C
ATOM   1553  C4B DPP   191     188.136  91.140  32.930  1.00  0.00           C
ATOM   1554  NC3 DPP   192     121.536 188.590  18.580  1.00  0.00           N
ATOM   1555  PO4 DPP   192     121.536 193.590  18.880  1.00  0.00           P
ATOM   1556  GL1 DPP   192     120.336 195.340  23.480  1.00  0.00            
ATOM   1557  GL2 DPP   192     122.386 197.440  23.980  1.00  0.00            
ATOM   1558  C1A DPP   192     119.036 196.890  27.980  1.00  0.00           C
ATOM   1559  C2A DPP   192     118.536 197.540  32.380  1.00  0.00           C
ATOM   1560  C3A DPP   192     117.436 197.540  37.180  1.00  0.00           C
ATOM   1561  C4A DPP   192     115.136 199.590  39.530  1.00  0.00           C
ATOM   1562  C1B DPP   192     123.336 194.440  27.430  1.00  0.00           C
ATOM   1563  C2B DPP   192     121.686 194.190  31.330  1.00  0.00           C
ATOM   1564  C3B DPP   192     120.236 193.440  36.180  1.00  0.00           C
ATOM   1565  C4B DPP   192     119.186 189.940  38.380  1.00  0.00           C
ATOM   1566  NC3 DPP   193     157.886 194.690  18.480  1.00  0.00           N
ATOM   1567  PO4 DPP   193     155.936 194.190  22.280  1.00  0.00           P
ATOM   1568  GL1 DPP   193     151.636 194.490  24.630  1.00  0.00            
ATOM   1569  GL2 DPP   193     150.286 197.290  25.280  1.00  0.00            
ATOM   1570  C1A DPP   193     152.286 193.740  28.280  1.00  0.00           C
ATOM   1571  C2A DPP   193     152.036 194.640  32.230  1.00  0.00           C
ATOM   1572  C3A DPP   193     152.386 196.390  36.130  1.00  0.00           C
ATOM   1573  C4A DPP   193     152.686 196.590  40.180  1.00  0.00           C
ATOM   1574  C1B DPP   193     152.636 198.790  28.930  1.00  0.00           C
ATOM   1575  C2B DPP   193     152.436 200.990  32.980  1.00  0.00           C
ATOM   1576  C3B DPP   193     151.086 201.040  37.480  1.00  0.00           C
ATOM   1577  C4B DPP   193     150.936 204.390  40.280  1.00  0.00           C
ATOM   1578  NC3 DPP   194     143.186 169.440  23.480  1.00  0.00           N
ATOM   1579  PO4 DPP   194     147.536 169.590  22.780  1.00  0.00           P
ATOM   1580  GL1 DPP   194     151.086 170.890  26.230  1.00  0.00            
ATOM   1581  GL2 DPP   194     150.986 169.240  30.230  1.00  0.00            
ATOM   1582  C1A DPP   194     150.636 175.240  29.230  1.00  0.00           C
ATOM   1583  C2A DPP   194     150.586 177.440  32.880  1.00  0.00           C
ATOM   1584  C3A DPP   194     148.386 178.390  35.930  1.00  0.00           C
ATOM   1585  C4A DPP   194     146.186 176.940  39.230  1.00  0.00           C
ATOM   1586  C1B DPP   194     148.486 172.590  32.630  1.00  0.00           C
ATOM   1587  C2B DPP   194     147.086 173.090  36.130  1.00  0.00           C
ATOM   1588  C3B DPP   194     146.486 170.640  40.030  1.00  0.00           C
ATOM   1589  C4B DPP   194     148.336 170.840  42.530  1.00  0.00           C
ATOM   1590  NC3 DPP   195      47.086 162.990  16.130  1.00  0.00           N
ATOM   1591  PO4 DPP   195      48.136 165.040  19.530  1.00  0.00           P
ATOM   1592  GL1 DPP   195      48.936 167.090  23.930  1.00  0.00            
ATOM   1593  GL2 DPP   195      50.586 169.240  25.530  1.00  0.00            
ATOM   1594  C1A DPP   195      46.186 166.690  27.180  1.00  0.00           C
ATOM   1595  C2A DPP   195      44.986 166.840  31.630  1.00  0.00           C
ATOM   1596  C3A DPP   195      44.686 170.290  34.630  1.00  0.00           C
ATOM   1597  C4A DPP   195      43.886 174.990  36.080  1.00  0.00           C
ATOM   1598  C1B DPP   195      50.936 170.140  29.530  1.00  0.00           C
ATOM   1599  C2B DPP   195      51.686 170.390  34.230  1.00  0.00           C
ATOM   1600  C3B DPP   195      52.186 170.390  38.130  1.00  0.00           C
ATOM   1601  C4B DPP   195      57.186 170.090  38.980  1.00  0.00           C
ATOM   1602  NC3 DPP   196      90.936 192.790  18.330  1.00  0.00           N
ATOM   1603  PO4 DPP   196      94.936 190.690  17.080  1.00  0.00           P
ATOM   1604  GL1 DPP   196      94.736 187.090  21.280  1.00  0.00            
ATOM   1605  GL2 DPP   196      91.136 187.540  21.680  1.00  0.00            
ATOM   1606  C1A DPP   196      95.986 187.840  25.730  1.00  0.00           C
ATOM   1607  C2A DPP   196      96.836 188.590  30.530  1.00  0.00           C
ATOM   1608  C3A DPP   196      97.536 188.840  35.080  1.00  0.00           C
ATOM   1609  C4A DPP   196      96.986 188.490  39.430  1.00  0.00           C
ATOM   1610  C1B DPP   196      90.586 187.990  25.280  1.00  0.00           C
ATOM   1611  C2B DPP   196      91.986 188.140  29.930  1.00  0.00           C
ATOM   1612  C3B DPP   196      92.386 189.290  34.030  1.00  0.00           C
ATOM   1613  C4B DPP   196      91.186 192.490  37.280  1.00  0.00           C
ATOM   1614  NC3 DPP   197     105.836  81.740  17.830  1.00  0.00           N
ATOM   1615  PO4 DPP   197     109.436  83.690  20.180  1.00  0.00           P
ATOM   1616  GL1 DPP   197     108.436  83.540  24.330  1.00  0.00            
ATOM   1617  GL2 DPP   197     111.986  82.240  25.080  1.00  0.00            
ATOM   1618  C1A DPP   197     109.036  82.590  28.730  1.00  0.00           C
ATOM   1619  C2A DPP   197     111.386  83.040  32.980  1.00  0.00           C
ATOM   1620  C3A DPP   197     108.236  83.040  37.830  1.00  0.00           C
ATOM   1621  C4A DPP   197     109.286  82.890  41.980  1.00  0.00           C
ATOM   1622  C1B DPP   197     114.086  80.490  29.530  1.00  0.00           C
ATOM   1623  C2B DPP   197     114.686  78.290  32.280  1.00  0.00           C
ATOM   1624  C3B DPP   197     112.686  78.640  35.080  1.00  0.00           C
ATOM   1625  C4B DPP   197     112.986  80.540  39.680  1.00  0.00           C
ATOM   1626  NC3 DPP   198      42.186 171.390  16.580  1.00  0.00           N
ATOM   1627  PO4 DPP   198      44.586 173.740  18.430  1.00  0.00           P
ATOM   1628  GL1 DPP   198      44.936 174.090  23.080  1.00  0.00            
ATOM   1629  GL2 DPP   198      46.386 171.990  25.030  1.00  0.00            
ATOM   1630  C1A DPP   198      41.886 174.990  26.630  1.00  0.00           C
ATOM   1631  C2A DPP   198      40.886 174.990  31.630  1.00  0.00           C
ATOM   1632  C3A DPP   198      38.936 174.390  36.480  1.00  0.00           C
ATOM   1633  C4A DPP   198      35.986 171.540  39.180  1.00  0.00           C
ATOM   1634  C1B DPP   198      49.736 173.940  26.630  1.00  0.00           C
ATOM   1635  C2B DPP   198      50.236 177.140  27.280  1.00  0.00           C
ATOM   1636  C3B DPP   198      53.386 179.890  28.330  1.00  0.00           C
ATOM   1637  C4B DPP   198      55.636 181.590  30.930  1.00  0.00           C
ATOM   1638  NC3 DPP   199      40.386  56.890  26.880  1.00  0.00           N
ATOM   1639  PO4 DPP   199      40.886  51.890  27.330  1.00  0.00           P
ATOM   1640  GL1 DPP   199      40.886  52.940  31.230  1.00  0.00            
ATOM   1641  GL2 DPP   199      42.286  56.890  32.180  1.00  0.00            
ATOM   1642  C1A DPP   199      37.086  50.690  34.180  1.00  0.00           C
ATOM   1643  C2A DPP   199      35.886  49.890  38.280  1.00  0.00           C
ATOM   1644  C3A DPP   199      35.736  48.640  42.230  1.00  0.00           C
ATOM   1645  C4A DPP   199      36.086  48.540  45.630  1.00  0.00           C
ATOM   1646  C1B DPP   199      43.136  54.740  36.380  1.00  0.00           C
ATOM   1647  C2B DPP   199      43.886  54.240  41.030  1.00  0.00           C
ATOM   1648  C3B DPP   199      41.786  53.490  43.680  1.00  0.00           C
ATOM   1649  C4B DPP   199      42.936  52.090  47.480  1.00  0.00           C
ATOM   1650  NC3 DPP   200      52.686 147.740  26.330  1.00  0.00           N
ATOM   1651  PO4 DPP   200      56.586 146.390  27.230  1.00  0.00           P
ATOM   1652  GL1 DPP   200      53.836 150.190  30.580  1.00  0.00            
ATOM   1653  GL2 DPP   200      50.486 151.190  30.630  1.00  0.00            
ATOM   1654  C1A DPP   200      54.936 151.290  35.130  1.00  0.00           C
ATOM   1655  C2A DPP   200      58.636 153.540  38.780  1.00  0.00           C
ATOM   1656  C3A DPP   200      58.986 157.290  41.730  1.00  0.00           C
ATOM   1657  C4A DPP   200      59.286 161.840  40.480  1.00  0.00           C
ATOM   1658  C1B DPP   200      50.586 154.490  33.230  1.00  0.00           C
ATOM   1659  C2B DPP   200      53.286 157.190  36.580  1.00  0.00           C
ATOM   1660  C3B DPP   200      57.086 159.840  36.380  1.00  0.00           C
ATOM   1661  C4B DPP   200      58.186 164.240  34.080  1.00  0.00           C
ATOM   1662  NC3 DPP   201      69.836 177.440  13.180  1.00  0.00           N
ATOM   1663  PO4 DPP   201      68.036 177.190  17.380  1.00  0.00           P
ATOM   1664  GL1 DPP   201      70.386 175.690  22.130  1.00  0.00            
ATOM   1665  GL2 DPP   201      67.736 177.790  23.530  1.00  0.00            
ATOM   1666  C1A DPP   201      73.586 177.090  25.230  1.00  0.00           C
ATOM   1667  C2A DPP   201      74.536 177.390  29.680  1.00  0.00           C
ATOM   1668  C3A DPP   201      77.336 177.690  33.530  1.00  0.00           C
ATOM   1669  C4A DPP   201      81.286 176.240  36.080  1.00  0.00           C
ATOM   1670  C1B DPP   201      69.236 178.140  28.080  1.00  0.00           C
ATOM   1671  C2B DPP   201      68.736 176.790  32.630  1.00  0.00           C
ATOM   1672  C3B DPP   201      71.736 175.790  35.130  1.00  0.00           C
ATOM   1673  C4B DPP   201      71.936 172.290  37.530  1.00  0.00           C
ATOM   1674  NC3 DPP   202     119.336 113.840  32.930  1.00  0.00           N
ATOM   1675  PO4 DPP   202     123.186 115.290  31.730  1.00  0.00           P
ATOM   1676  GL1 DPP   202     125.686 115.390  34.130  1.00  0.00            
ATOM   1677  GL2 DPP   202     126.786 113.190  35.480  1.00  0.00            
ATOM   1678  C1A DPP   202     129.036 117.240  36.980  1.00  0.00           C
ATOM   1679  C2A DPP   202     130.986 116.040  40.880  1.00  0.00           C
ATOM   1680  C3A DPP   202     132.686 115.440  44.380  1.00  0.00           C
ATOM   1681  C4A DPP   202     135.836 111.890  45.280  1.00  0.00           C
ATOM   1682  C1B DPP   202     130.586 112.290  37.380  1.00  0.00           C
ATOM   1683  C2B DPP   202     132.486 110.990  41.580  1.00  0.00           C
ATOM   1684  C3B DPP   202     133.936 106.840  43.730  1.00  0.00           C
ATOM   1685  C4B DPP   202     134.886 103.640  45.230  1.00  0.00           C
ATOM   1686  NC3 DPP   203     187.736  12.040  10.730  1.00  0.00           N
ATOM   1687  PO4 DPP   203     187.936  12.340  15.380  1.00  0.00           P
ATOM   1688  GL1 DPP   203     188.336  13.790  19.930  1.00  0.00            
ATOM   1689  GL2 DPP   203     186.086  15.740  19.530  1.00  0.00            
ATOM   1690  C1A DPP   203     187.686  13.940  25.030  1.00  0.00           C
ATOM   1691  C2A DPP   203     184.936  13.490  29.430  1.00  0.00           C
ATOM   1692  C3A DPP   203     183.336  13.740  33.780  1.00  0.00           C
ATOM   1693  C4A DPP   203     182.986  15.640  37.130  1.00  0.00           C
ATOM   1694  C1B DPP   203     183.886  15.440  22.530  1.00  0.00           C
ATOM   1695  C2B DPP   203     182.136  16.790  26.630  1.00  0.00           C
ATOM   1696  C3B DPP   203     180.186  16.840  30.480  1.00  0.00           C
ATOM   1697  C4B DPP   203     178.536  18.040  35.180  1.00  0.00           C
ATOM   1698  NC3 DPP   204      46.086  62.990  21.230  1.00  0.00           N
ATOM   1699  PO4 DPP   204      44.536  58.690  25.030  1.00  0.00           P
ATOM   1700  GL1 DPP   204      47.186  58.940  29.330  1.00  0.00            
ATOM   1701  GL2 DPP   204      50.486  60.140  30.630  1.00  0.00            
ATOM   1702  C1A DPP   204      46.936  57.190  33.780  1.00  0.00           C
ATOM   1703  C2A DPP   204      47.336  56.140  38.130  1.00  0.00           C
ATOM   1704  C3A DPP   204      47.836  57.240  43.230  1.00  0.00           C
ATOM   1705  C4A DPP   204      46.686  55.890  47.030  1.00  0.00           C
ATOM   1706  C1B DPP   204      51.036  59.340  35.830  1.00  0.00           C
ATOM   1707  C2B DPP   204      51.836  58.690  40.080  1.00  0.00           C
ATOM   1708  C3B DPP   204      53.036  60.790  42.930  1.00  0.00           C
ATOM   1709  C4B DPP   204      55.936  63.090  46.230  1.00  0.00           C
ATOM   1710  NC3 DPP   205      24.536  48.640  25.630  1.00  0.00           N
ATOM   1711  PO4 DPP   205      25.836  48.590  29.230  1.00  0.00           P
ATOM   1712  GL1 DPP   205      27.636  46.290  33.680  1.00  0.00            
ATOM   1713  GL2 DPP   205      29.836  44.190  33.780  1.00  0.00            
ATOM   1714  C1A DPP   205      26.486  47.140  37.480  1.00  0.00           C
ATOM   1715  C2A DPP   205      26.386  46.690  42.030  1.00  0.00           C
ATOM   1716  C3A DPP   205      26.686  44.140  45.730  1.00  0.00           C
ATOM   1717  C4A DPP   205      25.986  41.240  47.980  1.00  0.00           C
ATOM   1718  C1B DPP   205      31.036  42.690  36.980  1.00  0.00           C
ATOM   1719  C2B DPP   205      30.286  42.790  41.130  1.00  0.00           C
ATOM   1720  C3B DPP   205      30.486  41.690  45.130  1.00  0.00           C
ATOM   1721  C4B DPP   205      32.036  42.790  48.330  1.00  0.00           C
ATOM   1722  NC3 DPP   206     201.886   9.790  20.080  1.00  0.00           N
ATOM   1723  PO4 DPP   206     198.536   8.890  18.430  1.00  0.00           P
ATOM   1724  GL1 DPP   206     197.336  10.140  21.580  1.00  0.00            
ATOM   1725  GL2 DPP   206     198.236   8.740  24.180  1.00  0.00            
ATOM   1726  C1A DPP   206     193.636   9.640  24.530  1.00  0.00           C
ATOM   1727  C2A DPP   206     190.936  10.940  26.680  1.00  0.00           C
ATOM   1728  C3A DPP   206     186.786   8.540  28.530  1.00  0.00           C
ATOM   1729  C4A DPP   206     185.086   9.090  32.480  1.00  0.00           C
ATOM   1730  C1B DPP   206     196.386   6.590  28.080  1.00  0.00           C
ATOM   1731  C2B DPP   206     195.536   6.290  32.630  1.00  0.00           C
ATOM   1732  C3B DPP   206     193.436   4.740  36.580  1.00  0.00           C
ATOM   1733  C4B DPP   206     192.336   1.540  38.530  1.00  0.00           C
ATOM   1734  NC3 DPP   207      68.586 202.190  18.380  1.00  0.00           N
ATOM   1735  PO4 DPP   207      65.886 202.040  21.630  1.00  0.00           P
ATOM   1736  GL1 DPP   207      68.686 202.490  25.030  1.00  0.00            
ATOM   1737  GL2 DPP   207      71.786 204.940  25.780  1.00  0.00            
ATOM   1738  C1A DPP   207      67.836 201.790  29.930  1.00  0.00           C
ATOM   1739  C2A DPP   207      69.786 201.340  34.430  1.00  0.00           C
ATOM   1740  C3A DPP   207      70.336 203.140  38.630  1.00  0.00           C
ATOM   1741  C4A DPP   207      67.236 204.490  42.280  1.00  0.00           C
ATOM   1742  C1B DPP   207      72.986 209.240  27.980  1.00  0.00           C
ATOM   1743  C2B DPP   207      71.486 211.790  31.830  1.00  0.00           C
ATOM   1744  C3B DPP   207      70.936 212.990  35.930  1.00  0.00           C
ATOM   1745  C4B DPP   207      73.636 212.390  39.180  1.00  0.00           C
ATOM   1746  NC3 DPP   208     150.886 139.390  31.630  1.00  0.00           N
ATOM   1747  PO4 DPP   208     153.086 141.690  28.880  1.00  0.00           P
ATOM   1748  GL1 DPP   208     154.136 143.140  32.430  1.00  0.00            
ATOM   1749  GL2 DPP   208     157.086 143.040  33.630  1.00  0.00            
ATOM   1750  C1A DPP   208     152.536 143.190  36.480  1.00  0.00           C
ATOM   1751  C2A DPP   208     152.086 141.040  39.530  1.00  0.00           C
ATOM   1752  C3A DPP   208     151.736 138.040  42.230  1.00  0.00           C
ATOM   1753  C4A DPP   208     150.236 138.040  45.830  1.00  0.00           C
ATOM   1754  C1B DPP   208     157.086 141.090  37.430  1.00  0.00           C
ATOM   1755  C2B DPP   208     159.936 140.590  40.480  1.00  0.00           C
ATOM   1756  C3B DPP   208     160.586 142.890  43.680  1.00  0.00           C
ATOM   1757  C4B DPP   208     160.886 146.690  46.580  1.00  0.00           C
ATOM   1758  NC3 DPP   209     173.536 196.240  18.930  1.00  0.00           N
ATOM   1759  PO4 DPP   209     177.436 193.440  19.530  1.00  0.00           P
ATOM   1760  GL1 DPP   209     178.436 192.740  24.380  1.00  0.00            
ATOM   1761  GL2 DPP   209     181.586 192.840  25.830  1.00  0.00            
ATOM   1762  C1A DPP   209     177.886 192.840  29.230  1.00  0.00           C
ATOM   1763  C2A DPP   209     178.086 193.790  33.930  1.00  0.00           C
ATOM   1764  C3A DPP   209     179.586 192.140  36.980  1.00  0.00           C
ATOM   1765  C4A DPP   209     179.636 194.690  41.230  1.00  0.00           C
ATOM   1766  C1B DPP   209     182.086 191.540  31.480  1.00  0.00           C
ATOM   1767  C2B DPP   209     184.036 193.590  35.130  1.00  0.00           C
ATOM   1768  C3B DPP   209     184.686 193.040  39.030  1.00  0.00           C
ATOM   1769  C4B DPP   209     183.186 191.290  42.030  1.00  0.00           C
ATOM   1770  NC3 DPP   210     112.086 156.740  20.530  1.00  0.00           N
ATOM   1771  PO4 DPP   210     112.236 160.490  23.130  1.00  0.00           P
ATOM   1772  GL1 DPP   210     112.736 160.490  27.780  1.00  0.00            
ATOM   1773  GL2 DPP   210     109.536 160.640  28.130  1.00  0.00            
ATOM   1774  C1A DPP   210     113.186 161.640  32.530  1.00  0.00           C
ATOM   1775  C2A DPP   210     113.686 162.940  36.580  1.00  0.00           C
ATOM   1776  C3A DPP   210     115.586 164.040  40.580  1.00  0.00           C
ATOM   1777  C4A DPP   210     119.586 165.790  41.230  1.00  0.00           C
ATOM   1778  C1B DPP   210     108.236 159.590  31.980  1.00  0.00           C
ATOM   1779  C2B DPP   210     109.236 160.040  35.930  1.00  0.00           C
ATOM   1780  C3B DPP   210     110.636 160.540  39.580  1.00  0.00           C
ATOM   1781  C4B DPP   210     111.086 163.990  42.180  1.00  0.00           C
ATOM   1782  NC3 DPP   211      97.186 186.040  17.280  1.00  0.00           N
ATOM   1783  PO4 DPP   211     100.536 185.740  19.830  1.00  0.00           P
ATOM   1784  GL1 DPP   211      99.236 183.990  23.430  1.00  0.00            
ATOM   1785  GL2 DPP   211      96.536 183.340  25.130  1.00  0.00            
ATOM   1786  C1A DPP   211     101.286 182.190  25.780  1.00  0.00           C
ATOM   1787  C2A DPP   211     102.636 180.990  29.330  1.00  0.00           C
ATOM   1788  C3A DPP   211     100.736 182.240  33.230  1.00  0.00           C
ATOM   1789  C4A DPP   211     100.386 183.990  36.930  1.00  0.00           C
ATOM   1790  C1B DPP   211      96.986 184.140  28.530  1.00  0.00           C
ATOM   1791  C2B DPP   211      96.536 184.290  33.230  1.00  0.00           C
ATOM   1792  C3B DPP   211      93.036 184.290  36.930  1.00  0.00           C
ATOM   1793  C4B DPP   211      91.286 184.490  40.730  1.00  0.00           C
ATOM   1794  NC3 DPP   212     149.386 173.090  19.580  1.00  0.00           N
ATOM   1795  PO4 DPP   212     147.136 177.640  20.380  1.00  0.00           P
ATOM   1796  GL1 DPP   212     145.636 179.140  24.530  1.00  0.00            
ATOM   1797  GL2 DPP   212     146.136 177.540  28.330  1.00  0.00            
ATOM   1798  C1A DPP   212     144.736 182.240  26.830  1.00  0.00           C
ATOM   1799  C2A DPP   212     145.836 182.140  30.780  1.00  0.00           C
ATOM   1800  C3A DPP   212     144.736 181.340  35.230  1.00  0.00           C
ATOM   1801  C4A DPP   212     146.636 182.090  39.330  1.00  0.00           C
ATOM   1802  C1B DPP   212     145.086 176.740  32.780  1.00  0.00           C
ATOM   1803  C2B DPP   212     142.986 175.940  36.230  1.00  0.00           C
ATOM   1804  C3B DPP   212     142.486 173.740  39.930  1.00  0.00           C
ATOM   1805  C4B DPP   212     143.486 175.240  43.580  1.00  0.00           C
ATOM   1806  NC3 DPP   213     107.536 164.840  70.330  1.00  0.00           N
ATOM   1807  PO4 DPP   213     106.936 168.190  66.430  1.00  0.00           P
ATOM   1808  GL1 DPP   213     106.186 169.490  61.630  1.00  0.00            
ATOM   1809  GL2 DPP   213     103.736 171.740  60.380  1.00  0.00            
ATOM   1810  C1A DPP   213     107.536 167.690  57.380  1.00  0.00           C
ATOM   1811  C2A DPP   213     109.736 166.640  53.980  1.00  0.00           C
ATOM   1812  C3A DPP   213     113.336 165.990  51.430  1.00  0.00           C
ATOM   1813  C4A DPP   213     116.836 163.790  54.180  1.00  0.00           C
ATOM   1814  C1B DPP   213     107.286 171.990  56.280  1.00  0.00           C
ATOM   1815  C2B DPP   213     108.236 171.190  52.780  1.00  0.00           C
ATOM   1816  C3B DPP   213     108.136 171.640  48.280  1.00  0.00           C
ATOM   1817  C4B DPP   213     108.486 170.740  43.830  1.00  0.00           C
ATOM   1818  NC3 DPP   214     176.886 207.840  62.330  1.00  0.00           N
ATOM   1819  PO4 DPP   214     177.386 211.590  60.930  1.00  0.00           P
ATOM   1820  GL1 DPP   214     178.336 207.540  57.480  1.00  0.00            
ATOM   1821  GL2 DPP   214     175.136 205.440  58.130  1.00  0.00            
ATOM   1822  C1A DPP   214     179.636 207.390  52.530  1.00  0.00           C
ATOM   1823  C2A DPP   214     181.536 205.990  48.130  1.00  0.00           C
ATOM   1824  C3A DPP   214     182.386 206.840  44.230  1.00  0.00           C
ATOM   1825  C4A DPP   214     182.686 205.990  40.430  1.00  0.00           C
ATOM   1826  C1B DPP   214     174.736 206.840  53.080  1.00  0.00           C
ATOM   1827  C2B DPP   214     175.986 205.990  49.030  1.00  0.00           C
ATOM   1828  C3B DPP   214     177.386 204.690  45.430  1.00  0.00           C
ATOM   1829  C4B DPP   214     175.736 200.540  44.530  1.00  0.00           C
ATOM   1830  NC3 DPP   215     116.036  33.790  58.480  1.00  0.00           N
ATOM   1831  PO4 DPP   215     119.386  31.440  58.430  1.00  0.00           P
ATOM   1832  GL1 DPP   215     118.286  30.790  54.480  1.00  0.00            
ATOM   1833  GL2 DPP   215     115.736  32.040  52.880  1.00  0.00            
ATOM   1834  C1A DPP   215     118.886  29.790  50.430  1.00  0.00           C
ATOM   1835  C2A DPP   215     119.136  31.590  46.580  1.00  0.00           C
ATOM   1836  C3A DPP   215     119.336  32.040  42.480  1.00  0.00           C
ATOM   1837  C4A DPP   215     120.786  34.390  38.680  1.00  0.00           C
ATOM   1838  C1B DPP   215     114.036  31.090  49.330  1.00  0.00           C
ATOM   1839  C2B DPP   215     114.836  29.590  45.530  1.00  0.00           C
ATOM   1840  C3B DPP   215     114.086  30.040  42.130  1.00  0.00           C
ATOM   1841  C4B DPP   215     115.836  33.390  38.930  1.00  0.00           C
ATOM   1842  NC3 DPP   216      88.336  88.340  66.080  1.00  0.00           N
ATOM   1843  PO4 DPP   216      92.136  86.740  64.180  1.00  0.00           P
ATOM   1844  GL1 DPP   216      94.886  86.740  61.130  1.00  0.00            
ATOM   1845  GL2 DPP   216      95.086  82.390  61.280  1.00  0.00            
ATOM   1846  C1A DPP   216      95.836  89.890  57.480  1.00  0.00           C
ATOM   1847  C2A DPP   216      96.336  89.590  54.680  1.00  0.00           C
ATOM   1848  C3A DPP   216      95.386  89.890  50.180  1.00  0.00           C
ATOM   1849  C4A DPP   216      93.836  91.190  46.330  1.00  0.00           C
ATOM   1850  C1B DPP   216      94.586  81.540  56.730  1.00  0.00           C
ATOM   1851  C2B DPP   216      90.586  82.340  54.130  1.00  0.00           C
ATOM   1852  C3B DPP   216      87.386  82.490  51.380  1.00  0.00           C
ATOM   1853  C4B DPP   216      85.736  78.740  48.780  1.00  0.00           C
ATOM   1854  NC3 DPP   217     174.536 118.740  72.730  1.00  0.00           N
ATOM   1855  PO4 DPP   217     175.636 116.040  69.580  1.00  0.00           P
ATOM   1856  GL1 DPP   217     177.386 116.340  65.280  1.00  0.00            
ATOM   1857  GL2 DPP   217     175.486 118.440  64.080  1.00  0.00            
ATOM   1858  C1A DPP   217     179.186 115.390  61.530  1.00  0.00           C
ATOM   1859  C2A DPP   217     182.986 116.690  58.230  1.00  0.00           C
ATOM   1860  C3A DPP   217     182.436 115.540  54.030  1.00  0.00           C
ATOM   1861  C4A DPP   217     183.036 117.540  50.080  1.00  0.00           C
ATOM   1862  C1B DPP   217     174.936 119.940  60.230  1.00  0.00           C
ATOM   1863  C2B DPP   217     174.936 120.340  55.130  1.00  0.00           C
ATOM   1864  C3B DPP   217     175.386 118.940  49.730  1.00  0.00           C
ATOM   1865  C4B DPP   217     177.886 118.590  44.980  1.00  0.00           C
ATOM   1866  NC3 DPP   218      69.336 118.340  67.280  1.00  0.00           N
ATOM   1867  PO4 DPP   218      72.186 120.940  65.080  1.00  0.00           P
ATOM   1868  GL1 DPP   218      71.286 123.190  62.330  1.00  0.00            
ATOM   1869  GL2 DPP   218      71.286 122.140  58.930  1.00  0.00            
ATOM   1870  C1A DPP   218      70.336 127.340  60.230  1.00  0.00           C
ATOM   1871  C2A DPP   218      68.886 127.740  55.280  1.00  0.00           C
ATOM   1872  C3A DPP   218      70.236 124.940  52.280  1.00  0.00           C
ATOM   1873  C4A DPP   218      73.086 121.940  53.680  1.00  0.00           C
ATOM   1874  C1B DPP   218      71.536 118.240  56.580  1.00  0.00           C
ATOM   1875  C2B DPP   218      75.086 116.890  53.130  1.00  0.00           C
ATOM   1876  C3B DPP   218      74.686 118.940  49.380  1.00  0.00           C
ATOM   1877  C4B DPP   218      72.386 122.540  48.580  1.00  0.00           C
ATOM   1878  NC3 DPP   219      43.636  40.440  74.580  1.00  0.00           N
ATOM   1879  PO4 DPP   219      43.736  41.790  70.530  1.00  0.00           P
ATOM   1880  GL1 DPP   219      44.436  43.090  66.580  1.00  0.00            
ATOM   1881  GL2 DPP   219      46.686  46.140  66.080  1.00  0.00            
ATOM   1882  C1A DPP   219      41.486  41.590  63.730  1.00  0.00           C
ATOM   1883  C2A DPP   219      39.436  39.890  60.130  1.00  0.00           C
ATOM   1884  C3A DPP   219      38.236  41.090  56.030  1.00  0.00           C
ATOM   1885  C4A DPP   219      35.786  41.790  51.730  1.00  0.00           C
ATOM   1886  C1B DPP   219      45.736  45.090  61.530  1.00  0.00           C
ATOM   1887  C2B DPP   219      45.286  48.140  58.930  1.00  0.00           C
ATOM   1888  C3B DPP   219      47.386  50.290  55.330  1.00  0.00           C
ATOM   1889  C4B DPP   219      51.586  49.640  53.330  1.00  0.00           C
ATOM   1890  NC3 DPP   220     132.886  25.890  56.030  1.00  0.00           N
ATOM   1891  PO4 DPP   220     135.436  25.690  52.180  1.00  0.00           P
ATOM   1892  GL1 DPP   220     133.836  25.540  48.330  1.00  0.00            
ATOM   1893  GL2 DPP   220     134.786  27.540  45.680  1.00  0.00            
ATOM   1894  C1A DPP   220     133.086  22.390  44.980  1.00  0.00           C
ATOM   1895  C2A DPP   220     133.486  25.040  40.830  1.00  0.00           C
ATOM   1896  C3A DPP   220     136.036  25.990  37.730  1.00  0.00           C
ATOM   1897  C4A DPP   220     135.036  28.040  33.280  1.00  0.00           C
ATOM   1898  C1B DPP   220     135.236  29.140  41.780  1.00  0.00           C
ATOM   1899  C2B DPP   220     135.386  30.790  38.080  1.00  0.00           C
ATOM   1900  C3B DPP   220     134.736  32.940  33.730  1.00  0.00           C
ATOM   1901  C4B DPP   220     131.236  33.890  30.630  1.00  0.00           C
ATOM   1902  NC3 DPP   221      31.386  51.990  72.580  1.00  0.00           N
ATOM   1903  PO4 DPP   221      29.736  55.340  70.130  1.00  0.00           P
ATOM   1904  GL1 DPP   221      29.436  57.190  66.630  1.00  0.00            
ATOM   1905  GL2 DPP   221      26.436  59.540  66.580  1.00  0.00            
ATOM   1906  C1A DPP   221      31.286  58.240  61.180  1.00  0.00           C
ATOM   1907  C2A DPP   221      31.936  58.690  56.630  1.00  0.00           C
ATOM   1908  C3A DPP   221      35.336  57.240  53.680  1.00  0.00           C
ATOM   1909  C4A DPP   221      34.136  55.740  49.580  1.00  0.00           C
ATOM   1910  C1B DPP   221      25.986  59.290  62.030  1.00  0.00           C
ATOM   1911  C2B DPP   221      26.686  57.590  58.280  1.00  0.00           C
ATOM   1912  C3B DPP   221      25.886  56.640  54.430  1.00  0.00           C
ATOM   1913  C4B DPP   221      22.686  54.640  52.280  1.00  0.00           C
ATOM   1914  NC3 DPP   222     110.886 167.690  62.630  1.00  0.00           N
ATOM   1915  PO4 DPP   222     114.386 170.740  61.830  1.00  0.00           P
ATOM   1916  GL1 DPP   222     115.286 172.590  56.930  1.00  0.00            
ATOM   1917  GL2 DPP   222     113.836 170.640  54.580  1.00  0.00            
ATOM   1918  C1A DPP   222     116.336 174.890  52.730  1.00  0.00           C
ATOM   1919  C2A DPP   222     117.186 174.890  48.530  1.00  0.00           C
ATOM   1920  C3A DPP   222     118.736 173.440  44.430  1.00  0.00           C
ATOM   1921  C4A DPP   222     119.886 170.790  42.480  1.00  0.00           C
ATOM   1922  C1B DPP   222     113.436 170.740  50.480  1.00  0.00           C
ATOM   1923  C2B DPP   222     113.586 172.140  45.930  1.00  0.00           C
ATOM   1924  C3B DPP   222     114.386 172.340  42.030  1.00  0.00           C
ATOM   1925  C4B DPP   222     113.236 173.440  37.430  1.00  0.00           C
ATOM   1926  NC3 DPP   223     120.536 136.090  75.080  1.00  0.00           N
ATOM   1927  PO4 DPP   223     118.836 135.790  69.830  1.00  0.00           P
ATOM   1928  GL1 DPP   223     120.036 133.090  66.680  1.00  0.00            
ATOM   1929  GL2 DPP   223     119.836 130.140  66.480  1.00  0.00            
ATOM   1930  C1A DPP   223     119.586 132.740  61.830  1.00  0.00           C
ATOM   1931  C2A DPP   223     120.636 132.040  57.530  1.00  0.00           C
ATOM   1932  C3A DPP   223     123.936 132.390  55.480  1.00  0.00           C
ATOM   1933  C4A DPP   223     123.736 132.190  50.880  1.00  0.00           C
ATOM   1934  C1B DPP   223     116.236 129.790  63.880  1.00  0.00           C
ATOM   1935  C2B DPP   223     115.636 130.590  59.230  1.00  0.00           C
ATOM   1936  C3B DPP   223     116.286 133.490  55.230  1.00  0.00           C
ATOM   1937  C4B DPP   223     115.686 132.890  50.880  1.00  0.00           C
ATOM   1938  NC3 DPP   224     112.086  78.340  62.630  1.00  0.00           N
ATOM   1939  PO4 DPP   224     110.386  76.040  58.580  1.00  0.00           P
ATOM   1940  GL1 DPP   224     108.986  78.190  54.830  1.00  0.00            
ATOM   1941  GL2 DPP   224     109.386  75.890  51.680  1.00  0.00            
ATOM   1942  C1A DPP   224     107.336  80.290  50.480  1.00  0.00           C
ATOM   1943  C2A DPP   224     109.586  81.740  46.930  1.00  0.00           C
ATOM   1944  C3A DPP   224     114.136  80.690  45.030  1.00  0.00           C
ATOM   1945  C4A DPP   224     118.236  81.190  41.630  1.00  0.00           C
ATOM   1946  C1B DPP   224     111.936  79.240  51.180  1.00  0.00           C
ATOM   1947  C2B DPP   224     113.286  82.690  49.980  1.00  0.00           C
ATOM   1948  C3B DPP   224     113.786  86.340  47.480  1.00  0.00           C
ATOM   1949  C4B DPP   224     111.586  86.840  43.230  1.00  0.00           C
ATOM   1950  NC3 DPP   225      54.736 116.440  66.980  1.00  0.00           N
ATOM   1951  PO4 DPP   225      58.786 113.740  67.030  1.00  0.00           P
ATOM   1952  GL1 DPP   225      56.936 114.040  62.880  1.00  0.00            
ATOM   1953  GL2 DPP   225      56.336 111.040  63.130  1.00  0.00            
ATOM   1954  C1A DPP   225      55.986 115.640  58.230  1.00  0.00           C
ATOM   1955  C2A DPP   225      55.036 113.690  55.530  1.00  0.00           C
ATOM   1956  C3A DPP   225      51.786 112.340  52.180  1.00  0.00           C
ATOM   1957  C4A DPP   225      47.336 113.690  53.230  1.00  0.00           C
ATOM   1958  C1B DPP   225      58.236 110.740  58.930  1.00  0.00           C
ATOM   1959  C2B DPP   225      58.636 110.590  53.980  1.00  0.00           C
ATOM   1960  C3B DPP   225      56.836 112.740  50.230  1.00  0.00           C
ATOM   1961  C4B DPP   225      53.836 113.940  47.480  1.00  0.00           C
ATOM   1962  NC3 DPP   226      48.736 134.340  62.630  1.00  0.00           N
ATOM   1963  PO4 DPP   226      49.036 138.590  64.180  1.00  0.00           P
ATOM   1964  GL1 DPP   226      47.736 138.040  59.630  1.00  0.00            
ATOM   1965  GL2 DPP   226      47.286 140.590  57.930  1.00  0.00            
ATOM   1966  C1A DPP   226      44.636 136.090  56.880  1.00  0.00           C
ATOM   1967  C2A DPP   226      42.336 137.340  52.580  1.00  0.00           C
ATOM   1968  C3A DPP   226      40.736 140.140  49.280  1.00  0.00           C
ATOM   1969  C4A DPP   226      37.436 140.090  47.330  1.00  0.00           C
ATOM   1970  C1B DPP   226      49.536 139.840  53.680  1.00  0.00           C
ATOM   1971  C2B DPP   226      51.936 140.040  49.780  1.00  0.00           C
ATOM   1972  C3B DPP   226      56.586 139.790  48.030  1.00  0.00           C
ATOM   1973  C4B DPP   226      57.486 136.740  44.430  1.00  0.00           C
ATOM   1974  NC3 DPP   227      69.336 201.640  64.980  1.00  0.00           N
ATOM   1975  PO4 DPP   227      65.436 203.090  67.730  1.00  0.00           P
ATOM   1976  GL1 DPP   227      63.536 203.790  63.180  1.00  0.00            
ATOM   1977  GL2 DPP   227      62.136 200.390  61.530  1.00  0.00            
ATOM   1978  C1A DPP   227      63.336 204.290  58.980  1.00  0.00           C
ATOM   1979  C2A DPP   227      63.386 202.490  54.580  1.00  0.00           C
ATOM   1980  C3A DPP   227      62.986 202.590  50.430  1.00  0.00           C
ATOM   1981  C4A DPP   227      60.336 203.540  46.130  1.00  0.00           C
ATOM   1982  C1B DPP   227      65.186 199.690  58.280  1.00  0.00           C
ATOM   1983  C2B DPP   227      66.036 198.340  53.930  1.00  0.00           C
ATOM   1984  C3B DPP   227      67.336 198.540  50.780  1.00  0.00           C
ATOM   1985  C4B DPP   227      67.336 200.790  47.830  1.00  0.00           C
ATOM   1986  NC3 DPP   228      82.486 189.440  64.980  1.00  0.00           N
ATOM   1987  PO4 DPP   228      83.586 187.240  61.780  1.00  0.00           P
ATOM   1988  GL1 DPP   228      84.136 189.340  57.180  1.00  0.00            
ATOM   1989  GL2 DPP   228      81.686 189.140  55.330  1.00  0.00            
ATOM   1990  C1A DPP   228      85.236 188.740  52.280  1.00  0.00           C
ATOM   1991  C2A DPP   228      83.886 188.990  48.280  1.00  0.00           C
ATOM   1992  C3A DPP   228      84.886 188.040  43.580  1.00  0.00           C
ATOM   1993  C4A DPP   228      86.086 185.390  40.280  1.00  0.00           C
ATOM   1994  C1B DPP   228      79.886 191.140  52.430  1.00  0.00           C
ATOM   1995  C2B DPP   228      78.386 190.890  48.280  1.00  0.00           C
ATOM   1996  C3B DPP   228      79.736 189.790  44.230  1.00  0.00           C
ATOM   1997  C4B DPP   228      82.186 192.290  41.730  1.00  0.00           C
ATOM   1998  NC3 DPP   229      37.136 196.090  67.630  1.00  0.00           N
ATOM   1999  PO4 DPP   229      37.436 200.040  65.730  1.00  0.00           P
ATOM   2000  GL1 DPP   229      38.286 202.840  62.630  1.00  0.00            
ATOM   2001  GL2 DPP   229      37.886 205.590  63.480  1.00  0.00            
ATOM   2002  C1A DPP   229      39.886 203.990  58.530  1.00  0.00           C
ATOM   2003  C2A DPP   229      39.986 200.790  54.680  1.00  0.00           C
ATOM   2004  C3A DPP   229      41.236 201.590  50.230  1.00  0.00           C
ATOM   2005  C4A DPP   229      39.486 199.490  46.180  1.00  0.00           C
ATOM   2006  C1B DPP   229      36.536 207.940  60.130  1.00  0.00           C
ATOM   2007  C2B DPP   229      36.686 206.990  56.080  1.00  0.00           C
ATOM   2008  C3B DPP   229      37.936 205.590  51.330  1.00  0.00           C
ATOM   2009  C4B DPP   229      40.036 205.790  47.730  1.00  0.00           C
ATOM   2010  NC3 DPP   230      56.236 169.740  59.780  1.00  0.00           N
ATOM   2011  PO4 DPP   230      57.586 173.190  62.430  1.00  0.00           P
ATOM   2012  GL1 DPP   230      55.886 175.040  59.830  1.00  0.00            
ATOM   2013  GL2 DPP   230      53.036 173.790  58.430  1.00  0.00            
ATOM   2014  C1A DPP   230      55.036 176.890  54.980  1.00  0.00           C
ATOM   2015  C2A DPP   230      54.886 178.840  50.230  1.00  0.00           C
ATOM   2016  C3A DPP   230      56.136 180.690  46.780  1.00  0.00           C
ATOM   2017  C4A DPP   230      54.236 181.690  42.480  1.00  0.00           C
ATOM   2018  C1B DPP   230      53.736 171.940  54.330  1.00  0.00           C
ATOM   2019  C2B DPP   230      54.686 171.090  50.080  1.00  0.00           C
ATOM   2020  C3B DPP   230      52.886 169.940  46.430  1.00  0.00           C
ATOM   2021  C4B DPP   230      53.836 172.340  42.630  1.00  0.00           C
ATOM   2022  NC3 DPP   231      20.986 158.840  66.980  1.00  0.00           N
ATOM   2023  PO4 DPP   231      22.336 160.390  64.180  1.00  0.00           P
ATOM   2024  GL1 DPP   231      20.086 161.940  60.130  1.00  0.00            
ATOM   2025  GL2 DPP   231      17.186 162.940  59.130  1.00  0.00            
ATOM   2026  C1A DPP   231      20.236 161.490  55.430  1.00  0.00           C
ATOM   2027  C2A DPP   231      17.936 161.490  51.830  1.00  0.00           C
ATOM   2028  C3A DPP   231      18.186 161.590  47.380  1.00  0.00           C
ATOM   2029  C4A DPP   231      17.836 159.440  44.630  1.00  0.00           C
ATOM   2030  C1B DPP   231      15.936 165.090  54.430  1.00  0.00           C
ATOM   2031  C2B DPP   231      15.386 165.190  49.630  1.00  0.00           C
ATOM   2032  C3B DPP   231      13.886 163.040  44.830  1.00  0.00           C
ATOM   2033  C4B DPP   231      11.586 159.340  42.830  1.00  0.00           C
ATOM   2034  NC3 DPP   232      97.786 173.790  64.830  1.00  0.00           N
ATOM   2035  PO4 DPP   232      97.436 178.440  63.130  1.00  0.00           P
ATOM   2036  GL1 DPP   232      99.136 179.390  60.230  1.00  0.00            
ATOM   2037  GL2 DPP   232      96.236 179.640  58.180  1.00  0.00            
ATOM   2038  C1A DPP   232     101.436 176.640  57.780  1.00  0.00           C
ATOM   2039  C2A DPP   232     102.136 174.840  54.330  1.00  0.00           C
ATOM   2040  C3A DPP   232     103.386 172.340  50.630  1.00  0.00           C
ATOM   2041  C4A DPP   232     103.236 170.890  45.830  1.00  0.00           C
ATOM   2042  C1B DPP   232      97.036 176.390  54.880  1.00  0.00           C
ATOM   2043  C2B DPP   232      96.486 174.490  51.480  1.00  0.00           C
ATOM   2044  C3B DPP   232      96.736 172.340  48.580  1.00  0.00           C
ATOM   2045  C4B DPP   232      97.436 169.140  45.130  1.00  0.00           C
ATOM   2046  NC3 DPP   233     201.786 189.590  70.030  1.00  0.00           N
ATOM   2047  PO4 DPP   233     201.936 188.340  65.880  1.00  0.00           P
ATOM   2048  GL1 DPP   233     202.286 189.290  61.430  1.00  0.00            
ATOM   2049  GL2 DPP   233     200.986 192.790  59.880  1.00  0.00            
ATOM   2050  C1A DPP   233     201.936 188.940  56.630  1.00  0.00           C
ATOM   2051  C2A DPP   233     200.386 188.290  52.080  1.00  0.00           C
ATOM   2052  C3A DPP   233     200.386 187.590  47.430  1.00  0.00           C
ATOM   2053  C4A DPP   233     198.586 186.940  42.880  1.00  0.00           C
ATOM   2054  C1B DPP   233     204.036 194.190  57.380  1.00  0.00           C
ATOM   2055  C2B DPP   233     203.436 192.690  54.080  1.00  0.00           C
ATOM   2056  C3B DPP   233     203.586 191.740  49.530  1.00  0.00           C
ATOM   2057  C4B DPP   233     205.986 189.440  47.730  1.00  0.00           C
ATOM   2058  NC3 DPP   234      60.436 178.140  62.080  1.00  0.00           N
ATOM   2059  PO4 DPP   234      62.836 175.590  61.130  1.00  0.00           P
ATOM   2060  GL1 DPP   234      60.836 175.240  57.530  1.00  0.00            
ATOM   2061  GL2 DPP   234      63.636 176.540  55.930  1.00  0.00            
ATOM   2062  C1A DPP   234      58.886 173.390  54.830  1.00  0.00           C
ATOM   2063  C2A DPP   234      58.086 174.490  50.380  1.00  0.00           C
ATOM   2064  C3A DPP   234      59.136 176.940  46.480  1.00  0.00           C
ATOM   2065  C4A DPP   234      57.386 176.990  42.780  1.00  0.00           C
ATOM   2066  C1B DPP   234      63.286 174.290  51.680  1.00  0.00           C
ATOM   2067  C2B DPP   234      63.136 172.390  47.480  1.00  0.00           C
ATOM   2068  C3B DPP   234      62.836 168.990  45.480  1.00  0.00           C
ATOM   2069  C4B DPP   234      61.586 166.290  43.030  1.00  0.00           C
ATOM   2070  NC3 DPP   235     103.686 164.340  66.530  1.00  0.00           N
ATOM   2071  PO4 DPP   235     106.586 164.740  62.930  1.00  0.00           P
ATOM   2072  GL1 DPP   235     105.586 163.240  58.830  1.00  0.00            
ATOM   2073  GL2 DPP   235     102.786 162.290  58.780  1.00  0.00            
ATOM   2074  C1A DPP   235     106.036 163.240  53.430  1.00  0.00           C
ATOM   2075  C2A DPP   235     108.636 162.240  50.780  1.00  0.00           C
ATOM   2076  C3A DPP   235     110.586 164.040  47.430  1.00  0.00           C
ATOM   2077  C4A DPP   235     112.386 167.690  46.880  1.00  0.00           C
ATOM   2078  C1B DPP   235     102.836 159.690  55.580  1.00  0.00           C
ATOM   2079  C2B DPP   235     102.536 157.190  51.930  1.00  0.00           C
ATOM   2080  C3B DPP   235     103.686 152.940  50.280  1.00  0.00           C
ATOM   2081  C4B DPP   235     105.336 150.040  47.280  1.00  0.00           C
ATOM   2082  NC3 DPP   236     156.336 174.090  69.080  1.00  0.00           N
ATOM   2083  PO4 DPP   236     159.986 173.040  65.430  1.00  0.00           P
ATOM   2084  GL1 DPP   236     163.686 174.540  62.280  1.00  0.00            
ATOM   2085  GL2 DPP   236     167.586 172.240  62.480  1.00  0.00            
ATOM   2086  C1A DPP   236     166.136 174.390  58.180  1.00  0.00           C
ATOM   2087  C2A DPP   236     167.886 173.240  54.430  1.00  0.00           C
ATOM   2088  C3A DPP   236     168.836 174.090  49.880  1.00  0.00           C
ATOM   2089  C4A DPP   236     168.086 170.890  47.180  1.00  0.00           C
ATOM   2090  C1B DPP   236     169.736 170.940  58.480  1.00  0.00           C
ATOM   2091  C2B DPP   236     172.536 169.090  56.980  1.00  0.00           C
ATOM   2092  C3B DPP   236     176.486 169.790  54.130  1.00  0.00           C
ATOM   2093  C4B DPP   236     180.286 169.490  53.280  1.00  0.00           C
ATOM   2094  NC3 DPP   237      21.586 180.940  61.180  1.00  0.00           N
ATOM   2095  PO4 DPP   237      19.336 176.740  63.080  1.00  0.00           P
ATOM   2096  GL1 DPP   237      19.736 176.840  59.080  1.00  0.00            
ATOM   2097  GL2 DPP   237      21.136 174.890  58.030  1.00  0.00            
ATOM   2098  C1A DPP   237      17.586 177.740  54.330  1.00  0.00           C
ATOM   2099  C2A DPP   237      17.836 177.990  50.080  1.00  0.00           C
ATOM   2100  C3A DPP   237      15.236 177.140  46.630  1.00  0.00           C
ATOM   2101  C4A DPP   237      14.036 173.640  44.430  1.00  0.00           C
ATOM   2102  C1B DPP   237      20.836 173.890  53.230  1.00  0.00           C
ATOM   2103  C2B DPP   237      21.336 174.340  48.780  1.00  0.00           C
ATOM   2104  C3B DPP   237      20.286 176.090  45.430  1.00  0.00           C
ATOM   2105  C4B DPP   237      21.286 178.840  41.480  1.00  0.00           C
ATOM   2106  NC3 DPP   238      97.436  80.440  65.230  1.00  0.00           N
ATOM   2107  PO4 DPP   238      99.786  81.190  62.530  1.00  0.00           P
ATOM   2108  GL1 DPP   238      99.836  84.490  60.280  1.00  0.00            
ATOM   2109  GL2 DPP   238     100.486  87.640  59.780  1.00  0.00            
ATOM   2110  C1A DPP   238      97.236  85.190  57.130  1.00  0.00           C
ATOM   2111  C2A DPP   238      94.886  85.640  52.230  1.00  0.00           C
ATOM   2112  C3A DPP   238      93.586  83.890  48.730  1.00  0.00           C
ATOM   2113  C4A DPP   238      93.236  86.340  45.080  1.00  0.00           C
ATOM   2114  C1B DPP   238     101.286  86.290  54.780  1.00  0.00           C
ATOM   2115  C2B DPP   238      99.436  87.190  51.080  1.00  0.00           C
ATOM   2116  C3B DPP   238      97.686  86.890  47.030  1.00  0.00           C
ATOM   2117  C4B DPP   238      97.536  86.740  42.580  1.00  0.00           C
ATOM   2118  NC3 DPP   239      -0.014 205.340  67.130  1.00  0.00           N
ATOM   2119  PO4 DPP   239       2.786 206.490  63.780  1.00  0.00           P
ATOM   2120  GL1 DPP   239       1.186 210.140  60.280  1.00  0.00            
ATOM   2121  GL2 DPP   239      -1.864 209.890  59.130  1.00  0.00            
ATOM   2122  C1A DPP   239       3.736 210.790  57.030  1.00  0.00           C
ATOM   2123  C2A DPP   239       2.936 212.590  52.830  1.00  0.00           C
ATOM   2124  C3A DPP   239       2.336 213.090  48.980  1.00  0.00           C
ATOM   2125  C4A DPP   239       5.286 214.840  45.730  1.00  0.00           C
ATOM   2126  C1B DPP   239      -2.664 205.690  57.380  1.00  0.00           C
ATOM   2127  C2B DPP   239      -2.264 205.240  53.330  1.00  0.00           C
ATOM   2128  C3B DPP   239      -0.014 203.540  49.380  1.00  0.00           C
ATOM   2129  C4B DPP   239       1.236 202.790  45.680  1.00  0.00           C
ATOM   2130  NC3 DPP   240     167.086 202.340  62.280  1.00  0.00           N
ATOM   2131  PO4 DPP   240     171.286 201.340  62.830  1.00  0.00           P
ATOM   2132  GL1 DPP   240     172.686 200.390  58.180  1.00  0.00            
ATOM   2133  GL2 DPP   240     169.636 201.240  57.380  1.00  0.00            
ATOM   2134  C1A DPP   240     173.636 201.190  53.830  1.00  0.00           C
ATOM   2135  C2A DPP   240     173.536 199.990  49.280  1.00  0.00           C
ATOM   2136  C3A DPP   240     173.336 195.740  46.930  1.00  0.00           C
ATOM   2137  C4A DPP   240     171.386 192.690  44.680  1.00  0.00           C
ATOM   2138  C1B DPP   240     168.836 199.590  52.830  1.00  0.00           C
ATOM   2139  C2B DPP   240     168.086 198.490  49.030  1.00  0.00           C
ATOM   2140  C3B DPP   240     169.786 197.890  43.930  1.00  0.00           C
ATOM   2141  C4B DPP   240     173.636 196.990  41.830  1.00  0.00           C
ATOM   2142  NC3 DPP   241     145.686 171.390  69.380  1.00  0.00           N
ATOM   2143  PO4 DPP   241     147.736 173.690  65.730  1.00  0.00           P
ATOM   2144  GL1 DPP   241     149.586 171.490  62.580  1.00  0.00            
ATOM   2145  GL2 DPP   241     152.986 171.490  61.380  1.00  0.00            
ATOM   2146  C1A DPP   241     147.436 170.840  58.730  1.00  0.00           C
ATOM   2147  C2A DPP   241     144.436 169.240  55.280  1.00  0.00           C
ATOM   2148  C3A DPP   241     144.236 168.640  51.080  1.00  0.00           C
ATOM   2149  C4A DPP   241     145.136 171.390  46.480  1.00  0.00           C
ATOM   2150  C1B DPP   241     152.586 172.890  56.630  1.00  0.00           C
ATOM   2151  C2B DPP   241     153.436 174.290  51.930  1.00  0.00           C
ATOM   2152  C3B DPP   241     154.136 174.440  47.380  1.00  0.00           C
ATOM   2153  C4B DPP   241     155.936 176.840  44.030  1.00  0.00           C
ATOM   2154  NC3 DPP   242      59.786 123.290  65.680  1.00  0.00           N
ATOM   2155  PO4 DPP   242      62.186 125.390  63.280  1.00  0.00           P
ATOM   2156  GL1 DPP   242      63.636 122.490  61.030  1.00  0.00            
ATOM   2157  GL2 DPP   242      66.536 123.340  59.180  1.00  0.00            
ATOM   2158  C1A DPP   242      62.186 120.440  57.380  1.00  0.00           C
ATOM   2159  C2A DPP   242      62.336 119.690  52.380  1.00  0.00           C
ATOM   2160  C3A DPP   242      64.436 118.490  48.580  1.00  0.00           C
ATOM   2161  C4A DPP   242      63.236 117.540  44.180  1.00  0.00           C
ATOM   2162  C1B DPP   242      66.936 121.090  55.330  1.00  0.00           C
ATOM   2163  C2B DPP   242      69.386 119.140  52.080  1.00  0.00           C
ATOM   2164  C3B DPP   242      69.236 118.190  48.030  1.00  0.00           C
ATOM   2165  C4B DPP   242      68.936 116.590  43.930  1.00  0.00           C
ATOM   2166  NC3 DPP   243     193.486  12.940  64.180  1.00  0.00           N
ATOM   2167  PO4 DPP   243     191.386  16.090  60.930  1.00  0.00           P
ATOM   2168  GL1 DPP   243     192.086  18.640  58.030  1.00  0.00            
ATOM   2169  GL2 DPP   243     190.786  21.990  57.430  1.00  0.00            
ATOM   2170  C1A DPP   243     194.036  20.540  53.980  1.00  0.00           C
ATOM   2171  C2A DPP   243     196.286  20.590  50.080  1.00  0.00           C
ATOM   2172  C3A DPP   243     195.786  23.390  46.030  1.00  0.00           C
ATOM   2173  C4A DPP   243     198.086  25.890  42.530  1.00  0.00           C
ATOM   2174  C1B DPP   243     190.186  23.890  53.430  1.00  0.00           C
ATOM   2175  C2B DPP   243     191.636  26.240  50.130  1.00  0.00           C
ATOM   2176  C3B DPP   243     192.136  26.740  45.230  1.00  0.00           C
ATOM   2177  C4B DPP   243     192.036  30.040  42.680  1.00  0.00           C
ATOM   2178  NC3 DPP   244     179.536  11.490  59.480  1.00  0.00           N
ATOM   2179  PO4 DPP   244     184.086   9.640  59.230  1.00  0.00           P
ATOM   2180  GL1 DPP   244     183.436  12.290  56.180  1.00  0.00            
ATOM   2181  GL2 DPP   244     180.636  12.290  53.930  1.00  0.00            
ATOM   2182  C1A DPP   244     184.886  14.290  51.830  1.00  0.00           C
ATOM   2183  C2A DPP   244     186.386  16.940  48.530  1.00  0.00           C
ATOM   2184  C3A DPP   244     185.036  19.290  44.580  1.00  0.00           C
ATOM   2185  C4A DPP   244     181.336  18.840  41.730  1.00  0.00           C
ATOM   2186  C1B DPP   244     180.586   9.790  51.830  1.00  0.00           C
ATOM   2187  C2B DPP   244     180.736   7.990  48.480  1.00  0.00           C
ATOM   2188  C3B DPP   244     179.486   9.190  43.930  1.00  0.00           C
ATOM   2189  C4B DPP   244     179.336  13.440  41.430  1.00  0.00           C
ATOM   2190  NC3 DPP   245     207.886 168.390  72.930  1.00  0.00           N
ATOM   2191  PO4 DPP   245     206.586 168.290  69.130  1.00  0.00           P
ATOM   2192  GL1 DPP   245     205.936 168.840  65.330  1.00  0.00            
ATOM   2193  GL2 DPP   245     209.236 168.790  63.230  1.00  0.00            
ATOM   2194  C1A DPP   245     205.686 171.190  61.580  1.00  0.00           C
ATOM   2195  C2A DPP   245     206.936 174.240  58.780  1.00  0.00           C
ATOM   2196  C3A DPP   245     204.736 176.640  56.080  1.00  0.00           C
ATOM   2197  C4A DPP   245     206.186 178.840  52.630  1.00  0.00           C
ATOM   2198  C1B DPP   245     210.636 170.840  59.230  1.00  0.00           C
ATOM   2199  C2B DPP   245     212.886 168.840  55.980  1.00  0.00           C
ATOM   2200  C3B DPP   245     211.786 167.540  51.780  1.00  0.00           C
ATOM   2201  C4B DPP   245     210.586 164.090  48.730  1.00  0.00           C
ATOM   2202  NC3 DPP   246      52.486   6.640  68.980  1.00  0.00           N
ATOM   2203  PO4 DPP   246      56.436   4.740  67.580  1.00  0.00           P
ATOM   2204  GL1 DPP   246      55.536   4.390  63.130  1.00  0.00            
ATOM   2205  GL2 DPP   246      57.036   1.640  61.480  1.00  0.00            
ATOM   2206  C1A DPP   246      53.886   7.440  61.080  1.00  0.00           C
ATOM   2207  C2A DPP   246      52.386   8.340  57.230  1.00  0.00           C
ATOM   2208  C3A DPP   246      49.636  10.690  54.080  1.00  0.00           C
ATOM   2209  C4A DPP   246      47.036  13.940  51.480  1.00  0.00           C
ATOM   2210  C1B DPP   246      57.486   0.490  56.780  1.00  0.00           C
ATOM   2211  C2B DPP   246      57.336  -0.910  53.680  1.00  0.00           C
ATOM   2212  C3B DPP   246      56.236   0.640  49.780  1.00  0.00           C
ATOM   2213  C4B DPP   246      53.036   3.290  48.330  1.00  0.00           C
ATOM   2214  NC3 DPP   247     132.436  21.540  52.030  1.00  0.00           N
ATOM   2215  PO4 DPP   247     131.636  17.240  52.930  1.00  0.00           P
ATOM   2216  GL1 DPP   247     133.236  14.590  49.230  1.00  0.00            
ATOM   2217  GL2 DPP   247     133.286  10.540  48.580  1.00  0.00            
ATOM   2218  C1A DPP   247     132.536  13.740  44.180  1.00  0.00           C
ATOM   2219  C2A DPP   247     131.036  11.440  40.280  1.00  0.00           C
ATOM   2220  C3A DPP   247     131.336   8.940  37.780  1.00  0.00           C
ATOM   2221  C4A DPP   247     134.386   7.090  35.680  1.00  0.00           C
ATOM   2222  C1B DPP   247     135.236   9.740  44.430  1.00  0.00           C
ATOM   2223  C2B DPP   247     135.636   9.190  40.480  1.00  0.00           C
ATOM   2224  C3B DPP   247     137.636  10.540  36.630  1.00  0.00           C
ATOM   2225  C4B DPP   247     140.536  12.190  33.330  1.00  0.00           C
ATOM   2226  NC3 DPP   248     131.786 211.590  65.080  1.00  0.00           N
ATOM   2227  PO4 DPP   248     132.786 208.790  61.380  1.00  0.00           P
ATOM   2228  GL1 DPP   248     131.936 210.040  57.180  1.00  0.00            
ATOM   2229  GL2 DPP   248     128.536 211.340  56.180  1.00  0.00            
ATOM   2230  C1A DPP   248     132.836 210.790  52.730  1.00  0.00           C
ATOM   2231  C2A DPP   248     132.186 209.440  48.080  1.00  0.00           C
ATOM   2232  C3A DPP   248     133.636 207.740  44.680  1.00  0.00           C
ATOM   2233  C4A DPP   248     132.136 206.790  40.080  1.00  0.00           C
ATOM   2234  C1B DPP   248     127.236 211.090  51.880  1.00  0.00           C
ATOM   2235  C2B DPP   248     126.436 210.290  47.780  1.00  0.00           C
ATOM   2236  C3B DPP   248     128.736 209.190  43.830  1.00  0.00           C
ATOM   2237  C4B DPP   248     128.636 209.890  38.830  1.00  0.00           C
ATOM   2238  NC3 DPP   249      -7.664 200.390  64.180  1.00  0.00           N
ATOM   2239  PO4 DPP   249      -2.464 201.940  64.180  1.00  0.00           P
ATOM   2240  GL1 DPP   249       0.536 203.290  60.330  1.00  0.00            
ATOM   2241  GL2 DPP   249       2.736 205.340  58.630  1.00  0.00            
ATOM   2242  C1A DPP   249       1.436 200.540  55.830  1.00  0.00           C
ATOM   2243  C2A DPP   249       2.186 199.190  52.080  1.00  0.00           C
ATOM   2244  C3A DPP   249       0.336 197.240  50.280  1.00  0.00           C
ATOM   2245  C4A DPP   249      -1.264 198.490  45.330  1.00  0.00           C
ATOM   2246  C1B DPP   249       2.886 205.290  54.580  1.00  0.00           C
ATOM   2247  C2B DPP   249       4.336 205.690  50.480  1.00  0.00           C
ATOM   2248  C3B DPP   249       5.786 202.340  47.480  1.00  0.00           C
ATOM   2249  C4B DPP   249       8.236 200.640  44.130  1.00  0.00           C
ATOM   2250  NC3 DPP   250     162.736 207.740  65.630  1.00  0.00           N
ATOM   2251  PO4 DPP   250     162.736 205.590  62.030  1.00  0.00           P
ATOM   2252  GL1 DPP   250     160.086 205.140  58.130  1.00  0.00            
ATOM   2253  GL2 DPP   250     156.886 203.940  58.930  1.00  0.00            
ATOM   2254  C1A DPP   250     160.836 207.140  54.130  1.00  0.00           C
ATOM   2255  C2A DPP   250     160.786 208.040  49.580  1.00  0.00           C
ATOM   2256  C3A DPP   250     161.786 206.040  44.930  1.00  0.00           C
ATOM   2257  C4A DPP   250     164.386 206.690  41.480  1.00  0.00           C
ATOM   2258  C1B DPP   250     157.686 203.190  53.930  1.00  0.00           C
ATOM   2259  C2B DPP   250     159.636 203.440  49.630  1.00  0.00           C
ATOM   2260  C3B DPP   250     160.836 200.140  47.080  1.00  0.00           C
ATOM   2261  C4B DPP   250     163.886 197.090  45.580  1.00  0.00           C
ATOM   2262  NC3 DPP   251     174.236 170.840  24.830  1.00  0.00           N
ATOM   2263  PO4 DPP   251     173.336 166.490  26.580  1.00  0.00           P
ATOM   2264  GL1 DPP   251     175.336 168.990  29.330  1.00  0.00            
ATOM   2265  GL2 DPP   251     176.386 171.790  28.930  1.00  0.00            
ATOM   2266  C1A DPP   251     176.486 169.290  33.730  1.00  0.00           C
ATOM   2267  C2A DPP   251     178.536 169.990  37.530  1.00  0.00           C
ATOM   2268  C3A DPP   251     179.186 170.940  41.580  1.00  0.00           C
ATOM   2269  C4A DPP   251     177.586 171.790  45.380  1.00  0.00           C
ATOM   2270  C1B DPP   251     174.336 173.340  33.180  1.00  0.00           C
ATOM   2271  C2B DPP   251     174.136 172.790  38.030  1.00  0.00           C
ATOM   2272  C3B DPP   251     173.236 169.940  40.680  1.00  0.00           C
ATOM   2273  C4B DPP   251     172.636 169.990  43.580  1.00  0.00           C
ATOM   2274  NC3 DPP   252      48.386  55.040  23.680  1.00  0.00           N
ATOM   2275  PO4 DPP   252      50.736  59.490  23.980  1.00  0.00           P
ATOM   2276  GL1 DPP   252      52.036  56.640  27.630  1.00  0.00            
ATOM   2277  GL2 DPP   252      50.386  54.790  30.430  1.00  0.00            
ATOM   2278  C1A DPP   252      55.186  56.140  31.030  1.00  0.00           C
ATOM   2279  C2A DPP   252      55.536  56.640  35.280  1.00  0.00           C
ATOM   2280  C3A DPP   252      56.336  56.940  40.080  1.00  0.00           C
ATOM   2281  C4A DPP   252      57.286  57.690  44.630  1.00  0.00           C
ATOM   2282  C1B DPP   252      51.386  53.890  34.730  1.00  0.00           C
ATOM   2283  C2B DPP   252      52.536  53.540  38.730  1.00  0.00           C
ATOM   2284  C3B DPP   252      52.286  54.640  43.430  1.00  0.00           C
ATOM   2285  C4B DPP   252      54.386  54.740  47.280  1.00  0.00           C
ATOM   2286  NC3 DPP   253     127.786 187.640  13.830  1.00  0.00           N
ATOM   2287  PO4 DPP   253     126.886 185.540  18.880  1.00  0.00           P
ATOM   2288  GL1 DPP   253     126.636 184.040  22.980  1.00  0.00            
ATOM   2289  GL2 DPP   253     123.286 185.490  23.430  1.00  0.00            
ATOM   2290  C1A DPP   253     129.286 182.890  27.380  1.00  0.00           C
ATOM   2291  C2A DPP   253     128.536 183.490  31.830  1.00  0.00           C
ATOM   2292  C3A DPP   253     127.086 185.340  34.130  1.00  0.00           C
ATOM   2293  C4A DPP   253     123.786 184.440  36.680  1.00  0.00           C
ATOM   2294  C1B DPP   253     124.486 185.090  27.930  1.00  0.00           C
ATOM   2295  C2B DPP   253     122.136 184.690  31.630  1.00  0.00           C
ATOM   2296  C3B DPP   253     118.786 180.890  33.280  1.00  0.00           C
ATOM   2297  C4B DPP   253     117.036 176.690  35.630  1.00  0.00           C
ATOM   2298  NC3 DPP   254      72.536 184.390  19.380  1.00  0.00           N
ATOM   2299  PO4 DPP   254      72.886 179.890  18.580  1.00  0.00           P
ATOM   2300  GL1 DPP   254      74.936 181.340  23.080  1.00  0.00            
ATOM   2301  GL2 DPP   254      71.636 182.190  24.380  1.00  0.00            
ATOM   2302  C1A DPP   254      77.686 181.190  26.380  1.00  0.00           C
ATOM   2303  C2A DPP   254      77.686 182.390  31.130  1.00  0.00           C
ATOM   2304  C3A DPP   254      77.386 182.790  35.280  1.00  0.00           C
ATOM   2305  C4A DPP   254      78.136 186.840  37.030  1.00  0.00           C
ATOM   2306  C1B DPP   254      72.386 182.540  28.930  1.00  0.00           C
ATOM   2307  C2B DPP   254      72.686 180.640  33.780  1.00  0.00           C
ATOM   2308  C3B DPP   254      73.686 180.140  37.130  1.00  0.00           C
ATOM   2309  C4B DPP   254      73.886 176.490  39.230  1.00  0.00           C
ATOM   2310  NC3 DPP   255      61.786  12.490  20.580  1.00  0.00           N
ATOM   2311  PO4 DPP   255      63.336  16.690  20.580  1.00  0.00           P
ATOM   2312  GL1 DPP   255      65.136  14.790  23.930  1.00  0.00            
ATOM   2313  GL2 DPP   255      68.886  16.540  24.380  1.00  0.00            
ATOM   2314  C1A DPP   255      65.836  13.790  28.980  1.00  0.00           C
ATOM   2315  C2A DPP   255      67.186  13.340  33.130  1.00  0.00           C
ATOM   2316  C3A DPP   255      68.736  14.890  37.280  1.00  0.00           C
ATOM   2317  C4A DPP   255      68.286  12.690  41.530  1.00  0.00           C
ATOM   2318  C1B DPP   255      70.786  15.090  28.330  1.00  0.00           C
ATOM   2319  C2B DPP   255      71.936  13.990  32.530  1.00  0.00           C
ATOM   2320  C3B DPP   255      72.036  11.190  36.330  1.00  0.00           C
ATOM   2321  C4B DPP   255      74.736   9.340  39.180  1.00  0.00           C
ATOM   2322  NC3 DPP   256     107.186  23.240  17.080  1.00  0.00           N
ATOM   2323  PO4 DPP   256     107.086  18.390  17.280  1.00  0.00           P
ATOM   2324  GL1 DPP   256     108.586  20.040  20.880  1.00  0.00            
ATOM   2325  GL2 DPP   256     109.136  22.990  22.280  1.00  0.00            
ATOM   2326  C1A DPP   256     107.386  19.290  25.580  1.00  0.00           C
ATOM   2327  C2A DPP   256     107.736  20.240  30.330  1.00  0.00           C
ATOM   2328  C3A DPP   256     109.686  21.540  33.830  1.00  0.00           C
ATOM   2329  C4A DPP   256     109.886  23.390  36.580  1.00  0.00           C
ATOM   2330  C1B DPP   256     109.336  24.290  25.730  1.00  0.00           C
ATOM   2331  C2B DPP   256     109.636  25.740  30.380  1.00  0.00           C
ATOM   2332  C3B DPP   256     110.986  26.840  33.180  1.00  0.00           C
ATOM   2333  C4B DPP   256     112.536  28.290  36.830  1.00  0.00           C
ATOM   2334  NC3 DPP   257     125.536  19.290  13.480  1.00  0.00           N
ATOM   2335  PO4 DPP   257     125.486  16.940  16.980  1.00  0.00           P
ATOM   2336  GL1 DPP   257     124.286  14.490  21.030  1.00  0.00            
ATOM   2337  GL2 DPP   257     121.236  13.490  21.030  1.00  0.00            
ATOM   2338  C1A DPP   257     123.786  14.740  25.230  1.00  0.00           C
ATOM   2339  C2A DPP   257     123.436  17.740  28.930  1.00  0.00           C
ATOM   2340  C3A DPP   257     123.536  20.290  31.280  1.00  0.00           C
ATOM   2341  C4A DPP   257     122.186  24.840  32.280  1.00  0.00           C
ATOM   2342  C1B DPP   257     118.436  15.640  24.430  1.00  0.00           C
ATOM   2343  C2B DPP   257     115.686  16.890  28.430  1.00  0.00           C
ATOM   2344  C3B DPP   257     114.536  18.040  32.630  1.00  0.00           C
ATOM   2345  C4B DPP   257     113.236  18.790  36.630  1.00  0.00           C
ATOM   2346  NC3 DPP   258      60.236  75.390  26.980  1.00  0.00           N
ATOM   2347  PO4 DPP   258      60.286  79.640  29.430  1.00  0.00           P
ATOM   2348  GL1 DPP   258      61.086  80.690  33.530  1.00  0.00            
ATOM   2349  GL2 DPP   258      64.286  81.040  33.380  1.00  0.00            
ATOM   2350  C1A DPP   258      59.836  80.740  37.380  1.00  0.00           C
ATOM   2351  C2A DPP   258      58.436  81.690  41.330  1.00  0.00           C
ATOM   2352  C3A DPP   258      58.136  82.990  45.230  1.00  0.00           C
ATOM   2353  C4A DPP   258      57.086  87.040  48.030  1.00  0.00           C
ATOM   2354  C1B DPP   258      64.486  80.240  37.380  1.00  0.00           C
ATOM   2355  C2B DPP   258      65.886  81.390  42.630  1.00  0.00           C
ATOM   2356  C3B DPP   258      64.986  82.640  46.930  1.00  0.00           C
ATOM   2357  C4B DPP   258      65.136  85.390  50.230  1.00  0.00           C
ATOM   2358  NC3 DPP   259      88.536  70.590  18.480  1.00  0.00           N
ATOM   2359  PO4 DPP   259      86.186  67.240  20.430  1.00  0.00           P
ATOM   2360  GL1 DPP   259      85.886  69.890  23.780  1.00  0.00            
ATOM   2361  GL2 DPP   259      86.686  73.290  23.030  1.00  0.00            
ATOM   2362  C1A DPP   259      86.086  70.490  28.480  1.00  0.00           C
ATOM   2363  C2A DPP   259      85.986  69.140  32.080  1.00  0.00           C
ATOM   2364  C3A DPP   259      83.136  68.490  34.580  1.00  0.00           C
ATOM   2365  C4A DPP   259      84.086  70.540  39.580  1.00  0.00           C
ATOM   2366  C1B DPP   259      86.536  75.040  27.030  1.00  0.00           C
ATOM   2367  C2B DPP   259      86.136  74.340  31.830  1.00  0.00           C
ATOM   2368  C3B DPP   259      88.736  71.490  35.630  1.00  0.00           C
ATOM   2369  C4B DPP   259      88.636  67.540  35.930  1.00  0.00           C
ATOM   2370  NC3 DPP   260     199.286 122.640  26.680  1.00  0.00           N
ATOM   2371  PO4 DPP   260     196.136 123.940  25.480  1.00  0.00           P
ATOM   2372  GL1 DPP   260     194.836 123.990  29.780  1.00  0.00            
ATOM   2373  GL2 DPP   260     194.286 127.490  30.880  1.00  0.00            
ATOM   2374  C1A DPP   260     195.486 123.690  33.330  1.00  0.00           C
ATOM   2375  C2A DPP   260     196.636 122.690  37.030  1.00  0.00           C
ATOM   2376  C3A DPP   260     197.486 122.190  40.530  1.00  0.00           C
ATOM   2377  C4A DPP   260     196.086 120.740  43.130  1.00  0.00           C
ATOM   2378  C1B DPP   260     191.936 128.390  35.230  1.00  0.00           C
ATOM   2379  C2B DPP   260     193.086 125.890  38.580  1.00  0.00           C
ATOM   2380  C3B DPP   260     192.086 123.990  41.830  1.00  0.00           C
ATOM   2381  C4B DPP   260     192.536 122.640  46.530  1.00  0.00           C
ATOM   2382  NC3 DPP   261       7.986 147.640  26.280  1.00  0.00           N
ATOM   2383  PO4 DPP   261      11.636 147.840  22.780  1.00  0.00           P
ATOM   2384  GL1 DPP   261      13.586 146.640  26.180  1.00  0.00            
ATOM   2385  GL2 DPP   261      11.986 144.690  27.380  1.00  0.00            
ATOM   2386  C1A DPP   261      13.986 148.740  29.480  1.00  0.00           C
ATOM   2387  C2A DPP   261      15.736 147.690  33.580  1.00  0.00           C
ATOM   2388  C3A DPP   261      19.086 147.490  38.380  1.00  0.00           C
ATOM   2389  C4A DPP   261      21.086 147.940  42.430  1.00  0.00           C
ATOM   2390  C1B DPP   261      13.236 144.140  31.780  1.00  0.00           C
ATOM   2391  C2B DPP   261      13.236 144.490  36.330  1.00  0.00           C
ATOM   2392  C3B DPP   261      12.736 144.290  40.280  1.00  0.00           C
ATOM   2393  C4B DPP   261      12.586 143.090  45.830  1.00  0.00           C
ATOM   2394  NC3 DPP   262     103.636 189.390  19.680  1.00  0.00           N
ATOM   2395  PO4 DPP   262     102.786 193.990  19.830  1.00  0.00           P
ATOM   2396  GL1 DPP   262     103.636 192.490  23.630  1.00  0.00            
ATOM   2397  GL2 DPP   262     106.736 192.240  23.080  1.00  0.00            
ATOM   2398  C1A DPP   262     104.286 192.490  28.280  1.00  0.00           C
ATOM   2399  C2A DPP   262     104.936 193.090  32.030  1.00  0.00           C
ATOM   2400  C3A DPP   262     105.386 193.840  35.630  1.00  0.00           C
ATOM   2401  C4A DPP   262     107.086 193.790  40.380  1.00  0.00           C
ATOM   2402  C1B DPP   262     107.486 188.990  25.980  1.00  0.00           C
ATOM   2403  C2B DPP   262     108.386 188.740  29.380  1.00  0.00           C
ATOM   2404  C3B DPP   262     107.486 188.540  33.030  1.00  0.00           C
ATOM   2405  C4B DPP   262     109.036 187.390  36.930  1.00  0.00           C
ATOM   2406  NC3 DPP   263      96.636  67.190  58.880  1.00  0.00           N
ATOM   2407  PO4 DPP   263      92.636  68.640  59.730  1.00  0.00           P
ATOM   2408  GL1 DPP   263      90.986  69.290  56.230  1.00  0.00            
ATOM   2409  GL2 DPP   263      89.286  67.990  55.280  1.00  0.00            
ATOM   2410  C1A DPP   263      92.136  72.140  52.680  1.00  0.00           C
ATOM   2411  C2A DPP   263      91.286  73.240  48.630  1.00  0.00           C
ATOM   2412  C3A DPP   263      90.286  76.040  46.530  1.00  0.00           C
ATOM   2413  C4A DPP   263      87.936  78.240  43.130  1.00  0.00           C
ATOM   2414  C1B DPP   263      88.836  68.540  50.580  1.00  0.00           C
ATOM   2415  C2B DPP   263      88.036  69.340  47.030  1.00  0.00           C
ATOM   2416  C3B DPP   263      88.436  71.340  43.480  1.00  0.00           C
ATOM   2417  C4B DPP   263      90.586  69.990  40.030  1.00  0.00           C
ATOM   2418  NC3 DPP   264      40.736 133.740  62.930  1.00  0.00           N
ATOM   2419  PO4 DPP   264      38.036 136.990  63.930  1.00  0.00           P
ATOM   2420  GL1 DPP   264      38.136 137.140  59.830  1.00  0.00            
ATOM   2421  GL2 DPP   264      37.536 133.690  59.480  1.00  0.00            
ATOM   2422  C1A DPP   264      40.536 138.590  57.330  1.00  0.00           C
ATOM   2423  C2A DPP   264      38.786 141.640  55.430  1.00  0.00           C
ATOM   2424  C3A DPP   264      35.486 142.540  52.030  1.00  0.00           C
ATOM   2425  C4A DPP   264      32.286 142.190  48.930  1.00  0.00           C
ATOM   2426  C1B DPP   264      39.836 133.640  55.880  1.00  0.00           C
ATOM   2427  C2B DPP   264      44.036 132.340  53.930  1.00  0.00           C
ATOM   2428  C3B DPP   264      45.786 128.390  51.930  1.00  0.00           C
ATOM   2429  C4B DPP   264      48.536 126.140  49.530  1.00  0.00           C
ATOM   2430  NC3 DPP   265     185.836  93.740  62.630  1.00  0.00           N
ATOM   2431  PO4 DPP   265     184.236  90.590  58.380  1.00  0.00           P
ATOM   2432  GL1 DPP   265     186.386  89.840  54.880  1.00  0.00            
ATOM   2433  GL2 DPP   265     185.736  91.740  52.980  1.00  0.00            
ATOM   2434  C1A DPP   265     187.836  86.740  52.330  1.00  0.00           C
ATOM   2435  C2A DPP   265     190.286  85.840  49.780  1.00  0.00           C
ATOM   2436  C3A DPP   265     189.886  83.890  47.230  1.00  0.00           C
ATOM   2437  C4A DPP   265     188.986  81.790  43.530  1.00  0.00           C
ATOM   2438  C1B DPP   265     187.336  92.990  48.080  1.00  0.00           C
ATOM   2439  C2B DPP   265     188.186  96.090  45.030  1.00  0.00           C
ATOM   2440  C3B DPP   265     188.736  99.790  43.080  1.00  0.00           C
ATOM   2441  C4B DPP   265     190.586 103.240  44.330  1.00  0.00           C
ATOM   2442  NC3 DPP   266      75.786 111.090  69.180  1.00  0.00           N
ATOM   2443  PO4 DPP   266      71.786 113.790  68.430  1.00  0.00           P
ATOM   2444  GL1 DPP   266      73.086 114.640  64.280  1.00  0.00            
ATOM   2445  GL2 DPP   266      75.586 113.590  62.630  1.00  0.00            
ATOM   2446  C1A DPP   266      72.086 114.490  59.230  1.00  0.00           C
ATOM   2447  C2A DPP   266      71.886 113.240  54.330  1.00  0.00           C
ATOM   2448  C3A DPP   266      72.186 114.240  50.180  1.00  0.00           C
ATOM   2449  C4A DPP   266      73.686 115.590  45.280  1.00  0.00           C
ATOM   2450  C1B DPP   266      76.886 114.740  57.580  1.00  0.00           C
ATOM   2451  C2B DPP   266      77.436 112.940  54.380  1.00  0.00           C
ATOM   2452  C3B DPP   266      76.386 112.340  50.780  1.00  0.00           C
ATOM   2453  C4B DPP   266      78.336 109.640  48.130  1.00  0.00           C
ATOM   2454  NC3 DPP   267     138.336 135.490  73.680  1.00  0.00           N
ATOM   2455  PO4 DPP   267     137.836 134.240  69.930  1.00  0.00           P
ATOM   2456  GL1 DPP   267     136.036 133.240  65.730  1.00  0.00            
ATOM   2457  GL2 DPP   267     135.136 129.690  64.980  1.00  0.00            
ATOM   2458  C1A DPP   267     135.186 134.240  61.330  1.00  0.00           C
ATOM   2459  C2A DPP   267     133.836 133.840  56.630  1.00  0.00           C
ATOM   2460  C3A DPP   267     132.586 132.490  52.930  1.00  0.00           C
ATOM   2461  C4A DPP   267     133.336 128.790  49.680  1.00  0.00           C
ATOM   2462  C1B DPP   267     134.686 129.340  60.730  1.00  0.00           C
ATOM   2463  C2B DPP   267     134.136 127.990  56.880  1.00  0.00           C
ATOM   2464  C3B DPP   267     134.036 124.640  53.680  1.00  0.00           C
ATOM   2465  C4B DPP   267     130.786 121.690  52.630  1.00  0.00           C
ATOM   2466  NC3 DPP   268     171.086 193.440  64.580  1.00  0.00           N
ATOM   2467  PO4 DPP   268     174.536 192.240  63.080  1.00  0.00           P
ATOM   2468  GL1 DPP   268     176.136 193.990  60.680  1.00  0.00            
ATOM   2469  GL2 DPP   268     177.036 196.640  60.680  1.00  0.00            
ATOM   2470  C1A DPP   268     175.086 192.740  56.780  1.00  0.00           C
ATOM   2471  C2A DPP   268     174.736 192.340  51.580  1.00  0.00           C
ATOM   2472  C3A DPP   268     174.786 190.890  47.630  1.00  0.00           C
ATOM   2473  C4A DPP   268     177.686 190.490  43.580  1.00  0.00           C
ATOM   2474  C1B DPP   268     177.736 196.940  56.430  1.00  0.00           C
ATOM   2475  C2B DPP   268     175.986 197.040  52.580  1.00  0.00           C
ATOM   2476  C3B DPP   268     177.936 196.390  49.830  1.00  0.00           C
ATOM   2477  C4B DPP   268     178.486 196.840  45.230  1.00  0.00           C
ATOM   2478  NC3 DPP   269      14.186 163.740  66.480  1.00  0.00           N
ATOM   2479  PO4 DPP   269      14.286 164.540  62.280  1.00  0.00           P
ATOM   2480  GL1 DPP   269      11.536 167.140  60.330  1.00  0.00            
ATOM   2481  GL2 DPP   269      14.036 168.390  58.530  1.00  0.00            
ATOM   2482  C1A DPP   269       8.936 168.740  56.430  1.00  0.00           C
ATOM   2483  C2A DPP   269       8.336 168.890  52.980  1.00  0.00           C
ATOM   2484  C3A DPP   269       4.886 170.840  51.180  1.00  0.00           C
ATOM   2485  C4A DPP   269       1.736 171.040  48.380  1.00  0.00           C
ATOM   2486  C1B DPP   269      13.836 169.340  54.830  1.00  0.00           C
ATOM   2487  C2B DPP   269      13.386 169.590  50.530  1.00  0.00           C
ATOM   2488  C3B DPP   269       9.736 168.840  48.130  1.00  0.00           C
ATOM   2489  C4B DPP   269       5.736 169.590  46.030  1.00  0.00           C
ATOM   2490  NC3 DPP   270     170.386 136.440  25.830  1.00  0.00           N
ATOM   2491  PO4 DPP   270     169.036 134.640  29.530  1.00  0.00           P
ATOM   2492  GL1 DPP   270     171.786 135.340  33.030  1.00  0.00            
ATOM   2493  GL2 DPP   270     172.136 131.990  34.280  1.00  0.00            
ATOM   2494  C1A DPP   270     172.536 135.240  37.680  1.00  0.00           C
ATOM   2495  C2A DPP   270     173.986 133.440  41.580  1.00  0.00           C
ATOM   2496  C3A DPP   270     175.836 130.890  45.580  1.00  0.00           C
ATOM   2497  C4A DPP   270     176.186 128.640  49.180  1.00  0.00           C
ATOM   2498  C1B DPP   270     172.536 129.490  38.380  1.00  0.00           C
ATOM   2499  C2B DPP   270     173.886 127.990  41.780  1.00  0.00           C
ATOM   2500  C3B DPP   270     173.786 126.340  45.480  1.00  0.00           C
ATOM   2501  C4B DPP   270     176.236 123.990  48.530  1.00  0.00           C
ATOM   2502  NC3 DPP   271     176.936  13.540  16.130  1.00  0.00           N
ATOM   2503  PO4 DPP   271     173.086  14.990  14.880  1.00  0.00           P
ATOM   2504  GL1 DPP   271     174.136  15.290  19.430  1.00  0.00            
ATOM   2505  GL2 DPP   271     175.886  12.390  20.980  1.00  0.00            
ATOM   2506  C1A DPP   271     170.736  17.290  21.980  1.00  0.00           C
ATOM   2507  C2A DPP   271     170.286  16.090  27.280  1.00  0.00           C
ATOM   2508  C3A DPP   271     170.086  16.140  31.980  1.00  0.00           C
ATOM   2509  C4A DPP   271     170.736  12.540  33.780  1.00  0.00           C
ATOM   2510  C1B DPP   271     173.786  13.490  25.080  1.00  0.00           C
ATOM   2511  C2B DPP   271     174.136  13.990  29.130  1.00  0.00           C
ATOM   2512  C3B DPP   271     175.486  13.790  33.430  1.00  0.00           C
ATOM   2513  C4B DPP   271     178.186  13.590  36.430  1.00  0.00           C
ATOM   2514  NC3 DPP   272     147.286  21.140  15.480  1.00  0.00           N
ATOM   2515  PO4 DPP   272     148.236  16.990  16.180  1.00  0.00           P
ATOM   2516  GL1 DPP   272     149.936  17.190  20.330  1.00  0.00            
ATOM   2517  GL2 DPP   272     149.036  14.190  20.930  1.00  0.00            
ATOM   2518  C1A DPP   272     146.236  18.590  22.430  1.00  0.00           C
ATOM   2519  C2A DPP   272     145.586  21.590  25.680  1.00  0.00           C
ATOM   2520  C3A DPP   272     148.086  23.490  27.830  1.00  0.00           C
ATOM   2521  C4A DPP   272     152.186  24.340  29.080  1.00  0.00           C
ATOM   2522  C1B DPP   272     146.436  14.190  25.280  1.00  0.00           C
ATOM   2523  C2B DPP   272     147.336  17.690  28.280  1.00  0.00           C
ATOM   2524  C3B DPP   272     149.386  19.240  31.230  1.00  0.00           C
ATOM   2525  C4B DPP   272     152.636  20.040  35.230  1.00  0.00           C
ATOM   2526  NC3 DPP   273     143.986 147.590  29.730  1.00  0.00           N
ATOM   2527  PO4 DPP   273     143.636 143.540  32.430  1.00  0.00           P
ATOM   2528  GL1 DPP   273     143.486 147.290  35.680  1.00  0.00            
ATOM   2529  GL2 DPP   273     142.136 150.440  33.830  1.00  0.00            
ATOM   2530  C1A DPP   273     141.036 148.540  39.230  1.00  0.00           C
ATOM   2531  C2A DPP   273     138.586 149.740  42.430  1.00  0.00           C
ATOM   2532  C3A DPP   273     136.236 150.990  45.980  1.00  0.00           C
ATOM   2533  C4A DPP   273     138.086 150.690  49.730  1.00  0.00           C
ATOM   2534  C1B DPP   273     142.136 152.740  37.230  1.00  0.00           C
ATOM   2535  C2B DPP   273     141.086 154.290  41.680  1.00  0.00           C
ATOM   2536  C3B DPP   273     141.586 152.690  46.030  1.00  0.00           C
ATOM   2537  C4B DPP   273     142.686 149.990  51.130  1.00  0.00           C
ATOM   2538  NC3 DPP   274      17.836 132.890  20.730  1.00  0.00           N
ATOM   2539  PO4 DPP   274      15.786 130.940  23.730  1.00  0.00           P
ATOM   2540  GL1 DPP   274      15.936 131.090  28.580  1.00  0.00            
ATOM   2541  GL2 DPP   274      14.636 133.490  29.330  1.00  0.00            
ATOM   2542  C1A DPP   274      19.336 131.040  30.980  1.00  0.00           C
ATOM   2543  C2A DPP   274      20.736 131.440  35.380  1.00  0.00           C
ATOM   2544  C3A DPP   274      20.636 133.090  39.430  1.00  0.00           C
ATOM   2545  C4A DPP   274      22.386 132.140  43.330  1.00  0.00           C
ATOM   2546  C1B DPP   274      16.186 134.690  34.230  1.00  0.00           C
ATOM   2547  C2B DPP   274      16.436 135.690  37.880  1.00  0.00           C
ATOM   2548  C3B DPP   274      16.686 135.640  41.980  1.00  0.00           C
ATOM   2549  C4B DPP   274      17.786 133.840  46.030  1.00  0.00           C
ATOM   2550  NC3 DPP   275      63.286 177.590  19.030  1.00  0.00           N
ATOM   2551  PO4 DPP   275      63.086 182.840  18.130  1.00  0.00           P
ATOM   2552  GL1 DPP   275      63.486 180.940  22.730  1.00  0.00            
ATOM   2553  GL2 DPP   275      66.586 182.340  24.680  1.00  0.00            
ATOM   2554  C1A DPP   275      63.286 178.840  26.580  1.00  0.00           C
ATOM   2555  C2A DPP   275      64.036 178.590  31.180  1.00  0.00           C
ATOM   2556  C3A DPP   275      63.836 178.190  35.780  1.00  0.00           C
ATOM   2557  C4A DPP   275      61.186 176.090  39.380  1.00  0.00           C
ATOM   2558  C1B DPP   275      66.136 182.390  28.680  1.00  0.00           C
ATOM   2559  C2B DPP   275      67.386 182.190  33.230  1.00  0.00           C
ATOM   2560  C3B DPP   275      68.986 182.340  37.180  1.00  0.00           C
ATOM   2561  C4B DPP   275      71.136 182.840  41.430  1.00  0.00           C
ATOM   2562  NC3 DPP   276     197.686 140.340  28.330  1.00  0.00           N
ATOM   2563  PO4 DPP   276     195.336 136.840  27.130  1.00  0.00           P
ATOM   2564  GL1 DPP   276     196.936 135.790  30.980  1.00  0.00            
ATOM   2565  GL2 DPP   276     198.236 138.490  32.430  1.00  0.00            
ATOM   2566  C1A DPP   276     198.186 135.440  36.680  1.00  0.00           C
ATOM   2567  C2A DPP   276     198.386 135.040  41.780  1.00  0.00           C
ATOM   2568  C3A DPP   276     197.986 131.390  44.730  1.00  0.00           C
ATOM   2569  C4A DPP   276     198.936 129.440  48.430  1.00  0.00           C
ATOM   2570  C1B DPP   276     197.936 140.790  36.080  1.00  0.00           C
ATOM   2571  C2B DPP   276     198.636 140.440  40.880  1.00  0.00           C
ATOM   2572  C3B DPP   276     198.786 138.740  44.730  1.00  0.00           C
ATOM   2573  C4B DPP   276     198.536 139.040  49.380  1.00  0.00           C
ATOM   2574  NC3 DPP   277     192.336 168.740  25.980  1.00  0.00           N
ATOM   2575  PO4 DPP   277     197.086 168.040  27.830  1.00  0.00           P
ATOM   2576  GL1 DPP   277     199.036 167.290  30.880  1.00  0.00            
ATOM   2577  GL2 DPP   277     201.986 166.040  31.280  1.00  0.00            
ATOM   2578  C1A DPP   277     199.136 167.190  35.280  1.00  0.00           C
ATOM   2579  C2A DPP   277     198.586 167.740  39.980  1.00  0.00           C
ATOM   2580  C3A DPP   277     197.986 167.740  43.930  1.00  0.00           C
ATOM   2581  C4A DPP   277     196.986 168.640  47.480  1.00  0.00           C
ATOM   2582  C1B DPP   277     205.286 165.740  34.580  1.00  0.00           C
ATOM   2583  C2B DPP   277     208.086 164.340  38.530  1.00  0.00           C
ATOM   2584  C3B DPP   277     210.586 163.290  41.630  1.00  0.00           C
ATOM   2585  C4B DPP   277     213.236 162.090  44.630  1.00  0.00           C
ATOM   2586  NC3 DPP   278     130.936 204.840  16.980  1.00  0.00           N
ATOM   2587  PO4 DPP   278     127.986 202.190  16.330  1.00  0.00           P
ATOM   2588  GL1 DPP   278     126.986 203.590  20.580  1.00  0.00            
ATOM   2589  GL2 DPP   278     129.086 205.390  22.430  1.00  0.00            
ATOM   2590  C1A DPP   278     124.186 203.890  24.380  1.00  0.00           C
ATOM   2591  C2A DPP   278     124.836 204.490  28.930  1.00  0.00           C
ATOM   2592  C3A DPP   278     125.786 203.140  32.230  1.00  0.00           C
ATOM   2593  C4A DPP   278     125.486 202.390  36.730  1.00  0.00           C
ATOM   2594  C1B DPP   278     128.786 204.040  26.230  1.00  0.00           C
ATOM   2595  C2B DPP   278     129.786 201.090  30.780  1.00  0.00           C
ATOM   2596  C3B DPP   278     128.986 199.490  34.980  1.00  0.00           C
ATOM   2597  C4B DPP   278     126.936 197.390  37.980  1.00  0.00           C
ATOM   2598  NC3 DPP   279     112.986 214.340  18.830  1.00  0.00           N
ATOM   2599  PO4 DPP   279     112.486 209.690  18.280  1.00  0.00           P
ATOM   2600  GL1 DPP   279     110.836 210.140  21.930  1.00  0.00            
ATOM   2601  GL2 DPP   279     113.986 208.290  23.280  1.00  0.00            
ATOM   2602  C1A DPP   279     110.986 209.940  26.930  1.00  0.00           C
ATOM   2603  C2A DPP   279     111.836 208.890  31.530  1.00  0.00           C
ATOM   2604  C3A DPP   279     115.036 207.940  33.380  1.00  0.00           C
ATOM   2605  C4A DPP   279     118.236 207.940  36.080  1.00  0.00           C
ATOM   2606  C1B DPP   279     115.786 206.840  28.080  1.00  0.00           C
ATOM   2607  C2B DPP   279     118.486 210.440  29.930  1.00  0.00           C
ATOM   2608  C3B DPP   279     121.186 211.140  33.130  1.00  0.00           C
ATOM   2609  C4B DPP   279     124.086 212.440  35.830  1.00  0.00           C
ATOM   2610  NC3 DPP   280     190.736  -1.160  10.980  1.00  0.00           N
ATOM   2611  PO4 DPP   280     189.086   1.540  13.980  1.00  0.00           P
ATOM   2612  GL1 DPP   280     190.986   2.290  17.830  1.00  0.00            
ATOM   2613  GL2 DPP   280     193.786   0.390  19.680  1.00  0.00            
ATOM   2614  C1A DPP   280     190.286   4.140  22.480  1.00  0.00           C
ATOM   2615  C2A DPP   280     191.036   5.290  26.630  1.00  0.00           C
ATOM   2616  C3A DPP   280     191.436   7.640  30.130  1.00  0.00           C
ATOM   2617  C4A DPP   280     190.036   7.590  33.730  1.00  0.00           C
ATOM   2618  C1B DPP   280     190.186  -0.760  22.430  1.00  0.00           C
ATOM   2619  C2B DPP   280     189.386   0.290  26.080  1.00  0.00           C
ATOM   2620  C3B DPP   280     188.236   2.440  30.180  1.00  0.00           C
ATOM   2621  C4B DPP   280     184.636   3.640  33.930  1.00  0.00           C
ATOM   2622  NC3 DPP   281      42.036 217.690  23.080  1.00  0.00           N
ATOM   2623  PO4 DPP   281      43.436 213.240  22.880  1.00  0.00           P
ATOM   2624  GL1 DPP   281      44.736 212.490  26.430  1.00  0.00            
ATOM   2625  GL2 DPP   281      45.336 209.840  28.380  1.00  0.00            
ATOM   2626  C1A DPP   281      47.136 213.790  31.080  1.00  0.00           C
ATOM   2627  C2A DPP   281      48.086 213.390  35.930  1.00  0.00           C
ATOM   2628  C3A DPP   281      48.886 211.340  39.330  1.00  0.00           C
ATOM   2629  C4A DPP   281      49.536 209.340  43.530  1.00  0.00           C
ATOM   2630  C1B DPP   281      46.786 209.190  32.330  1.00  0.00           C
ATOM   2631  C2B DPP   281      46.336 207.790  35.930  1.00  0.00           C
ATOM   2632  C3B DPP   281      46.936 206.940  40.280  1.00  0.00           C
ATOM   2633  C4B DPP   281      47.386 204.790  43.680  1.00  0.00           C
ATOM   2634  NC3 DPP   282      -2.664 162.240  27.730  1.00  0.00           N
ATOM   2635  PO4 DPP   282       1.036 165.190  28.530  1.00  0.00           P
ATOM   2636  GL1 DPP   282      -0.864 164.940  31.730  1.00  0.00            
ATOM   2637  GL2 DPP   282      -0.864 162.590  33.180  1.00  0.00            
ATOM   2638  C1A DPP   282       1.886 166.340  36.430  1.00  0.00           C
ATOM   2639  C2A DPP   282       2.686 166.540  39.480  1.00  0.00           C
ATOM   2640  C3A DPP   282       5.136 165.740  42.330  1.00  0.00           C
ATOM   2641  C4A DPP   282      10.036 167.090  42.480  1.00  0.00           C
ATOM   2642  C1B DPP   282       2.936 161.940  34.280  1.00  0.00           C
ATOM   2643  C2B DPP   282       5.536 163.140  37.880  1.00  0.00           C
ATOM   2644  C3B DPP   282       7.286 160.390  40.830  1.00  0.00           C
ATOM   2645  C4B DPP   282      10.636 157.890  38.530  1.00  0.00           C
ATOM   2646  NC3 DPP   283      56.086  75.390  23.130  1.00  0.00           N
ATOM   2647  PO4 DPP   283      56.036  72.340  27.230  1.00  0.00           P
ATOM   2648  GL1 DPP   283      56.936  72.940  31.230  1.00  0.00            
ATOM   2649  GL2 DPP   283      60.036  74.340  31.930  1.00  0.00            
ATOM   2650  C1A DPP   283      58.436  71.140  35.280  1.00  0.00           C
ATOM   2651  C2A DPP   283      58.786  72.490  39.580  1.00  0.00           C
ATOM   2652  C3A DPP   283      59.536  73.040  43.080  1.00  0.00           C
ATOM   2653  C4A DPP   283      62.136  72.940  46.530  1.00  0.00           C
ATOM   2654  C1B DPP   283      61.086  75.740  36.030  1.00  0.00           C
ATOM   2655  C2B DPP   283      61.886  76.840  39.930  1.00  0.00           C
ATOM   2656  C3B DPP   283      62.236  77.940  44.130  1.00  0.00           C
ATOM   2657  C4B DPP   283      60.236  79.140  48.430  1.00  0.00           C
ATOM   2658  NC3 DPP   284      -2.414 185.290  26.130  1.00  0.00           N
ATOM   2659  PO4 DPP   284       2.086 186.640  23.230  1.00  0.00           P
ATOM   2660  GL1 DPP   284       4.686 188.990  26.180  1.00  0.00            
ATOM   2661  GL2 DPP   284       7.836 189.390  25.730  1.00  0.00            
ATOM   2662  C1A DPP   284       1.786 190.240  29.630  1.00  0.00           C
ATOM   2663  C2A DPP   284       0.386 189.940  34.280  1.00  0.00           C
ATOM   2664  C3A DPP   284      -0.164 189.840  39.130  1.00  0.00           C
ATOM   2665  C4A DPP   284      -2.614 189.790  43.780  1.00  0.00           C
ATOM   2666  C1B DPP   284       8.036 187.240  30.130  1.00  0.00           C
ATOM   2667  C2B DPP   284       5.336 188.690  33.330  1.00  0.00           C
ATOM   2668  C3B DPP   284       6.036 187.540  38.180  1.00  0.00           C
ATOM   2669  C4B DPP   284       5.086 191.290  41.280  1.00  0.00           C
ATOM   2670  NC3 DPP   285     216.086 128.940  29.830  1.00  0.00           N
ATOM   2671  PO4 DPP   285     212.136 128.340  27.930  1.00  0.00           P
ATOM   2672  GL1 DPP   285     210.336 126.690  31.680  1.00  0.00            
ATOM   2673  GL2 DPP   285     207.386 125.090  32.730  1.00  0.00            
ATOM   2674  C1A DPP   285     209.186 128.190  36.430  1.00  0.00           C
ATOM   2675  C2A DPP   285     210.836 128.440  40.630  1.00  0.00           C
ATOM   2676  C3A DPP   285     212.336 128.890  44.630  1.00  0.00           C
ATOM   2677  C4A DPP   285     210.836 130.840  48.980  1.00  0.00           C
ATOM   2678  C1B DPP   285     207.686 122.890  36.830  1.00  0.00           C
ATOM   2679  C2B DPP   285     206.036 119.490  38.980  1.00  0.00           C
ATOM   2680  C3B DPP   285     206.836 118.190  43.530  1.00  0.00           C
ATOM   2681  C4B DPP   285     210.486 114.940  45.630  1.00  0.00           C
ATOM   2682  NC3 DPP   286      11.386  24.840  70.030  1.00  0.00           N
ATOM   2683  PO4 DPP   286      10.836  21.690  67.180  1.00  0.00           P
ATOM   2684  GL1 DPP   286      10.436  23.840  64.130  1.00  0.00            
ATOM   2685  GL2 DPP   286      10.236  22.290  61.830  1.00  0.00            
ATOM   2686  C1A DPP   286      12.336  27.340  62.380  1.00  0.00           C
ATOM   2687  C2A DPP   286      13.036  26.590  58.180  1.00  0.00           C
ATOM   2688  C3A DPP   286      16.236  28.440  55.330  1.00  0.00           C
ATOM   2689  C4A DPP   286      19.386  31.340  54.480  1.00  0.00           C
ATOM   2690  C1B DPP   286       9.986  21.990  57.180  1.00  0.00           C
ATOM   2691  C2B DPP   286       8.886  22.540  52.730  1.00  0.00           C
ATOM   2692  C3B DPP   286       7.786  21.140  49.330  1.00  0.00           C
ATOM   2693  C4B DPP   286       6.586  22.840  45.580  1.00  0.00           C
ATOM   2694  NC3 DPP   287      88.586  65.140  60.130  1.00  0.00           N
ATOM   2695  PO4 DPP   287      92.536  63.740  59.730  1.00  0.00           P
ATOM   2696  GL1 DPP   287      92.386  60.790  56.230  1.00  0.00            
ATOM   2697  GL2 DPP   287      89.886  63.190  55.230  1.00  0.00            
ATOM   2698  C1A DPP   287      93.736  60.490  52.380  1.00  0.00           C
ATOM   2699  C2A DPP   287      93.786  60.140  47.780  1.00  0.00           C
ATOM   2700  C3A DPP   287      91.536  60.690  43.730  1.00  0.00           C
ATOM   2701  C4A DPP   287      92.636  58.590  39.980  1.00  0.00           C
ATOM   2702  C1B DPP   287      90.086  63.290  50.680  1.00  0.00           C
ATOM   2703  C2B DPP   287      91.786  65.190  46.830  1.00  0.00           C
ATOM   2704  C3B DPP   287      88.586  65.590  43.580  1.00  0.00           C
ATOM   2705  C4B DPP   287      85.636  65.190  40.380  1.00  0.00           C
ATOM   2706  NC3 DPP   288     183.886 141.590  69.930  1.00  0.00           N
ATOM   2707  PO4 DPP   288     187.586 141.140  67.980  1.00  0.00           P
ATOM   2708  GL1 DPP   288     185.836 140.340  64.230  1.00  0.00            
ATOM   2709  GL2 DPP   288     183.186 138.840  65.380  1.00  0.00            
ATOM   2710  C1A DPP   288     184.486 141.040  59.980  1.00  0.00           C
ATOM   2711  C2A DPP   288     185.986 140.190  56.280  1.00  0.00           C
ATOM   2712  C3A DPP   288     187.336 138.640  52.330  1.00  0.00           C
ATOM   2713  C4A DPP   288     189.936 136.090  50.380  1.00  0.00           C
ATOM   2714  C1B DPP   288     186.236 136.040  62.130  1.00  0.00           C
ATOM   2715  C2B DPP   288     186.986 133.990  59.280  1.00  0.00           C
ATOM   2716  C3B DPP   288     187.536 133.390  54.430  1.00  0.00           C
ATOM   2717  C4B DPP   288     184.936 132.840  51.030  1.00  0.00           C
ATOM   2718  NC3 DPP   289      62.336 116.190  72.980  1.00  0.00           N
ATOM   2719  PO4 DPP   289      64.986 116.540  68.930  1.00  0.00           P
ATOM   2720  GL1 DPP   289      62.836 115.740  64.530  1.00  0.00            
ATOM   2721  GL2 DPP   289      62.586 111.840  63.580  1.00  0.00            
ATOM   2722  C1A DPP   289      61.136 116.490  60.730  1.00  0.00           C
ATOM   2723  C2A DPP   289      60.686 114.740  56.180  1.00  0.00           C
ATOM   2724  C3A DPP   289      61.836 112.890  51.430  1.00  0.00           C
ATOM   2725  C4A DPP   289      61.636 111.340  47.330  1.00  0.00           C
ATOM   2726  C1B DPP   289      63.536 112.040  59.180  1.00  0.00           C
ATOM   2727  C2B DPP   289      63.436 110.390  56.030  1.00  0.00           C
ATOM   2728  C3B DPP   289      63.736 108.290  53.130  1.00  0.00           C
ATOM   2729  C4B DPP   289      64.686 105.940  49.330  1.00  0.00           C
ATOM   2730  NC3 DPP   290      58.536  30.690  72.930  1.00  0.00           N
ATOM   2731  PO4 DPP   290      56.586  29.140  68.730  1.00  0.00           P
ATOM   2732  GL1 DPP   290      54.336  29.590  65.180  1.00  0.00            
ATOM   2733  GL2 DPP   290      52.536  27.140  64.380  1.00  0.00            
ATOM   2734  C1A DPP   290      54.686  32.640  61.330  1.00  0.00           C
ATOM   2735  C2A DPP   290      53.336  34.190  58.330  1.00  0.00           C
ATOM   2736  C3A DPP   290      51.586  34.390  54.780  1.00  0.00           C
ATOM   2737  C4A DPP   290      51.336  31.890  51.480  1.00  0.00           C
ATOM   2738  C1B DPP   290      52.636  27.590  59.580  1.00  0.00           C
ATOM   2739  C2B DPP   290      52.586  29.290  55.380  1.00  0.00           C
ATOM   2740  C3B DPP   290      52.936  27.340  51.430  1.00  0.00           C
ATOM   2741  C4B DPP   290      53.786  25.190  47.180  1.00  0.00           C
ATOM   2742  NC3 DPP   291     155.536  17.440  56.630  1.00  0.00           N
ATOM   2743  PO4 DPP   291     154.836  13.240  57.780  1.00  0.00           P
ATOM   2744  GL1 DPP   291     154.186  12.640  53.530  1.00  0.00            
ATOM   2745  GL2 DPP   291     154.486  16.040  51.730  1.00  0.00            
ATOM   2746  C1A DPP   291     156.436  10.940  50.530  1.00  0.00           C
ATOM   2747  C2A DPP   291     159.836  10.290  48.980  1.00  0.00           C
ATOM   2748  C3A DPP   291     158.336  11.290  44.830  1.00  0.00           C
ATOM   2749  C4A DPP   291     156.036  14.890  45.280  1.00  0.00           C
ATOM   2750  C1B DPP   291     152.336  13.540  48.080  1.00  0.00           C
ATOM   2751  C2B DPP   291     150.186  12.340  44.180  1.00  0.00           C
ATOM   2752  C3B DPP   291     149.036  12.990  39.580  1.00  0.00           C
ATOM   2753  C4B DPP   291     147.886  12.290  35.880  1.00  0.00           C
ATOM   2754  NC3 DPP   292     121.586 197.840  60.930  1.00  0.00           N
ATOM   2755  PO4 DPP   292     118.386 200.940  60.080  1.00  0.00           P
ATOM   2756  GL1 DPP   292     118.536 199.740  55.880  1.00  0.00            
ATOM   2757  GL2 DPP   292     117.736 196.440  56.630  1.00  0.00            
ATOM   2758  C1A DPP   292     117.436 198.640  51.930  1.00  0.00           C
ATOM   2759  C2A DPP   292     118.336 197.940  48.180  1.00  0.00           C
ATOM   2760  C3A DPP   292     118.336 195.090  44.780  1.00  0.00           C
ATOM   2761  C4A DPP   292     116.886 193.890  40.730  1.00  0.00           C
ATOM   2762  C1B DPP   292     115.136 193.990  54.330  1.00  0.00           C
ATOM   2763  C2B DPP   292     113.486 190.840  51.630  1.00  0.00           C
ATOM   2764  C3B DPP   292     112.086 189.840  47.430  1.00  0.00           C
ATOM   2765  C4B DPP   292     111.136 188.190  43.330  1.00  0.00           C
ATOM   2766  NC3 DPP   293      86.936 120.140  27.030  1.00  0.00           N
ATOM   2767  PO4 DPP   293      85.386 124.590  28.780  1.00  0.00           P
ATOM   2768  GL1 DPP   293      87.436 124.690  33.480  1.00  0.00            
ATOM   2769  GL2 DPP   293      85.086 125.690  35.980  1.00  0.00            
ATOM   2770  C1A DPP   293      91.386 123.490  37.330  1.00  0.00           C
ATOM   2771  C2A DPP   293      92.436 120.890  41.180  1.00  0.00           C
ATOM   2772  C3A DPP   293      93.086 118.840  45.280  1.00  0.00           C
ATOM   2773  C4A DPP   293      91.536 118.640  49.280  1.00  0.00           C
ATOM   2774  C1B DPP   293      84.386 128.590  38.430  1.00  0.00           C
ATOM   2775  C2B DPP   293      81.636 126.940  41.280  1.00  0.00           C
ATOM   2776  C3B DPP   293      77.836 128.640  41.530  1.00  0.00           C
ATOM   2777  C4B DPP   293      74.286 128.040  40.330  1.00  0.00           C
ATOM   2778  NC3 DPP   294      92.686 143.490  32.080  1.00  0.00           N
ATOM   2779  PO4 DPP   294      90.536 146.240  29.780  1.00  0.00           P
ATOM   2780  GL1 DPP   294      91.586 148.040  33.980  1.00  0.00            
ATOM   2781  GL2 DPP   294      94.636 145.390  35.980  1.00  0.00            
ATOM   2782  C1A DPP   294      93.736 150.390  38.130  1.00  0.00           C
ATOM   2783  C2A DPP   294      96.886 152.940  40.780  1.00  0.00           C
ATOM   2784  C3A DPP   294      98.136 155.890  44.130  1.00  0.00           C
ATOM   2785  C4A DPP   294      99.286 159.440  47.280  1.00  0.00           C
ATOM   2786  C1B DPP   294      97.236 146.790  38.030  1.00  0.00           C
ATOM   2787  C2B DPP   294      99.686 149.190  40.230  1.00  0.00           C
ATOM   2788  C3B DPP   294     102.086 151.740  44.030  1.00  0.00           C
ATOM   2789  C4B DPP   294     103.236 156.240  45.930  1.00  0.00           C
ATOM   2790  NC3 DPP   295     160.486 153.240  69.180  1.00  0.00           N
ATOM   2791  PO4 DPP   295     158.036 150.740  72.130  1.00  0.00           P
ATOM   2792  GL1 DPP   295     158.736 148.690  68.380  1.00  0.00            
ATOM   2793  GL2 DPP   295     155.836 148.690  67.030  1.00  0.00            
ATOM   2794  C1A DPP   295     159.536 146.040  64.680  1.00  0.00           C
ATOM   2795  C2A DPP   295     159.836 145.090  60.230  1.00  0.00           C
ATOM   2796  C3A DPP   295     158.636 143.040  56.180  1.00  0.00           C
ATOM   2797  C4A DPP   295     155.136 142.690  52.830  1.00  0.00           C
ATOM   2798  C1B DPP   295     156.336 149.140  62.930  1.00  0.00           C
ATOM   2799  C2B DPP   295     158.286 148.440  57.530  1.00  0.00           C
ATOM   2800  C3B DPP   295     157.936 147.690  53.380  1.00  0.00           C
ATOM   2801  C4B DPP   295     160.686 150.840  50.830  1.00  0.00           C
ATOM   2802  NC3 DPP   296      15.136  50.040  72.780  1.00  0.00           N
ATOM   2803  PO4 DPP   296      14.386  53.390  69.780  1.00  0.00           P
ATOM   2804  GL1 DPP   296      14.386  53.790  65.330  1.00  0.00            
ATOM   2805  GL2 DPP   296      17.636  53.440  64.480  1.00  0.00            
ATOM   2806  C1A DPP   296      11.436  51.340  60.980  1.00  0.00           C
ATOM   2807  C2A DPP   296      13.336  50.590  55.580  1.00  0.00           C
ATOM   2808  C3A DPP   296      12.386  52.640  51.680  1.00  0.00           C
ATOM   2809  C4A DPP   296      11.486  55.640  47.680  1.00  0.00           C
ATOM   2810  C1B DPP   296      19.786  53.040  60.530  1.00  0.00           C
ATOM   2811  C2B DPP   296      19.286  51.090  56.530  1.00  0.00           C
ATOM   2812  C3B DPP   296      18.386  51.740  53.080  1.00  0.00           C
ATOM   2813  C4B DPP   296      17.186  49.040  49.530  1.00  0.00           C
ATOM   2814  NC3 DPP   297     124.486 147.240  21.030  1.00  0.00           N
ATOM   2815  PO4 DPP   297     126.786 147.040  25.980  1.00  0.00           P
ATOM   2816  GL1 DPP   297     127.336 148.440  30.180  1.00  0.00            
ATOM   2817  GL2 DPP   297     125.186 151.140  30.730  1.00  0.00            
ATOM   2818  C1A DPP   297     129.186 149.540  34.680  1.00  0.00           C
ATOM   2819  C2A DPP   297     127.836 151.590  38.330  1.00  0.00           C
ATOM   2820  C3A DPP   297     128.036 152.940  42.330  1.00  0.00           C
ATOM   2821  C4A DPP   297     127.236 155.990  46.130  1.00  0.00           C
ATOM   2822  C1B DPP   297     124.186 151.940  35.130  1.00  0.00           C
ATOM   2823  C2B DPP   297     122.586 153.940  39.330  1.00  0.00           C
ATOM   2824  C3B DPP   297     122.786 153.840  42.480  1.00  0.00           C
ATOM   2825  C4B DPP   297     121.286 153.240  46.130  1.00  0.00           C
ATOM   2826  NC3 DPP   298     200.636  18.490  21.530  1.00  0.00           N
ATOM   2827  PO4 DPP   298     204.036  20.790  20.530  1.00  0.00           P
ATOM   2828  GL1 DPP   298     203.436  21.390  25.030  1.00  0.00            
ATOM   2829  GL2 DPP   298     200.486  19.690  26.180  1.00  0.00            
ATOM   2830  C1A DPP   298     204.586  19.640  29.080  1.00  0.00           C
ATOM   2831  C2A DPP   298     203.486  18.390  34.030  1.00  0.00           C
ATOM   2832  C3A DPP   298     201.686  17.840  38.280  1.00  0.00           C
ATOM   2833  C4A DPP   298     198.886  15.440  40.980  1.00  0.00           C
ATOM   2834  C1B DPP   298     199.936  18.490  30.830  1.00  0.00           C
ATOM   2835  C2B DPP   298     199.086  15.390  34.630  1.00  0.00           C
ATOM   2836  C3B DPP   298     195.586  14.040  37.530  1.00  0.00           C
ATOM   2837  C4B DPP   298     191.486  14.640  38.330  1.00  0.00           C
ATOM   2838  NC3 DPP   299     153.036 147.490  30.130  1.00  0.00           N
ATOM   2839  PO4 DPP   299     153.436 151.690  30.380  1.00  0.00           P
ATOM   2840  GL1 DPP   299     150.036 154.240  33.480  1.00  0.00            
ATOM   2841  GL2 DPP   299     147.536 156.040  32.830  1.00  0.00            
ATOM   2842  C1A DPP   299     147.636 153.840  37.280  1.00  0.00           C
ATOM   2843  C2A DPP   299     147.236 156.590  41.230  1.00  0.00           C
ATOM   2844  C3A DPP   299     149.836 157.240  45.680  1.00  0.00           C
ATOM   2845  C4A DPP   299     149.486 160.990  46.980  1.00  0.00           C
ATOM   2846  C1B DPP   299     142.986 156.940  33.880  1.00  0.00           C
ATOM   2847  C2B DPP   299     138.686 156.840  35.930  1.00  0.00           C
ATOM   2848  C3B DPP   299     137.236 158.590  39.930  1.00  0.00           C
ATOM   2849  C4B DPP   299     135.786 160.640  43.280  1.00  0.00           C
ATOM   2850  NC3 DPP   300      46.536  44.990  26.680  1.00  0.00           N
ATOM   2851  PO4 DPP   300      42.586  42.340  25.180  1.00  0.00           P
ATOM   2852  GL1 DPP   300      42.686  43.190  29.930  1.00  0.00            
ATOM   2853  GL2 DPP   300      42.986  39.490  31.530  1.00  0.00            
ATOM   2854  C1A DPP   300      40.886  44.540  34.480  1.00  0.00           C
ATOM   2855  C2A DPP   300      41.786  45.340  39.130  1.00  0.00           C
ATOM   2856  C3A DPP   300      41.486  43.190  43.430  1.00  0.00           C
ATOM   2857  C4A DPP   300      43.036  42.790  46.730  1.00  0.00           C
ATOM   2858  C1B DPP   300      45.186  41.640  34.830  1.00  0.00           C
ATOM   2859  C2B DPP   300      46.136  41.140  39.680  1.00  0.00           C
ATOM   2860  C3B DPP   300      46.836  40.540  44.930  1.00  0.00           C
ATOM   2861  C4B DPP   300      44.586  38.890  49.280  1.00  0.00           C
ATOM   2862  NC3 DPP   301      57.986  99.040  26.230  1.00  0.00           N
ATOM   2863  PO4 DPP   301      54.336  97.990  27.430  1.00  0.00           P
ATOM   2864  GL1 DPP   301      55.886  96.940  31.330  1.00  0.00            
ATOM   2865  GL2 DPP   301      55.886  93.740  33.280  1.00  0.00            
ATOM   2866  C1A DPP   301      55.936  97.490  36.830  1.00  0.00           C
ATOM   2867  C2A DPP   301      55.186  96.490  40.930  1.00  0.00           C
ATOM   2868  C3A DPP   301      55.386  99.240  44.180  1.00  0.00           C
ATOM   2869  C4A DPP   301      59.386  98.790  46.480  1.00  0.00           C
ATOM   2870  C1B DPP   301      55.336  92.190  37.280  1.00  0.00           C
ATOM   2871  C2B DPP   301      53.736  91.690  41.280  1.00  0.00           C
ATOM   2872  C3B DPP   301      53.886  93.390  45.230  1.00  0.00           C
ATOM   2873  C4B DPP   301      55.186  95.440  47.930  1.00  0.00           C
ATOM   2874  NC3 DPP   302     158.836 167.690  21.480  1.00  0.00           N
ATOM   2875  PO4 DPP   302     159.286 168.840  25.530  1.00  0.00           P
ATOM   2876  GL1 DPP   302     160.586 170.290  29.680  1.00  0.00            
ATOM   2877  GL2 DPP   302     161.836 168.690  32.680  1.00  0.00            
ATOM   2878  C1A DPP   302     158.836 172.040  34.630  1.00  0.00           C
ATOM   2879  C2A DPP   302     159.136 171.690  38.680  1.00  0.00           C
ATOM   2880  C3A DPP   302     158.936 172.090  43.630  1.00  0.00           C
ATOM   2881  C4A DPP   302     159.286 174.390  47.130  1.00  0.00           C
ATOM   2882  C1B DPP   302     161.086 167.540  36.080  1.00  0.00           C
ATOM   2883  C2B DPP   302     159.086 166.540  40.230  1.00  0.00           C
ATOM   2884  C3B DPP   302     161.486 166.790  43.180  1.00  0.00           C
ATOM   2885  C4B DPP   302     163.886 165.890  46.780  1.00  0.00           C
ATOM   2886  NC3 DPP   303     190.886 137.190  30.230  1.00  0.00           N
ATOM   2887  PO4 DPP   303     188.936 134.340  31.880  1.00  0.00           P
ATOM   2888  GL1 DPP   303     190.336 134.190  35.780  1.00  0.00            
ATOM   2889  GL2 DPP   303     193.586 133.640  34.380  1.00  0.00            
ATOM   2890  C1A DPP   303     188.736 135.340  39.680  1.00  0.00           C
ATOM   2891  C2A DPP   303     191.236 133.040  42.380  1.00  0.00           C
ATOM   2892  C3A DPP   303     193.136 132.640  45.380  1.00  0.00           C
ATOM   2893  C4A DPP   303     194.086 132.040  48.780  1.00  0.00           C
ATOM   2894  C1B DPP   303     194.686 131.340  38.430  1.00  0.00           C
ATOM   2895  C2B DPP   303     194.286 128.590  42.680  1.00  0.00           C
ATOM   2896  C3B DPP   303     197.036 124.890  45.980  1.00  0.00           C
ATOM   2897  C4B DPP   303     199.786 121.690  46.530  1.00  0.00           C
ATOM   2898  NC3 DPP   304      45.686  11.240  23.380  1.00  0.00           N
ATOM   2899  PO4 DPP   304      43.686   8.840  25.430  1.00  0.00           P
ATOM   2900  GL1 DPP   304      43.586   7.690  29.430  1.00  0.00            
ATOM   2901  GL2 DPP   304      43.736   4.490  28.480  1.00  0.00            
ATOM   2902  C1A DPP   304      44.686   8.590  33.830  1.00  0.00           C
ATOM   2903  C2A DPP   304      43.336   8.140  38.230  1.00  0.00           C
ATOM   2904  C3A DPP   304      43.086   6.190  42.330  1.00  0.00           C
ATOM   2905  C4A DPP   304      43.636   3.740  46.730  1.00  0.00           C
ATOM   2906  C1B DPP   304      43.786   3.390  32.980  1.00  0.00           C
ATOM   2907  C2B DPP   304      44.136   3.390  37.580  1.00  0.00           C
ATOM   2908  C3B DPP   304      45.436   2.090  40.830  1.00  0.00           C
ATOM   2909  C4B DPP   304      46.286  -0.160  44.880  1.00  0.00           C
ATOM   2910  NC3 DPP   305     190.736 143.340  26.130  1.00  0.00           N
ATOM   2911  PO4 DPP   305     192.736 141.490  30.130  1.00  0.00           P
ATOM   2912  GL1 DPP   305     193.336 141.790  34.280  1.00  0.00            
ATOM   2913  GL2 DPP   305     193.636 138.690  34.380  1.00  0.00            
ATOM   2914  C1A DPP   305     194.086 142.390  39.180  1.00  0.00           C
ATOM   2915  C2A DPP   305     195.236 143.190  42.730  1.00  0.00           C
ATOM   2916  C3A DPP   305     195.636 142.090  46.730  1.00  0.00           C
ATOM   2917  C4A DPP   305     195.936 143.490  50.980  1.00  0.00           C
ATOM   2918  C1B DPP   305     193.136 137.590  38.780  1.00  0.00           C
ATOM   2919  C2B DPP   305     193.986 137.590  42.830  1.00  0.00           C
ATOM   2920  C3B DPP   305     194.686 136.640  47.530  1.00  0.00           C
ATOM   2921  C4B DPP   305     196.786 135.140  51.880  1.00  0.00           C
ATOM   2922  NC3 DPP   306     202.686 176.040  26.930  1.00  0.00           N
ATOM   2923  PO4 DPP   306     198.936 178.690  24.980  1.00  0.00           P
ATOM   2924  GL1 DPP   306     196.586 176.890  27.180  1.00  0.00            
ATOM   2925  GL2 DPP   306     193.386 177.240  26.680  1.00  0.00            
ATOM   2926  C1A DPP   306     195.436 175.390  31.580  1.00  0.00           C
ATOM   2927  C2A DPP   306     194.136 174.540  35.030  1.00  0.00           C
ATOM   2928  C3A DPP   306     194.186 175.340  39.530  1.00  0.00           C
ATOM   2929  C4A DPP   306     195.986 177.540  42.680  1.00  0.00           C
ATOM   2930  C1B DPP   306     194.586 179.890  30.830  1.00  0.00           C
ATOM   2931  C2B DPP   306     196.136 181.690  35.630  1.00  0.00           C
ATOM   2932  C3B DPP   306     195.086 182.640  41.080  1.00  0.00           C
ATOM   2933  C4B DPP   306     196.286 182.790  45.680  1.00  0.00           C
ATOM   2934  NC3 DPP   307     195.786 151.340  25.280  1.00  0.00           N
ATOM   2935  PO4 DPP   307     192.736 148.890  27.580  1.00  0.00           P
ATOM   2936  GL1 DPP   307     190.936 148.990  31.330  1.00  0.00            
ATOM   2937  GL2 DPP   307     189.486 145.790  32.880  1.00  0.00            
ATOM   2938  C1A DPP   307     191.986 151.040  35.080  1.00  0.00           C
ATOM   2939  C2A DPP   307     193.536 150.040  38.530  1.00  0.00           C
ATOM   2940  C3A DPP   307     195.436 149.440  42.230  1.00  0.00           C
ATOM   2941  C4A DPP   307     196.836 147.140  46.230  1.00  0.00           C
ATOM   2942  C1B DPP   307     190.286 145.340  36.930  1.00  0.00           C
ATOM   2943  C2B DPP   307     190.686 145.590  41.130  1.00  0.00           C
ATOM   2944  C3B DPP   307     191.636 145.790  45.180  1.00  0.00           C
ATOM   2945  C4B DPP   307     191.786 145.990  49.380  1.00  0.00           C
ATOM   2946  NC3 DPP   308       0.386 101.790  26.230  1.00  0.00           N
ATOM   2947  PO4 DPP   308       2.286  96.990  26.330  1.00  0.00           P
ATOM   2948  GL1 DPP   308       2.186  98.690  30.030  1.00  0.00            
ATOM   2949  GL2 DPP   308      -1.014 100.890  30.880  1.00  0.00            
ATOM   2950  C1A DPP   308       3.386  97.290  33.880  1.00  0.00           C
ATOM   2951  C2A DPP   308       3.286  94.390  36.530  1.00  0.00           C
ATOM   2952  C3A DPP   308       3.836  91.890  40.580  1.00  0.00           C
ATOM   2953  C4A DPP   308       4.236  90.290  43.780  1.00  0.00           C
ATOM   2954  C1B DPP   308      -0.064 101.990  34.680  1.00  0.00           C
ATOM   2955  C2B DPP   308      -0.514 102.790  38.330  1.00  0.00           C
ATOM   2956  C3B DPP   308      -0.064 106.390  40.980  1.00  0.00           C
ATOM   2957  C4B DPP   308       0.286 109.690  44.680  1.00  0.00           C
ATOM   2958  NC3 DPP   309       4.236 118.290  31.080  1.00  0.00           N
ATOM   2959  PO4 DPP   309       3.636 122.890  30.730  1.00  0.00           P
ATOM   2960  GL1 DPP   309       1.836 123.940  34.980  1.00  0.00            
ATOM   2961  GL2 DPP   309       3.436 126.390  35.680  1.00  0.00            
ATOM   2962  C1A DPP   309       0.786 123.790  39.930  1.00  0.00           C
ATOM   2963  C2A DPP   309      -1.814 122.040  41.780  1.00  0.00           C
ATOM   2964  C3A DPP   309      -5.514 123.140  43.630  1.00  0.00           C
ATOM   2965  C4A DPP   309      -6.064 121.690  48.230  1.00  0.00           C
ATOM   2966  C1B DPP   309       6.836 125.240  37.030  1.00  0.00           C
ATOM   2967  C2B DPP   309       9.736 122.440  37.180  1.00  0.00           C
ATOM   2968  C3B DPP   309      12.336 120.990  39.680  1.00  0.00           C
ATOM   2969  C4B DPP   309      13.736 118.190  41.980  1.00  0.00           C
ATOM   2970  NC3 DPP   310     162.786 200.540  16.430  1.00  0.00           N
ATOM   2971  PO4 DPP   310     163.536 203.490  20.180  1.00  0.00           P
ATOM   2972  GL1 DPP   310     161.486 206.790  22.030  1.00  0.00            
ATOM   2973  GL2 DPP   310     164.636 209.040  23.030  1.00  0.00            
ATOM   2974  C1A DPP   310     158.086 206.640  25.780  1.00  0.00           C
ATOM   2975  C2A DPP   310     156.836 206.640  29.730  1.00  0.00           C
ATOM   2976  C3A DPP   310     158.286 207.290  34.080  1.00  0.00           C
ATOM   2977  C4A DPP   310     161.886 207.540  36.330  1.00  0.00           C
ATOM   2978  C1B DPP   310     162.786 208.490  26.730  1.00  0.00           C
ATOM   2979  C2B DPP   310     161.786 209.690  30.580  1.00  0.00           C
ATOM   2980  C3B DPP   310     162.386 212.190  33.530  1.00  0.00           C
ATOM   2981  C4B DPP   310     165.936 213.190  36.030  1.00  0.00           C
ATOM   2982  NC3 DPP   311      93.936 177.990  15.830  1.00  0.00           N
ATOM   2983  PO4 DPP   311      89.436 176.890  15.630  1.00  0.00           P
ATOM   2984  GL1 DPP   311      90.386 175.840  19.780  1.00  0.00            
ATOM   2985  GL2 DPP   311      91.286 178.690  21.030  1.00  0.00            
ATOM   2986  C1A DPP   311      90.986 173.990  23.780  1.00  0.00           C
ATOM   2987  C2A DPP   311      92.136 171.790  28.180  1.00  0.00           C
ATOM   2988  C3A DPP   311      90.736 173.090  33.180  1.00  0.00           C
ATOM   2989  C4A DPP   311      89.286 173.290  37.830  1.00  0.00           C
ATOM   2990  C1B DPP   311      92.036 182.890  23.630  1.00  0.00           C
ATOM   2991  C2B DPP   311      91.536 182.940  27.980  1.00  0.00           C
ATOM   2992  C3B DPP   311      91.036 183.840  32.130  1.00  0.00           C
ATOM   2993  C4B DPP   311      87.236 182.240  35.430  1.00  0.00           C
ATOM   2994  NC3 DPP   312     158.286 152.890  31.030  1.00  0.00           N
ATOM   2995  PO4 DPP   312     160.286 150.240  30.930  1.00  0.00           P
ATOM   2996  GL1 DPP   312     159.286 149.340  34.480  1.00  0.00            
ATOM   2997  GL2 DPP   312     156.586 147.890  33.130  1.00  0.00            
ATOM   2998  C1A DPP   312     162.686 149.540  37.980  1.00  0.00           C
ATOM   2999  C2A DPP   312     162.586 150.390  42.180  1.00  0.00           C
ATOM   3000  C3A DPP   312     164.586 149.290  44.930  1.00  0.00           C
ATOM   3001  C4A DPP   312     165.636 146.890  49.230  1.00  0.00           C
ATOM   3002  C1B DPP   312     155.786 146.840  37.230  1.00  0.00           C
ATOM   3003  C2B DPP   312     155.386 144.340  40.680  1.00  0.00           C
ATOM   3004  C3B DPP   312     155.936 142.440  44.430  1.00  0.00           C
ATOM   3005  C4B DPP   312     159.186 142.190  48.730  1.00  0.00           C
ATOM   3006  NC3 DPP   313     165.336 153.540  29.580  1.00  0.00           N
ATOM   3007  PO4 DPP   313     162.136 155.740  30.780  1.00  0.00           P
ATOM   3008  GL1 DPP   313     160.986 156.790  35.230  1.00  0.00            
ATOM   3009  GL2 DPP   313     162.336 159.840  34.980  1.00  0.00            
ATOM   3010  C1A DPP   313     159.136 153.590  37.630  1.00  0.00           C
ATOM   3011  C2A DPP   313     159.086 153.240  42.130  1.00  0.00           C
ATOM   3012  C3A DPP   313     160.686 153.490  46.080  1.00  0.00           C
ATOM   3013  C4A DPP   313     159.836 155.690  50.330  1.00  0.00           C
ATOM   3014  C1B DPP   313     161.186 162.690  38.480  1.00  0.00           C
ATOM   3015  C2B DPP   313     158.436 162.290  42.030  1.00  0.00           C
ATOM   3016  C3B DPP   313     160.136 162.440  46.530  1.00  0.00           C
ATOM   3017  C4B DPP   313     157.636 159.990  49.780  1.00  0.00           C
ATOM   3018  NC3 DPP   314      55.386  46.340  19.930  1.00  0.00           N
ATOM   3019  PO4 DPP   314      60.686  46.240  21.330  1.00  0.00           P
ATOM   3020  GL1 DPP   314      62.136  46.240  24.880  1.00  0.00            
ATOM   3021  GL2 DPP   314      65.036  44.590  24.230  1.00  0.00            
ATOM   3022  C1A DPP   314      63.236  46.140  29.080  1.00  0.00           C
ATOM   3023  C2A DPP   314      64.686  45.940  33.630  1.00  0.00           C
ATOM   3024  C3A DPP   314      64.086  43.190  37.630  1.00  0.00           C
ATOM   3025  C4A DPP   314      65.336  39.540  39.630  1.00  0.00           C
ATOM   3026  C1B DPP   314      65.836  42.090  27.630  1.00  0.00           C
ATOM   3027  C2B DPP   314      65.136  41.440  31.080  1.00  0.00           C
ATOM   3028  C3B DPP   314      63.936  37.590  32.780  1.00  0.00           C
ATOM   3029  C4B DPP   314      63.036  35.340  36.630  1.00  0.00           C
ATOM   3030  NC3 DPP   315     136.036 157.690  18.680  1.00  0.00           N
ATOM   3031  PO4 DPP   315     132.636 159.090  21.630  1.00  0.00           P
ATOM   3032  GL1 DPP   315     131.736 159.290  26.330  1.00  0.00            
ATOM   3033  GL2 DPP   315     130.286 162.290  27.930  1.00  0.00            
ATOM   3034  C1A DPP   315     131.536 158.290  30.730  1.00  0.00           C
ATOM   3035  C2A DPP   315     129.636 159.840  34.730  1.00  0.00           C
ATOM   3036  C3A DPP   315     126.686 161.540  37.030  1.00  0.00           C
ATOM   3037  C4A DPP   315     124.236 163.490  41.530  1.00  0.00           C
ATOM   3038  C1B DPP   315     131.986 163.140  32.630  1.00  0.00           C
ATOM   3039  C2B DPP   315     130.636 165.040  35.780  1.00  0.00           C
ATOM   3040  C3B DPP   315     127.786 165.790  39.130  1.00  0.00           C
ATOM   3041  C4B DPP   315     124.136 168.340  40.780  1.00  0.00           C
ATOM   3042  NC3 DPP   316      65.086 185.990  21.380  1.00  0.00           N
ATOM   3043  PO4 DPP   316      68.686 186.590  22.980  1.00  0.00           P
ATOM   3044  GL1 DPP   316      64.886 188.790  25.130  1.00  0.00            
ATOM   3045  GL2 DPP   316      63.786 192.540  24.530  1.00  0.00            
ATOM   3046  C1A DPP   316      65.336 189.540  29.430  1.00  0.00           C
ATOM   3047  C2A DPP   316      67.286 186.990  31.930  1.00  0.00           C
ATOM   3048  C3A DPP   316      67.486 187.190  35.880  1.00  0.00           C
ATOM   3049  C4A DPP   316      67.286 186.740  39.430  1.00  0.00           C
ATOM   3050  C1B DPP   316      60.486 190.590  27.680  1.00  0.00           C
ATOM   3051  C2B DPP   316      60.986 189.390  32.330  1.00  0.00           C
ATOM   3052  C3B DPP   316      62.736 189.390  36.030  1.00  0.00           C
ATOM   3053  C4B DPP   316      62.136 188.490  40.780  1.00  0.00           C
ATOM   3054  NC3 DPP   317     171.386  29.640  20.830  1.00  0.00           N
ATOM   3055  PO4 DPP   317     167.336  28.940  18.830  1.00  0.00           P
ATOM   3056  GL1 DPP   317     167.136  27.690  22.880  1.00  0.00            
ATOM   3057  GL2 DPP   317     169.036  30.190  25.280  1.00  0.00            
ATOM   3058  C1A DPP   317     166.286  26.940  27.480  1.00  0.00           C
ATOM   3059  C2A DPP   317     165.536  28.940  31.730  1.00  0.00           C
ATOM   3060  C3A DPP   317     163.036  29.590  35.280  1.00  0.00           C
ATOM   3061  C4A DPP   317     159.386  31.590  38.480  1.00  0.00           C
ATOM   3062  C1B DPP   317     168.336  31.840  29.080  1.00  0.00           C
ATOM   3063  C2B DPP   317     168.286  33.540  33.730  1.00  0.00           C
ATOM   3064  C3B DPP   317     165.886  32.290  37.930  1.00  0.00           C
ATOM   3065  C4B DPP   317     163.436  33.940  40.830  1.00  0.00           C
ATOM   3066  NC3 DPP   318      14.686 160.590  25.130  1.00  0.00           N
ATOM   3067  PO4 DPP   318      12.286 158.690  27.480  1.00  0.00           P
ATOM   3068  GL1 DPP   318      11.436 159.940  30.280  1.00  0.00            
ATOM   3069  GL2 DPP   318       9.436 162.140  30.230  1.00  0.00            
ATOM   3070  C1A DPP   318      13.936 163.290  33.280  1.00  0.00           C
ATOM   3071  C2A DPP   318      12.736 167.290  35.530  1.00  0.00           C
ATOM   3072  C3A DPP   318      12.786 169.690  39.930  1.00  0.00           C
ATOM   3073  C4A DPP   318      14.886 168.590  43.680  1.00  0.00           C
ATOM   3074  C1B DPP   318       9.036 162.490  34.780  1.00  0.00           C
ATOM   3075  C2B DPP   318      11.136 163.340  39.080  1.00  0.00           C
ATOM   3076  C3B DPP   318      14.336 164.790  39.780  1.00  0.00           C
ATOM   3077  C4B DPP   318      18.536 163.640  41.730  1.00  0.00           C
ATOM   3078  NC3 DPP   319     107.636 193.140  17.880  1.00  0.00           N
ATOM   3079  PO4 DPP   319     109.036 197.840  16.030  1.00  0.00           P
ATOM   3080  GL1 DPP   319     111.936 196.740  18.980  1.00  0.00            
ATOM   3081  GL2 DPP   319     113.686 199.190  19.730  1.00  0.00            
ATOM   3082  C1A DPP   319     111.136 195.840  22.980  1.00  0.00           C
ATOM   3083  C2A DPP   319     110.436 193.740  26.730  1.00  0.00           C
ATOM   3084  C3A DPP   319     110.036 193.040  31.080  1.00  0.00           C
ATOM   3085  C4A DPP   319     109.786 192.290  35.530  1.00  0.00           C
ATOM   3086  C1B DPP   319     115.686 197.490  22.980  1.00  0.00           C
ATOM   3087  C2B DPP   319     113.986 198.340  27.130  1.00  0.00           C
ATOM   3088  C3B DPP   319     113.536 199.040  31.830  1.00  0.00           C
ATOM   3089  C4B DPP   319     112.136 199.390  35.980  1.00  0.00           C
ATOM   3090  NC3 DPP   320      64.136 157.840  16.880  1.00  0.00           N
ATOM   3091  PO4 DPP   320      66.936 158.090  21.530  1.00  0.00           P
ATOM   3092  GL1 DPP   320      65.386 161.540  23.680  1.00  0.00            
ATOM   3093  GL2 DPP   320      64.736 160.640  26.780  1.00  0.00            
ATOM   3094  C1A DPP   320      66.036 165.090  25.530  1.00  0.00           C
ATOM   3095  C2A DPP   320      66.936 168.490  28.830  1.00  0.00           C
ATOM   3096  C3A DPP   320      67.486 168.090  33.280  1.00  0.00           C
ATOM   3097  C4A DPP   320      66.686 169.290  36.830  1.00  0.00           C
ATOM   3098  C1B DPP   320      65.536 162.940  30.580  1.00  0.00           C
ATOM   3099  C2B DPP   320      67.486 163.890  35.230  1.00  0.00           C
ATOM   3100  C3B DPP   320      68.836 160.840  38.030  1.00  0.00           C
ATOM   3101  C4B DPP   320      67.436 156.940  39.130  1.00  0.00           C
ATOM   3102  NC3 DPP   321      37.436  40.290  25.830  1.00  0.00           N
ATOM   3103  PO4 DPP   321      40.386  37.190  27.880  1.00  0.00           P
ATOM   3104  GL1 DPP   321      41.736  34.840  31.180  1.00  0.00            
ATOM   3105  GL2 DPP   321      42.086  30.490  30.980  1.00  0.00            
ATOM   3106  C1A DPP   321      42.386  36.990  35.730  1.00  0.00           C
ATOM   3107  C2A DPP   321      42.636  36.740  39.830  1.00  0.00           C
ATOM   3108  C3A DPP   321      43.036  37.240  44.330  1.00  0.00           C
ATOM   3109  C4A DPP   321      42.136  34.690  48.580  1.00  0.00           C
ATOM   3110  C1B DPP   321      42.336  32.140  35.730  1.00  0.00           C
ATOM   3111  C2B DPP   321      45.036  31.990  40.480  1.00  0.00           C
ATOM   3112  C3B DPP   321      49.136  31.690  43.580  1.00  0.00           C
ATOM   3113  C4B DPP   321      51.536  30.040  46.780  1.00  0.00           C
ATOM   3114  NC3 DPP   322     138.136 185.540  14.430  1.00  0.00           N
ATOM   3115  PO4 DPP   322     136.286 185.290  18.830  1.00  0.00           P
ATOM   3116  GL1 DPP   322     134.936 186.390  23.630  1.00  0.00            
ATOM   3117  GL2 DPP   322     135.986 189.240  24.580  1.00  0.00            
ATOM   3118  C1A DPP   322     132.136 186.890  27.380  1.00  0.00           C
ATOM   3119  C2A DPP   322     130.686 188.240  31.980  1.00  0.00           C
ATOM   3120  C3A DPP   322     132.436 187.540  34.630  1.00  0.00           C
ATOM   3121  C4A DPP   322     134.336 188.440  38.780  1.00  0.00           C
ATOM   3122  C1B DPP   322     137.436 189.240  28.780  1.00  0.00           C
ATOM   3123  C2B DPP   322     138.136 189.290  33.980  1.00  0.00           C
ATOM   3124  C3B DPP   322     139.186 189.340  38.430  1.00  0.00           C
ATOM   3125  C4B DPP   322     141.936 190.040  41.330  1.00  0.00           C
ATOM   3126  NC3 DPP   323     127.586 134.690  30.880  1.00  0.00           N
ATOM   3127  PO4 DPP   323     129.136 130.840  32.680  1.00  0.00           P
ATOM   3128  GL1 DPP   323     130.086 132.540  36.530  1.00  0.00            
ATOM   3129  GL2 DPP   323     132.186 134.390  35.430  1.00  0.00            
ATOM   3130  C1A DPP   323     129.186 135.840  40.180  1.00  0.00           C
ATOM   3131  C2A DPP   323     129.036 138.590  43.030  1.00  0.00           C
ATOM   3132  C3A DPP   323     129.286 139.990  46.980  1.00  0.00           C
ATOM   3133  C4A DPP   323     130.486 142.540  51.130  1.00  0.00           C
ATOM   3134  C1B DPP   323     134.136 131.340  38.730  1.00  0.00           C
ATOM   3135  C2B DPP   323     136.136 130.390  42.780  1.00  0.00           C
ATOM   3136  C3B DPP   323     136.486 132.390  48.030  1.00  0.00           C
ATOM   3137  C4B DPP   323     136.186 135.490  51.330  1.00  0.00           C
ATOM   3138  NC3 DPP   324      58.686  34.090  18.630  1.00  0.00           N
ATOM   3139  PO4 DPP   324      58.886  29.840  19.880  1.00  0.00           P
ATOM   3140  GL1 DPP   324      61.636  30.040  23.530  1.00  0.00            
ATOM   3141  GL2 DPP   324      60.686  29.340  26.580  1.00  0.00            
ATOM   3142  C1A DPP   324      64.536  32.590  26.030  1.00  0.00           C
ATOM   3143  C2A DPP   324      67.586  35.340  29.130  1.00  0.00           C
ATOM   3144  C3A DPP   324      68.936  38.190  31.730  1.00  0.00           C
ATOM   3145  C4A DPP   324      68.386  37.140  35.880  1.00  0.00           C
ATOM   3146  C1B DPP   324      60.436  27.440  30.580  1.00  0.00           C
ATOM   3147  C2B DPP   324      61.086  26.040  34.130  1.00  0.00           C
ATOM   3148  C3B DPP   324      62.736  27.940  37.680  1.00  0.00           C
ATOM   3149  C4B DPP   324      63.136  31.890  40.380  1.00  0.00           C
ATOM   3150  NC3 DPP   325      95.736  74.840  17.430  1.00  0.00           N
ATOM   3151  PO4 DPP   325      98.186  76.590  18.180  1.00  0.00           P
ATOM   3152  GL1 DPP   325      97.386  78.190  21.880  1.00  0.00            
ATOM   3153  GL2 DPP   325      99.436  75.540  23.030  1.00  0.00            
ATOM   3154  C1A DPP   325      96.286  76.540  27.430  1.00  0.00           C
ATOM   3155  C2A DPP   325      95.936  75.140  32.380  1.00  0.00           C
ATOM   3156  C3A DPP   325      97.636  78.040  34.580  1.00  0.00           C
ATOM   3157  C4A DPP   325      95.486  78.390  38.330  1.00  0.00           C
ATOM   3158  C1B DPP   325     101.036  74.690  26.530  1.00  0.00           C
ATOM   3159  C2B DPP   325     101.136  74.590  31.980  1.00  0.00           C
ATOM   3160  C3B DPP   325     102.186  76.740  35.780  1.00  0.00           C
ATOM   3161  C4B DPP   325     100.886  80.390  37.830  1.00  0.00           C
ATOM   3162  NC3 DPP   326      13.886  -0.960  24.180  1.00  0.00           N
ATOM   3163  PO4 DPP   326      13.386   4.690  23.880  1.00  0.00           P
ATOM   3164  GL1 DPP   326       9.186   3.990  26.530  1.00  0.00            
ATOM   3165  GL2 DPP   326      11.086   3.540  29.030  1.00  0.00            
ATOM   3166  C1A DPP   326       6.586   1.690  29.230  1.00  0.00           C
ATOM   3167  C2A DPP   326       5.336   1.590  33.380  1.00  0.00           C
ATOM   3168  C3A DPP   326       4.786   1.590  36.880  1.00  0.00           C
ATOM   3169  C4A DPP   326       4.236   1.890  40.830  1.00  0.00           C
ATOM   3170  C1B DPP   326       9.586   4.140  32.330  1.00  0.00           C
ATOM   3171  C2B DPP   326       8.636   4.690  35.480  1.00  0.00           C
ATOM   3172  C3B DPP   326       8.136   5.440  39.230  1.00  0.00           C
ATOM   3173  C4B DPP   326       6.736   6.540  43.380  1.00  0.00           C
ATOM   3174  NC3 DPP   327       9.236  63.040  27.480  1.00  0.00           N
ATOM   3175  PO4 DPP   327       5.836  60.890  28.630  1.00  0.00           P
ATOM   3176  GL1 DPP   327       4.836  60.790  32.630  1.00  0.00            
ATOM   3177  GL2 DPP   327       5.236  64.540  33.230  1.00  0.00            
ATOM   3178  C1A DPP   327       6.186  61.790  37.230  1.00  0.00           C
ATOM   3179  C2A DPP   327       5.136  64.740  39.280  1.00  0.00           C
ATOM   3180  C3A DPP   327       4.936  69.040  40.280  1.00  0.00           C
ATOM   3181  C4A DPP   327       4.936  72.490  42.880  1.00  0.00           C
ATOM   3182  C1B DPP   327       1.736  63.590  35.530  1.00  0.00           C
ATOM   3183  C2B DPP   327      -0.264  62.140  38.630  1.00  0.00           C
ATOM   3184  C3B DPP   327      -2.064  61.090  42.130  1.00  0.00           C
ATOM   3185  C4B DPP   327      -3.614  58.040  45.480  1.00  0.00           C
ATOM   3186  NC3 DPP   328      45.786  38.540  26.930  1.00  0.00           N
ATOM   3187  PO4 DPP   328      46.586  34.140  27.680  1.00  0.00           P
ATOM   3188  GL1 DPP   328      49.386  35.840  31.130  1.00  0.00            
ATOM   3189  GL2 DPP   328      46.636  36.440  32.580  1.00  0.00            
ATOM   3190  C1A DPP   328      50.986  36.990  34.580  1.00  0.00           C
ATOM   3191  C2A DPP   328      51.386  37.690  38.980  1.00  0.00           C
ATOM   3192  C3A DPP   328      55.536  38.040  41.130  1.00  0.00           C
ATOM   3193  C4A DPP   328      57.336  39.040  44.630  1.00  0.00           C
ATOM   3194  C1B DPP   328      47.186  35.490  37.480  1.00  0.00           C
ATOM   3195  C2B DPP   328      47.886  35.990  41.930  1.00  0.00           C
ATOM   3196  C3B DPP   328      47.336  35.340  46.380  1.00  0.00           C
ATOM   3197  C4B DPP   328      46.686  33.590  50.630  1.00  0.00           C
ATOM   3198  NC3 DPP   329     100.336  17.840  13.430  1.00  0.00           N
ATOM   3199  PO4 DPP   329     102.086  22.490  15.180  1.00  0.00           P
ATOM   3200  GL1 DPP   329     102.186  20.190  18.430  1.00  0.00            
ATOM   3201  GL2 DPP   329     103.636  22.140  20.280  1.00  0.00            
ATOM   3202  C1A DPP   329      98.936  20.690  21.630  1.00  0.00           C
ATOM   3203  C2A DPP   329      98.086  20.890  26.230  1.00  0.00           C
ATOM   3204  C3A DPP   329      99.186  23.240  29.180  1.00  0.00           C
ATOM   3205  C4A DPP   329     100.136  26.790  30.580  1.00  0.00           C
ATOM   3206  C1B DPP   329     103.186  22.240  24.730  1.00  0.00           C
ATOM   3207  C2B DPP   329     104.436  22.990  27.980  1.00  0.00           C
ATOM   3208  C3B DPP   329     103.036  21.240  31.580  1.00  0.00           C
ATOM   3209  C4B DPP   329     105.436  17.890  34.980  1.00  0.00           C
ATOM   3210  NC3 DPP   330     150.586 186.540  21.230  1.00  0.00           N
ATOM   3211  PO4 DPP   330     150.786 190.390  20.780  1.00  0.00           P
ATOM   3212  GL1 DPP   330     147.086 190.290  24.030  1.00  0.00            
ATOM   3213  GL2 DPP   330     147.586 192.340  26.080  1.00  0.00            
ATOM   3214  C1A DPP   330     146.936 186.790  28.380  1.00  0.00           C
ATOM   3215  C2A DPP   330     146.786 186.790  32.830  1.00  0.00           C
ATOM   3216  C3A DPP   330     147.636 186.540  37.130  1.00  0.00           C
ATOM   3217  C4A DPP   330     146.386 187.690  41.780  1.00  0.00           C
ATOM   3218  C1B DPP   330     147.986 191.090  30.580  1.00  0.00           C
ATOM   3219  C2B DPP   330     149.036 192.240  35.480  1.00  0.00           C
ATOM   3220  C3B DPP   330     148.986 191.790  40.080  1.00  0.00           C
ATOM   3221  C4B DPP   330     148.086 190.990  44.480  1.00  0.00           C
ATOM   3222  NC3 DPP   331      84.986  63.740  16.430  1.00  0.00           N
ATOM   3223  PO4 DPP   331      86.236  59.790  17.030  1.00  0.00           P
ATOM   3224  GL1 DPP   331      88.036  61.040  21.580  1.00  0.00            
ATOM   3225  GL2 DPP   331      89.686  63.740  21.780  1.00  0.00            
ATOM   3226  C1A DPP   331      86.136  62.840  25.880  1.00  0.00           C
ATOM   3227  C2A DPP   331      87.986  63.290  29.630  1.00  0.00           C
ATOM   3228  C3A DPP   331      89.236  63.090  34.130  1.00  0.00           C
ATOM   3229  C4A DPP   331      89.586  62.590  38.730  1.00  0.00           C
ATOM   3230  C1B DPP   331      91.536  62.090  25.080  1.00  0.00           C
ATOM   3231  C2B DPP   331      92.686  61.440  28.530  1.00  0.00           C
ATOM   3232  C3B DPP   331      94.436  58.890  31.680  1.00  0.00           C
ATOM   3233  C4B DPP   331      93.636  55.090  34.580  1.00  0.00           C
ATOM   3234  NC3 DPP   332     183.186 139.990  27.130  1.00  0.00           N
ATOM   3235  PO4 DPP   332     186.236 137.090  28.780  1.00  0.00           P
ATOM   3236  GL1 DPP   332     183.886 136.540  32.330  1.00  0.00            
ATOM   3237  GL2 DPP   332     181.086 136.440  33.730  1.00  0.00            
ATOM   3238  C1A DPP   332     185.136 138.190  36.030  1.00  0.00           C
ATOM   3239  C2A DPP   332     184.286 137.590  40.280  1.00  0.00           C
ATOM   3240  C3A DPP   332     182.036 136.490  44.080  1.00  0.00           C
ATOM   3241  C4A DPP   332     180.636 137.040  48.380  1.00  0.00           C
ATOM   3242  C1B DPP   332     180.386 135.540  37.730  1.00  0.00           C
ATOM   3243  C2B DPP   332     178.536 137.290  40.830  1.00  0.00           C
ATOM   3244  C3B DPP   332     176.836 136.040  45.430  1.00  0.00           C
ATOM   3245  C4B DPP   332     175.386 134.040  49.330  1.00  0.00           C
ATOM   3246  NC3 DPP   333      78.986 213.390  21.380  1.00  0.00           N
ATOM   3247  PO4 DPP   333      78.286 208.640  20.830  1.00  0.00           P
ATOM   3248  GL1 DPP   333      81.036 208.440  23.430  1.00  0.00            
ATOM   3249  GL2 DPP   333      84.136 207.090  23.180  1.00  0.00            
ATOM   3250  C1A DPP   333      82.536 205.290  26.880  1.00  0.00           C
ATOM   3251  C2A DPP   333      82.686 204.340  30.880  1.00  0.00           C
ATOM   3252  C3A DPP   333      83.886 202.990  34.780  1.00  0.00           C
ATOM   3253  C4A DPP   333      86.086 202.190  38.330  1.00  0.00           C
ATOM   3254  C1B DPP   333      85.136 209.690  26.980  1.00  0.00           C
ATOM   3255  C2B DPP   333      85.836 211.640  30.080  1.00  0.00           C
ATOM   3256  C3B DPP   333      87.236 212.140  34.480  1.00  0.00           C
ATOM   3257  C4B DPP   333      86.686 212.640  38.980  1.00  0.00           C
ATOM   3258  NC3 DPP   334      40.486  65.940  30.780  1.00  0.00           N
ATOM   3259  PO4 DPP   334      36.486  64.240  32.380  1.00  0.00           P
ATOM   3260  GL1 DPP   334      40.086  62.540  35.080  1.00  0.00            
ATOM   3261  GL2 DPP   334      38.836  64.690  36.730  1.00  0.00            
ATOM   3262  C1A DPP   334      42.136  59.690  36.930  1.00  0.00           C
ATOM   3263  C2A DPP   334      43.136  59.290  41.280  1.00  0.00           C
ATOM   3264  C3A DPP   334      44.436  60.190  45.280  1.00  0.00           C
ATOM   3265  C4A DPP   334      47.186  61.140  49.030  1.00  0.00           C
ATOM   3266  C1B DPP   334      38.386  62.190  39.730  1.00  0.00           C
ATOM   3267  C2B DPP   334      35.286  58.890  40.330  1.00  0.00           C
ATOM   3268  C3B DPP   334      32.486  57.940  43.580  1.00  0.00           C
ATOM   3269  C4B DPP   334      30.236  56.290  45.930  1.00  0.00           C
ATOM   3270  NC3 DPP   335     183.186 199.240  13.830  1.00  0.00           N
ATOM   3271  PO4 DPP   335     186.986 196.740  15.280  1.00  0.00           P
ATOM   3272  GL1 DPP   335     185.736 196.240  19.680  1.00  0.00            
ATOM   3273  GL2 DPP   335     187.636 193.590  22.880  1.00  0.00            
ATOM   3274  C1A DPP   335     183.886 196.890  24.030  1.00  0.00           C
ATOM   3275  C2A DPP   335     183.036 197.590  29.230  1.00  0.00           C
ATOM   3276  C3A DPP   335     182.136 197.940  34.030  1.00  0.00           C
ATOM   3277  C4A DPP   335     182.286 197.690  38.580  1.00  0.00           C
ATOM   3278  C1B DPP   335     187.136 195.990  27.730  1.00  0.00           C
ATOM   3279  C2B DPP   335     187.136 196.640  32.030  1.00  0.00           C
ATOM   3280  C3B DPP   335     187.186 197.290  36.630  1.00  0.00           C
ATOM   3281  C4B DPP   335     186.536 198.590  40.430  1.00  0.00           C
ATOM   3282  NC3 DPP   336      52.836   3.090  23.080  1.00  0.00           N
ATOM   3283  PO4 DPP   336      57.136   6.490  23.480  1.00  0.00           P
ATOM   3284  GL1 DPP   336      56.486   9.490  26.030  1.00  0.00            
ATOM   3285  GL2 DPP   336      59.786  11.340  25.580  1.00  0.00            
ATOM   3286  C1A DPP   336      56.786  10.390  29.780  1.00  0.00           C
ATOM   3287  C2A DPP   336      58.136   9.490  32.830  1.00  0.00           C
ATOM   3288  C3A DPP   336      58.636   9.140  37.280  1.00  0.00           C
ATOM   3289  C4A DPP   336      59.886   9.540  41.230  1.00  0.00           C
ATOM   3290  C1B DPP   336      62.686   9.340  27.980  1.00  0.00           C
ATOM   3291  C2B DPP   336      64.036   8.690  31.630  1.00  0.00           C
ATOM   3292  C3B DPP   336      67.636   8.590  34.980  1.00  0.00           C
ATOM   3293  C4B DPP   336      69.736   8.540  39.330  1.00  0.00           C
ATOM   3294  NC3 DPP   337      77.436  63.790  19.130  1.00  0.00           N
ATOM   3295  PO4 DPP   337      79.736  58.640  19.780  1.00  0.00           P
ATOM   3296  GL1 DPP   337      78.336  56.890  22.930  1.00  0.00            
ATOM   3297  GL2 DPP   337      81.386  54.540  24.380  1.00  0.00            
ATOM   3298  C1A DPP   337      77.636  57.090  27.380  1.00  0.00           C
ATOM   3299  C2A DPP   337      77.936  58.940  30.980  1.00  0.00           C
ATOM   3300  C3A DPP   337      79.386  61.390  34.180  1.00  0.00           C
ATOM   3301  C4A DPP   337      82.536  63.790  36.280  1.00  0.00           C
ATOM   3302  C1B DPP   337      81.486  52.790  28.530  1.00  0.00           C
ATOM   3303  C2B DPP   337      80.286  54.390  32.930  1.00  0.00           C
ATOM   3304  C3B DPP   337      81.036  56.590  36.530  1.00  0.00           C
ATOM   3305  C4B DPP   337      81.436  59.640  39.080  1.00  0.00           C
ATOM   3306  NC3 DPP   338     199.136 163.790  23.980  1.00  0.00           N
ATOM   3307  PO4 DPP   338     199.386 162.790  28.280  1.00  0.00           P
ATOM   3308  GL1 DPP   338     198.136 161.840  31.730  1.00  0.00            
ATOM   3309  GL2 DPP   338     200.786 162.440  33.830  1.00  0.00            
ATOM   3310  C1A DPP   338     197.686 158.940  35.230  1.00  0.00           C
ATOM   3311  C2A DPP   338     196.536 158.190  39.530  1.00  0.00           C
ATOM   3312  C3A DPP   338     195.486 156.890  43.080  1.00  0.00           C
ATOM   3313  C4A DPP   338     195.286 156.890  46.780  1.00  0.00           C
ATOM   3314  C1B DPP   338     202.436 163.940  38.380  1.00  0.00           C
ATOM   3315  C2B DPP   338     202.686 165.290  42.830  1.00  0.00           C
ATOM   3316  C3B DPP   338     200.786 162.940  45.530  1.00  0.00           C
ATOM   3317  C4B DPP   338     198.336 160.690  48.480  1.00  0.00           C
ATOM   3318  NC3 DPP   339      70.786  31.040  15.130  1.00  0.00           N
ATOM   3319  PO4 DPP   339      74.536  29.140  17.530  1.00  0.00           P
ATOM   3320  GL1 DPP   339      72.336  28.990  20.780  1.00  0.00            
ATOM   3321  GL2 DPP   339      71.736  31.490  23.130  1.00  0.00            
ATOM   3322  C1A DPP   339      72.236  26.540  24.980  1.00  0.00           C
ATOM   3323  C2A DPP   339      69.736  25.690  28.680  1.00  0.00           C
ATOM   3324  C3A DPP   339      67.386  25.140  32.830  1.00  0.00           C
ATOM   3325  C4A DPP   339      69.736  25.690  37.230  1.00  0.00           C
ATOM   3326  C1B DPP   339      69.436  32.140  25.680  1.00  0.00           C
ATOM   3327  C2B DPP   339      69.186  30.890  29.780  1.00  0.00           C
ATOM   3328  C3B DPP   339      71.136  28.990  33.130  1.00  0.00           C
ATOM   3329  C4B DPP   339      74.536  27.190  35.180  1.00  0.00           C
ATOM   3330  NC3 DPP   340      64.486  88.240  26.130  1.00  0.00           N
ATOM   3331  PO4 DPP   340      62.886  90.740  29.280  1.00  0.00           P
ATOM   3332  GL1 DPP   340      64.386  89.890  32.730  1.00  0.00            
ATOM   3333  GL2 DPP   340      65.136  90.890  35.130  1.00  0.00            
ATOM   3334  C1A DPP   340      62.786  85.240  35.180  1.00  0.00           C
ATOM   3335  C2A DPP   340      62.286  84.190  39.230  1.00  0.00           C
ATOM   3336  C3A DPP   340      62.836  85.340  43.380  1.00  0.00           C
ATOM   3337  C4A DPP   340      61.736  87.790  46.530  1.00  0.00           C
ATOM   3338  C1B DPP   340      66.936  91.940  39.180  1.00  0.00           C
ATOM   3339  C2B DPP   340      69.136  90.990  42.630  1.00  0.00           C
ATOM   3340  C3B DPP   340      72.486  90.290  44.680  1.00  0.00           C
ATOM   3341  C4B DPP   340      76.436  88.790  45.880  1.00  0.00           C
ATOM   3342  NC3 DPP   341      40.786  -3.310  25.680  1.00  0.00           N
ATOM   3343  PO4 DPP   341      37.186  -1.960  28.380  1.00  0.00           P
ATOM   3344  GL1 DPP   341      36.186   0.040  32.180  1.00  0.00            
ATOM   3345  GL2 DPP   341      33.436   1.340  31.980  1.00  0.00            
ATOM   3346  C1A DPP   341      35.436   1.190  36.380  1.00  0.00           C
ATOM   3347  C2A DPP   341      34.286   1.240  39.730  1.00  0.00           C
ATOM   3348  C3A DPP   341      35.986  -0.010  43.380  1.00  0.00           C
ATOM   3349  C4A DPP   341      36.286  -2.610  46.130  1.00  0.00           C
ATOM   3350  C1B DPP   341      30.636   2.140  35.480  1.00  0.00           C
ATOM   3351  C2B DPP   341      28.336   3.040  39.230  1.00  0.00           C
ATOM   3352  C3B DPP   341      28.236   3.490  42.980  1.00  0.00           C
ATOM   3353  C4B DPP   341      28.136   3.790  46.630  1.00  0.00           C
ATOM   3354  NC3 DPP   342      28.236 195.590  24.730  1.00  0.00           N
ATOM   3355  PO4 DPP   342      32.436 195.390  26.380  1.00  0.00           P
ATOM   3356  GL1 DPP   342      34.286 193.440  29.930  1.00  0.00            
ATOM   3357  GL2 DPP   342      36.136 195.390  31.530  1.00  0.00            
ATOM   3358  C1A DPP   342      34.686 189.290  31.680  1.00  0.00           C
ATOM   3359  C2A DPP   342      35.936 187.790  34.480  1.00  0.00           C
ATOM   3360  C3A DPP   342      35.286 186.340  38.630  1.00  0.00           C
ATOM   3361  C4A DPP   342      37.536 181.990  40.280  1.00  0.00           C
ATOM   3362  C1B DPP   342      35.486 193.240  34.330  1.00  0.00           C
ATOM   3363  C2B DPP   342      35.586 191.790  38.730  1.00  0.00           C
ATOM   3364  C3B DPP   342      36.186 190.240  42.530  1.00  0.00           C
ATOM   3365  C4B DPP   342      36.336 190.040  46.430  1.00  0.00           C
ATOM   3366  NC3 DPP   343      10.636 178.740  23.930  1.00  0.00           N
ATOM   3367  PO4 DPP   343       8.736 174.190  24.780  1.00  0.00           P
ATOM   3368  GL1 DPP   343      10.686 172.890  28.330  1.00  0.00            
ATOM   3369  GL2 DPP   343      13.236 174.440  26.980  1.00  0.00            
ATOM   3370  C1A DPP   343      11.336 172.040  31.830  1.00  0.00           C
ATOM   3371  C2A DPP   343      12.586 173.540  35.980  1.00  0.00           C
ATOM   3372  C3A DPP   343      16.336 172.890  39.180  1.00  0.00           C
ATOM   3373  C4A DPP   343      19.636 174.140  41.080  1.00  0.00           C
ATOM   3374  C1B DPP   343      16.036 173.890  30.030  1.00  0.00           C
ATOM   3375  C2B DPP   343      17.036 174.240  33.930  1.00  0.00           C
ATOM   3376  C3B DPP   343      17.086 177.440  37.680  1.00  0.00           C
ATOM   3377  C4B DPP   343      16.136 178.290  42.280  1.00  0.00           C
ATOM   3378  NC3 DPP   344     151.986  89.640  28.280  1.00  0.00           N
ATOM   3379  PO4 DPP   344     153.286  93.690  25.380  1.00  0.00           P
ATOM   3380  GL1 DPP   344     151.636  95.390  28.930  1.00  0.00            
ATOM   3381  GL2 DPP   344     153.536  94.240  31.280  1.00  0.00            
ATOM   3382  C1A DPP   344     150.186  97.690  33.380  1.00  0.00           C
ATOM   3383  C2A DPP   344     151.486  96.890  37.380  1.00  0.00           C
ATOM   3384  C3A DPP   344     152.036  97.340  41.680  1.00  0.00           C
ATOM   3385  C4A DPP   344     149.636  96.640  45.680  1.00  0.00           C
ATOM   3386  C1B DPP   344     153.586  93.090  34.430  1.00  0.00           C
ATOM   3387  C2B DPP   344     155.086  93.690  38.330  1.00  0.00           C
ATOM   3388  C3B DPP   344     155.186  92.590  43.580  1.00  0.00           C
ATOM   3389  C4B DPP   344     156.086  88.990  44.030  1.00  0.00           C
ATOM   3390  NC3 DPP   345     207.686 195.790  21.180  1.00  0.00           N
ATOM   3391  PO4 DPP   345     208.436 200.240  18.630  1.00  0.00           P
ATOM   3392  GL1 DPP   345     207.886 202.340  22.230  1.00  0.00            
ATOM   3393  GL2 DPP   345     204.986 205.340  23.130  1.00  0.00            
ATOM   3394  C1A DPP   345     208.436 203.840  26.630  1.00  0.00           C
ATOM   3395  C2A DPP   345     209.036 204.440  31.030  1.00  0.00           C
ATOM   3396  C3A DPP   345     208.286 203.640  35.230  1.00  0.00           C
ATOM   3397  C4A DPP   345     205.886 204.040  38.230  1.00  0.00           C
ATOM   3398  C1B DPP   345     203.236 202.140  25.180  1.00  0.00           C
ATOM   3399  C2B DPP   345     202.786 202.840  29.880  1.00  0.00           C
ATOM   3400  C3B DPP   345     202.386 202.840  34.430  1.00  0.00           C
ATOM   3401  C4B DPP   345     200.636 198.540  36.480  1.00  0.00           C
ATOM   3402  NC3 DPP   346     142.886 179.890  20.030  1.00  0.00           N
ATOM   3403  PO4 DPP   346     141.836 184.340  18.430  1.00  0.00           P
ATOM   3404  GL1 DPP   346     139.036 182.590  22.930  1.00  0.00            
ATOM   3405  GL2 DPP   346     136.586 179.490  24.580  1.00  0.00            
ATOM   3406  C1A DPP   346     140.036 185.290  26.980  1.00  0.00           C
ATOM   3407  C2A DPP   346     141.786 185.740  30.980  1.00  0.00           C
ATOM   3408  C3A DPP   346     142.386 186.990  34.680  1.00  0.00           C
ATOM   3409  C4A DPP   346     143.086 186.240  38.980  1.00  0.00           C
ATOM   3410  C1B DPP   346     135.586 183.390  27.180  1.00  0.00           C
ATOM   3411  C2B DPP   346     137.086 185.390  31.530  1.00  0.00           C
ATOM   3412  C3B DPP   346     136.036 184.590  36.130  1.00  0.00           C
ATOM   3413  C4B DPP   346     137.836 185.490  40.480  1.00  0.00           C
ATOM   3414  NC3 DPP   347      62.486 215.240  21.230  1.00  0.00           N
ATOM   3415  PO4 DPP   347      60.936 210.390  22.330  1.00  0.00           P
ATOM   3416  GL1 DPP   347      60.936 209.140  26.180  1.00  0.00            
ATOM   3417  GL2 DPP   347      59.086 206.790  27.280  1.00  0.00            
ATOM   3418  C1A DPP   347      64.336 209.490  29.930  1.00  0.00           C
ATOM   3419  C2A DPP   347      67.036 211.290  32.880  1.00  0.00           C
ATOM   3420  C3A DPP   347      66.036 211.940  36.480  1.00  0.00           C
ATOM   3421  C4A DPP   347      67.386 212.590  40.880  1.00  0.00           C
ATOM   3422  C1B DPP   347      59.786 208.290  31.180  1.00  0.00           C
ATOM   3423  C2B DPP   347      61.636 208.240  35.730  1.00  0.00           C
ATOM   3424  C3B DPP   347      62.736 209.540  40.180  1.00  0.00           C
ATOM   3425  C4B DPP   347      62.936 212.540  42.630  1.00  0.00           C
ATOM   3426  NC3 DPP   348     146.986  11.190  16.180  1.00  0.00           N
ATOM   3427  PO4 DPP   348     150.386   8.540  15.880  1.00  0.00           P
ATOM   3428  GL1 DPP   348     151.236   8.390  19.780  1.00  0.00            
ATOM   3429  GL2 DPP   348     151.686   4.940  19.330  1.00  0.00            
ATOM   3430  C1A DPP   348     148.636   9.590  23.330  1.00  0.00           C
ATOM   3431  C2A DPP   348     148.336   9.190  27.530  1.00  0.00           C
ATOM   3432  C3A DPP   348     144.736  12.440  30.380  1.00  0.00           C
ATOM   3433  C4A DPP   348     145.436  16.290  32.880  1.00  0.00           C
ATOM   3434  C1B DPP   348     149.686   4.190  22.830  1.00  0.00           C
ATOM   3435  C2B DPP   348     148.536   4.440  26.580  1.00  0.00           C
ATOM   3436  C3B DPP   348     147.736   4.990  31.230  1.00  0.00           C
ATOM   3437  C4B DPP   348     147.786   8.740  32.280  1.00  0.00           C
ATOM   3438  NC3 DPP   349     159.736 183.640  23.980  1.00  0.00           N
ATOM   3439  PO4 DPP   349     155.836 183.690  21.530  1.00  0.00           P
ATOM   3440  GL1 DPP   349     154.236 183.040  25.530  1.00  0.00            
ATOM   3441  GL2 DPP   349     156.336 186.440  26.330  1.00  0.00            
ATOM   3442  C1A DPP   349     150.686 182.990  29.680  1.00  0.00           C
ATOM   3443  C2A DPP   349     150.386 183.690  34.480  1.00  0.00           C
ATOM   3444  C3A DPP   349     151.836 183.940  38.780  1.00  0.00           C
ATOM   3445  C4A DPP   349     153.086 183.640  42.480  1.00  0.00           C
ATOM   3446  C1B DPP   349     156.936 184.090  29.730  1.00  0.00           C
ATOM   3447  C2B DPP   349     155.786 183.640  34.380  1.00  0.00           C
ATOM   3448  C3B DPP   349     156.136 186.790  37.980  1.00  0.00           C
ATOM   3449  C4B DPP   349     157.636 185.640  41.680  1.00  0.00           C
ATOM   3450  NC3 DPP   350     183.636 182.540  18.280  1.00  0.00           N
ATOM   3451  PO4 DPP   350     181.386 182.340  21.230  1.00  0.00           P
ATOM   3452  GL1 DPP   350     181.136 181.390  26.630  1.00  0.00            
ATOM   3453  GL2 DPP   350     182.786 178.240  27.630  1.00  0.00            
ATOM   3454  C1A DPP   350     180.336 182.640  30.780  1.00  0.00           C
ATOM   3455  C2A DPP   350     181.936 182.840  35.030  1.00  0.00           C
ATOM   3456  C3A DPP   350     183.936 183.240  38.980  1.00  0.00           C
ATOM   3457  C4A DPP   350     187.136 184.090  41.830  1.00  0.00           C
ATOM   3458  C1B DPP   350     184.936 180.990  31.680  1.00  0.00           C
ATOM   3459  C2B DPP   350     186.886 180.840  35.780  1.00  0.00           C
ATOM   3460  C3B DPP   350     186.586 178.790  39.280  1.00  0.00           C
ATOM   3461  C4B DPP   350     187.136 178.340  43.230  1.00  0.00           C
ATOM   3462  NC3 DPP   351      59.936  59.590  23.630  1.00  0.00           N
ATOM   3463  PO4 DPP   351      64.186  60.540  23.430  1.00  0.00           P
ATOM   3464  GL1 DPP   351      62.636  61.740  27.430  1.00  0.00            
ATOM   3465  GL2 DPP   351      62.486  64.440  29.330  1.00  0.00            
ATOM   3466  C1A DPP   351      64.536  60.790  31.530  1.00  0.00           C
ATOM   3467  C2A DPP   351      65.436  60.290  35.480  1.00  0.00           C
ATOM   3468  C3A DPP   351      68.536  61.740  38.480  1.00  0.00           C
ATOM   3469  C4A DPP   351      72.136  61.140  40.980  1.00  0.00           C
ATOM   3470  C1B DPP   351      64.836  66.390  31.880  1.00  0.00           C
ATOM   3471  C2B DPP   351      65.586  66.390  35.280  1.00  0.00           C
ATOM   3472  C3B DPP   351      67.236  66.640  39.380  1.00  0.00           C
ATOM   3473  C4B DPP   351      69.686  65.140  43.080  1.00  0.00           C
ATOM   3474  NC3 DPP   352     172.386 158.540  27.830  1.00  0.00           N
ATOM   3475  PO4 DPP   352     168.936 157.440  28.480  1.00  0.00           P
ATOM   3476  GL1 DPP   352     169.686 160.490  32.080  1.00  0.00            
ATOM   3477  GL2 DPP   352     166.236 162.190  32.330  1.00  0.00            
ATOM   3478  C1A DPP   352     170.786 158.940  36.880  1.00  0.00           C
ATOM   3479  C2A DPP   352     171.386 158.090  40.280  1.00  0.00           C
ATOM   3480  C3A DPP   352     168.386 159.240  43.830  1.00  0.00           C
ATOM   3481  C4A DPP   352     166.736 161.290  47.880  1.00  0.00           C
ATOM   3482  C1B DPP   352     166.636 162.790  36.480  1.00  0.00           C
ATOM   3483  C2B DPP   352     165.486 159.990  39.430  1.00  0.00           C
ATOM   3484  C3B DPP   352     163.636 160.690  43.380  1.00  0.00           C
ATOM   3485  C4B DPP   352     163.286 158.240  47.530  1.00  0.00           C
ATOM   3486  NC3 DPP   353     108.386 206.540  17.680  1.00  0.00           N
ATOM   3487  PO4 DPP   353     107.186 202.040  19.080  1.00  0.00           P
ATOM   3488  GL1 DPP   353     104.636 202.390  22.280  1.00  0.00            
ATOM   3489  GL2 DPP   353     102.786 204.490  22.180  1.00  0.00            
ATOM   3490  C1A DPP   353     103.486 201.240  26.380  1.00  0.00           C
ATOM   3491  C2A DPP   353     104.336 202.690  30.330  1.00  0.00           C
ATOM   3492  C3A DPP   353     105.686 201.740  34.880  1.00  0.00           C
ATOM   3493  C4A DPP   353     104.786 204.440  37.830  1.00  0.00           C
ATOM   3494  C1B DPP   353     101.786 207.040  26.030  1.00  0.00           C
ATOM   3495  C2B DPP   353     102.786 207.790  29.980  1.00  0.00           C
ATOM   3496  C3B DPP   353     102.136 206.640  34.330  1.00  0.00           C
ATOM   3497  C4B DPP   353     101.036 206.790  39.330  1.00  0.00           C
ATOM   3498  NC3 DPP   354     180.036 155.790  30.330  1.00  0.00           N
ATOM   3499  PO4 DPP   354     177.736 158.540  28.380  1.00  0.00           P
ATOM   3500  GL1 DPP   354     176.336 157.890  33.080  1.00  0.00            
ATOM   3501  GL2 DPP   354     173.036 156.340  33.430  1.00  0.00            
ATOM   3502  C1A DPP   354     175.936 160.440  36.380  1.00  0.00           C
ATOM   3503  C2A DPP   354     176.286 160.240  41.030  1.00  0.00           C
ATOM   3504  C3A DPP   354     174.136 159.740  44.680  1.00  0.00           C
ATOM   3505  C4A DPP   354     171.686 159.340  47.930  1.00  0.00           C
ATOM   3506  C1B DPP   354     175.136 155.690  37.530  1.00  0.00           C
ATOM   3507  C2B DPP   354     176.486 155.240  41.830  1.00  0.00           C
ATOM   3508  C3B DPP   354     176.036 154.490  46.180  1.00  0.00           C
ATOM   3509  C4B DPP   354     173.736 150.690  47.030  1.00  0.00           C
ATOM   3510  NC3 DPP   355     143.236 194.990  15.430  1.00  0.00           N
ATOM   3511  PO4 DPP   355     139.386 197.140  15.380  1.00  0.00           P
ATOM   3512  GL1 DPP   355     137.936 198.890  19.230  1.00  0.00            
ATOM   3513  GL2 DPP   355     139.236 201.690  20.630  1.00  0.00            
ATOM   3514  C1A DPP   355     137.036 198.890  24.280  1.00  0.00           C
ATOM   3515  C2A DPP   355     139.886 197.940  27.830  1.00  0.00           C
ATOM   3516  C3A DPP   355     141.336 198.990  30.980  1.00  0.00           C
ATOM   3517  C4A DPP   355     142.886 199.140  35.930  1.00  0.00           C
ATOM   3518  C1B DPP   355     141.636 200.390  23.880  1.00  0.00           C
ATOM   3519  C2B DPP   355     143.186 204.190  26.130  1.00  0.00           C
ATOM   3520  C3B DPP   355     143.036 205.090  30.180  1.00  0.00           C
ATOM   3521  C4B DPP   355     143.286 202.990  33.280  1.00  0.00           C
ATOM   3522  NC3 DPP   356      96.086 210.590  15.780  1.00  0.00           N
ATOM   3523  PO4 DPP   356      91.986 211.690  19.030  1.00  0.00           P
ATOM   3524  GL1 DPP   356      92.586 209.890  23.230  1.00  0.00            
ATOM   3525  GL2 DPP   356      89.486 209.340  23.680  1.00  0.00            
ATOM   3526  C1A DPP   356      92.536 209.540  27.780  1.00  0.00           C
ATOM   3527  C2A DPP   356      92.086 210.940  32.630  1.00  0.00           C
ATOM   3528  C3A DPP   356      92.636 210.240  36.080  1.00  0.00           C
ATOM   3529  C4A DPP   356      91.136 210.540  40.530  1.00  0.00           C
ATOM   3530  C1B DPP   356      89.036 212.840  26.280  1.00  0.00           C
ATOM   3531  C2B DPP   356      90.086 214.940  30.480  1.00  0.00           C
ATOM   3532  C3B DPP   356      90.436 216.790  34.630  1.00  0.00           C
ATOM   3533  C4B DPP   356      91.686 214.640  37.930  1.00  0.00           C
ATOM   3534  NC3 DPP   357     122.936 171.040  16.430  1.00  0.00           N
ATOM   3535  PO4 DPP   357     120.886 170.990  20.530  1.00  0.00           P
ATOM   3536  GL1 DPP   357     122.886 170.590  24.030  1.00  0.00            
ATOM   3537  GL2 DPP   357     122.286 167.590  24.230  1.00  0.00            
ATOM   3538  C1A DPP   357     123.136 168.590  29.080  1.00  0.00           C
ATOM   3539  C2A DPP   357     123.136 169.640  33.280  1.00  0.00           C
ATOM   3540  C3A DPP   357     125.786 169.990  36.630  1.00  0.00           C
ATOM   3541  C4A DPP   357     127.486 172.440  40.330  1.00  0.00           C
ATOM   3542  C1B DPP   357     117.836 167.890  25.330  1.00  0.00           C
ATOM   3543  C2B DPP   357     114.736 170.740  26.480  1.00  0.00           C
ATOM   3544  C3B DPP   357     114.286 174.540  26.930  1.00  0.00           C
ATOM   3545  C4B DPP   357     116.586 177.590  23.980  1.00  0.00           C
ATOM   3546  NC3 DPP   358     199.436 206.590  13.880  1.00  0.00           N
ATOM   3547  PO4 DPP   358     199.636 211.490  13.980  1.00  0.00           P
ATOM   3548  GL1 DPP   358     197.436 210.190  16.980  1.00  0.00            
ATOM   3549  GL2 DPP   358     199.236 212.040  19.580  1.00  0.00            
ATOM   3550  C1A DPP   358     195.636 207.940  20.980  1.00  0.00           C
ATOM   3551  C2A DPP   358     197.886 206.240  23.930  1.00  0.00           C
ATOM   3552  C3A DPP   358     196.036 205.840  28.230  1.00  0.00           C
ATOM   3553  C4A DPP   358     193.336 204.340  30.830  1.00  0.00           C
ATOM   3554  C1B DPP   358     198.486 211.390  23.780  1.00  0.00           C
ATOM   3555  C2B DPP   358     197.736 210.390  27.180  1.00  0.00           C
ATOM   3556  C3B DPP   358     195.936 210.540  30.330  1.00  0.00           C
ATOM   3557  C4B DPP   358     194.386 208.390  32.980  1.00  0.00           C
ATOM   3558  NC3 DPP   359      39.086  75.490  20.980  1.00  0.00           N
ATOM   3559  PO4 DPP   359      38.986  74.790  25.880  1.00  0.00           P
ATOM   3560  GL1 DPP   359      39.586  75.290  30.930  1.00  0.00            
ATOM   3561  GL2 DPP   359      42.336  74.640  32.880  1.00  0.00            
ATOM   3562  C1A DPP   359      38.186  74.340  35.280  1.00  0.00           C
ATOM   3563  C2A DPP   359      38.836  72.640  38.330  1.00  0.00           C
ATOM   3564  C3A DPP   359      38.036  73.290  41.780  1.00  0.00           C
ATOM   3565  C4A DPP   359      36.736  73.090  45.530  1.00  0.00           C
ATOM   3566  C1B DPP   359      43.486  75.540  37.430  1.00  0.00           C
ATOM   3567  C2B DPP   359      42.236  76.190  41.180  1.00  0.00           C
ATOM   3568  C3B DPP   359      41.836  73.440  45.230  1.00  0.00           C
ATOM   3569  C4B DPP   359      38.786  73.990  49.630  1.00  0.00           C
ATOM   3570  NC3 DPP   360     141.736 140.790  25.330  1.00  0.00           N
ATOM   3571  PO4 DPP   360     140.636 139.440  29.680  1.00  0.00           P
ATOM   3572  GL1 DPP   360     139.936 140.390  33.780  1.00  0.00            
ATOM   3573  GL2 DPP   360     135.986 141.840  33.530  1.00  0.00            
ATOM   3574  C1A DPP   360     142.386 138.490  37.880  1.00  0.00           C
ATOM   3575  C2A DPP   360     140.636 138.540  42.630  1.00  0.00           C
ATOM   3576  C3A DPP   360     144.536 139.090  44.780  1.00  0.00           C
ATOM   3577  C4A DPP   360     146.386 138.340  49.080  1.00  0.00           C
ATOM   3578  C1B DPP   360     137.886 143.990  36.530  1.00  0.00           C
ATOM   3579  C2B DPP   360     141.436 143.190  38.780  1.00  0.00           C
ATOM   3580  C3B DPP   360     142.736 144.090  41.980  1.00  0.00           C
ATOM   3581  C4B DPP   360     145.036 146.590  44.580  1.00  0.00           C
ATOM   3582  NC3 DPP   361      77.286 200.640  16.030  1.00  0.00           N
ATOM   3583  PO4 DPP   361      73.686 203.790  18.330  1.00  0.00           P
ATOM   3584  GL1 DPP   361      75.086 203.040  21.780  1.00  0.00            
ATOM   3585  GL2 DPP   361      76.586 205.440  24.080  1.00  0.00            
ATOM   3586  C1A DPP   361      73.786 200.090  25.630  1.00  0.00           C
ATOM   3587  C2A DPP   361      73.486 202.340  30.730  1.00  0.00           C
ATOM   3588  C3A DPP   361      74.336 202.190  35.330  1.00  0.00           C
ATOM   3589  C4A DPP   361      75.386 203.490  38.830  1.00  0.00           C
ATOM   3590  C1B DPP   361      76.336 205.240  27.930  1.00  0.00           C
ATOM   3591  C2B DPP   361      76.236 206.090  33.230  1.00  0.00           C
ATOM   3592  C3B DPP   361      80.036 205.390  36.780  1.00  0.00           C
ATOM   3593  C4B DPP   361      81.536 204.240  40.130  1.00  0.00           C
ATOM   3594  NC3 DPP   362      74.886  23.390  15.080  1.00  0.00           N
ATOM   3595  PO4 DPP   362      72.586  21.190  18.680  1.00  0.00           P
ATOM   3596  GL1 DPP   362      70.336  21.590  22.030  1.00  0.00            
ATOM   3597  GL2 DPP   362      68.786  24.340  23.230  1.00  0.00            
ATOM   3598  C1A DPP   362      72.286  20.690  25.230  1.00  0.00           C
ATOM   3599  C2A DPP   362      72.836  21.990  28.930  1.00  0.00           C
ATOM   3600  C3A DPP   362      71.936  23.840  32.880  1.00  0.00           C
ATOM   3601  C4A DPP   362      73.536  22.890  36.930  1.00  0.00           C
ATOM   3602  C1B DPP   362      65.686  26.440  25.330  1.00  0.00           C
ATOM   3603  C2B DPP   362      65.036  26.990  29.280  1.00  0.00           C
ATOM   3604  C3B DPP   362      65.186  29.790  33.180  1.00  0.00           C
ATOM   3605  C4B DPP   362      66.936  30.890  36.680  1.00  0.00           C
ATOM   3606  NC3 DPP   363     169.486 190.240  20.530  1.00  0.00           N
ATOM   3607  PO4 DPP   363     169.486 194.640  21.530  1.00  0.00           P
ATOM   3608  GL1 DPP   363     166.886 195.190  24.230  1.00  0.00            
ATOM   3609  GL2 DPP   363     164.436 196.990  23.830  1.00  0.00            
ATOM   3610  C1A DPP   363     166.036 196.090  28.730  1.00  0.00           C
ATOM   3611  C2A DPP   363     166.486 196.640  33.630  1.00  0.00           C
ATOM   3612  C3A DPP   363     166.736 197.090  37.280  1.00  0.00           C
ATOM   3613  C4A DPP   363     166.086 198.590  41.130  1.00  0.00           C
ATOM   3614  C1B DPP   363     166.786 200.390  26.530  1.00  0.00           C
ATOM   3615  C2B DPP   363     168.286 200.390  31.230  1.00  0.00           C
ATOM   3616  C3B DPP   363     169.186 200.890  35.180  1.00  0.00           C
ATOM   3617  C4B DPP   363     170.136 204.390  37.380  1.00  0.00           C
ATOM   3618  NC3 DPP   364      86.786  -3.310  19.380  1.00  0.00           N
ATOM   3619  PO4 DPP   364      83.736  -0.560  18.980  1.00  0.00           P
ATOM   3620  GL1 DPP   364      84.636   0.390  22.780  1.00  0.00            
ATOM   3621  GL2 DPP   364      88.236   2.190  22.180  1.00  0.00            
ATOM   3622  C1A DPP   364      81.786   0.990  26.930  1.00  0.00           C
ATOM   3623  C2A DPP   364      81.336   1.640  31.630  1.00  0.00           C
ATOM   3624  C3A DPP   364      81.386   0.540  35.580  1.00  0.00           C
ATOM   3625  C4A DPP   364      82.186   0.190  40.580  1.00  0.00           C
ATOM   3626  C1B DPP   364      85.886   4.190  25.530  1.00  0.00           C
ATOM   3627  C2B DPP   364      86.286   5.290  30.530  1.00  0.00           C
ATOM   3628  C3B DPP   364      84.836   5.440  34.530  1.00  0.00           C
ATOM   3629  C4B DPP   364      86.436   5.540  38.830  1.00  0.00           C
ATOM   3630  NC3 DPP   365     119.786 131.640  32.830  1.00  0.00           N
ATOM   3631  PO4 DPP   365     116.286 133.490  31.880  1.00  0.00           P
ATOM   3632  GL1 DPP   365     116.136 134.790  36.530  1.00  0.00            
ATOM   3633  GL2 DPP   365     112.486 133.740  38.480  1.00  0.00            
ATOM   3634  C1A DPP   365     116.236 136.840  39.830  1.00  0.00           C
ATOM   3635  C2A DPP   365     115.086 137.390  43.530  1.00  0.00           C
ATOM   3636  C3A DPP   365     116.286 138.140  47.480  1.00  0.00           C
ATOM   3637  C4A DPP   365     120.136 139.590  49.730  1.00  0.00           C
ATOM   3638  C1B DPP   365     112.086 133.690  42.630  1.00  0.00           C
ATOM   3639  C2B DPP   365     112.636 130.590  45.730  1.00  0.00           C
ATOM   3640  C3B DPP   365     116.536 129.790  46.830  1.00  0.00           C
ATOM   3641  C4B DPP   365     119.236 127.940  50.680  1.00  0.00           C
ATOM   3642  NC3 DPP   366      80.536  83.390  23.330  1.00  0.00           N
ATOM   3643  PO4 DPP   366      78.036  83.290  26.380  1.00  0.00           P
ATOM   3644  GL1 DPP   366      78.336  80.940  29.930  1.00  0.00            
ATOM   3645  GL2 DPP   366      75.836  80.690  31.430  1.00  0.00            
ATOM   3646  C1A DPP   366      81.486  82.940  32.730  1.00  0.00           C
ATOM   3647  C2A DPP   366      83.536  83.390  36.780  1.00  0.00           C
ATOM   3648  C3A DPP   366      85.886  81.940  38.830  1.00  0.00           C
ATOM   3649  C4A DPP   366      90.386  80.690  38.430  1.00  0.00           C
ATOM   3650  C1B DPP   366      75.036  80.490  36.180  1.00  0.00           C
ATOM   3651  C2B DPP   366      76.336  79.340  40.680  1.00  0.00           C
ATOM   3652  C3B DPP   366      78.286  79.840  45.730  1.00  0.00           C
ATOM   3653  C4B DPP   366      76.236  76.540  48.030  1.00  0.00           C
ATOM   3654  NC3 DPP   367     202.986 186.240  20.180  1.00  0.00           N
ATOM   3655  PO4 DPP   367     204.886 188.690  24.330  1.00  0.00           P
ATOM   3656  GL1 DPP   367     204.886 189.390  28.030  1.00  0.00            
ATOM   3657  GL2 DPP   367     203.836 186.390  28.680  1.00  0.00            
ATOM   3658  C1A DPP   367     207.536 189.940  30.980  1.00  0.00           C
ATOM   3659  C2A DPP   367     206.636 189.840  35.430  1.00  0.00           C
ATOM   3660  C3A DPP   367     205.486 190.040  40.030  1.00  0.00           C
ATOM   3661  C4A DPP   367     202.986 190.240  43.930  1.00  0.00           C
ATOM   3662  C1B DPP   367     202.886 188.190  32.630  1.00  0.00           C
ATOM   3663  C2B DPP   367     200.736 189.240  37.280  1.00  0.00           C
ATOM   3664  C3B DPP   367     198.686 191.140  40.230  1.00  0.00           C
ATOM   3665  C4B DPP   367     196.736 195.540  38.930  1.00  0.00           C
ATOM   3666  NC3 DPP   368     185.036 132.340  29.830  1.00  0.00           N
ATOM   3667  PO4 DPP   368     180.936 131.090  31.930  1.00  0.00           P
ATOM   3668  GL1 DPP   368     180.686 128.690  35.230  1.00  0.00            
ATOM   3669  GL2 DPP   368     177.486 127.390  35.280  1.00  0.00            
ATOM   3670  C1A DPP   368     184.486 127.690  38.980  1.00  0.00           C
ATOM   3671  C2A DPP   368     184.286 126.290  43.030  1.00  0.00           C
ATOM   3672  C3A DPP   368     186.536 124.040  46.730  1.00  0.00           C
ATOM   3673  C4A DPP   368     189.486 124.390  51.230  1.00  0.00           C
ATOM   3674  C1B DPP   368     178.686 125.890  39.080  1.00  0.00           C
ATOM   3675  C2B DPP   368     178.236 124.840  43.180  1.00  0.00           C
ATOM   3676  C3B DPP   368     180.236 126.490  47.180  1.00  0.00           C
ATOM   3677  C4B DPP   368     180.786 129.390  50.230  1.00  0.00           C
ATOM   3678  NC3 DPP   369     199.486 183.390  23.080  1.00  0.00           N
ATOM   3679  PO4 DPP   369     204.236 183.640  24.280  1.00  0.00           P
ATOM   3680  GL1 DPP   369     202.436 181.740  28.230  1.00  0.00            
ATOM   3681  GL2 DPP   369     199.286 182.440  28.180  1.00  0.00            
ATOM   3682  C1A DPP   369     203.586 181.690  32.330  1.00  0.00           C
ATOM   3683  C2A DPP   369     204.986 180.240  35.630  1.00  0.00           C
ATOM   3684  C3A DPP   369     205.336 179.790  39.880  1.00  0.00           C
ATOM   3685  C4A DPP   369     205.336 179.640  44.680  1.00  0.00           C
ATOM   3686  C1B DPP   369     198.586 183.940  31.230  1.00  0.00           C
ATOM   3687  C2B DPP   369     200.736 184.340  35.180  1.00  0.00           C
ATOM   3688  C3B DPP   369     201.336 183.740  39.180  1.00  0.00           C
ATOM   3689  C4B DPP   369     203.136 184.940  43.430  1.00  0.00           C
ATOM   3690  NC3 DPP   370     147.786 194.390  21.480  1.00  0.00           N
ATOM   3691  PO4 DPP   370     146.836 196.940  17.780  1.00  0.00           P
ATOM   3692  GL1 DPP   370     147.136 200.490  19.980  1.00  0.00            
ATOM   3693  GL2 DPP   370     146.236 200.240  22.930  1.00  0.00            
ATOM   3694  C1A DPP   370     149.936 202.290  23.780  1.00  0.00           C
ATOM   3695  C2A DPP   370     151.186 203.840  27.730  1.00  0.00           C
ATOM   3696  C3A DPP   370     152.436 205.740  31.880  1.00  0.00           C
ATOM   3697  C4A DPP   370     152.936 205.440  36.130  1.00  0.00           C
ATOM   3698  C1B DPP   370     147.186 201.640  27.580  1.00  0.00           C
ATOM   3699  C2B DPP   370     147.936 202.790  31.880  1.00  0.00           C
ATOM   3700  C3B DPP   370     146.886 202.790  37.130  1.00  0.00           C
ATOM   3701  C4B DPP   370     146.886 201.590  41.130  1.00  0.00           C
ATOM   3702  NC3 DPP   371      55.036  87.340  23.680  1.00  0.00           N
ATOM   3703  PO4 DPP   371      51.236  86.090  26.630  1.00  0.00           P
ATOM   3704  GL1 DPP   371      50.486  87.140  30.780  1.00  0.00            
ATOM   3705  GL2 DPP   371      52.036  85.240  32.480  1.00  0.00            
ATOM   3706  C1A DPP   371      46.936  87.940  32.830  1.00  0.00           C
ATOM   3707  C2A DPP   371      47.436  90.390  36.730  1.00  0.00           C
ATOM   3708  C3A DPP   371      48.186  90.190  40.730  1.00  0.00           C
ATOM   3709  C4A DPP   371      48.236  90.590  45.780  1.00  0.00           C
ATOM   3710  C1B DPP   371      49.836  86.340  35.980  1.00  0.00           C
ATOM   3711  C2B DPP   371      51.036  86.790  39.330  1.00  0.00           C
ATOM   3712  C3B DPP   371      52.436  87.140  42.730  1.00  0.00           C
ATOM   3713  C4B DPP   371      52.836  88.840  46.480  1.00  0.00           C
ATOM   3714  NC3 DPP   372      51.836 198.290  65.630  1.00  0.00           N
ATOM   3715  PO4 DPP   372      54.986 200.390  64.980  1.00  0.00           P
ATOM   3716  GL1 DPP   372      53.136 201.190  61.530  1.00  0.00            
ATOM   3717  GL2 DPP   372      52.786 198.190  59.930  1.00  0.00            
ATOM   3718  C1A DPP   372      53.586 204.140  57.930  1.00  0.00           C
ATOM   3719  C2A DPP   372      53.486 206.840  54.080  1.00  0.00           C
ATOM   3720  C3A DPP   372      53.586 208.290  49.730  1.00  0.00           C
ATOM   3721  C4A DPP   372      54.536 206.040  46.130  1.00  0.00           C
ATOM   3722  C1B DPP   372      54.536 198.840  55.230  1.00  0.00           C
ATOM   3723  C2B DPP   372      56.886 197.140  51.530  1.00  0.00           C
ATOM   3724  C3B DPP   372      58.536 198.690  47.930  1.00  0.00           C
ATOM   3725  C4B DPP   372      59.786 199.290  43.380  1.00  0.00           C
ATOM   3726  NC3 DPP   373     134.836  35.540  54.480  1.00  0.00           N
ATOM   3727  PO4 DPP   373     132.336  35.340  52.030  1.00  0.00           P
ATOM   3728  GL1 DPP   373     132.136  38.190  47.730  1.00  0.00            
ATOM   3729  GL2 DPP   373     133.486  42.040  48.530  1.00  0.00            
ATOM   3730  C1A DPP   373     129.286  39.090  44.230  1.00  0.00           C
ATOM   3731  C2A DPP   373     127.486  39.890  39.480  1.00  0.00           C
ATOM   3732  C3A DPP   373     128.936  39.940  35.330  1.00  0.00           C
ATOM   3733  C4A DPP   373     131.286  38.690  32.230  1.00  0.00           C
ATOM   3734  C1B DPP   373     132.086  42.990  44.830  1.00  0.00           C
ATOM   3735  C2B DPP   373     129.786  43.940  40.930  1.00  0.00           C
ATOM   3736  C3B DPP   373     132.036  46.990  37.530  1.00  0.00           C
ATOM   3737  C4B DPP   373     133.386  51.190  36.980  1.00  0.00           C
ATOM   3738  NC3 DPP   374     197.636 201.740  65.730  1.00  0.00           N
ATOM   3739  PO4 DPP   374     200.236 203.690  62.580  1.00  0.00           P
ATOM   3740  GL1 DPP   374     199.786 204.590  58.080  1.00  0.00            
ATOM   3741  GL2 DPP   374     196.736 204.040  57.480  1.00  0.00            
ATOM   3742  C1A DPP   374     199.886 207.190  54.480  1.00  0.00           C
ATOM   3743  C2A DPP   374     199.936 206.790  50.830  1.00  0.00           C
ATOM   3744  C3A DPP   374     201.186 206.390  46.230  1.00  0.00           C
ATOM   3745  C4A DPP   374     202.336 204.990  42.480  1.00  0.00           C
ATOM   3746  C1B DPP   374     198.536 201.990  53.630  1.00  0.00           C
ATOM   3747  C2B DPP   374     198.936 201.840  49.680  1.00  0.00           C
ATOM   3748  C3B DPP   374     198.336 201.840  44.780  1.00  0.00           C
ATOM   3749  C4B DPP   374     198.836 200.190  40.480  1.00  0.00           C
ATOM   3750  NC3 DPP   375      35.286  63.190  69.530  1.00  0.00           N
ATOM   3751  PO4 DPP   375      39.536  63.040  69.130  1.00  0.00           P
ATOM   3752  GL1 DPP   375      41.636  61.790  64.780  1.00  0.00            
ATOM   3753  GL2 DPP   375      44.736  61.740  64.430  1.00  0.00            
ATOM   3754  C1A DPP   375      42.586  60.190  59.880  1.00  0.00           C
ATOM   3755  C2A DPP   375      41.286  57.190  56.780  1.00  0.00           C
ATOM   3756  C3A DPP   375      39.586  56.440  51.330  1.00  0.00           C
ATOM   3757  C4A DPP   375      41.286  56.940  47.530  1.00  0.00           C
ATOM   3758  C1B DPP   375      46.286  64.240  60.730  1.00  0.00           C
ATOM   3759  C2B DPP   375      45.336  63.340  56.530  1.00  0.00           C
ATOM   3760  C3B DPP   375      44.086  60.640  53.830  1.00  0.00           C
ATOM   3761  C4B DPP   375      41.986  61.140  49.880  1.00  0.00           C
ATOM   3762  NC3 DPP   376      90.186 196.090  61.330  1.00  0.00           N
ATOM   3763  PO4 DPP   376      85.886 197.740  63.030  1.00  0.00           P
ATOM   3764  GL1 DPP   376      84.486 200.890  60.030  1.00  0.00            
ATOM   3765  GL2 DPP   376      85.886 199.340  57.780  1.00  0.00            
ATOM   3766  C1A DPP   376      84.786 203.690  54.980  1.00  0.00           C
ATOM   3767  C2A DPP   376      84.886 204.240  51.280  1.00  0.00           C
ATOM   3768  C3A DPP   376      85.086 205.890  48.480  1.00  0.00           C
ATOM   3769  C4A DPP   376      85.786 210.140  45.230  1.00  0.00           C
ATOM   3770  C1B DPP   376      85.936 198.490  53.030  1.00  0.00           C
ATOM   3771  C2B DPP   376      86.286 198.890  48.580  1.00  0.00           C
ATOM   3772  C3B DPP   376      86.336 197.490  44.930  1.00  0.00           C
ATOM   3773  C4B DPP   376      88.036 198.290  41.080  1.00  0.00           C
ATOM   3774  NC3 DPP   377     205.236 104.040  65.080  1.00  0.00           N
ATOM   3775  PO4 DPP   377     200.386 104.840  62.580  1.00  0.00           P
ATOM   3776  GL1 DPP   377     203.886 105.640  60.430  1.00  0.00            
ATOM   3777  GL2 DPP   377     206.636 107.490  61.230  1.00  0.00            
ATOM   3778  C1A DPP   377     203.186 105.740  55.980  1.00  0.00           C
ATOM   3779  C2A DPP   377     203.886 103.890  51.830  1.00  0.00           C
ATOM   3780  C3A DPP   377     203.236 104.190  46.580  1.00  0.00           C
ATOM   3781  C4A DPP   377     202.036 102.040  43.130  1.00  0.00           C
ATOM   3782  C1B DPP   377     208.236 106.540  56.730  1.00  0.00           C
ATOM   3783  C2B DPP   377     207.586 108.190  53.380  1.00  0.00           C
ATOM   3784  C3B DPP   377     207.136 111.140  50.380  1.00  0.00           C
ATOM   3785  C4B DPP   377     206.336 115.890  50.180  1.00  0.00           C
ATOM   3786  NC3 DPP   378      70.986 172.540  67.230  1.00  0.00           N
ATOM   3787  PO4 DPP   378      72.436 174.190  62.830  1.00  0.00           P
ATOM   3788  GL1 DPP   378      71.936 173.140  59.330  1.00  0.00            
ATOM   3789  GL2 DPP   378      73.386 174.290  57.230  1.00  0.00            
ATOM   3790  C1A DPP   378      68.936 173.790  55.230  1.00  0.00           C
ATOM   3791  C2A DPP   378      69.436 174.290  50.780  1.00  0.00           C
ATOM   3792  C3A DPP   378      67.986 173.990  46.230  1.00  0.00           C
ATOM   3793  C4A DPP   378      65.986 173.490  41.730  1.00  0.00           C
ATOM   3794  C1B DPP   378      74.736 175.090  53.430  1.00  0.00           C
ATOM   3795  C2B DPP   378      76.286 174.990  49.430  1.00  0.00           C
ATOM   3796  C3B DPP   378      76.386 174.340  45.030  1.00  0.00           C
ATOM   3797  C4B DPP   378      75.586 172.390  41.530  1.00  0.00           C
ATOM   3798  NC3 DPP   379     118.886 174.090  61.980  1.00  0.00           N
ATOM   3799  PO4 DPP   379     115.636 176.390  59.980  1.00  0.00           P
ATOM   3800  GL1 DPP   379     118.436 177.990  57.430  1.00  0.00            
ATOM   3801  GL2 DPP   379     117.136 181.490  55.030  1.00  0.00            
ATOM   3802  C1A DPP   379     120.436 177.790  52.930  1.00  0.00           C
ATOM   3803  C2A DPP   379     120.986 177.790  48.680  1.00  0.00           C
ATOM   3804  C3A DPP   379     120.086 178.040  43.980  1.00  0.00           C
ATOM   3805  C4A DPP   379     117.886 175.390  40.280  1.00  0.00           C
ATOM   3806  C1B DPP   379     118.786 183.390  51.130  1.00  0.00           C
ATOM   3807  C2B DPP   379     120.336 185.490  47.480  1.00  0.00           C
ATOM   3808  C3B DPP   379     118.036 185.940  43.630  1.00  0.00           C
ATOM   3809  C4B DPP   379     115.836 188.640  41.230  1.00  0.00           C
ATOM   3810  NC3 DPP   380      60.536 106.990  72.030  1.00  0.00           N
ATOM   3811  PO4 DPP   380      60.486 104.040  68.680  1.00  0.00           P
ATOM   3812  GL1 DPP   380      61.486 104.690  64.280  1.00  0.00            
ATOM   3813  GL2 DPP   380      60.036 106.840  62.380  1.00  0.00            
ATOM   3814  C1A DPP   380      62.486 102.140  60.980  1.00  0.00           C
ATOM   3815  C2A DPP   380      61.236 101.890  56.830  1.00  0.00           C
ATOM   3816  C3A DPP   380      62.436 102.890  53.130  1.00  0.00           C
ATOM   3817  C4A DPP   380      59.886 102.640  49.430  1.00  0.00           C
ATOM   3818  C1B DPP   380      59.936 105.940  58.530  1.00  0.00           C
ATOM   3819  C2B DPP   380      58.486 105.290  54.730  1.00  0.00           C
ATOM   3820  C3B DPP   380      59.386 107.290  50.330  1.00  0.00           C
ATOM   3821  C4B DPP   380      56.886 109.190  46.180  1.00  0.00           C
ATOM   3822  NC3 DPP   381      78.836  16.890  60.880  1.00  0.00           N
ATOM   3823  PO4 DPP   381      80.436  20.140  62.130  1.00  0.00           P
ATOM   3824  GL1 DPP   381      81.636  20.790  58.130  1.00  0.00            
ATOM   3825  GL2 DPP   381      79.636  19.890  57.080  1.00  0.00            
ATOM   3826  C1A DPP   381      83.486  20.340  53.780  1.00  0.00           C
ATOM   3827  C2A DPP   381      81.186  20.190  49.430  1.00  0.00           C
ATOM   3828  C3A DPP   381      79.936  19.640  44.930  1.00  0.00           C
ATOM   3829  C4A DPP   381      80.786  15.490  43.080  1.00  0.00           C
ATOM   3830  C1B DPP   381      78.136  19.990  53.830  1.00  0.00           C
ATOM   3831  C2B DPP   381      76.336  20.890  49.430  1.00  0.00           C
ATOM   3832  C3B DPP   381      75.386  19.990  45.330  1.00  0.00           C
ATOM   3833  C4B DPP   381      75.186  20.640  41.080  1.00  0.00           C
ATOM   3834  NC3 DPP   382      59.036  13.140  71.680  1.00  0.00           N
ATOM   3835  PO4 DPP   382      60.036  16.340  68.080  1.00  0.00           P
ATOM   3836  GL1 DPP   382      60.986  17.840  64.030  1.00  0.00            
ATOM   3837  GL2 DPP   382      61.786  16.240  61.030  1.00  0.00            
ATOM   3838  C1A DPP   382      60.736  21.690  61.780  1.00  0.00           C
ATOM   3839  C2A DPP   382      61.036  23.940  58.230  1.00  0.00           C
ATOM   3840  C3A DPP   382      60.236  23.890  54.280  1.00  0.00           C
ATOM   3841  C4A DPP   382      57.436  24.890  50.330  1.00  0.00           C
ATOM   3842  C1B DPP   382      63.186  19.040  56.980  1.00  0.00           C
ATOM   3843  C2B DPP   382      63.236  20.690  53.480  1.00  0.00           C
ATOM   3844  C3B DPP   382      62.136  23.190  49.380  1.00  0.00           C
ATOM   3845  C4B DPP   382      59.536  23.640  45.230  1.00  0.00           C
ATOM   3846  NC3 DPP   383     163.186 100.340  63.280  1.00  0.00           N
ATOM   3847  PO4 DPP   383     167.536 101.940  62.730  1.00  0.00           P
ATOM   3848  GL1 DPP   383     167.436 101.240  58.480  1.00  0.00            
ATOM   3849  GL2 DPP   383     165.486  97.690  58.180  1.00  0.00            
ATOM   3850  C1A DPP   383     169.536 102.790  55.230  1.00  0.00           C
ATOM   3851  C2A DPP   383     168.686 103.840  50.030  1.00  0.00           C
ATOM   3852  C3A DPP   383     167.386 106.240  46.880  1.00  0.00           C
ATOM   3853  C4A DPP   383     167.586 107.540  43.080  1.00  0.00           C
ATOM   3854  C1B DPP   383     165.586 100.340  53.980  1.00  0.00           C
ATOM   3855  C2B DPP   383     163.436 103.490  51.130  1.00  0.00           C
ATOM   3856  C3B DPP   383     159.986 105.590  48.780  1.00  0.00           C
ATOM   3857  C4B DPP   383     155.836 107.790  50.130  1.00  0.00           C
ATOM   3858  NC3 DPP   384     130.586  40.090  52.330  1.00  0.00           N
ATOM   3859  PO4 DPP   384     131.086  44.640  52.830  1.00  0.00           P
ATOM   3860  GL1 DPP   384     128.386  44.640  48.730  1.00  0.00            
ATOM   3861  GL2 DPP   384     126.936  40.840  48.880  1.00  0.00            
ATOM   3862  C1A DPP   384     126.236  44.340  45.280  1.00  0.00           C
ATOM   3863  C2A DPP   384     124.736  43.490  41.230  1.00  0.00           C
ATOM   3864  C3A DPP   384     126.386  44.140  36.980  1.00  0.00           C
ATOM   3865  C4A DPP   384     124.636  42.040  33.780  1.00  0.00           C
ATOM   3866  C1B DPP   384     124.336  39.890  45.480  1.00  0.00           C
ATOM   3867  C2B DPP   384     123.186  38.740  41.980  1.00  0.00           C
ATOM   3868  C3B DPP   384     122.786  39.040  37.280  1.00  0.00           C
ATOM   3869  C4B DPP   384     119.386  38.390  35.330  1.00  0.00           C
ATOM   3870  NC3 DPP   385     184.036 217.040  59.630  1.00  0.00           N
ATOM   3871  PO4 DPP   385     184.036 212.990  58.280  1.00  0.00           P
ATOM   3872  GL1 DPP   385     185.786 211.440  54.780  1.00  0.00            
ATOM   3873  GL2 DPP   385     188.886 209.240  54.230  1.00  0.00            
ATOM   3874  C1A DPP   385     187.536 212.090  50.180  1.00  0.00           C
ATOM   3875  C2A DPP   385     188.236 212.490  45.930  1.00  0.00           C
ATOM   3876  C3A DPP   385     187.086 211.790  41.430  1.00  0.00           C
ATOM   3877  C4A DPP   385     186.086 211.990  36.880  1.00  0.00           C
ATOM   3878  C1B DPP   385     191.786 209.040  50.580  1.00  0.00           C
ATOM   3879  C2B DPP   385     191.936 208.740  46.130  1.00  0.00           C
ATOM   3880  C3B DPP   385     192.486 209.290  41.980  1.00  0.00           C
ATOM   3881  C4B DPP   385     194.986 210.140  38.330  1.00  0.00           C
ATOM   3882  NC3 DPP   386      55.486  93.040  71.980  1.00  0.00           N
ATOM   3883  PO4 DPP   386      55.886  94.740  67.930  1.00  0.00           P
ATOM   3884  GL1 DPP   386      57.986  96.990  65.030  1.00  0.00            
ATOM   3885  GL2 DPP   386      58.536 100.490  63.780  1.00  0.00            
ATOM   3886  C1A DPP   386      56.936  97.090  61.030  1.00  0.00           C
ATOM   3887  C2A DPP   386      56.786  96.890  56.480  1.00  0.00           C
ATOM   3888  C3A DPP   386      53.686  95.290  52.630  1.00  0.00           C
ATOM   3889  C4A DPP   386      51.086  92.740  49.980  1.00  0.00           C
ATOM   3890  C1B DPP   386      57.336 101.790  60.480  1.00  0.00           C
ATOM   3891  C2B DPP   386      55.636 102.240  56.680  1.00  0.00           C
ATOM   3892  C3B DPP   386      54.886 103.440  52.230  1.00  0.00           C
ATOM   3893  C4B DPP   386      55.886 104.490  47.680  1.00  0.00           C
ATOM   3894  NC3 DPP   387      65.186  32.890  65.780  1.00  0.00           N
ATOM   3895  PO4 DPP   387      61.836  36.640  65.230  1.00  0.00           P
ATOM   3896  GL1 DPP   387      61.786  36.340  61.280  1.00  0.00            
ATOM   3897  GL2 DPP   387      59.436  38.640  61.030  1.00  0.00            
ATOM   3898  C1A DPP   387      63.186  33.640  57.330  1.00  0.00           C
ATOM   3899  C2A DPP   387      61.186  33.640  53.930  1.00  0.00           C
ATOM   3900  C3A DPP   387      59.986  32.990  50.930  1.00  0.00           C
ATOM   3901  C4A DPP   387      59.586  32.390  47.630  1.00  0.00           C
ATOM   3902  C1B DPP   387      58.286  36.290  56.830  1.00  0.00           C
ATOM   3903  C2B DPP   387      56.386  35.140  52.980  1.00  0.00           C
ATOM   3904  C3B DPP   387      54.136  36.890  49.130  1.00  0.00           C
ATOM   3905  C4B DPP   387      52.136  37.040  44.780  1.00  0.00           C
ATOM   3906  NC3 DPP   388     169.436 110.790  66.380  1.00  0.00           N
ATOM   3907  PO4 DPP   388     167.536 107.590  63.830  1.00  0.00           P
ATOM   3908  GL1 DPP   388     163.836 105.090  60.580  1.00  0.00            
ATOM   3909  GL2 DPP   388     162.436 102.440  59.030  1.00  0.00            
ATOM   3910  C1A DPP   388     165.136 105.340  55.480  1.00  0.00           C
ATOM   3911  C2A DPP   388     167.286 108.090  52.580  1.00  0.00           C
ATOM   3912  C3A DPP   388     169.736 110.340  49.880  1.00  0.00           C
ATOM   3913  C4A DPP   388     172.736 112.540  48.680  1.00  0.00           C
ATOM   3914  C1B DPP   388     160.536 101.240  55.730  1.00  0.00           C
ATOM   3915  C2B DPP   388     159.436 101.690  51.780  1.00  0.00           C
ATOM   3916  C3B DPP   388     157.386 101.640  47.580  1.00  0.00           C
ATOM   3917  C4B DPP   388     155.336 101.340  43.130  1.00  0.00           C
ATOM   3918  NC3 DPP   389      41.886 154.990  59.330  1.00  0.00           N
ATOM   3919  PO4 DPP   389      45.186 157.290  58.080  1.00  0.00           P
ATOM   3920  GL1 DPP   389      47.386 160.190  56.130  1.00  0.00            
ATOM   3921  GL2 DPP   389      49.936 159.240  55.630  1.00  0.00            
ATOM   3922  C1A DPP   389      47.186 161.440  52.780  1.00  0.00           C
ATOM   3923  C2A DPP   389      47.336 161.190  47.630  1.00  0.00           C
ATOM   3924  C3A DPP   389      49.636 160.090  45.330  1.00  0.00           C
ATOM   3925  C4A DPP   389      52.386 156.140  44.430  1.00  0.00           C
ATOM   3926  C1B DPP   389      49.386 157.240  52.730  1.00  0.00           C
ATOM   3927  C2B DPP   389      50.186 157.690  49.430  1.00  0.00           C
ATOM   3928  C3B DPP   389      48.136 155.140  46.530  1.00  0.00           C
ATOM   3929  C4B DPP   389      46.436 152.090  43.480  1.00  0.00           C
ATOM   3930  NC3 DPP   390     162.386 177.390  65.980  1.00  0.00           N
ATOM   3931  PO4 DPP   390     160.086 180.640  67.780  1.00  0.00           P
ATOM   3932  GL1 DPP   390     158.886 179.290  63.030  1.00  0.00            
ATOM   3933  GL2 DPP   390     159.036 177.240  61.680  1.00  0.00            
ATOM   3934  C1A DPP   390     156.986 180.740  58.130  1.00  0.00           C
ATOM   3935  C2A DPP   390     159.186 180.890  55.980  1.00  0.00           C
ATOM   3936  C3A DPP   390     157.936 181.390  51.580  1.00  0.00           C
ATOM   3937  C4A DPP   390     156.436 178.190  48.930  1.00  0.00           C
ATOM   3938  C1B DPP   390     160.336 175.390  57.930  1.00  0.00           C
ATOM   3939  C2B DPP   390     162.836 173.140  54.230  1.00  0.00           C
ATOM   3940  C3B DPP   390     163.686 172.340  50.230  1.00  0.00           C
ATOM   3941  C4B DPP   390     164.436 175.040  46.630  1.00  0.00           C
ATOM   3942  NC3 DPP   391     180.136 181.090  70.480  1.00  0.00           N
ATOM   3943  PO4 DPP   391     178.386 182.190  66.780  1.00  0.00           P
ATOM   3944  GL1 DPP   391     182.786 181.640  63.880  1.00  0.00            
ATOM   3945  GL2 DPP   391     181.836 185.290  62.630  1.00  0.00            
ATOM   3946  C1A DPP   391     186.336 180.640  61.330  1.00  0.00           C
ATOM   3947  C2A DPP   391     186.986 179.340  57.030  1.00  0.00           C
ATOM   3948  C3A DPP   391     187.386 178.540  53.130  1.00  0.00           C
ATOM   3949  C4A DPP   391     188.836 178.690  48.230  1.00  0.00           C
ATOM   3950  C1B DPP   391     183.836 183.540  58.280  1.00  0.00           C
ATOM   3951  C2B DPP   391     183.536 182.690  54.330  1.00  0.00           C
ATOM   3952  C3B DPP   391     185.836 183.340  50.880  1.00  0.00           C
ATOM   3953  C4B DPP   391     187.086 184.040  47.130  1.00  0.00           C
ATOM   3954  NC3 DPP   392      20.686  45.640  68.480  1.00  0.00           N
ATOM   3955  PO4 DPP   392      17.036  45.590  70.480  1.00  0.00           P
ATOM   3956  GL1 DPP   392      16.386  42.590  66.080  1.00  0.00            
ATOM   3957  GL2 DPP   392      15.586  39.290  66.380  1.00  0.00            
ATOM   3958  C1A DPP   392      16.536  43.540  61.530  1.00  0.00           C
ATOM   3959  C2A DPP   392      18.286  43.040  57.930  1.00  0.00           C
ATOM   3960  C3A DPP   392      20.886  41.640  53.780  1.00  0.00           C
ATOM   3961  C4A DPP   392      21.036  40.090  49.130  1.00  0.00           C
ATOM   3962  C1B DPP   392      12.936  39.540  62.930  1.00  0.00           C
ATOM   3963  C2B DPP   392      13.536  40.990  57.830  1.00  0.00           C
ATOM   3964  C3B DPP   392      14.286  43.490  54.430  1.00  0.00           C
ATOM   3965  C4B DPP   392      13.336  47.540  51.930  1.00  0.00           C
ATOM   3966  NC3 DPP   393     158.886 145.340  72.630  1.00  0.00           N
ATOM   3967  PO4 DPP   393     163.286 145.940  70.480  1.00  0.00           P
ATOM   3968  GL1 DPP   393     164.236 144.040  66.330  1.00  0.00            
ATOM   3969  GL2 DPP   393     166.436 145.990  64.380  1.00  0.00            
ATOM   3970  C1A DPP   393     163.486 142.340  62.030  1.00  0.00           C
ATOM   3971  C2A DPP   393     163.486 140.990  58.180  1.00  0.00           C
ATOM   3972  C3A DPP   393     162.986 139.790  53.530  1.00  0.00           C
ATOM   3973  C4A DPP   393     165.736 137.290  50.330  1.00  0.00           C
ATOM   3974  C1B DPP   393     166.286 145.390  59.630  1.00  0.00           C
ATOM   3975  C2B DPP   393     166.286 143.290  54.430  1.00  0.00           C
ATOM   3976  C3B DPP   393     169.236 141.490  50.780  1.00  0.00           C
ATOM   3977  C4B DPP   393     171.586 137.240  50.630  1.00  0.00           C
ATOM   3978  NC3 DPP   394      29.986  42.440  71.080  1.00  0.00           N
ATOM   3979  PO4 DPP   394      29.936  46.040  68.430  1.00  0.00           P
ATOM   3980  GL1 DPP   394      30.186  47.790  64.980  1.00  0.00            
ATOM   3981  GL2 DPP   394      33.336  47.890  64.230  1.00  0.00            
ATOM   3982  C1A DPP   394      26.786  45.890  60.930  1.00  0.00           C
ATOM   3983  C2A DPP   394      26.286  44.390  57.030  1.00  0.00           C
ATOM   3984  C3A DPP   394      25.486  40.340  53.930  1.00  0.00           C
ATOM   3985  C4A DPP   394      24.436  37.040  51.630  1.00  0.00           C
ATOM   3986  C1B DPP   394      31.436  47.290  59.780  1.00  0.00           C
ATOM   3987  C2B DPP   394      29.136  48.190  56.330  1.00  0.00           C
ATOM   3988  C3B DPP   394      31.686  48.640  52.230  1.00  0.00           C
ATOM   3989  C4B DPP   394      34.586  47.240  50.030  1.00  0.00           C
ATOM   3990  NC3 DPP   395     125.436 170.290  69.980  1.00  0.00           N
ATOM   3991  PO4 DPP   395     126.836 168.890  65.930  1.00  0.00           P
ATOM   3992  GL1 DPP   395     124.186 166.440  62.630  1.00  0.00            
ATOM   3993  GL2 DPP   395     121.536 163.490  63.130  1.00  0.00            
ATOM   3994  C1A DPP   395     124.936 167.540  57.930  1.00  0.00           C
ATOM   3995  C2A DPP   395     124.736 166.990  54.330  1.00  0.00           C
ATOM   3996  C3A DPP   395     125.686 166.490  50.730  1.00  0.00           C
ATOM   3997  C4A DPP   395     124.736 164.140  46.330  1.00  0.00           C
ATOM   3998  C1B DPP   395     124.586 161.490  60.680  1.00  0.00           C
ATOM   3999  C2B DPP   395     123.286 158.990  58.630  1.00  0.00           C
ATOM   4000  C3B DPP   395     124.036 158.440  54.830  1.00  0.00           C
ATOM   4001  C4B DPP   395     125.386 161.190  50.280  1.00  0.00           C
ATOM   4002  NC3 DPP   396     101.986   7.990  61.630  1.00  0.00           N
ATOM   4003  PO4 DPP   396      97.436   5.640  61.080  1.00  0.00           P
ATOM   4004  GL1 DPP   396      95.586   3.840  58.130  1.00  0.00            
ATOM   4005  GL2 DPP   396      92.586   2.740  59.080  1.00  0.00            
ATOM   4006  C1A DPP   396      95.436   3.290  54.230  1.00  0.00           C
ATOM   4007  C2A DPP   396      94.036   3.090  49.880  1.00  0.00           C
ATOM   4008  C3A DPP   396      93.636   0.940  46.980  1.00  0.00           C
ATOM   4009  C4A DPP   396      91.986  -1.960  45.330  1.00  0.00           C
ATOM   4010  C1B DPP   396      89.336   2.240  55.280  1.00  0.00           C
ATOM   4011  C2B DPP   396      86.836   2.640  52.280  1.00  0.00           C
ATOM   4012  C3B DPP   396      82.336   3.390  50.130  1.00  0.00           C
ATOM   4013  C4B DPP   396      79.036   5.740  51.230  1.00  0.00           C
ATOM   4014  NC3 DPP   397     141.186 205.440  61.380  1.00  0.00           N
ATOM   4015  PO4 DPP   397     136.636 205.690  61.580  1.00  0.00           P
ATOM   4016  GL1 DPP   397     137.886 202.490  58.780  1.00  0.00            
ATOM   4017  GL2 DPP   397     139.086 199.440  58.130  1.00  0.00            
ATOM   4018  C1A DPP   397     138.186 203.090  54.480  1.00  0.00           C
ATOM   4019  C2A DPP   397     139.836 201.940  51.030  1.00  0.00           C
ATOM   4020  C3A DPP   397     141.286 202.490  47.330  1.00  0.00           C
ATOM   4021  C4A DPP   397     141.536 202.990  42.080  1.00  0.00           C
ATOM   4022  C1B DPP   397     139.786 198.390  54.680  1.00  0.00           C
ATOM   4023  C2B DPP   397     140.786 196.340  51.280  1.00  0.00           C
ATOM   4024  C3B DPP   397     141.336 197.840  47.430  1.00  0.00           C
ATOM   4025  C4B DPP   397     142.786 198.540  42.080  1.00  0.00           C
ATOM   4026  NC3 DPP   398     123.586  45.140  58.130  1.00  0.00           N
ATOM   4027  PO4 DPP   398     124.186  48.040  54.230  1.00  0.00           P
ATOM   4028  GL1 DPP   398     124.986  48.640  50.330  1.00  0.00            
ATOM   4029  GL2 DPP   398     122.736  50.940  47.980  1.00  0.00            
ATOM   4030  C1A DPP   398     126.636  49.490  45.680  1.00  0.00           C
ATOM   4031  C2A DPP   398     123.336  48.640  42.730  1.00  0.00           C
ATOM   4032  C3A DPP   398     121.936  47.190  39.030  1.00  0.00           C
ATOM   4033  C4A DPP   398     120.986  44.290  35.980  1.00  0.00           C
ATOM   4034  C1B DPP   398     119.436  47.490  45.480  1.00  0.00           C
ATOM   4035  C2B DPP   398     117.536  45.890  41.730  1.00  0.00           C
ATOM   4036  C3B DPP   398     115.686  46.840  36.680  1.00  0.00           C
ATOM   4037  C4B DPP   398     112.886  46.440  32.380  1.00  0.00           C
ATOM   4038  NC3 DPP   399      35.986   2.640  69.380  1.00  0.00           N
ATOM   4039  PO4 DPP   399      40.636   1.640  68.430  1.00  0.00           P
ATOM   4040  GL1 DPP   399      42.186   0.190  64.730  1.00  0.00            
ATOM   4041  GL2 DPP   399      39.836  -1.060  62.480  1.00  0.00            
ATOM   4042  C1A DPP   399      42.936   2.190  60.530  1.00  0.00           C
ATOM   4043  C2A DPP   399      41.786   3.390  56.830  1.00  0.00           C
ATOM   4044  C3A DPP   399      43.636   4.090  53.680  1.00  0.00           C
ATOM   4045  C4A DPP   399      41.786   5.690  51.130  1.00  0.00           C
ATOM   4046  C1B DPP   399      37.886  -0.910  58.130  1.00  0.00           C
ATOM   4047  C2B DPP   399      34.986  -1.260  55.430  1.00  0.00           C
ATOM   4048  C3B DPP   399      32.386  -2.210  50.780  1.00  0.00           C
ATOM   4049  C4B DPP   399      27.786  -1.260  50.630  1.00  0.00           C
ATOM   4050  NC3 DPP   400      29.536 176.040  62.180  1.00  0.00           N
ATOM   4051  PO4 DPP   400      33.736 177.690  62.630  1.00  0.00           P
ATOM   4052  GL1 DPP   400      37.036 176.590  58.980  1.00  0.00            
ATOM   4053  GL2 DPP   400      36.436 176.540  55.980  1.00  0.00            
ATOM   4054  C1A DPP   400      41.186 177.540  57.180  1.00  0.00           C
ATOM   4055  C2A DPP   400      43.936 179.340  53.680  1.00  0.00           C
ATOM   4056  C3A DPP   400      45.786 179.340  49.730  1.00  0.00           C
ATOM   4057  C4A DPP   400      45.936 180.690  46.130  1.00  0.00           C
ATOM   4058  C1B DPP   400      35.686 175.940  52.280  1.00  0.00           C
ATOM   4059  C2B DPP   400      35.436 176.690  48.880  1.00  0.00           C
ATOM   4060  C3B DPP   400      36.036 178.490  44.680  1.00  0.00           C
ATOM   4061  C4B DPP   400      33.336 181.590  42.830  1.00  0.00           C
ATOM   4062  NC3 DPP   401      44.286 203.790  73.530  1.00  0.00           N
ATOM   4063  PO4 DPP   401      43.036 204.290  69.130  1.00  0.00           P
ATOM   4064  GL1 DPP   401      43.336 204.890  63.830  1.00  0.00            
ATOM   4065  GL2 DPP   401      43.036 200.990  62.280  1.00  0.00            
ATOM   4066  C1A DPP   401      46.036 204.740  60.480  1.00  0.00           C
ATOM   4067  C2A DPP   401      44.836 203.790  56.380  1.00  0.00           C
ATOM   4068  C3A DPP   401      45.486 203.240  52.280  1.00  0.00           C
ATOM   4069  C4A DPP   401      47.736 203.740  48.680  1.00  0.00           C
ATOM   4070  C1B DPP   401      42.886 200.190  58.780  1.00  0.00           C
ATOM   4071  C2B DPP   401      44.736 198.290  54.530  1.00  0.00           C
ATOM   4072  C3B DPP   401      42.836 195.490  51.280  1.00  0.00           C
ATOM   4073  C4B DPP   401      42.086 195.340  47.680  1.00  0.00           C
ATOM   4074  NC3 DPP   402     138.836 186.840  64.430  1.00  0.00           N
ATOM   4075  PO4 DPP   402     140.336 191.490  65.630  1.00  0.00           P
ATOM   4076  GL1 DPP   402     138.986 192.740  60.980  1.00  0.00            
ATOM   4077  GL2 DPP   402     140.136 196.040  61.130  1.00  0.00            
ATOM   4078  C1A DPP   402     137.936 189.890  58.030  1.00  0.00           C
ATOM   4079  C2A DPP   402     137.636 188.490  53.280  1.00  0.00           C
ATOM   4080  C3A DPP   402     137.936 187.090  49.730  1.00  0.00           C
ATOM   4081  C4A DPP   402     135.786 185.890  46.130  1.00  0.00           C
ATOM   4082  C1B DPP   402     141.686 194.590  57.530  1.00  0.00           C
ATOM   4083  C2B DPP   402     141.536 192.240  54.830  1.00  0.00           C
ATOM   4084  C3B DPP   402     141.336 191.540  50.930  1.00  0.00           C
ATOM   4085  C4B DPP   402     142.036 189.240  46.730  1.00  0.00           C
ATOM   4086  NC3 DPP   403      99.136 167.890  71.430  1.00  0.00           N
ATOM   4087  PO4 DPP   403      97.886 165.390  68.380  1.00  0.00           P
ATOM   4088  GL1 DPP   403      99.236 165.240  63.380  1.00  0.00            
ATOM   4089  GL2 DPP   403     102.086 165.940  62.330  1.00  0.00            
ATOM   4090  C1A DPP   403      98.536 164.490  58.280  1.00  0.00           C
ATOM   4091  C2A DPP   403     100.536 164.540  54.780  1.00  0.00           C
ATOM   4092  C3A DPP   403     101.036 161.840  51.280  1.00  0.00           C
ATOM   4093  C4A DPP   403     104.136 160.640  48.380  1.00  0.00           C
ATOM   4094  C1B DPP   403     102.536 167.590  58.530  1.00  0.00           C
ATOM   4095  C2B DPP   403     103.736 168.090  54.630  1.00  0.00           C
ATOM   4096  C3B DPP   403     105.286 167.290  49.530  1.00  0.00           C
ATOM   4097  C4B DPP   403     105.986 164.840  45.230  1.00  0.00           C
ATOM   4098  NC3 DPP   404     186.686 111.940  65.180  1.00  0.00           N
ATOM   4099  PO4 DPP   404     183.786 108.390  64.230  1.00  0.00           P
ATOM   4100  GL1 DPP   404     184.036 108.840  59.830  1.00  0.00            
ATOM   4101  GL2 DPP   404     182.336 111.790  61.180  1.00  0.00            
ATOM   4102  C1A DPP   404     184.586 111.440  56.130  1.00  0.00           C
ATOM   4103  C2A DPP   404     185.236 111.540  51.730  1.00  0.00           C
ATOM   4104  C3A DPP   404     187.086 109.390  47.680  1.00  0.00           C
ATOM   4105  C4A DPP   404     188.536 108.940  44.080  1.00  0.00           C
ATOM   4106  C1B DPP   404     179.686 111.790  58.030  1.00  0.00           C
ATOM   4107  C2B DPP   404     179.836 111.290  53.530  1.00  0.00           C
ATOM   4108  C3B DPP   404     181.736 112.640  48.630  1.00  0.00           C
ATOM   4109  C4B DPP   404     181.586 114.990  45.530  1.00  0.00           C
ATOM   4110  NC3 DPP   405      47.936 106.040  66.680  1.00  0.00           N
ATOM   4111  PO4 DPP   405      50.886 107.740  68.280  1.00  0.00           P
ATOM   4112  GL1 DPP   405      52.236 107.090  63.630  1.00  0.00            
ATOM   4113  GL2 DPP   405      51.536 103.690  63.780  1.00  0.00            
ATOM   4114  C1A DPP   405      54.936 106.840  61.130  1.00  0.00           C
ATOM   4115  C2A DPP   405      54.686 108.590  56.630  1.00  0.00           C
ATOM   4116  C3A DPP   405      54.686 108.340  52.130  1.00  0.00           C
ATOM   4117  C4A DPP   405      52.786 108.690  48.730  1.00  0.00           C
ATOM   4118  C1B DPP   405      50.586 103.990  59.780  1.00  0.00           C
ATOM   4119  C2B DPP   405      51.736 104.690  55.480  1.00  0.00           C
ATOM   4120  C3B DPP   405      49.786 104.140  51.280  1.00  0.00           C
ATOM   4121  C4B DPP   405      45.686 104.390  48.930  1.00  0.00           C
ATOM   4122  NC3 DPP   406     153.186   8.390  57.980  1.00  0.00           N
ATOM   4123  PO4 DPP   406     148.786   6.590  59.680  1.00  0.00           P
ATOM   4124  GL1 DPP   406     147.736   5.140  55.780  1.00  0.00            
ATOM   4125  GL2 DPP   406     151.136   4.490  55.580  1.00  0.00            
ATOM   4126  C1A DPP   406     147.036   4.840  51.280  1.00  0.00           C
ATOM   4127  C2A DPP   406     146.686   4.540  47.130  1.00  0.00           C
ATOM   4128  C3A DPP   406     144.786   3.540  44.030  1.00  0.00           C
ATOM   4129  C4A DPP   406     143.286   3.590  39.480  1.00  0.00           C
ATOM   4130  C1B DPP   406     150.986   1.440  52.380  1.00  0.00           C
ATOM   4131  C2B DPP   406     151.236   2.340  49.230  1.00  0.00           C
ATOM   4132  C3B DPP   406     150.886   2.740  44.830  1.00  0.00           C
ATOM   4133  C4B DPP   406     150.236   5.040  41.230  1.00  0.00           C
ATOM   4134  NC3 DPP   407      36.436 171.640  66.480  1.00  0.00           N
ATOM   4135  PO4 DPP   407      33.436 172.940  63.480  1.00  0.00           P
ATOM   4136  GL1 DPP   407      34.186 172.940  58.980  1.00  0.00            
ATOM   4137  GL2 DPP   407      31.836 174.740  57.880  1.00  0.00            
ATOM   4138  C1A DPP   407      34.886 171.490  55.480  1.00  0.00           C
ATOM   4139  C2A DPP   407      35.286 171.240  51.730  1.00  0.00           C
ATOM   4140  C3A DPP   407      35.086 170.390  47.630  1.00  0.00           C
ATOM   4141  C4A DPP   407      33.936 168.790  43.180  1.00  0.00           C
ATOM   4142  C1B DPP   407      30.586 176.440  54.230  1.00  0.00           C
ATOM   4143  C2B DPP   407      30.686 177.790  49.930  1.00  0.00           C
ATOM   4144  C3B DPP   407      29.986 178.640  45.580  1.00  0.00           C
ATOM   4145  C4B DPP   407      29.886 177.690  41.130  1.00  0.00           C
ATOM   4146  NC3 DPP   408      50.186 124.740  65.530  1.00  0.00           N
ATOM   4147  PO4 DPP   408      51.686 125.390  61.780  1.00  0.00           P
ATOM   4148  GL1 DPP   408      49.786 127.440  58.580  1.00  0.00            
ATOM   4149  GL2 DPP   408      48.186 131.640  58.780  1.00  0.00            
ATOM   4150  C1A DPP   408      50.036 128.790  54.830  1.00  0.00           C
ATOM   4151  C2A DPP   408      49.586 130.890  50.930  1.00  0.00           C
ATOM   4152  C3A DPP   408      52.386 131.690  47.130  1.00  0.00           C
ATOM   4153  C4A DPP   408      52.786 130.290  42.680  1.00  0.00           C
ATOM   4154  C1B DPP   408      48.386 133.240  54.980  1.00  0.00           C
ATOM   4155  C2B DPP   408      48.586 135.690  51.230  1.00  0.00           C
ATOM   4156  C3B DPP   408      49.086 136.190  47.880  1.00  0.00           C
ATOM   4157  C4B DPP   408      48.336 133.190  43.680  1.00  0.00           C
ATOM   4158  NC3 DPP   409     186.236  18.190  63.730  1.00  0.00           N
ATOM   4159  PO4 DPP   409     187.336  19.240  59.980  1.00  0.00           P
ATOM   4160  GL1 DPP   409     184.736  18.090  56.230  1.00  0.00            
ATOM   4161  GL2 DPP   409     187.336  17.140  55.230  1.00  0.00            
ATOM   4162  C1A DPP   409     185.736  21.140  52.230  1.00  0.00           C
ATOM   4163  C2A DPP   409     188.686  23.140  48.030  1.00  0.00           C
ATOM   4164  C3A DPP   409     188.486  23.590  43.480  1.00  0.00           C
ATOM   4165  C4A DPP   409     188.086  20.940  40.930  1.00  0.00           C
ATOM   4166  C1B DPP   409     189.636  17.790  52.230  1.00  0.00           C
ATOM   4167  C2B DPP   409     191.236  19.140  48.280  1.00  0.00           C
ATOM   4168  C3B DPP   409     192.336  19.890  44.030  1.00  0.00           C
ATOM   4169  C4B DPP   409     192.836  18.690  40.030  1.00  0.00           C
ATOM   4170  NC3 DPP   410      26.936 166.790  59.330  1.00  0.00           N
ATOM   4171  PO4 DPP   410      28.786 163.040  60.580  1.00  0.00           P
ATOM   4172  GL1 DPP   410      29.236 162.940  55.480  1.00  0.00            
ATOM   4173  GL2 DPP   410      27.486 166.390  54.280  1.00  0.00            
ATOM   4174  C1A DPP   410      28.086 161.890  51.230  1.00  0.00           C
ATOM   4175  C2A DPP   410      29.186 162.640  47.480  1.00  0.00           C
ATOM   4176  C3A DPP   410      28.036 162.940  43.680  1.00  0.00           C
ATOM   4177  C4A DPP   410      27.786 165.390  39.330  1.00  0.00           C
ATOM   4178  C1B DPP   410      27.636 166.540  49.730  1.00  0.00           C
ATOM   4179  C2B DPP   410      28.436 167.190  45.480  1.00  0.00           C
ATOM   4180  C3B DPP   410      27.886 169.340  42.180  1.00  0.00           C
ATOM   4181  C4B DPP   410      30.186 172.240  38.780  1.00  0.00           C
ATOM   4182  NC3 DPP   411      20.936 192.540  68.380  1.00  0.00           N
ATOM   4183  PO4 DPP   411      22.236 194.340  64.830  1.00  0.00           P
ATOM   4184  GL1 DPP   411      22.436 194.590  60.880  1.00  0.00            
ATOM   4185  GL2 DPP   411      20.936 191.340  59.230  1.00  0.00            
ATOM   4186  C1A DPP   411      21.636 198.890  58.180  1.00  0.00           C
ATOM   4187  C2A DPP   411      23.286 200.540  54.430  1.00  0.00           C
ATOM   4188  C3A DPP   411      23.286 202.140  49.780  1.00  0.00           C
ATOM   4189  C4A DPP   411      23.036 200.140  46.580  1.00  0.00           C
ATOM   4190  C1B DPP   411      18.036 189.690  56.830  1.00  0.00           C
ATOM   4191  C2B DPP   411      17.036 191.740  53.680  1.00  0.00           C
ATOM   4192  C3B DPP   411      14.936 193.490  49.830  1.00  0.00           C
ATOM   4193  C4B DPP   411      14.136 196.090  46.480  1.00  0.00           C
ATOM   4194  NC3 DPP   412      73.986 153.040  62.730  1.00  0.00           N
ATOM   4195  PO4 DPP   412      74.686 148.990  63.530  1.00  0.00           P
ATOM   4196  GL1 DPP   412      77.836 149.040  60.080  1.00  0.00            
ATOM   4197  GL2 DPP   412      78.386 151.840  57.630  1.00  0.00            
ATOM   4198  C1A DPP   412      79.086 146.590  56.880  1.00  0.00           C
ATOM   4199  C2A DPP   412      80.686 145.990  52.380  1.00  0.00           C
ATOM   4200  C3A DPP   412      82.686 148.540  49.830  1.00  0.00           C
ATOM   4201  C4A DPP   412      84.736 152.390  49.530  1.00  0.00           C
ATOM   4202  C1B DPP   412      80.936 153.240  53.480  1.00  0.00           C
ATOM   4203  C2B DPP   412      80.236 153.540  49.130  1.00  0.00           C
ATOM   4204  C3B DPP   412      78.086 156.790  47.080  1.00  0.00           C
ATOM   4205  C4B DPP   412      76.836 159.340  43.180  1.00  0.00           C
ATOM   4206  NC3 DPP   413     131.886 203.990  60.980  1.00  0.00           N
ATOM   4207  PO4 DPP   413     129.286 207.140  64.080  1.00  0.00           P
ATOM   4208  GL1 DPP   413     127.786 207.090  59.080  1.00  0.00            
ATOM   4209  GL2 DPP   413     124.786 208.040  58.680  1.00  0.00            
ATOM   4210  C1A DPP   413     128.436 206.840  54.080  1.00  0.00           C
ATOM   4211  C2A DPP   413     128.936 205.590  50.430  1.00  0.00           C
ATOM   4212  C3A DPP   413     129.136 205.140  46.580  1.00  0.00           C
ATOM   4213  C4A DPP   413     131.336 203.690  43.530  1.00  0.00           C
ATOM   4214  C1B DPP   413     123.886 205.140  54.680  1.00  0.00           C
ATOM   4215  C2B DPP   413     124.036 205.640  49.680  1.00  0.00           C
ATOM   4216  C3B DPP   413     123.936 206.240  44.930  1.00  0.00           C
ATOM   4217  C4B DPP   413     126.686 205.290  40.830  1.00  0.00           C
ATOM   4218  NC3 DPP   414     128.286 154.590  65.830  1.00  0.00           N
ATOM   4219  PO4 DPP   414     124.236 151.990  66.880  1.00  0.00           P
ATOM   4220  GL1 DPP   414     126.836 150.940  61.880  1.00  0.00            
ATOM   4221  GL2 DPP   414     129.486 151.940  61.280  1.00  0.00            
ATOM   4222  C1A DPP   414     126.336 148.790  58.130  1.00  0.00           C
ATOM   4223  C2A DPP   414     124.336 148.190  53.480  1.00  0.00           C
ATOM   4224  C3A DPP   414     122.786 146.840  49.930  1.00  0.00           C
ATOM   4225  C4A DPP   414     123.836 144.590  45.480  1.00  0.00           C
ATOM   4226  C1B DPP   414     130.436 151.640  56.730  1.00  0.00           C
ATOM   4227  C2B DPP   414     130.686 151.990  52.080  1.00  0.00           C
ATOM   4228  C3B DPP   414     131.436 151.190  48.780  1.00  0.00           C
ATOM   4229  C4B DPP   414     131.986 153.390  44.580  1.00  0.00           C
ATOM   4230  NC3 DPP   415     157.136 185.340  67.230  1.00  0.00           N
ATOM   4231  PO4 DPP   415     153.086 184.140  67.280  1.00  0.00           P
ATOM   4232  GL1 DPP   415     154.286 183.640  63.280  1.00  0.00            
ATOM   4233  GL2 DPP   415     157.786 183.790  62.230  1.00  0.00            
ATOM   4234  C1A DPP   415     153.586 179.890  61.930  1.00  0.00           C
ATOM   4235  C2A DPP   415     154.836 176.140  59.580  1.00  0.00           C
ATOM   4236  C3A DPP   415     156.436 175.990  55.780  1.00  0.00           C
ATOM   4237  C4A DPP   415     158.686 176.290  52.680  1.00  0.00           C
ATOM   4238  C1B DPP   415     160.986 184.690  58.130  1.00  0.00           C
ATOM   4239  C2B DPP   415     162.436 183.890  53.530  1.00  0.00           C
ATOM   4240  C3B DPP   415     163.286 182.740  49.630  1.00  0.00           C
ATOM   4241  C4B DPP   415     161.836 184.290  45.630  1.00  0.00           C
ATOM   4242  NC3 DPP   416      39.086  47.440  71.380  1.00  0.00           N
ATOM   4243  PO4 DPP   416      39.986  50.990  69.230  1.00  0.00           P
ATOM   4244  GL1 DPP   416      40.336  47.790  66.130  1.00  0.00            
ATOM   4245  GL2 DPP   416      41.886  48.040  62.580  1.00  0.00            
ATOM   4246  C1A DPP   416      37.736  44.940  63.430  1.00  0.00           C
ATOM   4247  C2A DPP   416      36.186  44.040  59.230  1.00  0.00           C
ATOM   4248  C3A DPP   416      33.336  43.690  56.130  1.00  0.00           C
ATOM   4249  C4A DPP   416      30.086  43.740  52.780  1.00  0.00           C
ATOM   4250  C1B DPP   416      41.036  44.540  59.330  1.00  0.00           C
ATOM   4251  C2B DPP   416      42.486  43.690  55.080  1.00  0.00           C
ATOM   4252  C3B DPP   416      40.986  41.490  51.180  1.00  0.00           C
ATOM   4253  C4B DPP   416      39.536  39.340  47.780  1.00  0.00           C
ATOM   4254  NC3 DPP   417     145.386 197.990  70.980  1.00  0.00           N
ATOM   4255  PO4 DPP   417     147.236 197.790  67.130  1.00  0.00           P
ATOM   4256  GL1 DPP   417     146.936 197.490  62.530  1.00  0.00            
ATOM   4257  GL2 DPP   417     145.186 197.540  59.880  1.00  0.00            
ATOM   4258  C1A DPP   417     149.536 199.390  58.080  1.00  0.00           C
ATOM   4259  C2A DPP   417     149.736 198.340  53.780  1.00  0.00           C
ATOM   4260  C3A DPP   417     151.686 197.440  49.680  1.00  0.00           C
ATOM   4261  C4A DPP   417     155.186 198.490  45.780  1.00  0.00           C
ATOM   4262  C1B DPP   417     146.136 196.290  55.480  1.00  0.00           C
ATOM   4263  C2B DPP   417     145.686 195.190  51.430  1.00  0.00           C
ATOM   4264  C3B DPP   417     144.836 193.590  48.480  1.00  0.00           C
ATOM   4265  C4B DPP   417     144.036 193.890  44.230  1.00  0.00           C
ATOM   4266  NC3 DPP   418      10.036 184.840  60.230  1.00  0.00           N
ATOM   4267  PO4 DPP   418      13.436 185.740  61.930  1.00  0.00           P
ATOM   4268  GL1 DPP   418      14.536 185.690  57.980  1.00  0.00            
ATOM   4269  GL2 DPP   418      12.886 183.690  56.130  1.00  0.00            
ATOM   4270  C1A DPP   418      14.286 187.940  53.430  1.00  0.00           C
ATOM   4271  C2A DPP   418      12.136 189.240  49.980  1.00  0.00           C
ATOM   4272  C3A DPP   418      11.986 191.490  46.680  1.00  0.00           C
ATOM   4273  C4A DPP   418      12.436 193.590  42.080  1.00  0.00           C
ATOM   4274  C1B DPP   418      13.386 179.540  55.230  1.00  0.00           C
ATOM   4275  C2B DPP   418      12.486 178.590  51.280  1.00  0.00           C
ATOM   4276  C3B DPP   418       8.736 178.940  49.530  1.00  0.00           C
ATOM   4277  C4B DPP   418       6.136 175.690  47.180  1.00  0.00           C
ATOM   4278  NC3 DPP   419      49.786 165.790  63.280  1.00  0.00           N
ATOM   4279  PO4 DPP   419      50.386 163.140  60.530  1.00  0.00           P
ATOM   4280  GL1 DPP   419      52.936 163.640  57.480  1.00  0.00            
ATOM   4281  GL2 DPP   419      55.736 165.740  57.230  1.00  0.00            
ATOM   4282  C1A DPP   419      52.986 162.040  52.930  1.00  0.00           C
ATOM   4283  C2A DPP   419      53.236 161.390  48.480  1.00  0.00           C
ATOM   4284  C3A DPP   419      54.736 164.390  44.680  1.00  0.00           C
ATOM   4285  C4A DPP   419      56.736 168.040  42.980  1.00  0.00           C
ATOM   4286  C1B DPP   419      55.086 166.840  52.930  1.00  0.00           C
ATOM   4287  C2B DPP   419      55.836 165.540  49.130  1.00  0.00           C
ATOM   4288  C3B DPP   419      59.086 166.290  47.530  1.00  0.00           C
ATOM   4289  C4B DPP   419      61.886 161.540  44.980  1.00  0.00           C
ATOM   4290  NC3 DPP   420     160.036 216.190  64.030  1.00  0.00           N
ATOM   4291  PO4 DPP   420     159.886 214.840  59.630  1.00  0.00           P
ATOM   4292  GL1 DPP   420     162.486 212.940  55.880  1.00  0.00            
ATOM   4293  GL2 DPP   420     163.686 210.440  56.980  1.00  0.00            
ATOM   4294  C1A DPP   420     162.686 212.790  51.830  1.00  0.00           C
ATOM   4295  C2A DPP   420     162.886 212.890  47.480  1.00  0.00           C
ATOM   4296  C3A DPP   420     159.686 213.840  43.530  1.00  0.00           C
ATOM   4297  C4A DPP   420     158.586 213.640  38.780  1.00  0.00           C
ATOM   4298  C1B DPP   420     165.336 208.740  53.480  1.00  0.00           C
ATOM   4299  C2B DPP   420     166.786 209.440  48.880  1.00  0.00           C
ATOM   4300  C3B DPP   420     167.736 208.540  45.030  1.00  0.00           C
ATOM   4301  C4B DPP   420     168.786 204.840  42.430  1.00  0.00           C
ATOM   4302  NC3 DPP   421      86.886 177.040  60.580  1.00  0.00           N
ATOM   4303  PO4 DPP   421      82.786 178.590  61.280  1.00  0.00           P
ATOM   4304  GL1 DPP   421      81.986 178.990  57.330  1.00  0.00            
ATOM   4305  GL2 DPP   421      86.186 179.640  55.980  1.00  0.00            
ATOM   4306  C1A DPP   421      81.786 178.590  52.430  1.00  0.00           C
ATOM   4307  C2A DPP   421      80.786 177.190  47.880  1.00  0.00           C
ATOM   4308  C3A DPP   421      82.136 177.390  43.380  1.00  0.00           C
ATOM   4309  C4A DPP   421      78.586 175.840  40.130  1.00  0.00           C
ATOM   4310  C1B DPP   421      87.136 179.040  51.930  1.00  0.00           C
ATOM   4311  C2B DPP   421      85.986 177.740  47.530  1.00  0.00           C
ATOM   4312  C3B DPP   421      87.286 174.890  43.980  1.00  0.00           C
ATOM   4313  C4B DPP   421      84.936 174.590  40.430  1.00  0.00           C
ATOM   4314  NC3 DPP   422     155.136 193.040  67.580  1.00  0.00           N
ATOM   4315  PO4 DPP   422     154.036 189.490  65.380  1.00  0.00           P
ATOM   4316  GL1 DPP   422     155.686 188.440  61.230  1.00  0.00            
ATOM   4317  GL2 DPP   422     151.836 188.690  60.730  1.00  0.00            
ATOM   4318  C1A DPP   422     156.086 186.040  58.080  1.00  0.00           C
ATOM   4319  C2A DPP   422     157.736 185.390  54.080  1.00  0.00           C
ATOM   4320  C3A DPP   422     158.436 186.240  49.580  1.00  0.00           C
ATOM   4321  C4A DPP   422     158.336 189.590  45.830  1.00  0.00           C
ATOM   4322  C1B DPP   422     151.536 187.990  56.130  1.00  0.00           C
ATOM   4323  C2B DPP   422     151.786 187.690  51.380  1.00  0.00           C
ATOM   4324  C3B DPP   422     152.886 187.540  47.080  1.00  0.00           C
ATOM   4325  C4B DPP   422     152.486 189.040  42.630  1.00  0.00           C
ATOM   4326  NC3 DPP   423      38.736 155.440  63.380  1.00  0.00           N
ATOM   4327  PO4 DPP   423      40.786 159.440  60.730  1.00  0.00           P
ATOM   4328  GL1 DPP   423      40.636 159.440  56.730  1.00  0.00            
ATOM   4329  GL2 DPP   423      42.536 160.240  54.430  1.00  0.00            
ATOM   4330  C1A DPP   423      39.386 157.240  52.680  1.00  0.00           C
ATOM   4331  C2A DPP   423      38.236 156.740  49.030  1.00  0.00           C
ATOM   4332  C3A DPP   423      35.536 155.590  45.880  1.00  0.00           C
ATOM   4333  C4A DPP   423      32.136 154.540  44.530  1.00  0.00           C
ATOM   4334  C1B DPP   423      43.186 159.940  50.380  1.00  0.00           C
ATOM   4335  C2B DPP   423      42.686 159.290  47.130  1.00  0.00           C
ATOM   4336  C3B DPP   423      44.186 157.840  42.680  1.00  0.00           C
ATOM   4337  C4B DPP   423      44.836 156.340  38.630  1.00  0.00           C
ATOM   4338  NC3 DPP   424     128.936  11.340  56.680  1.00  0.00           N
ATOM   4339  PO4 DPP   424     124.586  13.590  57.180  1.00  0.00           P
ATOM   4340  GL1 DPP   424     125.236  12.540  52.930  1.00  0.00            
ATOM   4341  GL2 DPP   424     129.436  12.790  51.630  1.00  0.00            
ATOM   4342  C1A DPP   424     126.386   8.890  49.780  1.00  0.00           C
ATOM   4343  C2A DPP   424     128.886   7.190  47.180  1.00  0.00           C
ATOM   4344  C3A DPP   424     131.736   6.340  43.530  1.00  0.00           C
ATOM   4345  C4A DPP   424     133.836   4.890  40.180  1.00  0.00           C
ATOM   4346  C1B DPP   424     128.686  12.640  46.880  1.00  0.00           C
ATOM   4347  C2B DPP   424     126.786  14.540  43.880  1.00  0.00           C
ATOM   4348  C3B DPP   424     123.836  16.940  42.780  1.00  0.00           C
ATOM   4349  C4B DPP   424     122.136  18.190  38.930  1.00  0.00           C
ATOM   4350  NC3 DPP   425      77.386 202.290  66.930  1.00  0.00           N
ATOM   4351  PO4 DPP   425      78.186 198.590  64.080  1.00  0.00           P
ATOM   4352  GL1 DPP   425      79.236 199.190  61.030  1.00  0.00            
ATOM   4353  GL2 DPP   425      79.736 196.440  59.430  1.00  0.00            
ATOM   4354  C1A DPP   425      76.686 200.190  57.380  1.00  0.00           C
ATOM   4355  C2A DPP   425      77.436 200.740  52.530  1.00  0.00           C
ATOM   4356  C3A DPP   425      78.136 200.940  47.830  1.00  0.00           C
ATOM   4357  C4A DPP   425      77.686 201.040  43.430  1.00  0.00           C
ATOM   4358  C1B DPP   425      81.586 199.040  55.730  1.00  0.00           C
ATOM   4359  C2B DPP   425      81.736 199.690  50.730  1.00  0.00           C
ATOM   4360  C3B DPP   425      82.586 201.140  45.780  1.00  0.00           C
ATOM   4361  C4B DPP   425      85.986 202.640  42.930  1.00  0.00           C
ATOM   4362  NC3 DPP   426      62.686 184.890  64.430  1.00  0.00           N
ATOM   4363  PO4 DPP   426      63.486 189.940  64.130  1.00  0.00           P
ATOM   4364  GL1 DPP   426      62.736 190.390  60.430  1.00  0.00            
ATOM   4365  GL2 DPP   426      60.486 188.240  59.730  1.00  0.00            
ATOM   4366  C1A DPP   426      64.286 190.890  55.980  1.00  0.00           C
ATOM   4367  C2A DPP   426      63.486 189.990  51.880  1.00  0.00           C
ATOM   4368  C3A DPP   426      62.386 190.840  48.630  1.00  0.00           C
ATOM   4369  C4A DPP   426      59.686 190.590  45.680  1.00  0.00           C
ATOM   4370  C1B DPP   426      59.536 191.090  55.330  1.00  0.00           C
ATOM   4371  C2B DPP   426      57.986 192.240  51.130  1.00  0.00           C
ATOM   4372  C3B DPP   426      55.486 189.690  48.780  1.00  0.00           C
ATOM   4373  C4B DPP   426      53.286 185.590  46.630  1.00  0.00           C
ATOM   4374  NC3 DPP   427      32.886 190.290  68.780  1.00  0.00           N
ATOM   4375  PO4 DPP   427      31.636 192.940  65.580  1.00  0.00           P
ATOM   4376  GL1 DPP   427      32.836 194.140  61.480  1.00  0.00            
ATOM   4377  GL2 DPP   427      34.886 197.840  61.730  1.00  0.00            
ATOM   4378  C1A DPP   427      32.186 195.540  57.430  1.00  0.00           C
ATOM   4379  C2A DPP   427      33.736 197.190  53.480  1.00  0.00           C
ATOM   4380  C3A DPP   427      32.236 198.290  49.580  1.00  0.00           C
ATOM   4381  C4A DPP   427      30.836 196.340  46.180  1.00  0.00           C
ATOM   4382  C1B DPP   427      36.086 199.790  57.730  1.00  0.00           C
ATOM   4383  C2B DPP   427      35.386 202.790  54.380  1.00  0.00           C
ATOM   4384  C3B DPP   427      32.386 203.790  52.380  1.00  0.00           C
ATOM   4385  C4B DPP   427      29.886 203.390  48.430  1.00  0.00           C
ATOM   4386  NC3 DPP   428     137.236 160.090  71.530  1.00  0.00           N
ATOM   4387  PO4 DPP   428     136.586 164.240  69.330  1.00  0.00           P
ATOM   4388  GL1 DPP   428     136.486 163.440  64.630  1.00  0.00            
ATOM   4389  GL2 DPP   428     134.186 161.490  62.980  1.00  0.00            
ATOM   4390  C1A DPP   428     137.536 164.090  60.230  1.00  0.00           C
ATOM   4391  C2A DPP   428     138.486 161.840  56.580  1.00  0.00           C
ATOM   4392  C3A DPP   428     138.836 160.790  52.680  1.00  0.00           C
ATOM   4393  C4A DPP   428     141.686 160.390  49.230  1.00  0.00           C
ATOM   4394  C1B DPP   428     133.936 160.290  58.680  1.00  0.00           C
ATOM   4395  C2B DPP   428     133.686 160.540  54.280  1.00  0.00           C
ATOM   4396  C3B DPP   428     134.286 159.090  50.380  1.00  0.00           C
ATOM   4397  C4B DPP   428     133.836 158.540  47.030  1.00  0.00           C
ATOM   4398  NC3 DPP   429     149.486  24.290  55.630  1.00  0.00           N
ATOM   4399  PO4 DPP   429     144.886  24.240  53.130  1.00  0.00           P
ATOM   4400  GL1 DPP   429     143.686  21.540  49.180  1.00  0.00            
ATOM   4401  GL2 DPP   429     144.436  18.590  49.680  1.00  0.00            
ATOM   4402  C1A DPP   429     143.086  21.540  44.830  1.00  0.00           C
ATOM   4403  C2A DPP   429     143.586  22.190  40.080  1.00  0.00           C
ATOM   4404  C3A DPP   429     140.886  24.390  36.480  1.00  0.00           C
ATOM   4405  C4A DPP   429     139.786  28.390  34.430  1.00  0.00           C
ATOM   4406  C1B DPP   429     140.386  17.790  47.080  1.00  0.00           C
ATOM   4407  C2B DPP   429     141.136  17.790  42.530  1.00  0.00           C
ATOM   4408  C3B DPP   429     139.286  19.540  38.180  1.00  0.00           C
ATOM   4409  C4B DPP   429     136.536  21.990  35.430  1.00  0.00           C
ATOM   4410  NC3 DPP   430      78.636 103.940  70.530  1.00  0.00           N
ATOM   4411  PO4 DPP   430      79.986 107.640  67.680  1.00  0.00           P
ATOM   4412  GL1 DPP   430      77.886 108.440  64.380  1.00  0.00            
ATOM   4413  GL2 DPP   430      75.336 105.790  63.730  1.00  0.00            
ATOM   4414  C1A DPP   430      79.486 110.940  59.830  1.00  0.00           C
ATOM   4415  C2A DPP   430      81.686 110.240  55.330  1.00  0.00           C
ATOM   4416  C3A DPP   430      82.536 108.340  51.230  1.00  0.00           C
ATOM   4417  C4A DPP   430      82.736 104.890  47.580  1.00  0.00           C
ATOM   4418  C1B DPP   430      75.936 104.790  59.180  1.00  0.00           C
ATOM   4419  C2B DPP   430      77.886 105.740  54.330  1.00  0.00           C
ATOM   4420  C3B DPP   430      78.836 104.590  50.230  1.00  0.00           C
ATOM   4421  C4B DPP   430      76.736 105.540  45.830  1.00  0.00           C
ATOM   4422  NC3 DPP   431     169.236 127.640  70.830  1.00  0.00           N
ATOM   4423  PO4 DPP   431     165.786 129.990  72.780  1.00  0.00           P
ATOM   4424  GL1 DPP   431     165.236 131.040  68.730  1.00  0.00            
ATOM   4425  GL2 DPP   431     161.736 132.090  68.080  1.00  0.00            
ATOM   4426  C1A DPP   431     168.086 133.990  64.880  1.00  0.00           C
ATOM   4427  C2A DPP   431     167.236 133.690  60.330  1.00  0.00           C
ATOM   4428  C3A DPP   431     170.136 133.740  57.480  1.00  0.00           C
ATOM   4429  C4A DPP   431     172.436 136.190  55.330  1.00  0.00           C
ATOM   4430  C1B DPP   431     162.586 133.040  64.280  1.00  0.00           C
ATOM   4431  C2B DPP   431     162.686 130.640  60.430  1.00  0.00           C
ATOM   4432  C3B DPP   431     163.836 129.790  56.730  1.00  0.00           C
ATOM   4433  C4B DPP   431     163.586 130.140  52.930  1.00  0.00           C
ATOM   4434  NC3 DPP   432      67.936 110.540  68.480  1.00  0.00           N
ATOM   4435  PO4 DPP   432      70.786 109.540  71.430  1.00  0.00           P
ATOM   4436  GL1 DPP   432      71.786 109.190  65.780  1.00  0.00            
ATOM   4437  GL2 DPP   432      67.636 109.440  63.480  1.00  0.00            
ATOM   4438  C1A DPP   432      72.386 109.440  61.480  1.00  0.00           C
ATOM   4439  C2A DPP   432      74.286 109.140  58.180  1.00  0.00           C
ATOM   4440  C3A DPP   432      73.636 107.940  53.780  1.00  0.00           C
ATOM   4441  C4A DPP   432      73.786 107.740  49.480  1.00  0.00           C
ATOM   4442  C1B DPP   432      67.936 110.940  59.480  1.00  0.00           C
ATOM   4443  C2B DPP   432      68.836 109.840  55.680  1.00  0.00           C
ATOM   4444  C3B DPP   432      68.886 110.590  50.230  1.00  0.00           C
ATOM   4445  C4B DPP   432      70.436 111.440  46.030  1.00  0.00           C
ATOM   4446  NC3 DPP   433       1.486 198.740  63.080  1.00  0.00           N
ATOM   4447  PO4 DPP   433       2.886 201.990  65.080  1.00  0.00           P
ATOM   4448  GL1 DPP   433       5.136 201.590  61.130  1.00  0.00            
ATOM   4449  GL2 DPP   433       7.936 202.240  62.830  1.00  0.00            
ATOM   4450  C1A DPP   433       6.436 201.140  56.730  1.00  0.00           C
ATOM   4451  C2A DPP   433       6.686 202.540  52.730  1.00  0.00           C
ATOM   4452  C3A DPP   433      10.236 203.590  50.180  1.00  0.00           C
ATOM   4453  C4A DPP   433      12.636 202.240  46.630  1.00  0.00           C
ATOM   4454  C1B DPP   433      10.486 201.440  59.580  1.00  0.00           C
ATOM   4455  C2B DPP   433      11.536 201.640  54.930  1.00  0.00           C
ATOM   4456  C3B DPP   433      12.786 199.340  51.630  1.00  0.00           C
ATOM   4457  C4B DPP   433      16.636 199.790  49.080  1.00  0.00           C
ATOM   4458  NC3 DPP   434      58.586 213.390  65.980  1.00  0.00           N
ATOM   4459  PO4 DPP   434      56.986 209.740  66.930  1.00  0.00           P
ATOM   4460  GL1 DPP   434      54.686 207.290  65.280  1.00  0.00            
ATOM   4461  GL2 DPP   434      55.586 205.840  63.380  1.00  0.00            
ATOM   4462  C1A DPP   434      50.286 208.290  63.080  1.00  0.00           C
ATOM   4463  C2A DPP   434      49.836 207.490  59.180  1.00  0.00           C
ATOM   4464  C3A DPP   434      48.586 207.140  56.180  1.00  0.00           C
ATOM   4465  C4A DPP   434      48.286 207.590  52.080  1.00  0.00           C
ATOM   4466  C1B DPP   434      54.786 209.540  60.230  1.00  0.00           C
ATOM   4467  C2B DPP   434      53.236 211.190  56.580  1.00  0.00           C
ATOM   4468  C3B DPP   434      51.586 211.690  52.630  1.00  0.00           C
ATOM   4469  C4B DPP   434      49.886 211.090  48.930  1.00  0.00           C
ATOM   4470  NC3 DPP   435      25.136 158.140  60.580  1.00  0.00           N
ATOM   4471  PO4 DPP   435      28.086 158.540  57.880  1.00  0.00           P
ATOM   4472  GL1 DPP   435      31.486 157.890  54.380  1.00  0.00            
ATOM   4473  GL2 DPP   435      34.886 155.540  54.380  1.00  0.00            
ATOM   4474  C1A DPP   435      33.436 160.640  51.530  1.00  0.00           C
ATOM   4475  C2A DPP   435      34.086 160.290  47.230  1.00  0.00           C
ATOM   4476  C3A DPP   435      33.886 159.690  43.330  1.00  0.00           C
ATOM   4477  C4A DPP   435      34.586 157.540  39.080  1.00  0.00           C
ATOM   4478  C1B DPP   435      32.736 155.540  50.230  1.00  0.00           C
ATOM   4479  C2B DPP   435      29.386 157.540  47.430  1.00  0.00           C
ATOM   4480  C3B DPP   435      28.886 157.990  44.380  1.00  0.00           C
ATOM   4481  C4B DPP   435      30.336 160.190  39.630  1.00  0.00           C
ATOM   4482  NC3 DPP   436      30.136  65.190  76.680  1.00  0.00           N
ATOM   4483  PO4 DPP   436      30.936  64.940  72.480  1.00  0.00           P
ATOM   4484  GL1 DPP   436      30.986  64.090  67.230  1.00  0.00            
ATOM   4485  GL2 DPP   436      31.686  66.690  65.280  1.00  0.00            
ATOM   4486  C1A DPP   436      29.736  62.390  63.330  1.00  0.00           C
ATOM   4487  C2A DPP   436      28.836  62.840  59.130  1.00  0.00           C
ATOM   4488  C3A DPP   436      28.386  61.740  53.830  1.00  0.00           C
ATOM   4489  C4A DPP   436      25.686  59.240  50.030  1.00  0.00           C
ATOM   4490  C1B DPP   436      33.536  65.690  62.180  1.00  0.00           C
ATOM   4491  C2B DPP   436      35.136  65.540  58.680  1.00  0.00           C
ATOM   4492  C3B DPP   436      35.836  67.440  55.580  1.00  0.00           C
ATOM   4493  C4B DPP   436      36.386  70.090  52.180  1.00  0.00           C
ATOM   4494  NC3 DPP   437      66.986 172.840  62.330  1.00  0.00           N
ATOM   4495  PO4 DPP   437      69.086 168.390  61.080  1.00  0.00           P
ATOM   4496  GL1 DPP   437      66.036 168.640  58.530  1.00  0.00            
ATOM   4497  GL2 DPP   437      65.036 172.040  57.330  1.00  0.00            
ATOM   4498  C1A DPP   437      67.686 168.490  54.480  1.00  0.00           C
ATOM   4499  C2A DPP   437      66.836 170.090  50.080  1.00  0.00           C
ATOM   4500  C3A DPP   437      67.886 168.090  46.230  1.00  0.00           C
ATOM   4501  C4A DPP   437      67.986 169.140  41.430  1.00  0.00           C
ATOM   4502  C1B DPP   437      62.886 169.990  54.030  1.00  0.00           C
ATOM   4503  C2B DPP   437      59.386 169.390  51.030  1.00  0.00           C
ATOM   4504  C3B DPP   437      57.936 171.290  46.430  1.00  0.00           C
ATOM   4505  C4B DPP   437      59.286 172.490  43.030  1.00  0.00           C
ATOM   4506  NC3 DPP   438      92.036  77.490  63.380  1.00  0.00           N
ATOM   4507  PO4 DPP   438      88.936  76.540  64.580  1.00  0.00           P
ATOM   4508  GL1 DPP   438      88.236  77.390  60.180  1.00  0.00            
ATOM   4509  GL2 DPP   438      91.086  78.790  58.630  1.00  0.00            
ATOM   4510  C1A DPP   438      86.936  80.090  56.380  1.00  0.00           C
ATOM   4511  C2A DPP   438      83.936  77.990  53.180  1.00  0.00           C
ATOM   4512  C3A DPP   438      80.986  76.890  50.030  1.00  0.00           C
ATOM   4513  C4A DPP   438      79.936  73.990  46.330  1.00  0.00           C
ATOM   4514  C1B DPP   438      90.436  76.790  54.680  1.00  0.00           C
ATOM   4515  C2B DPP   438      89.936  78.140  50.580  1.00  0.00           C
ATOM   4516  C3B DPP   438      89.936  81.040  46.880  1.00  0.00           C
ATOM   4517  C4B DPP   438      89.436  83.090  43.180  1.00  0.00           C
ATOM   4518  NC3 DPP   439      67.186 193.140  63.030  1.00  0.00           N
ATOM   4519  PO4 DPP   439      70.386 195.590  64.430  1.00  0.00           P
ATOM   4520  GL1 DPP   439      69.036 198.340  60.130  1.00  0.00            
ATOM   4521  GL2 DPP   439      68.186 195.190  58.030  1.00  0.00            
ATOM   4522  C1A DPP   439      71.786 199.090  55.430  1.00  0.00           C
ATOM   4523  C2A DPP   439      72.386 199.840  50.680  1.00  0.00           C
ATOM   4524  C3A DPP   439      72.336 199.840  46.580  1.00  0.00           C
ATOM   4525  C4A DPP   439      72.136 201.890  43.030  1.00  0.00           C
ATOM   4526  C1B DPP   439      70.836 193.940  55.630  1.00  0.00           C
ATOM   4527  C2B DPP   439      71.286 195.240  51.580  1.00  0.00           C
ATOM   4528  C3B DPP   439      71.686 194.740  47.330  1.00  0.00           C
ATOM   4529  C4B DPP   439      68.136 195.990  45.080  1.00  0.00           C
ATOM   4530  NC3 DPP   440     115.186  10.690  58.680  1.00  0.00           N
ATOM   4531  PO4 DPP   440     115.486   6.690  60.230  1.00  0.00           P
ATOM   4532  GL1 DPP   440     113.286   5.290  56.330  1.00  0.00            
ATOM   4533  GL2 DPP   440     113.336   8.640  54.730  1.00  0.00            
ATOM   4534  C1A DPP   440     112.236   2.990  52.630  1.00  0.00           C
ATOM   4535  C2A DPP   440     110.636   3.440  48.330  1.00  0.00           C
ATOM   4536  C3A DPP   440     109.686   3.840  43.780  1.00  0.00           C
ATOM   4537  C4A DPP   440     109.586   4.240  39.630  1.00  0.00           C
ATOM   4538  C1B DPP   440     111.686   7.890  51.280  1.00  0.00           C
ATOM   4539  C2B DPP   440     110.786   9.040  47.430  1.00  0.00           C
ATOM   4540  C3B DPP   440     110.086  12.190  45.030  1.00  0.00           C
ATOM   4541  C4B DPP   440     107.036  13.690  42.330  1.00  0.00           C
ATOM   4542  NC3 DPP   441      78.236 145.590  65.480  1.00  0.00           N
ATOM   4543  PO4 DPP   441      75.536 141.890  65.330  1.00  0.00           P
ATOM   4544  GL1 DPP   441      78.586 140.940  62.180  1.00  0.00            
ATOM   4545  GL2 DPP   441      80.736 138.040  60.430  1.00  0.00            
ATOM   4546  C1A DPP   441      77.736 140.740  57.630  1.00  0.00           C
ATOM   4547  C2A DPP   441      78.386 141.290  54.480  1.00  0.00           C
ATOM   4548  C3A DPP   441      76.636 140.290  50.380  1.00  0.00           C
ATOM   4549  C4A DPP   441      72.786 140.040  48.030  1.00  0.00           C
ATOM   4550  C1B DPP   441      81.386 137.840  55.930  1.00  0.00           C
ATOM   4551  C2B DPP   441      81.986 139.440  50.780  1.00  0.00           C
ATOM   4552  C3B DPP   441      84.586 143.490  49.330  1.00  0.00           C
ATOM   4553  C4B DPP   441      83.486 145.690  45.680  1.00  0.00           C
ATOM   4554  NC3 DPP   442     162.686 147.040  22.230  1.00  0.00           N
ATOM   4555  PO4 DPP   442     162.486 146.490  26.530  1.00  0.00           P
ATOM   4556  GL1 DPP   442     162.886 145.140  30.780  1.00  0.00            
ATOM   4557  GL2 DPP   442     165.736 143.840  31.330  1.00  0.00            
ATOM   4558  C1A DPP   442     161.436 144.540  34.430  1.00  0.00           C
ATOM   4559  C2A DPP   442     159.986 145.040  38.580  1.00  0.00           C
ATOM   4560  C3A DPP   442     158.436 148.040  41.230  1.00  0.00           C
ATOM   4561  C4A DPP   442     155.186 150.090  41.580  1.00  0.00           C
ATOM   4562  C1B DPP   442     166.636 144.790  35.330  1.00  0.00           C
ATOM   4563  C2B DPP   442     164.536 144.190  39.330  1.00  0.00           C
ATOM   4564  C3B DPP   442     165.136 144.340  43.530  1.00  0.00           C
ATOM   4565  C4B DPP   442     164.986 142.140  48.030  1.00  0.00           C
ATOM   4566  NC3 DPP   443      19.136  29.840  30.330  1.00  0.00           N
ATOM   4567  PO4 DPP   443      22.136  31.240  27.480  1.00  0.00           P
ATOM   4568  GL1 DPP   443      23.636  32.890  30.680  1.00  0.00            
ATOM   4569  GL2 DPP   443      26.536  32.440  31.780  1.00  0.00            
ATOM   4570  C1A DPP   443      24.136  36.290  33.830  1.00  0.00           C
ATOM   4571  C2A DPP   443      24.086  35.990  38.430  1.00  0.00           C
ATOM   4572  C3A DPP   443      25.236  33.940  41.880  1.00  0.00           C
ATOM   4573  C4A DPP   443      25.886  33.390  45.930  1.00  0.00           C
ATOM   4574  C1B DPP   443      27.636  32.940  35.680  1.00  0.00           C
ATOM   4575  C2B DPP   443      27.436  30.390  39.780  1.00  0.00           C
ATOM   4576  C3B DPP   443      27.886  29.590  42.630  1.00  0.00           C
ATOM   4577  C4B DPP   443      30.786  30.690  46.130  1.00  0.00           C
ATOM   4578  NC3 DPP   444     154.236  78.140  25.330  1.00  0.00           N
ATOM   4579  PO4 DPP   444     152.786  73.640  25.580  1.00  0.00           P
ATOM   4580  GL1 DPP   444     152.136  74.390  29.430  1.00  0.00            
ATOM   4581  GL2 DPP   444     152.886  71.790  31.630  1.00  0.00            
ATOM   4582  C1A DPP   444     150.186  75.840  33.080  1.00  0.00           C
ATOM   4583  C2A DPP   444     147.886  76.840  37.180  1.00  0.00           C
ATOM   4584  C3A DPP   444     146.936  79.990  39.980  1.00  0.00           C
ATOM   4585  C4A DPP   444     145.736  83.890  42.880  1.00  0.00           C
ATOM   4586  C1B DPP   444     151.136  71.940  36.230  1.00  0.00           C
ATOM   4587  C2B DPP   444     153.186  75.690  37.980  1.00  0.00           C
ATOM   4588  C3B DPP   444     156.836  77.890  38.230  1.00  0.00           C
ATOM   4589  C4B DPP   444     157.986  79.990  41.930  1.00  0.00           C
ATOM   4590  NC3 DPP   445     123.386 139.240  27.630  1.00  0.00           N
ATOM   4591  PO4 DPP   445     120.286 142.390  29.480  1.00  0.00           P
ATOM   4592  GL1 DPP   445     122.536 143.290  33.780  1.00  0.00            
ATOM   4593  GL2 DPP   445     123.786 146.090  34.230  1.00  0.00            
ATOM   4594  C1A DPP   445     123.886 142.290  38.180  1.00  0.00           C
ATOM   4595  C2A DPP   445     123.636 139.890  41.630  1.00  0.00           C
ATOM   4596  C3A DPP   445     124.686 138.890  45.680  1.00  0.00           C
ATOM   4597  C4A DPP   445     124.586 136.690  50.280  1.00  0.00           C
ATOM   4598  C1B DPP   445     122.386 147.540  38.430  1.00  0.00           C
ATOM   4599  C2B DPP   445     119.936 145.090  41.480  1.00  0.00           C
ATOM   4600  C3B DPP   445     119.236 141.740  44.730  1.00  0.00           C
ATOM   4601  C4B DPP   445     120.186 138.040  44.380  1.00  0.00           C
ATOM   4602  NC3 DPP   446      25.786 204.190  22.680  1.00  0.00           N
ATOM   4603  PO4 DPP   446      29.436 201.390  24.780  1.00  0.00           P
ATOM   4604  GL1 DPP   446      27.636 200.640  28.630  1.00  0.00            
ATOM   4605  GL2 DPP   446      24.486 198.790  27.730  1.00  0.00            
ATOM   4606  C1A DPP   446      29.236 201.290  33.630  1.00  0.00           C
ATOM   4607  C2A DPP   446      27.786 199.690  37.180  1.00  0.00           C
ATOM   4608  C3A DPP   446      25.536 197.640  40.380  1.00  0.00           C
ATOM   4609  C4A DPP   446      23.586 193.340  41.530  1.00  0.00           C
ATOM   4610  C1B DPP   446      25.386 198.040  32.580  1.00  0.00           C
ATOM   4611  C2B DPP   446      23.136 196.990  35.880  1.00  0.00           C
ATOM   4612  C3B DPP   446      21.136 196.540  38.080  1.00  0.00           C
ATOM   4613  C4B DPP   446      17.336 196.990  41.080  1.00  0.00           C
ATOM   4614  NC3 DPP   447      77.086  77.540  22.030  1.00  0.00           N
ATOM   4615  PO4 DPP   447      79.986  77.340  19.180  1.00  0.00           P
ATOM   4616  GL1 DPP   447      81.686  76.240  22.930  1.00  0.00            
ATOM   4617  GL2 DPP   447      80.136  78.640  25.880  1.00  0.00            
ATOM   4618  C1A DPP   447      81.686  73.540  26.530  1.00  0.00           C
ATOM   4619  C2A DPP   447      81.536  72.840  30.830  1.00  0.00           C
ATOM   4620  C3A DPP   447      81.536  73.090  34.930  1.00  0.00           C
ATOM   4621  C4A DPP   447      79.986  75.540  38.880  1.00  0.00           C
ATOM   4622  C1B DPP   447      82.486  78.190  28.680  1.00  0.00           C
ATOM   4623  C2B DPP   447      83.286  78.390  33.080  1.00  0.00           C
ATOM   4624  C3B DPP   447      84.036  77.240  36.430  1.00  0.00           C
ATOM   4625  C4B DPP   447      87.336  74.640  39.130  1.00  0.00           C
ATOM   4626  NC3 DPP   448      45.986  49.940  24.680  1.00  0.00           N
ATOM   4627  PO4 DPP   448      50.936  50.540  24.930  1.00  0.00           P
ATOM   4628  GL1 DPP   448      48.686  50.140  28.930  1.00  0.00            
ATOM   4629  GL2 DPP   448      49.336  47.490  30.180  1.00  0.00            
ATOM   4630  C1A DPP   448      47.086  51.790  33.030  1.00  0.00           C
ATOM   4631  C2A DPP   448      46.986  51.140  37.430  1.00  0.00           C
ATOM   4632  C3A DPP   448      47.686  50.990  41.530  1.00  0.00           C
ATOM   4633  C4A DPP   448      48.236  51.140  45.780  1.00  0.00           C
ATOM   4634  C1B DPP   448      50.336  48.940  34.580  1.00  0.00           C
ATOM   4635  C2B DPP   448      51.086  48.290  39.280  1.00  0.00           C
ATOM   4636  C3B DPP   448      52.586  48.890  42.880  1.00  0.00           C
ATOM   4637  C4B DPP   448      54.186  49.090  47.330  1.00  0.00           C
ATOM   4638  NC3 DPP   449       2.186 181.790  23.880  1.00  0.00           N
ATOM   4639  PO4 DPP   449       0.486 177.790  25.930  1.00  0.00           P
ATOM   4640  GL1 DPP   449       0.486 181.140  29.230  1.00  0.00            
ATOM   4641  GL2 DPP   449       1.986 184.590  28.130  1.00  0.00            
ATOM   4642  C1A DPP   449      -0.664 181.240  34.330  1.00  0.00           C
ATOM   4643  C2A DPP   449      -1.264 180.340  38.630  1.00  0.00           C
ATOM   4644  C3A DPP   449      -1.614 180.040  43.230  1.00  0.00           C
ATOM   4645  C4A DPP   449       0.536 183.140  45.480  1.00  0.00           C
ATOM   4646  C1B DPP   449       1.936 185.390  31.330  1.00  0.00           C
ATOM   4647  C2B DPP   449       2.086 185.140  36.180  1.00  0.00           C
ATOM   4648  C3B DPP   449       1.486 184.690  40.930  1.00  0.00           C
ATOM   4649  C4B DPP   449       2.086 187.540  42.280  1.00  0.00           C
ATOM   4650  NC3 DPP   450     212.486  39.990  24.780  1.00  0.00           N
ATOM   4651  PO4 DPP   450     208.936  37.790  23.180  1.00  0.00           P
ATOM   4652  GL1 DPP   450     211.036  34.690  26.530  1.00  0.00            
ATOM   4653  GL2 DPP   450     209.436  32.290  27.180  1.00  0.00            
ATOM   4654  C1A DPP   450     213.086  33.140  31.080  1.00  0.00           C
ATOM   4655  C2A DPP   450     215.836  31.290  34.230  1.00  0.00           C
ATOM   4656  C3A DPP   450     216.786  31.640  39.130  1.00  0.00           C
ATOM   4657  C4A DPP   450     215.936  32.990  42.780  1.00  0.00           C
ATOM   4658  C1B DPP   450     206.836  30.590  30.180  1.00  0.00           C
ATOM   4659  C2B DPP   450     204.986  27.740  34.130  1.00  0.00           C
ATOM   4660  C3B DPP   450     202.636  25.590  38.030  1.00  0.00           C
ATOM   4661  C4B DPP   450     201.136  22.290  40.680  1.00  0.00           C
ATOM   4662  NC3 DPP   451     118.586 105.490  23.430  1.00  0.00           N
ATOM   4663  PO4 DPP   451     118.686 106.840  27.030  1.00  0.00           P
ATOM   4664  GL1 DPP   451     119.386 106.290  31.480  1.00  0.00            
ATOM   4665  GL2 DPP   451     121.836 104.440  32.280  1.00  0.00            
ATOM   4666  C1A DPP   451     117.736 103.690  34.430  1.00  0.00           C
ATOM   4667  C2A DPP   451     115.736 103.690  37.680  1.00  0.00           C
ATOM   4668  C3A DPP   451     113.586 101.790  40.580  1.00  0.00           C
ATOM   4669  C4A DPP   451     112.036 100.090  44.680  1.00  0.00           C
ATOM   4670  C1B DPP   451     121.886 104.640  36.280  1.00  0.00           C
ATOM   4671  C2B DPP   451     122.336 102.990  40.530  1.00  0.00           C
ATOM   4672  C3B DPP   451     124.186 105.690  43.080  1.00  0.00           C
ATOM   4673  C4B DPP   451     125.686 106.090  47.080  1.00  0.00           C
ATOM   4674  NC3 DPP   452      33.386  60.290  31.030  1.00  0.00           N
ATOM   4675  PO4 DPP   452      38.486  59.590  30.580  1.00  0.00           P
ATOM   4676  GL1 DPP   452      37.436  57.490  33.980  1.00  0.00            
ATOM   4677  GL2 DPP   452      34.986  59.190  35.480  1.00  0.00            
ATOM   4678  C1A DPP   452      38.286  55.490  38.280  1.00  0.00           C
ATOM   4679  C2A DPP   452      36.936  53.890  41.680  1.00  0.00           C
ATOM   4680  C3A DPP   452      34.736  53.490  45.080  1.00  0.00           C
ATOM   4681  C4A DPP   452      32.286  51.690  46.980  1.00  0.00           C
ATOM   4682  C1B DPP   452      30.786  59.590  38.180  1.00  0.00           C
ATOM   4683  C2B DPP   452      28.536  60.090  41.730  1.00  0.00           C
ATOM   4684  C3B DPP   452      28.536  61.240  46.330  1.00  0.00           C
ATOM   4685  C4B DPP   452      28.036  64.090  49.380  1.00  0.00           C
ATOM   4686  NC3 DPP   453      50.736  17.540  25.380  1.00  0.00           N
ATOM   4687  PO4 DPP   453      48.286  14.790  25.330  1.00  0.00           P
ATOM   4688  GL1 DPP   453      47.736  15.340  29.030  1.00  0.00            
ATOM   4689  GL2 DPP   453      47.336  18.040  30.080  1.00  0.00            
ATOM   4690  C1A DPP   453      48.136  13.440  33.380  1.00  0.00           C
ATOM   4691  C2A DPP   453      48.936  11.240  35.830  1.00  0.00           C
ATOM   4692  C3A DPP   453      47.436  10.590  39.130  1.00  0.00           C
ATOM   4693  C4A DPP   453      45.836  10.440  43.730  1.00  0.00           C
ATOM   4694  C1B DPP   453      48.936  18.190  33.680  1.00  0.00           C
ATOM   4695  C2B DPP   453      50.636  16.040  36.830  1.00  0.00           C
ATOM   4696  C3B DPP   453      51.636  14.390  40.080  1.00  0.00           C
ATOM   4697  C4B DPP   453      52.886  14.090  43.780  1.00  0.00           C
ATOM   4698  NC3 DPP   454      96.636  66.440  16.430  1.00  0.00           N
ATOM   4699  PO4 DPP   454      93.636  69.490  18.330  1.00  0.00           P
ATOM   4700  GL1 DPP   454      93.036  67.790  21.530  1.00  0.00            
ATOM   4701  GL2 DPP   454      91.186  70.140  22.830  1.00  0.00            
ATOM   4702  C1A DPP   454      90.036  66.840  26.330  1.00  0.00           C
ATOM   4703  C2A DPP   454      90.686  67.740  30.630  1.00  0.00           C
ATOM   4704  C3A DPP   454      93.136  66.290  33.680  1.00  0.00           C
ATOM   4705  C4A DPP   454      94.286  67.640  37.680  1.00  0.00           C
ATOM   4706  C1B DPP   454      92.036  70.990  27.030  1.00  0.00           C
ATOM   4707  C2B DPP   454      95.786  70.440  29.730  1.00  0.00           C
ATOM   4708  C3B DPP   454      97.486  68.190  32.830  1.00  0.00           C
ATOM   4709  C4B DPP   454      99.536  68.590  36.730  1.00  0.00           C
ATOM   4710  NC3 DPP   455      47.386  10.540  27.930  1.00  0.00           N
ATOM   4711  PO4 DPP   455      50.036   7.940  25.530  1.00  0.00           P
ATOM   4712  GL1 DPP   455      52.836   6.540  28.080  1.00  0.00            
ATOM   4713  GL2 DPP   455      52.136   3.690  28.930  1.00  0.00            
ATOM   4714  C1A DPP   455      55.336   5.740  31.880  1.00  0.00           C
ATOM   4715  C2A DPP   455      55.286   5.390  36.880  1.00  0.00           C
ATOM   4716  C3A DPP   455      56.036   5.940  40.630  1.00  0.00           C
ATOM   4717  C4A DPP   455      53.786   6.140  43.580  1.00  0.00           C
ATOM   4718  C1B DPP   455      51.886   1.640  32.680  1.00  0.00           C
ATOM   4719  C2B DPP   455      52.686   1.040  37.030  1.00  0.00           C
ATOM   4720  C3B DPP   455      52.636   1.840  42.030  1.00  0.00           C
ATOM   4721  C4B DPP   455      53.386  -1.210  46.080  1.00  0.00           C
ATOM   4722  NC3 DPP   456     176.136 180.190  19.980  1.00  0.00           N
ATOM   4723  PO4 DPP   456     173.686 179.390  23.530  1.00  0.00           P
ATOM   4724  GL1 DPP   456     173.036 181.440  26.630  1.00  0.00            
ATOM   4725  GL2 DPP   456     169.236 181.340  27.730  1.00  0.00            
ATOM   4726  C1A DPP   456     174.586 183.890  29.530  1.00  0.00           C
ATOM   4727  C2A DPP   456     174.986 184.240  34.080  1.00  0.00           C
ATOM   4728  C3A DPP   456     175.236 186.040  39.180  1.00  0.00           C
ATOM   4729  C4A DPP   456     173.586 187.090  43.130  1.00  0.00           C
ATOM   4730  C1B DPP   456     169.486 181.790  32.230  1.00  0.00           C
ATOM   4731  C2B DPP   456     169.786 184.940  35.280  1.00  0.00           C
ATOM   4732  C3B DPP   456     170.686 187.190  38.430  1.00  0.00           C
ATOM   4733  C4B DPP   456     168.936 189.240  41.380  1.00  0.00           C
ATOM   4734  NC3 DPP   457     175.536 153.790  28.880  1.00  0.00           N
ATOM   4735  PO4 DPP   457     177.736 150.840  29.080  1.00  0.00           P
ATOM   4736  GL1 DPP   457     178.586 151.240  32.730  1.00  0.00            
ATOM   4737  GL2 DPP   457     176.236 152.340  34.030  1.00  0.00            
ATOM   4738  C1A DPP   457     180.536 149.690  36.180  1.00  0.00           C
ATOM   4739  C2A DPP   457     181.386 146.640  37.980  1.00  0.00           C
ATOM   4740  C3A DPP   457     182.786 146.940  42.280  1.00  0.00           C
ATOM   4741  C4A DPP   457     182.286 145.040  46.380  1.00  0.00           C
ATOM   4742  C1B DPP   457     179.486 153.990  37.680  1.00  0.00           C
ATOM   4743  C2B DPP   457     182.436 151.890  40.930  1.00  0.00           C
ATOM   4744  C3B DPP   457     184.286 150.240  45.680  1.00  0.00           C
ATOM   4745  C4B DPP   457     184.086 151.240  49.580  1.00  0.00           C
ATOM   4746  NC3 DPP   458     195.136 189.090  18.030  1.00  0.00           N
ATOM   4747  PO4 DPP   458     195.136 185.940  21.930  1.00  0.00           P
ATOM   4748  GL1 DPP   458     194.436 186.140  25.130  1.00  0.00            
ATOM   4749  GL2 DPP   458     194.336 184.440  28.380  1.00  0.00            
ATOM   4750  C1A DPP   458     194.936 189.190  28.130  1.00  0.00           C
ATOM   4751  C2A DPP   458     193.036 192.140  30.830  1.00  0.00           C
ATOM   4752  C3A DPP   458     192.086 195.690  33.080  1.00  0.00           C
ATOM   4753  C4A DPP   458     190.536 200.340  32.230  1.00  0.00           C
ATOM   4754  C1B DPP   458     193.286 186.290  31.780  1.00  0.00           C
ATOM   4755  C2B DPP   458     191.886 188.340  34.380  1.00  0.00           C
ATOM   4756  C3B DPP   458     195.136 191.590  36.130  1.00  0.00           C
ATOM   4757  C4B DPP   458     198.086 194.590  34.630  1.00  0.00           C
ATOM   4758  NC3 DPP   459      48.036  62.890  26.530  1.00  0.00           N
ATOM   4759  PO4 DPP   459      50.136  65.140  29.380  1.00  0.00           P
ATOM   4760  GL1 DPP   459      51.786  64.790  33.530  1.00  0.00            
ATOM   4761  GL2 DPP   459      54.286  65.890  34.430  1.00  0.00            
ATOM   4762  C1A DPP   459      51.836  63.890  38.430  1.00  0.00           C
ATOM   4763  C2A DPP   459      53.436  65.590  42.030  1.00  0.00           C
ATOM   4764  C3A DPP   459      55.786  68.590  45.030  1.00  0.00           C
ATOM   4765  C4A DPP   459      55.486  68.290  48.730  1.00  0.00           C
ATOM   4766  C1B DPP   459      56.936  66.540  37.680  1.00  0.00           C
ATOM   4767  C2B DPP   459      58.836  67.190  40.180  1.00  0.00           C
ATOM   4768  C3B DPP   459      60.586  67.940  43.530  1.00  0.00           C
ATOM   4769  C4B DPP   459      61.686  67.940  47.480  1.00  0.00           C
ATOM   4770  NC3 DPP   460     143.186 152.890  29.530  1.00  0.00           N
ATOM   4771  PO4 DPP   460     140.836 154.840  25.730  1.00  0.00           P
ATOM   4772  GL1 DPP   460     138.436 155.290  29.730  1.00  0.00            
ATOM   4773  GL2 DPP   460     135.886 156.090  29.280  1.00  0.00            
ATOM   4774  C1A DPP   460     137.886 152.240  33.480  1.00  0.00           C
ATOM   4775  C2A DPP   460     137.536 152.040  37.530  1.00  0.00           C
ATOM   4776  C3A DPP   460     136.136 154.440  41.930  1.00  0.00           C
ATOM   4777  C4A DPP   460     138.786 156.690  45.830  1.00  0.00           C
ATOM   4778  C1B DPP   460     136.386 159.490  32.230  1.00  0.00           C
ATOM   4779  C2B DPP   460     135.936 161.490  36.030  1.00  0.00           C
ATOM   4780  C3B DPP   460     135.086 166.290  37.030  1.00  0.00           C
ATOM   4781  C4B DPP   460     136.636 169.840  38.980  1.00  0.00           C
ATOM   4782  NC3 DPP   461     127.686 155.940  21.230  1.00  0.00           N
ATOM   4783  PO4 DPP   461     131.336 154.640  24.380  1.00  0.00           P
ATOM   4784  GL1 DPP   461     128.686 153.740  27.980  1.00  0.00            
ATOM   4785  GL2 DPP   461     125.736 155.540  28.030  1.00  0.00            
ATOM   4786  C1A DPP   461     127.436 154.540  32.830  1.00  0.00           C
ATOM   4787  C2A DPP   461     127.086 156.240  36.930  1.00  0.00           C
ATOM   4788  C3A DPP   461     126.386 158.340  41.330  1.00  0.00           C
ATOM   4789  C4A DPP   461     123.036 159.040  45.230  1.00  0.00           C
ATOM   4790  C1B DPP   461     126.186 158.940  30.580  1.00  0.00           C
ATOM   4791  C2B DPP   461     126.636 162.340  31.930  1.00  0.00           C
ATOM   4792  C3B DPP   461     126.386 166.140  33.330  1.00  0.00           C
ATOM   4793  C4B DPP   461     128.886 170.390  32.880  1.00  0.00           C
ATOM   4794  NC3 DPP   462      93.686 195.190  14.280  1.00  0.00           N
ATOM   4795  PO4 DPP   462      91.636 197.890  16.480  1.00  0.00           P
ATOM   4796  GL1 DPP   462      89.986 199.240  20.530  1.00  0.00            
ATOM   4797  GL2 DPP   462      91.386 196.440  21.530  1.00  0.00            
ATOM   4798  C1A DPP   462      89.686 198.790  24.880  1.00  0.00           C
ATOM   4799  C2A DPP   462      90.086 197.090  29.080  1.00  0.00           C
ATOM   4800  C3A DPP   462      89.486 195.990  32.980  1.00  0.00           C
ATOM   4801  C4A DPP   462      88.536 197.540  36.080  1.00  0.00           C
ATOM   4802  C1B DPP   462      95.536 198.440  23.830  1.00  0.00           C
ATOM   4803  C2B DPP   462      97.436 198.140  27.230  1.00  0.00           C
ATOM   4804  C3B DPP   462      97.536 198.140  30.980  1.00  0.00           C
ATOM   4805  C4B DPP   462      93.786 198.040  33.080  1.00  0.00           C
ATOM   4806  NC3 DPP   463      72.536   3.190  20.880  1.00  0.00           N
ATOM   4807  PO4 DPP   463      75.936   5.490  20.080  1.00  0.00           P
ATOM   4808  GL1 DPP   463      78.286   5.440  23.330  1.00  0.00            
ATOM   4809  GL2 DPP   463      77.086   4.090  25.880  1.00  0.00            
ATOM   4810  C1A DPP   463      81.786   6.140  24.480  1.00  0.00           C
ATOM   4811  C2A DPP   463      83.986   9.740  26.930  1.00  0.00           C
ATOM   4812  C3A DPP   463      84.586  14.040  28.930  1.00  0.00           C
ATOM   4813  C4A DPP   463      85.536  15.640  33.480  1.00  0.00           C
ATOM   4814  C1B DPP   463      79.286   5.840  29.530  1.00  0.00           C
ATOM   4815  C2B DPP   463      82.436   8.890  31.880  1.00  0.00           C
ATOM   4816  C3B DPP   463      82.336  12.040  33.180  1.00  0.00           C
ATOM   4817  C4B DPP   463      82.436  14.190  37.580  1.00  0.00           C
ATOM   4818  NC3 DPP   464     108.386 174.090  20.030  1.00  0.00           N
ATOM   4819  PO4 DPP   464     107.386 178.990  19.130  1.00  0.00           P
ATOM   4820  GL1 DPP   464     106.636 177.290  23.530  1.00  0.00            
ATOM   4821  GL2 DPP   464     107.936 174.540  26.230  1.00  0.00            
ATOM   4822  C1A DPP   464     107.286 179.140  27.930  1.00  0.00           C
ATOM   4823  C2A DPP   464     107.336 179.990  32.430  1.00  0.00           C
ATOM   4824  C3A DPP   464     105.236 179.840  35.780  1.00  0.00           C
ATOM   4825  C4A DPP   464     101.586 178.490  38.030  1.00  0.00           C
ATOM   4826  C1B DPP   464     109.386 175.090  29.980  1.00  0.00           C
ATOM   4827  C2B DPP   464     109.586 175.190  34.630  1.00  0.00           C
ATOM   4828  C3B DPP   464     108.236 174.290  39.630  1.00  0.00           C
ATOM   4829  C4B DPP   464     105.686 170.390  39.580  1.00  0.00           C
ATOM   4830  NC3 DPP   465      65.386  48.340  19.580  1.00  0.00           N
ATOM   4831  PO4 DPP   465      68.386  48.090  22.080  1.00  0.00           P
ATOM   4832  GL1 DPP   465      70.336  50.840  24.530  1.00  0.00            
ATOM   4833  GL2 DPP   465      72.286  49.290  26.630  1.00  0.00            
ATOM   4834  C1A DPP   465      70.286  53.490  28.130  1.00  0.00           C
ATOM   4835  C2A DPP   465      71.336  53.740  32.280  1.00  0.00           C
ATOM   4836  C3A DPP   465      71.886  52.940  36.230  1.00  0.00           C
ATOM   4837  C4A DPP   465      74.186  53.890  39.530  1.00  0.00           C
ATOM   4838  C1B DPP   465      72.986  49.090  30.230  1.00  0.00           C
ATOM   4839  C2B DPP   465      74.136  49.790  33.430  1.00  0.00           C
ATOM   4840  C3B DPP   465      73.136  48.190  37.080  1.00  0.00           C
ATOM   4841  C4B DPP   465      73.036  46.590  41.330  1.00  0.00           C
ATOM   4842  NC3 DPP   466      83.386  51.390  21.130  1.00  0.00           N
ATOM   4843  PO4 DPP   466      82.786  46.690  21.130  1.00  0.00           P
ATOM   4844  GL1 DPP   466      81.386  47.040  24.830  1.00  0.00            
ATOM   4845  GL2 DPP   466      79.636  44.440  26.180  1.00  0.00            
ATOM   4846  C1A DPP   466      82.836  47.790  28.530  1.00  0.00           C
ATOM   4847  C2A DPP   466      83.386  48.040  33.180  1.00  0.00           C
ATOM   4848  C3A DPP   466      84.836  51.740  37.280  1.00  0.00           C
ATOM   4849  C4A DPP   466      86.636  51.240  41.330  1.00  0.00           C
ATOM   4850  C1B DPP   466      80.336  43.590  30.380  1.00  0.00           C
ATOM   4851  C2B DPP   466      80.736  42.390  33.030  1.00  0.00           C
ATOM   4852  C3B DPP   466      84.286  43.140  35.180  1.00  0.00           C
ATOM   4853  C4B DPP   466      88.086  42.390  36.180  1.00  0.00           C
ATOM   4854  NC3 DPP   467     203.986 157.140  24.380  1.00  0.00           N
ATOM   4855  PO4 DPP   467     206.036 157.940  27.580  1.00  0.00           P
ATOM   4856  GL1 DPP   467     207.786 157.740  32.780  1.00  0.00            
ATOM   4857  GL2 DPP   467     211.286 157.590  34.030  1.00  0.00            
ATOM   4858  C1A DPP   467     206.736 159.740  36.880  1.00  0.00           C
ATOM   4859  C2A DPP   467     206.286 159.490  42.480  1.00  0.00           C
ATOM   4860  C3A DPP   467     204.886 158.990  46.680  1.00  0.00           C
ATOM   4861  C4A DPP   467     202.386 159.140  50.780  1.00  0.00           C
ATOM   4862  C1B DPP   467     211.236 158.840  39.030  1.00  0.00           C
ATOM   4863  C2B DPP   467     210.986 157.640  43.380  1.00  0.00           C
ATOM   4864  C3B DPP   467     209.586 159.040  47.330  1.00  0.00           C
ATOM   4865  C4B DPP   467     208.536 156.490  50.180  1.00  0.00           C
ATOM   4866  NC3 DPP   468     159.236   5.790  14.580  1.00  0.00           N
ATOM   4867  PO4 DPP   468     163.886   6.640  13.830  1.00  0.00           P
ATOM   4868  GL1 DPP   468     162.436   7.840  18.480  1.00  0.00            
ATOM   4869  GL2 DPP   468     159.936   8.840  18.530  1.00  0.00            
ATOM   4870  C1A DPP   468     164.236   7.290  23.280  1.00  0.00           C
ATOM   4871  C2A DPP   468     163.736   7.840  27.280  1.00  0.00           C
ATOM   4872  C3A DPP   468     161.636  10.140  29.680  1.00  0.00           C
ATOM   4873  C4A DPP   468     163.036  12.440  33.030  1.00  0.00           C
ATOM   4874  C1B DPP   468     159.686   9.040  22.980  1.00  0.00           C
ATOM   4875  C2B DPP   468     156.536  11.040  25.930  1.00  0.00           C
ATOM   4876  C3B DPP   468     153.436  13.640  27.630  1.00  0.00           C
ATOM   4877  C4B DPP   468     150.986  14.340  31.180  1.00  0.00           C
ATOM   4878  NC3 DPP   469     133.836 129.590  28.530  1.00  0.00           N
ATOM   4879  PO4 DPP   469     136.336 132.990  30.880  1.00  0.00           P
ATOM   4880  GL1 DPP   469     137.186 132.990  34.980  1.00  0.00            
ATOM   4881  GL2 DPP   469     136.586 136.090  35.580  1.00  0.00            
ATOM   4882  C1A DPP   469     139.686 133.340  39.480  1.00  0.00           C
ATOM   4883  C2A DPP   469     142.036 132.840  44.180  1.00  0.00           C
ATOM   4884  C3A DPP   469     144.036 134.590  47.530  1.00  0.00           C
ATOM   4885  C4A DPP   469     146.286 132.390  51.780  1.00  0.00           C
ATOM   4886  C1B DPP   469     137.786 139.640  37.780  1.00  0.00           C
ATOM   4887  C2B DPP   469     137.536 141.940  42.230  1.00  0.00           C
ATOM   4888  C3B DPP   469     138.536 141.840  45.980  1.00  0.00           C
ATOM   4889  C4B DPP   469     142.236 142.590  48.530  1.00  0.00           C
ATOM   4890  NC3 DPP   470      29.586  39.590  24.580  1.00  0.00           N
ATOM   4891  PO4 DPP   470      33.136  43.490  24.980  1.00  0.00           P
ATOM   4892  GL1 DPP   470      34.186  41.740  29.430  1.00  0.00            
ATOM   4893  GL2 DPP   470      37.936  40.890  31.180  1.00  0.00            
ATOM   4894  C1A DPP   470      33.486  40.040  33.330  1.00  0.00           C
ATOM   4895  C2A DPP   470      34.336  39.090  37.930  1.00  0.00           C
ATOM   4896  C3A DPP   470      33.136  39.040  42.130  1.00  0.00           C
ATOM   4897  C4A DPP   470      35.036  38.590  47.230  1.00  0.00           C
ATOM   4898  C1B DPP   470      38.436  39.940  35.680  1.00  0.00           C
ATOM   4899  C2B DPP   470      39.886  41.090  38.780  1.00  0.00           C
ATOM   4900  C3B DPP   470      38.486  38.540  42.730  1.00  0.00           C
ATOM   4901  C4B DPP   470      36.286  34.840  44.330  1.00  0.00           C
ATOM   4902  NC3 DPP   471     112.736 164.890  20.680  1.00  0.00           N
ATOM   4903  PO4 DPP   471     110.886 169.290  19.730  1.00  0.00           P
ATOM   4904  GL1 DPP   471     110.086 169.590  23.280  1.00  0.00            
ATOM   4905  GL2 DPP   471     107.186 170.090  23.880  1.00  0.00            
ATOM   4906  C1A DPP   471     109.736 169.140  28.180  1.00  0.00           C
ATOM   4907  C2A DPP   471     110.086 170.190  31.680  1.00  0.00           C
ATOM   4908  C3A DPP   471     110.036 170.290  36.130  1.00  0.00           C
ATOM   4909  C4A DPP   471     111.036 168.590  40.180  1.00  0.00           C
ATOM   4910  C1B DPP   471     104.086 172.490  24.580  1.00  0.00           C
ATOM   4911  C2B DPP   471     102.436 176.440  27.080  1.00  0.00           C
ATOM   4912  C3B DPP   471      98.336 179.290  28.230  1.00  0.00           C
ATOM   4913  C4B DPP   471      95.636 179.890  31.230  1.00  0.00           C
ATOM   4914  NC3 DPP   472     168.686 148.940  27.180  1.00  0.00           N
ATOM   4915  PO4 DPP   472     170.836 152.390  30.080  1.00  0.00           P
ATOM   4916  GL1 DPP   472     169.086 152.440  33.830  1.00  0.00            
ATOM   4917  GL2 DPP   472     170.036 153.740  36.480  1.00  0.00            
ATOM   4918  C1A DPP   472     167.436 149.640  36.630  1.00  0.00           C
ATOM   4919  C2A DPP   472     167.136 148.790  40.780  1.00  0.00           C
ATOM   4920  C3A DPP   472     169.086 149.740  44.730  1.00  0.00           C
ATOM   4921  C4A DPP   472     169.586 150.090  49.280  1.00  0.00           C
ATOM   4922  C1B DPP   472     170.336 152.490  40.630  1.00  0.00           C
ATOM   4923  C2B DPP   472     171.636 154.440  44.080  1.00  0.00           C
ATOM   4924  C3B DPP   472     170.086 154.940  48.080  1.00  0.00           C
ATOM   4925  C4B DPP   472     166.036 156.790  51.330  1.00  0.00           C
ATOM   4926  NC3 DPP   473     107.336 152.640  26.530  1.00  0.00           N
ATOM   4927  PO4 DPP   473     110.986 156.390  25.780  1.00  0.00           P
ATOM   4928  GL1 DPP   473     110.586 155.340  30.080  1.00  0.00            
ATOM   4929  GL2 DPP   473     113.486 156.690  31.580  1.00  0.00            
ATOM   4930  C1A DPP   473     109.586 154.740  34.230  1.00  0.00           C
ATOM   4931  C2A DPP   473     108.486 154.690  37.580  1.00  0.00           C
ATOM   4932  C3A DPP   473     106.486 158.190  40.880  1.00  0.00           C
ATOM   4933  C4A DPP   473     107.286 160.090  44.280  1.00  0.00           C
ATOM   4934  C1B DPP   473     114.186 157.940  35.630  1.00  0.00           C
ATOM   4935  C2B DPP   473     115.436 158.640  40.080  1.00  0.00           C
ATOM   4936  C3B DPP   473     114.236 160.390  43.980  1.00  0.00           C
ATOM   4937  C4B DPP   473     115.286 163.440  47.280  1.00  0.00           C
ATOM   4938  NC3 DPP   474      15.536  21.140  20.330  1.00  0.00           N
ATOM   4939  PO4 DPP   474      18.536  19.940  23.930  1.00  0.00           P
ATOM   4940  GL1 DPP   474      19.186  19.340  29.930  1.00  0.00            
ATOM   4941  GL2 DPP   474      21.286  18.690  31.680  1.00  0.00            
ATOM   4942  C1A DPP   474      17.786  20.390  34.830  1.00  0.00           C
ATOM   4943  C2A DPP   474      18.086  20.490  38.530  1.00  0.00           C
ATOM   4944  C3A DPP   474      16.786  21.890  42.830  1.00  0.00           C
ATOM   4945  C4A DPP   474      16.036  23.340  46.530  1.00  0.00           C
ATOM   4946  C1B DPP   474      22.836  20.290  35.930  1.00  0.00           C
ATOM   4947  C2B DPP   474      23.036  21.240  40.080  1.00  0.00           C
ATOM   4948  C3B DPP   474      22.186  23.690  43.830  1.00  0.00           C
ATOM   4949  C4B DPP   474      20.436  23.790  47.830  1.00  0.00           C
ATOM   4950  NC3 DPP   475      55.436  54.890  17.830  1.00  0.00           N
ATOM   4951  PO4 DPP   475      59.136  55.340  21.080  1.00  0.00           P
ATOM   4952  GL1 DPP   475      58.586  55.190  26.530  1.00  0.00            
ATOM   4953  GL2 DPP   475      58.836  58.140  29.030  1.00  0.00            
ATOM   4954  C1A DPP   475      59.436  53.040  30.580  1.00  0.00           C
ATOM   4955  C2A DPP   475      59.586  54.240  34.980  1.00  0.00           C
ATOM   4956  C3A DPP   475      60.236  53.840  38.330  1.00  0.00           C
ATOM   4957  C4A DPP   475      60.886  50.390  41.780  1.00  0.00           C
ATOM   4958  C1B DPP   475      60.236  58.590  32.480  1.00  0.00           C
ATOM   4959  C2B DPP   475      60.486  58.940  37.330  1.00  0.00           C
ATOM   4960  C3B DPP   475      63.836  58.340  39.880  1.00  0.00           C
ATOM   4961  C4B DPP   475      62.336  56.090  43.080  1.00  0.00           C
ATOM   4962  NC3 DPP   476      73.836  -3.810  18.880  1.00  0.00           N
ATOM   4963  PO4 DPP   476      73.886  -1.260  21.480  1.00  0.00           P
ATOM   4964  GL1 DPP   476      71.336  -0.110  24.080  1.00  0.00            
ATOM   4965  GL2 DPP   476      71.786   3.940  25.280  1.00  0.00            
ATOM   4966  C1A DPP   476      68.936   0.640  28.080  1.00  0.00           C
ATOM   4967  C2A DPP   476      66.336   2.040  29.080  1.00  0.00           C
ATOM   4968  C3A DPP   476      65.586   3.790  32.730  1.00  0.00           C
ATOM   4969  C4A DPP   476      67.486   3.890  37.480  1.00  0.00           C
ATOM   4970  C1B DPP   476      73.986   1.940  28.630  1.00  0.00           C
ATOM   4971  C2B DPP   476      76.036   2.740  31.480  1.00  0.00           C
ATOM   4972  C3B DPP   476      75.686   0.090  34.630  1.00  0.00           C
ATOM   4973  C4B DPP   476      78.336  -1.910  37.930  1.00  0.00           C
ATOM   4974  NC3 DPP   477      17.586   6.340  22.630  1.00  0.00           N
ATOM   4975  PO4 DPP   477      21.586   3.440  22.030  1.00  0.00           P
ATOM   4976  GL1 DPP   477      19.586   2.490  25.780  1.00  0.00            
ATOM   4977  GL2 DPP   477      21.186   3.740  28.480  1.00  0.00            
ATOM   4978  C1A DPP   477      19.836  -1.310  28.180  1.00  0.00           C
ATOM   4979  C2A DPP   477      19.086  -1.710  32.030  1.00  0.00           C
ATOM   4980  C3A DPP   477      17.936  -1.910  37.730  1.00  0.00           C
ATOM   4981  C4A DPP   477      20.636  -1.660  41.730  1.00  0.00           C
ATOM   4982  C1B DPP   477      22.586   1.390  31.930  1.00  0.00           C
ATOM   4983  C2B DPP   477      21.386   1.690  36.030  1.00  0.00           C
ATOM   4984  C3B DPP   477      23.686   3.590  39.080  1.00  0.00           C
ATOM   4985  C4B DPP   477      23.786   6.690  41.680  1.00  0.00           C
ATOM   4986  NC3 DPP   478      92.036  50.640  18.080  1.00  0.00           N
ATOM   4987  PO4 DPP   478      94.936  54.690  18.130  1.00  0.00           P
ATOM   4988  GL1 DPP   478      94.436  56.740  22.080  1.00  0.00            
ATOM   4989  GL2 DPP   478      93.086  59.440  21.780  1.00  0.00            
ATOM   4990  C1A DPP   478      93.136  56.840  26.230  1.00  0.00           C
ATOM   4991  C2A DPP   478      95.936  54.740  29.680  1.00  0.00           C
ATOM   4992  C3A DPP   478      98.086  53.940  33.580  1.00  0.00           C
ATOM   4993  C4A DPP   478     100.936  52.340  35.630  1.00  0.00           C
ATOM   4994  C1B DPP   478      96.036  60.890  24.530  1.00  0.00           C
ATOM   4995  C2B DPP   478      98.236  59.940  28.430  1.00  0.00           C
ATOM   4996  C3B DPP   478      99.086  58.840  32.930  1.00  0.00           C
ATOM   4997  C4B DPP   478      97.586  57.990  36.530  1.00  0.00           C
ATOM   4998  NC3 DPP   479     206.386 205.090  18.030  1.00  0.00           N
ATOM   4999  PO4 DPP   479     208.836 208.040  19.330  1.00  0.00           P
ATOM   5000  GL1 DPP   479     209.586 207.690  23.780  1.00  0.00            
ATOM   5001  GL2 DPP   479     207.486 208.590  25.780  1.00  0.00            
ATOM   5002  C1A DPP   479     210.886 208.990  29.030  1.00  0.00           C
ATOM   5003  C2A DPP   479     211.086 208.990  32.880  1.00  0.00           C
ATOM   5004  C3A DPP   479     209.386 208.590  36.880  1.00  0.00           C
ATOM   5005  C4A DPP   479     206.636 209.840  40.480  1.00  0.00           C
ATOM   5006  C1B DPP   479     205.436 207.940  29.830  1.00  0.00           C
ATOM   5007  C2B DPP   479     204.786 206.840  33.830  1.00  0.00           C
ATOM   5008  C3B DPP   479     202.736 207.740  37.380  1.00  0.00           C
ATOM   5009  C4B DPP   479     198.736 207.890  40.530  1.00  0.00           C
ATOM   5010  NC3 DPP   480     204.236 178.640  23.280  1.00  0.00           N
ATOM   5011  PO4 DPP   480     206.786 179.690  26.880  1.00  0.00           P
ATOM   5012  GL1 DPP   480     207.586 177.040  30.430  1.00  0.00            
ATOM   5013  GL2 DPP   480     204.786 175.290  31.630  1.00  0.00            
ATOM   5014  C1A DPP   480     209.336 175.990  34.080  1.00  0.00           C
ATOM   5015  C2A DPP   480     210.136 175.490  38.080  1.00  0.00           C
ATOM   5016  C3A DPP   480     208.236 174.440  41.980  1.00  0.00           C
ATOM   5017  C4A DPP   480     208.486 172.240  45.830  1.00  0.00           C
ATOM   5018  C1B DPP   480     203.486 174.490  36.080  1.00  0.00           C
ATOM   5019  C2B DPP   480     202.986 174.590  40.230  1.00  0.00           C
ATOM   5020  C3B DPP   480     202.936 174.940  44.830  1.00  0.00           C
ATOM   5021  C4B DPP   480     204.136 176.590  48.830  1.00  0.00           C
ATOM   5022  NC3 DPP   481      81.486 196.190  17.330  1.00  0.00           N
ATOM   5023  PO4 DPP   481      80.886 199.290  20.430  1.00  0.00           P
ATOM   5024  GL1 DPP   481      81.836 197.290  24.230  1.00  0.00            
ATOM   5025  GL2 DPP   481      84.786 196.040  22.530  1.00  0.00            
ATOM   5026  C1A DPP   481      79.186 195.990  26.130  1.00  0.00           C
ATOM   5027  C2A DPP   481      80.286 194.290  29.180  1.00  0.00           C
ATOM   5028  C3A DPP   481      80.636 195.090  33.980  1.00  0.00           C
ATOM   5029  C4A DPP   481      79.336 194.590  38.430  1.00  0.00           C
ATOM   5030  C1B DPP   481      84.536 194.190  26.680  1.00  0.00           C
ATOM   5031  C2B DPP   481      85.286 195.590  30.180  1.00  0.00           C
ATOM   5032  C3B DPP   481      84.386 198.240  33.180  1.00  0.00           C
ATOM   5033  C4B DPP   481      83.836 196.540  37.380  1.00  0.00           C
ATOM   5034  NC3 DPP   482      99.286 161.990  23.030  1.00  0.00           N
ATOM   5035  PO4 DPP   482     101.886 159.790  25.830  1.00  0.00           P
ATOM   5036  GL1 DPP   482      99.886 161.290  29.180  1.00  0.00            
ATOM   5037  GL2 DPP   482      97.636 162.790  28.080  1.00  0.00            
ATOM   5038  C1A DPP   482     100.036 161.340  34.280  1.00  0.00           C
ATOM   5039  C2A DPP   482      98.836 161.190  37.580  1.00  0.00           C
ATOM   5040  C3A DPP   482     100.836 164.390  39.580  1.00  0.00           C
ATOM   5041  C4A DPP   482     101.736 166.840  42.780  1.00  0.00           C
ATOM   5042  C1B DPP   482      98.686 165.440  31.380  1.00  0.00           C
ATOM   5043  C2B DPP   482      99.936 166.490  34.780  1.00  0.00           C
ATOM   5044  C3B DPP   482     101.136 169.440  38.080  1.00  0.00           C
ATOM   5045  C4B DPP   482     100.486 171.690  41.430  1.00  0.00           C
ATOM   5046  NC3 DPP   483      25.086   0.590  24.280  1.00  0.00           N
ATOM   5047  PO4 DPP   483      29.836   2.340  23.930  1.00  0.00           P
ATOM   5048  GL1 DPP   483      27.936   3.190  28.080  1.00  0.00            
ATOM   5049  GL2 DPP   483      27.786   0.140  29.530  1.00  0.00            
ATOM   5050  C1A DPP   483      25.586   5.740  30.380  1.00  0.00           C
ATOM   5051  C2A DPP   483      23.236   6.290  34.430  1.00  0.00           C
ATOM   5052  C3A DPP   483      21.786  10.440  35.630  1.00  0.00           C
ATOM   5053  C4A DPP   483      19.686  12.040  33.030  1.00  0.00           C
ATOM   5054  C1B DPP   483      26.936  -1.310  33.180  1.00  0.00           C
ATOM   5055  C2B DPP   483      26.086  -0.760  37.480  1.00  0.00           C
ATOM   5056  C3B DPP   483      26.186  -1.660  41.630  1.00  0.00           C
ATOM   5057  C4B DPP   483      25.136  -2.160  45.480  1.00  0.00           C
ATOM   5058  NC3 DPP   484     179.086 100.840  27.130  1.00  0.00           N
ATOM   5059  PO4 DPP   484     177.686 102.640  31.130  1.00  0.00           P
ATOM   5060  GL1 DPP   484     178.686 105.740  32.180  1.00  0.00            
ATOM   5061  GL2 DPP   484     180.386 105.690  35.080  1.00  0.00
[truncated: 3,974,739 more chars]
