# Supplementary material for: Data showing the lipid conformations and membrane binding behaviors of beta-amyloid fibrils in phase-separated cholesterol-enriched lipid domains with and without glycolipid and oxidized cholesterol from coarse-grained molecular dynamics simulations
Source: Data Brief. 2020 Apr 19;30:105496. doi: 10.1016/j.dib.2020.105496 (PMC7186522; doi:10.1016/j.dib.2020.105496)
Supplement: Supplementary file 1 [file mmc1.zip › Supplementary-Data/S08-12/P1-ABCDE-2.pdb]

TITLE     P1-ABCDE system t= 20000000.00000
REMARK    THIS IS A SIMULATION BOX
CRYST1  227.038  228.802  124.669  90.00  90.00  90.00 P 1           1
MODEL        1
ATOM      1  BB  LEU     1     102.628 104.328  62.690  1.00  0.00           B
ATOM      2  SC1 LEU     1     101.178 102.728  61.140  1.00  0.00           S
ATOM      3  BB  VAL     2     101.128 106.078  65.690  1.00  0.00           B
ATOM      4  SC1 VAL     2      99.828 106.728  67.040  1.00  0.00           S
ATOM      5  BB  PHE     3     102.278 109.428  64.440  1.00  0.00           B
ATOM      6  SC1 PHE     3     103.828 110.328  61.790  1.00  0.00           S
ATOM      7  SC2 PHE     3     102.278 108.578  61.240  1.00  0.00           S
ATOM      8  SC3 PHE     3     102.628 110.378  59.690  1.00  0.00           S
ATOM      9  BB  PHE     4     103.178 112.528  66.390  1.00  0.00           B
ATOM     10  SC1 PHE     4     101.528 111.228  69.390  1.00  0.00           S
ATOM     11  SC2 PHE     4     100.278 112.528  67.840  1.00  0.00           S
ATOM     12  SC3 PHE     4      99.178 111.378  69.640  1.00  0.00           S
ATOM     13  BB  ALA     5     105.478 114.478  64.190  1.00  0.00           B
ATOM     14  BB  GLU     6     103.728 117.778  64.840  1.00  0.00           B
ATOM     15  SC1 GLU     6     101.028 116.628  63.890  1.00  0.00           S
ATOM     16  BB  ASP     7     103.378 121.528  65.040  1.00  0.00           B
ATOM     17  SC1 ASP     7     101.728 122.478  63.340  1.00  0.00           S
ATOM     18  BB  VAL     8     103.728 123.778  68.090  1.00  0.00           B
ATOM     19  SC1 VAL     8     102.878 123.578  69.890  1.00  0.00           S
ATOM     20  BB  GLY     9     103.828 126.828  65.890  1.00  0.00           B
ATOM     21  BB  SER    10     104.678 130.178  67.340  1.00  0.00           B
ATOM     22  SC1 SER    10     103.978 130.678  69.090  1.00  0.00           S
ATOM     23  BB  ASN    11     103.778 131.628  63.940  1.00  0.00           B
ATOM     24  SC1 ASN    11     103.378 133.878  64.890  1.00  0.00           S
ATOM     25  BB  LYS    12     106.178 131.228  60.940  1.00  0.00           B
ATOM     26  SC1 LYS    12     106.578 133.628  61.190  1.00  0.00           S
ATOM     27  SC2 LYS    12     107.078 136.428  60.590  1.00  0.00           S
ATOM     28  BB  GLY    13     105.578 128.378  58.490  1.00  0.00           B
ATOM     29  BB  ALA    14     106.778 130.478  55.590  1.00  0.00           B
ATOM     30  BB  ILE    15     107.828 127.878  52.940  1.00  0.00           B
ATOM     31  SC1 ILE    15     109.028 129.428  51.490  1.00  0.00           S
ATOM     32  BB  ILE    16     108.678 124.428  54.090  1.00  0.00           B
ATOM     33  SC1 ILE    16     109.828 123.678  51.990  1.00  0.00           S
ATOM     34  BB  GLY    17     106.578 122.328  56.440  1.00  0.00           B
ATOM     35  BB  LEU    18     105.128 118.878  55.640  1.00  0.00           B
ATOM     36  SC1 LEU    18     106.278 117.928  53.440  1.00  0.00           S
ATOM     37  BB  MET    19     104.878 115.578  57.390  1.00  0.00           B
ATOM     38  SC1 MET    19     103.228 115.728  59.240  1.00  0.00           S
ATOM     39  BB  VAL    20     104.628 112.828  54.790  1.00  0.00           B
ATOM     40  SC1 VAL    20     104.128 113.678  53.040  1.00  0.00           S
ATOM     41  BB  GLY    21     104.078 109.128  55.040  1.00  0.00           B
ATOM     42  BB  GLY    22     102.978 105.928  56.840  1.00  0.00           B
ATOM     43  BB  VAL    23     102.478 102.728  54.940  1.00  0.00           B
ATOM     44  SC1 VAL    23     102.378 102.728  52.940  1.00  0.00           S
ATOM     45  BB  VAL    24     101.228  99.328  56.290  1.00  0.00           B
ATOM     46  SC1 VAL    24      99.478  98.728  57.040  1.00  0.00           S
ATOM     47  BB  ILE    25     102.778  96.828  53.840  1.00  0.00           B
ATOM     48  SC1 ILE    25     103.228  98.378  52.040  1.00  0.00           S
ATOM     49  BB  ALA    26     102.628  93.378  55.290  1.00  0.00           B
ATOM     50  BB  LEU    27     105.628 102.278  66.690  1.00  0.00           B
ATOM     51  SC1 LEU    27     104.378 100.178  67.790  1.00  0.00           S
ATOM     52  BB  VAL    28     104.428 105.278  68.690  1.00  0.00           B
ATOM     53  SC1 VAL    28     103.428 106.028  70.240  1.00  0.00           S
ATOM     54  BB  PHE    29     105.828 108.478  67.090  1.00  0.00           B
ATOM     55  SC1 PHE    29     107.428 109.628  64.340  1.00  0.00           S
ATOM     56  SC2 PHE    29     106.778 107.428  63.740  1.00  0.00           S
ATOM     57  SC3 PHE    29     108.278 108.678  62.290  1.00  0.00           S
ATOM     58  BB  PHE    30     106.678 111.528  69.090  1.00  0.00           B
ATOM     59  SC1 PHE    30     105.528 111.628  71.990  1.00  0.00           S
ATOM     60  SC2 PHE    30     106.628 109.528  72.390  1.00  0.00           S
ATOM     61  SC3 PHE    30     104.428 109.928  73.240  1.00  0.00           S
ATOM     62  BB  ALA    31     108.078 114.078  66.590  1.00  0.00           B
ATOM     63  BB  GLU    32     106.978 117.228  68.490  1.00  0.00           B
ATOM     64  SC1 GLU    32     104.078 116.028  69.740  1.00  0.00           S
ATOM     65  BB  ASP    33     108.528 120.378  67.140  1.00  0.00           B
ATOM     66  SC1 ASP    33     108.028 121.378  64.840  1.00  0.00           S
ATOM     67  BB  VAL    34     108.278 123.078  69.790  1.00  0.00           B
ATOM     68  SC1 VAL    34     107.678 122.678  71.640  1.00  0.00           S
ATOM     69  BB  GLY    35     109.128 125.528  67.140  1.00  0.00           B
ATOM     70  BB  SER    36     108.278 129.028  68.290  1.00  0.00           B
ATOM     71  SC1 SER    36     108.678 129.978  69.940  1.00  0.00           S
ATOM     72  BB  ASN    37     108.928 131.128  65.190  1.00  0.00           B
ATOM     73  SC1 ASN    37     108.378 133.528  65.340  1.00  0.00           S
ATOM     74  BB  LYS    38     109.978 128.578  62.540  1.00  0.00           B
ATOM     75  SC1 LYS    38     108.978 126.278  62.540  1.00  0.00           S
ATOM     76  SC2 LYS    38     106.228 124.928  61.840  1.00  0.00           S
ATOM     77  BB  GLY    39     109.278 129.878  59.140  1.00  0.00           B
ATOM     78  BB  ALA    40     111.828 130.078  56.340  1.00  0.00           B
ATOM     79  BB  ILE    41     113.178 127.128  54.490  1.00  0.00           B
ATOM     80  SC1 ILE    41     113.828 127.428  52.390  1.00  0.00           S
ATOM     81  BB  ILE    42     112.528 124.028  56.540  1.00  0.00           B
ATOM     82  SC1 ILE    42     111.628 125.328  58.340  1.00  0.00           S
ATOM     83  BB  GLY    43     111.878 120.378  55.590  1.00  0.00           B
ATOM     84  BB  LEU    44     109.578 117.828  57.140  1.00  0.00           B
ATOM     85  SC1 LEU    44     108.928 117.028  59.590  1.00  0.00           S
ATOM     86  BB  MET    45     109.628 114.328  55.740  1.00  0.00           B
ATOM     87  SC1 MET    45     110.328 114.578  52.890  1.00  0.00           S
ATOM     88  BB  VAL    46     108.878 111.578  58.140  1.00  0.00           B
ATOM     89  SC1 VAL    46     107.378 112.278  59.240  1.00  0.00           S
ATOM     90  BB  GLY    47     108.578 108.028  56.940  1.00  0.00           B
ATOM     91  BB  GLY    48     106.378 105.378  58.390  1.00  0.00           B
ATOM     92  BB  VAL    49     106.178 102.478  55.940  1.00  0.00           B
ATOM     93  SC1 VAL    49     107.328 103.278  54.540  1.00  0.00           S
ATOM     94  BB  VAL    50     106.728  99.078  57.590  1.00  0.00           B
ATOM     95  SC1 VAL    50     105.228  99.078  58.890  1.00  0.00           S
ATOM     96  BB  ILE    51     107.678  96.528  54.940  1.00  0.00           B
ATOM     97  SC1 ILE    51     108.128  97.878  53.190  1.00  0.00           S
ATOM     98  BB  ALA    52     107.178  92.878  55.940  1.00  0.00           B
ATOM     99  BB  LEU    53     109.778 102.378  66.590  1.00  0.00           B
ATOM    100  SC1 LEU    53     111.728 102.328  64.790  1.00  0.00           S
ATOM    101  BB  VAL    54     109.328 104.428  69.740  1.00  0.00           B
ATOM    102  SC1 VAL    54     108.478 104.678  71.490  1.00  0.00           S
ATOM    103  BB  PHE    55     110.728 107.828  68.990  1.00  0.00           B
ATOM    104  SC1 PHE    55     112.178 109.128  66.240  1.00  0.00           S
ATOM    105  SC2 PHE    55     110.978 107.128  65.840  1.00  0.00           S
ATOM    106  SC3 PHE    55     112.228 108.128  64.090  1.00  0.00           S
ATOM    107  BB  PHE    56     111.128 111.028  71.090  1.00  0.00           B
ATOM    108  SC1 PHE    56     110.478 109.528  73.990  1.00  0.00           S
ATOM    109  SC2 PHE    56     111.078 111.828  74.440  1.00  0.00           S
ATOM    110  SC3 PHE    56     110.828 110.278  76.240  1.00  0.00           S
ATOM    111  BB  ALA    57     112.278 113.928  68.990  1.00  0.00           B
ATOM    112  BB  GLU    58     111.228 116.878  71.240  1.00  0.00           B
ATOM    113  SC1 GLU    58     108.728 115.428  72.790  1.00  0.00           S
ATOM    114  BB  ASP    59     113.228 119.628  69.490  1.00  0.00           B
ATOM    115  SC1 ASP    59     113.728 118.628  67.190  1.00  0.00           S
ATOM    116  BB  VAL    60     112.978 122.828  71.490  1.00  0.00           B
ATOM    117  SC1 VAL    60     112.278 122.778  73.340  1.00  0.00           S
ATOM    118  BB  GLY    61     113.528 125.928  69.390  1.00  0.00           B
ATOM    119  BB  SER    62     113.728 129.728  69.590  1.00  0.00           B
ATOM    120  SC1 SER    62     113.678 131.078  70.990  1.00  0.00           S
ATOM    121  BB  ASN    63     113.178 130.478  65.940  1.00  0.00           B
ATOM    122  SC1 ASN    63     113.328 132.978  66.090  1.00  0.00           S
ATOM    123  BB  LYS    64     114.528 127.528  64.040  1.00  0.00           B
ATOM    124  SC1 LYS    64     113.628 125.428  64.040  1.00  0.00           S
ATOM    125  SC2 LYS    64     112.778 122.928  65.640  1.00  0.00           S
ATOM    126  BB  GLY    65     113.628 128.978  60.590  1.00  0.00           B
ATOM    127  BB  ALA    66     116.528 129.228  58.190  1.00  0.00           B
ATOM    128  BB  ILE    67     117.328 126.178  56.190  1.00  0.00           B
ATOM    129  SC1 ILE    67     118.528 126.278  54.190  1.00  0.00           S
ATOM    130  BB  ILE    68     116.628 123.128  58.240  1.00  0.00           B
ATOM    131  SC1 ILE    68     115.828 123.928  60.140  1.00  0.00           S
ATOM    132  BB  GLY    69     116.278 119.478  57.490  1.00  0.00           B
ATOM    133  BB  LEU    70     114.078 116.678  58.690  1.00  0.00           B
ATOM    134  SC1 LEU    70     113.978 116.278  61.290  1.00  0.00           S
ATOM    135  BB  MET    71     113.778 113.128  57.240  1.00  0.00           B
ATOM    136  SC1 MET    71     113.428 111.478  55.090  1.00  0.00           S
ATOM    137  BB  VAL    72     111.878 111.628  60.140  1.00  0.00           B
ATOM    138  SC1 VAL    72     111.578 112.028  62.090  1.00  0.00           S
ATOM    139  BB  GLY    73     112.478 107.928  59.190  1.00  0.00           B
ATOM    140  BB  GLY    74     110.878 104.728  60.540  1.00  0.00           B
ATOM    141  BB  VAL    75     111.528 102.228  57.690  1.00  0.00           B
ATOM    142  SC1 VAL    75     112.128 103.128  56.040  1.00  0.00           S
ATOM    143  BB  VAL    76     110.478  98.978  59.290  1.00  0.00           B
ATOM    144  SC1 VAL    76     110.478  98.928  61.290  1.00  0.00           S
ATOM    145  BB  ILE    77     111.828  96.728  56.540  1.00  0.00           B
ATOM    146  SC1 ILE    77     113.078  97.978  55.040  1.00  0.00           S
ATOM    147  BB  ALA    78     110.778  93.478  58.040  1.00  0.00           B
ATOM    148  BB  LEU    79     114.028 100.778  70.740  1.00  0.00           B
ATOM    149  SC1 LEU    79     116.078 100.528  69.040  1.00  0.00           S
ATOM    150  BB  VAL    80     113.278 103.828  72.890  1.00  0.00           B
ATOM    151  SC1 VAL    80     112.278 104.978  74.190  1.00  0.00           S
ATOM    152  BB  PHE    81     114.078 106.828  70.590  1.00  0.00           B
ATOM    153  SC1 PHE    81     115.878 107.078  68.040  1.00  0.00           S
ATOM    154  SC2 PHE    81     114.878 104.878  68.040  1.00  0.00           S
ATOM    155  SC3 PHE    81     116.028 105.678  66.090  1.00  0.00           S
ATOM    156  BB  PHE    82     115.428 110.078  71.940  1.00  0.00           B
ATOM    157  SC1 PHE    82     116.628 110.828  75.240  1.00  0.00           S
ATOM    158  SC2 PHE    82     115.078 108.978  75.240  1.00  0.00           S
ATOM    159  SC3 PHE    82     115.028 110.628  76.990  1.00  0.00           S
ATOM    160  BB  ALA    83     116.278 113.528  70.840  1.00  0.00           B
ATOM    161  BB  GLU    84     115.928 116.078  73.640  1.00  0.00           B
ATOM    162  SC1 GLU    84     113.828 115.228  75.640  1.00  0.00           S
ATOM    163  BB  ASP    85     117.128 118.978  71.490  1.00  0.00           B
ATOM    164  SC1 ASP    85     118.428 118.078  69.490  1.00  0.00           S
ATOM    165  BB  VAL    86     117.428 122.378  73.040  1.00  0.00           B
ATOM    166  SC1 VAL    86     116.778 122.628  74.890  1.00  0.00           S
ATOM    167  BB  GLY    87     118.578 125.528  71.290  1.00  0.00           B
ATOM    168  BB  SER    88     118.178 129.328  70.940  1.00  0.00           B
ATOM    169  SC1 SER    88     118.278 130.478  72.540  1.00  0.00           S
ATOM    170  BB  ASN    89     117.628 129.678  67.240  1.00  0.00           B
ATOM    171  SC1 ASN    89     118.328 132.028  66.690  1.00  0.00           S
ATOM    172  BB  LYS    90     118.528 126.678  65.040  1.00  0.00           B
ATOM    173  SC1 LYS    90     117.828 124.528  65.840  1.00  0.00           S
ATOM    174  SC2 LYS    90     117.428 122.528  67.640  1.00  0.00           S
ATOM    175  BB  GLY    91     118.428 128.278  61.690  1.00  0.00           B
ATOM    176  BB  ALA    92     121.528 127.478  59.640  1.00  0.00           B
ATOM    177  BB  ILE    93     122.028 124.628  57.290  1.00  0.00           B
ATOM    178  SC1 ILE    93     123.128 125.028  55.540  1.00  0.00           S
ATOM    179  BB  ILE    94     120.628 122.228  59.690  1.00  0.00           B
ATOM    180  SC1 ILE    94     120.378 123.078  61.940  1.00  0.00           S
ATOM    181  BB  GLY    95     120.378 118.578  58.740  1.00  0.00           B
ATOM    182  BB  LEU    96     118.778 115.978  60.890  1.00  0.00           B
ATOM    183  SC1 LEU    96     118.178 115.628  63.440  1.00  0.00           S
ATOM    184  BB  MET    97     117.728 112.528  59.790  1.00  0.00           B
ATOM    185  SC1 MET    97     118.228 110.928  57.740  1.00  0.00           S
ATOM    186  BB  VAL    98     116.328 110.478  62.590  1.00  0.00           B
ATOM    187  SC1 VAL    98     115.828 111.378  64.340  1.00  0.00           S
ATOM    188  BB  GLY    99     117.678 107.228  61.190  1.00  0.00           B
ATOM    189  BB  GLY   100     114.828 104.778  61.440  1.00  0.00           B
ATOM    190  BB  VAL   101     115.678 102.028  59.040  1.00  0.00           B
ATOM    191  SC1 VAL   101     117.378 101.828  57.940  1.00  0.00           S
ATOM    192  BB  VAL   102     115.278  98.578  60.690  1.00  0.00           B
ATOM    193  SC1 VAL   102     115.828  98.578  62.640  1.00  0.00           S
ATOM    194  BB  ILE   103     116.728  95.978  58.440  1.00  0.00           B
ATOM    195  SC1 ILE   103     117.828  97.328  56.740  1.00  0.00           S
ATOM    196  BB  ALA   104     115.378  92.528  59.390  1.00  0.00           B
ATOM    197  BB  LEU   105     118.328 100.678  74.790  1.00  0.00           B
ATOM    198  SC1 LEU   105     119.578  99.078  76.490  1.00  0.00           S
ATOM    199  BB  VAL   106     118.578 104.328  75.740  1.00  0.00           B
ATOM    200  SC1 VAL   106     119.028 105.778  77.040  1.00  0.00           S
ATOM    201  BB  PHE   107     118.878 106.228  72.490  1.00  0.00           B
ATOM    202  SC1 PHE   107     119.678 103.478  70.890  1.00  0.00           S
ATOM    203  SC2 PHE   107     119.778 105.278  69.340  1.00  0.00           S
ATOM    204  SC3 PHE   107     120.778 103.178  68.790  1.00  0.00           S
ATOM    205  BB  PHE   108     120.478 109.578  72.290  1.00  0.00           B
ATOM    206  SC1 PHE   108     122.728 108.678  70.240  1.00  0.00           S
ATOM    207  SC2 PHE   108     123.378 110.378  71.790  1.00  0.00           S
ATOM    208  SC3 PHE   108     125.028 109.228  70.490  1.00  0.00           S
ATOM    209  BB  ALA   109     119.828 113.328  72.040  1.00  0.00           B
ATOM    210  BB  GLU   110     119.228 115.428  75.140  1.00  0.00           B
ATOM    211  SC1 GLU   110     119.778 113.778  77.090  1.00  0.00           S
ATOM    212  BB  ASP   111     121.628 118.128  73.890  1.00  0.00           B
ATOM    213  SC1 ASP   111     122.978 117.528  71.790  1.00  0.00           S
ATOM    214  BB  VAL   112     122.078 121.778  75.090  1.00  0.00           B
ATOM    215  SC1 VAL   112     121.528 122.078  76.990  1.00  0.00           S
ATOM    216  BB  GLY   113     123.028 125.178  73.740  1.00  0.00           B
ATOM    217  BB  SER   114     122.878 128.778  72.640  1.00  0.00           B
ATOM    218  SC1 SER   114     123.328 130.028  74.040  1.00  0.00           S
ATOM    219  BB  ASN   115     122.578 128.978  68.940  1.00  0.00           B
ATOM    220  SC1 ASN   115     122.828 130.678  67.090  1.00  0.00           S
ATOM    221  BB  LYS   116     123.178 125.728  67.140  1.00  0.00           B
ATOM    222  SC1 LYS   116     123.728 123.928  68.590  1.00  0.00           S
ATOM    223  SC2 LYS   116     122.078 121.728  69.790  1.00  0.00           S
ATOM    224  BB  GLY   117     123.378 127.028  63.640  1.00  0.00           B
ATOM    225  BB  ALA   118     126.428 126.728  61.390  1.00  0.00           B
ATOM    226  BB  ILE   119     126.628 123.678  59.040  1.00  0.00           B
ATOM    227  SC1 ILE   119     127.928 122.828  57.590  1.00  0.00           S
ATOM    228  BB  ILE   120     125.478 121.178  61.640  1.00  0.00           B
ATOM    229  SC1 ILE   120     125.078 122.328  63.040  1.00  0.00           S
ATOM    230  BB  GLY   121     123.928 117.678  60.940  1.00  0.00           B
ATOM    231  BB  LEU   122     122.828 114.878  63.290  1.00  0.00           B
ATOM    232  SC1 LEU   122     122.978 114.478  65.890  1.00  0.00           S
ATOM    233  BB  MET   123     121.128 111.778  62.190  1.00  0.00           B
ATOM    234  SC1 MET   123     122.178 110.128  60.340  1.00  0.00           S
ATOM    235  BB  VAL   124     120.328 109.928  65.390  1.00  0.00           B
ATOM    236  SC1 VAL   124     119.328 110.628  66.990  1.00  0.00           S
ATOM    237  BB  GLY   125     121.828 106.528  64.890  1.00  0.00           B
ATOM    238  BB  GLY   126     119.628 105.728  62.040  1.00  0.00           B
ATOM    239  BB  VAL   127     119.828 102.028  62.890  1.00  0.00           B
ATOM    240  SC1 VAL   127     118.678 101.728  64.490  1.00  0.00           S
ATOM    241  BB  VAL   128     120.678  98.978  60.790  1.00  0.00           B
ATOM    242  SC1 VAL   128     121.828  99.078  59.140  1.00  0.00           S
ATOM    243  BB  ILE   129     120.478  96.178  63.290  1.00  0.00           B
ATOM    244  SC1 ILE   129     119.328  97.028  65.440  1.00  0.00           S
ATOM    245  BB  ALA   130     120.028  92.778  61.540  1.00  0.00           B
ATOM    246  ROH CHO   131     178.978  10.778  30.590  1.00  0.00            
ATOM    247  R1  CHO   131     178.978  10.578  27.740  1.00  0.00            
ATOM    248  R2  CHO   131     180.478  12.278  26.190  1.00  0.00            
ATOM    249  R3  CHO   131     181.478   9.978  25.190  1.00  0.00            
ATOM    250  R4  CHO   131     182.128  11.978  23.140  1.00  0.00            
ATOM    251  R5  CHO   131     181.078  10.128  22.790  1.00  0.00            
ATOM    252  C1  CHO   131     184.028   9.628  20.440  1.00  0.00           C
ATOM    253  C2  CHO   131     183.328   9.678  17.190  1.00  0.00           C
ATOM    254  ROH CHO   132      51.478 138.128  58.690  1.00  0.00            
ATOM    255  R1  CHO   132      50.728 140.078  56.790  1.00  0.00            
ATOM    256  R2  CHO   132      52.028 142.528  56.540  1.00  0.00            
ATOM    257  R3  CHO   132      52.328 141.778  53.940  1.00  0.00            
ATOM    258  R4  CHO   132      52.628 144.728  53.940  1.00  0.00            
ATOM    259  R5  CHO   132      51.278 143.528  52.740  1.00  0.00            
ATOM    260  C1  CHO   132      53.278 145.278  49.990  1.00  0.00           C
ATOM    261  C2  CHO   132      55.678 145.378  46.590  1.00  0.00           C
ATOM    262  ROH CHO   133       9.928  10.478  33.890  1.00  0.00            
ATOM    263  R1  CHO   133      10.178   8.778  31.640  1.00  0.00            
ATOM    264  R2  CHO   133       8.078   8.228  29.940  1.00  0.00            
ATOM    265  R3  CHO   133       9.828   9.078  28.040  1.00  0.00            
ATOM    266  R4  CHO   133       8.178   7.078  26.690  1.00  0.00            
ATOM    267  R5  CHO   133      10.328   7.128  26.790  1.00  0.00            
ATOM    268  C1  CHO   133       9.828   7.228  22.990  1.00  0.00           C
ATOM    269  C2  CHO   133      11.128   6.728  19.490  1.00  0.00           C
ATOM    270  ROH CHO   134      61.478  15.328  17.240  1.00  0.00            
ATOM    271  R1  CHO   134      59.428  14.878  19.190  1.00  0.00            
ATOM    272  R2  CHO   134      59.978  14.228  21.790  1.00  0.00            
ATOM    273  R3  CHO   134      58.378  16.378  22.340  1.00  0.00            
ATOM    274  R4  CHO   134      58.878  15.128  24.940  1.00  0.00            
ATOM    275  R5  CHO   134      56.928  15.578  24.040  1.00  0.00            
ATOM    276  C1  CHO   134      56.678  17.678  27.240  1.00  0.00           C
ATOM    277  C2  CHO   134      57.778  18.628  30.590  1.00  0.00           C
ATOM    278  ROH CHO   135     169.128 138.828  35.490  1.00  0.00            
ATOM    279  R1  CHO   135     169.878 136.378  36.690  1.00  0.00            
ATOM    280  R2  CHO   135     172.478 135.928  37.540  1.00  0.00            
ATOM    281  R3  CHO   135     171.228 135.328  39.890  1.00  0.00            
ATOM    282  R4  CHO   135     173.928 134.228  40.190  1.00  0.00            
ATOM    283  R5  CHO   135     172.028 133.128  40.440  1.00  0.00            
ATOM    284  C1  CHO   135     173.578 132.628  43.890  1.00  0.00           C
ATOM    285  C2  CHO   135     173.228 132.328  47.540  1.00  0.00           C
ATOM    286  ROH CHO   136     173.278 110.478  26.390  1.00  0.00            
ATOM    287  R1  CHO   136     173.628 109.478  28.990  1.00  0.00            
ATOM    288  R2  CHO   136     175.978 109.828  30.390  1.00  0.00            
ATOM    289  R3  CHO   136     174.328 110.828  32.290  1.00  0.00            
ATOM    290  R4  CHO   136     176.428 109.528  33.840  1.00  0.00            
ATOM    291  R5  CHO   136     174.278 109.178  34.040  1.00  0.00            
ATOM    292  C1  CHO   136     175.128 110.328  37.590  1.00  0.00           C
ATOM    293  C2  CHO   136     174.428 111.478  41.640  1.00  0.00           C
ATOM    294  ROH CHO   137     169.678 159.328  49.690  1.00  0.00            
ATOM    295  R1  CHO   137     170.728 160.378  47.240  1.00  0.00            
ATOM    296  R2  CHO   137     173.228 159.778  46.340  1.00  0.00            
ATOM    297  R3  CHO   137     171.928 159.028  44.090  1.00  0.00            
ATOM    298  R4  CHO   137     174.378 160.228  43.140  1.00  0.00            
ATOM    299  R5  CHO   137     172.378 160.778  42.540  1.00  0.00            
ATOM    300  C1  CHO   137     173.828 159.828  39.140  1.00  0.00           C
ATOM    301  C2  CHO   137     174.078 160.278  35.740  1.00  0.00           C
ATOM    302  ROH CHO   138     148.978 149.428  40.240  1.00  0.00            
ATOM    303  R1  CHO   138     150.078 149.378  42.840  1.00  0.00            
ATOM    304  R2  CHO   138     148.978 150.778  44.940  1.00  0.00            
ATOM    305  R3  CHO   138     149.028 148.328  46.140  1.00  0.00            
ATOM    306  R4  CHO   138     148.628 150.228  48.340  1.00  0.00            
ATOM    307  R5  CHO   138     150.178 148.728  48.240  1.00  0.00            
ATOM    308  C1  CHO   138     148.478 147.628  51.440  1.00  0.00           C
ATOM    309  C2  CHO   138     146.828 145.578  52.990  1.00  0.00           C
ATOM    310  ROH CHO   139      47.428 167.928  27.540  1.00  0.00            
ATOM    311  R1  CHO   139      48.178 168.228  30.240  1.00  0.00            
ATOM    312  R2  CHO   139      47.428 170.428  31.790  1.00  0.00            
ATOM    313  R3  CHO   139      46.478 168.528  33.490  1.00  0.00            
ATOM    314  R4  CHO   139      47.078 170.778  35.190  1.00  0.00            
ATOM    315  R5  CHO   139      47.828 168.728  35.440  1.00  0.00            
ATOM    316  C1  CHO   139      46.028 169.178  38.790  1.00  0.00           C
ATOM    317  C2  CHO   139      42.878 168.628  41.890  1.00  0.00           C
ATOM    318  ROH CHO   140     128.078  30.078  19.640  1.00  0.00            
ATOM    319  R1  CHO   140     128.028  30.178  22.440  1.00  0.00            
ATOM    320  R2  CHO   140     125.878  29.178  23.890  1.00  0.00            
ATOM    321  R3  CHO   140     127.778  27.728  25.140  1.00  0.00            
ATOM    322  R4  CHO   140     125.278  26.828  26.340  1.00  0.00            
ATOM    323  R5  CHO   140     127.028  27.578  27.440  1.00  0.00            
ATOM    324  C1  CHO   140     126.728  24.078  28.940  1.00  0.00           C
ATOM    325  C2  CHO   140     126.578  22.978  31.390  1.00  0.00           C
ATOM    326  ROH CHO   141     114.178  74.178  33.140  1.00  0.00            
ATOM    327  R1  CHO   141     115.828  73.728  35.440  1.00  0.00            
ATOM    328  R2  CHO   141     114.828  73.678  37.990  1.00  0.00            
ATOM    329  R3  CHO   141     116.028  71.228  38.040  1.00  0.00            
ATOM    330  R4  CHO   141     115.228  71.728  40.840  1.00  0.00            
ATOM    331  R5  CHO   141     117.228  71.178  40.140  1.00  0.00            
ATOM    332  C1  CHO   141     116.528  68.328  42.540  1.00  0.00           C
ATOM    333  C2  CHO   141     115.628  67.178  46.390  1.00  0.00           C
ATOM    334  ROH CHO   142       4.828  15.478  20.340  1.00  0.00            
ATOM    335  R1  CHO   142       5.628  15.978  23.040  1.00  0.00            
ATOM    336  R2  CHO   142       5.978  18.578  23.990  1.00  0.00            
ATOM    337  R3  CHO   142       4.228  17.728  25.890  1.00  0.00            
ATOM    338  R4  CHO   142       6.078  19.578  27.290  1.00  0.00            
ATOM    339  R5  CHO   142       5.578  17.528  27.890  1.00  0.00            
ATOM    340  C1  CHO   142       4.478  19.428  31.040  1.00  0.00           C
ATOM    341  C2  CHO   142       6.478  19.378  34.790  1.00  0.00           C
ATOM    342  ROH CHO   143     211.678 151.828  31.490  1.00  0.00            
ATOM    343  R1  CHO   143     211.978 149.528  33.090  1.00  0.00            
ATOM    344  R2  CHO   143     214.278 148.978  34.490  1.00  0.00            
ATOM    345  R3  CHO   143     212.578 148.778  36.590  1.00  0.00            
ATOM    346  R4  CHO   143     214.728 146.878  37.190  1.00  0.00            
ATOM    347  R5  CHO   143     212.578 146.478  37.140  1.00  0.00            
ATOM    348  C1  CHO   143     213.378 145.478  40.740  1.00  0.00           C
ATOM    349  C2  CHO   143     215.028 141.928  41.490  1.00  0.00           C
ATOM    350  ROH CHO   144       5.678 148.128  50.190  1.00  0.00            
ATOM    351  R1  CHO   144       7.678 149.728  51.390  1.00  0.00            
ATOM    352  R2  CHO   144       8.228 149.628  54.090  1.00  0.00            
ATOM    353  R3  CHO   144      10.728 149.128  53.240  1.00  0.00            
ATOM    354  R4  CHO   144      11.078 150.978  55.540  1.00  0.00            
ATOM    355  R5  CHO   144      11.878 151.228  53.540  1.00  0.00            
ATOM    356  C1  CHO   144      15.128 151.278  55.590  1.00  0.00           C
ATOM    357  C2  CHO   144      16.528 152.028  58.840  1.00  0.00           C
ATOM    358  ROH CHO   145     114.228  29.078  51.340  1.00  0.00            
ATOM    359  R1  CHO   145     113.428  26.878  49.790  1.00  0.00            
ATOM    360  R2  CHO   145     112.878  27.028  47.090  1.00  0.00            
ATOM    361  R3  CHO   145     114.728  25.028  46.890  1.00  0.00            
ATOM    362  R4  CHO   145     113.478  25.128  44.240  1.00  0.00            
ATOM    363  R5  CHO   145     113.678  23.378  45.540  1.00  0.00            
ATOM    364  C1  CHO   145     115.578  22.178  42.440  1.00  0.00           C
ATOM    365  C2  CHO   145     116.078  21.878  38.890  1.00  0.00           C
ATOM    366  ROH CHO   146      36.278 173.628  47.990  1.00  0.00            
ATOM    367  R1  CHO   146      36.128 172.878  50.740  1.00  0.00            
ATOM    368  R2  CHO   146      35.678 174.678  52.740  1.00  0.00            
ATOM    369  R3  CHO   146      33.628 172.978  53.340  1.00  0.00            
ATOM    370  R4  CHO   146      34.628 173.928  55.940  1.00  0.00            
ATOM    371  R5  CHO   146      34.428 171.878  55.340  1.00  0.00            
ATOM    372  C1  CHO   146      32.128 171.878  58.390  1.00  0.00           C
ATOM    373  C2  CHO   146      28.828 173.028  62.040  1.00  0.00           C
ATOM    374  ROH CHO   147     202.628  41.778  21.990  1.00  0.00            
ATOM    375  R1  CHO   147     201.228  43.728  23.440  1.00  0.00            
ATOM    376  R2  CHO   147     198.478  43.928  23.490  1.00  0.00            
ATOM    377  R3  CHO   147     198.778  43.778  26.190  1.00  0.00            
ATOM    378  R4  CHO   147     196.078  44.878  25.790  1.00  0.00            
ATOM    379  R5  CHO   147     197.628  45.728  26.990  1.00  0.00            
ATOM    380  C1  CHO   147     194.978  45.278  29.690  1.00  0.00           C
ATOM    381  C2  CHO   147     193.878  44.678  32.240  1.00  0.00           C
ATOM    382  ROH CHO   148     108.328  86.478  19.640  1.00  0.00            
ATOM    383  R1  CHO   148     110.128  88.678  19.490  1.00  0.00            
ATOM    384  R2  CHO   148     109.928  90.878  21.140  1.00  0.00            
ATOM    385  R3  CHO   148     112.528  90.278  21.690  1.00  0.00            
ATOM    386  R4  CHO   148     112.328  93.228  22.040  1.00  0.00            
ATOM    387  R5  CHO   148     113.778  92.128  20.790  1.00  0.00            
ATOM    388  C1  CHO   148     116.128  94.028  23.090  1.00  0.00           C
ATOM    389  C2  CHO   148     119.278  97.378  22.690  1.00  0.00           C
ATOM    390  ROH CHO   149     140.478   3.928  35.490  1.00  0.00            
ATOM    391  R1  CHO   149     139.078   2.528  33.440  1.00  0.00            
ATOM    392  R2  CHO   149     136.828   3.528  32.190  1.00  0.00            
ATOM    393  R3  CHO   149     138.278   3.078  29.940  1.00  0.00            
ATOM    394  R4  CHO   149     135.478   3.278  29.040  1.00  0.00            
ATOM    395  R5  CHO   149     136.878   1.678  28.640  1.00  0.00            
ATOM    396  C1  CHO   149     136.078   2.728  25.040  1.00  0.00           C
ATOM    397  C2  CHO   149     133.428   2.378  21.340  1.00  0.00           C
ATOM    398  ROH CHO   150      63.228  -3.622  15.040  1.00  0.00            
ATOM    399  R1  CHO   150      65.428  -2.722  16.540  1.00  0.00            
ATOM    400  R2  CHO   150      67.378  -1.072  15.440  1.00  0.00            
ATOM    401  R3  CHO   150      66.778   0.478  17.590  1.00  0.00            
ATOM    402  R4  CHO   150      69.678   0.578  17.390  1.00  0.00            
ATOM    403  R5  CHO   150      68.528   0.028  19.140  1.00  0.00            
ATOM    404  C1  CHO   150      70.478   3.028  20.540  1.00  0.00           C
ATOM    405  C2  CHO   150      69.778   5.628  23.740  1.00  0.00           C
ATOM    406  ROH CHO   151     212.478 100.078  55.140  1.00  0.00            
ATOM    407  R1  CHO   151     212.128  99.278  52.440  1.00  0.00            
ATOM    408  R2  CHO   151     213.528 100.428  50.340  1.00  0.00            
ATOM    409  R3  CHO   151     214.278  97.828  49.840  1.00  0.00            
ATOM    410  R4  CHO   151     214.928  99.328  47.390  1.00  0.00            
ATOM    411  R5  CHO   151     213.678  97.528  47.540  1.00  0.00            
ATOM    412  C1  CHO   151     216.428  96.278  45.190  1.00  0.00           C
ATOM    413  C2  CHO   151     220.578  93.828  44.340  1.00  0.00           C
ATOM    414  ROH CHO   152     120.678 147.128  36.140  1.00  0.00            
ATOM    415  R1  CHO   152     119.278 145.178  34.690  1.00  0.00            
ATOM    416  R2  CHO   152     117.878 145.728  32.390  1.00  0.00            
ATOM    417  R3  CHO   152     119.378 143.678  31.390  1.00  0.00            
ATOM    418  R4  CHO   152     117.178 144.028  29.440  1.00  0.00            
ATOM    419  R5  CHO   152     117.778 142.178  30.440  1.00  0.00            
ATOM    420  C1  CHO   152     118.228 141.128  26.790  1.00  0.00           C
ATOM    421  C2  CHO   152     118.828 141.428  24.090  1.00  0.00           C
ATOM    422  ROH CHO   153     216.328  85.828  48.790  1.00  0.00            
ATOM    423  R1  CHO   153     213.678  85.028  48.090  1.00  0.00            
ATOM    424  R2  CHO   153     212.878  82.428  48.090  1.00  0.00            
ATOM    425  R3  CHO   153     210.928  83.378  49.690  1.00  0.00            
ATOM    426  R4  CHO   153     209.828  80.878  48.690  1.00  0.00            
ATOM    427  R5  CHO   153     208.878  82.828  48.590  1.00  0.00            
ATOM    428  C1  CHO   153     206.228  80.878  50.540  1.00  0.00           C
ATOM    429  C2  CHO   153     203.228  81.928  52.790  1.00  0.00           C
ATOM    430  ROH CHO   154      78.878 142.828  43.240  1.00  0.00            
ATOM    431  R1  CHO   154      79.978 143.728  40.840  1.00  0.00            
ATOM    432  R2  CHO   154      81.478 142.078  39.140  1.00  0.00            
ATOM    433  R3  CHO   154      79.678 142.878  37.290  1.00  0.00            
ATOM    434  R4  CHO   154      81.778 141.578  35.740  1.00  0.00            
ATOM    435  R5  CHO   154      81.028 143.578  35.440  1.00  0.00            
ATOM    436  C1  CHO   154      80.278 142.028  32.040  1.00  0.00           C
ATOM    437  C2  CHO   154      79.378 143.328  27.840  1.00  0.00           C
ATOM    438  ROH CHO   155     225.628 213.578  54.590  1.00  0.00            
ATOM    439  R1  CHO   155     224.278 213.528  52.090  1.00  0.00            
ATOM    440  R2  CHO   155     224.528 211.428  50.290  1.00  0.00            
ATOM    441  R3  CHO   155     221.778 211.478  50.440  1.00  0.00            
ATOM    442  R4  CHO   155     222.378 210.028  47.990  1.00  0.00            
ATOM    443  R5  CHO   155     221.078 211.778  48.190  1.00  0.00            
ATOM    444  C1  CHO   155     218.628 209.228  46.740  1.00  0.00           C
ATOM    445  C2  CHO   155     216.928 209.828  43.090  1.00  0.00           C
ATOM    446  ROH CHO   156      48.128 114.228  38.590  1.00  0.00            
ATOM    447  R1  CHO   156      48.328 115.228  35.990  1.00  0.00            
ATOM    448  R2  CHO   156      46.128 116.078  34.490  1.00  0.00            
ATOM    449  R3  CHO   156      47.578 118.378  34.290  1.00  0.00            
ATOM    450  R4  CHO   156      45.778 118.428  31.990  1.00  0.00            
ATOM    451  R5  CHO   156      47.928 118.628  31.940  1.00  0.00            
ATOM    452  C1  CHO   156      46.928 121.928  30.290  1.00  0.00           C
ATOM    453  C2  CHO   156      48.728 124.178  26.990  1.00  0.00           C
ATOM    454  ROH CHO   157      50.378 154.028  44.240  1.00  0.00            
ATOM    455  R1  CHO   157      49.728 156.278  42.640  1.00  0.00            
ATOM    456  R2  CHO   157      51.528 157.428  40.840  1.00  0.00            
ATOM    457  R3  CHO   157      49.528 157.028  39.040  1.00  0.00            
ATOM    458  R4  CHO   157      51.678 158.228  37.490  1.00  0.00            
ATOM    459  R5  CHO   157      49.628 158.928  37.590  1.00  0.00            
ATOM    460  C1  CHO   157      49.928 158.278  33.840  1.00  0.00           C
ATOM    461  C2  CHO   157      51.728 156.578  30.990  1.00  0.00           C
ATOM    462  ROH CHO   158     224.378 165.078  46.140  1.00  0.00            
ATOM    463  R1  CHO   158     223.028 167.428  46.990  1.00  0.00            
ATOM    464  R2  CHO   158     220.628 167.328  48.390  1.00  0.00            
ATOM    465  R3  CHO   158     221.978 168.878  50.140  1.00  0.00            
ATOM    466  R4  CHO   158     219.228 168.828  51.140  1.00  0.00            
ATOM    467  R5  CHO   158     220.428 170.628  50.740  1.00  0.00            
ATOM    468  C1  CHO   158     219.678 171.178  54.440  1.00  0.00           C
ATOM    469  C2  CHO   158     216.728 171.978  56.890  1.00  0.00           C
ATOM    470  ROH CHO   159     187.878  14.528  30.740  1.00  0.00            
ATOM    471  R1  CHO   159     190.078  13.878  29.090  1.00  0.00            
ATOM    472  R2  CHO   159     190.378  11.428  27.890  1.00  0.00            
ATOM    473  R3  CHO   159     190.628  12.928  25.640  1.00  0.00            
ATOM    474  R4  CHO   159     192.128  10.478  25.040  1.00  0.00            
ATOM    475  R5  CHO   159     192.828  12.528  24.890  1.00  0.00            
ATOM    476  C1  CHO   159     193.378  11.378  21.290  1.00  0.00           C
ATOM    477  C2  CHO   159     192.228  11.828  17.890  1.00  0.00           C
ATOM    478  ROH CHO   160     111.928  26.228  31.840  1.00  0.00            
ATOM    479  R1  CHO   160     114.078  26.878  30.190  1.00  0.00            
ATOM    480  R2  CHO   160     115.628  24.928  28.890  1.00  0.00            
ATOM    481  R3  CHO   160     114.978  26.378  26.690  1.00  0.00            
ATOM    482  R4  CHO   160     116.778  24.278  25.690  1.00  0.00            
ATOM    483  R5  CHO   160     116.978  26.428  25.390  1.00  0.00            
ATOM    484  C1  CHO   160     116.878  25.278  21.790  1.00  0.00           C
ATOM    485  C2  CHO   160     115.978  25.128  17.740  1.00  0.00           C
ATOM    486  ROH CHO   161      78.628 164.578  43.790  1.00  0.00            
ATOM    487  R1  CHO   161      79.878 162.228  42.940  1.00  0.00            
ATOM    488  R2  CHO   161      78.878 160.578  40.990  1.00  0.00            
ATOM    489  R3  CHO   161      81.328 160.928  39.840  1.00  0.00            
ATOM    490  R4  CHO   161      80.078 158.828  38.240  1.00  0.00            
ATOM    491  R5  CHO   161      82.028 158.728  39.240  1.00  0.00            
ATOM    492  C1  CHO   161      83.128 158.128  35.640  1.00  0.00           C
ATOM    493  C2  CHO   161      83.178 158.828  32.490  1.00  0.00           C
ATOM    494  ROH CHO   162      47.428  37.578  34.990  1.00  0.00            
ATOM    495  R1  CHO   162      47.578  36.978  37.740  1.00  0.00            
ATOM    496  R2  CHO   162      46.178  34.878  38.890  1.00  0.00            
ATOM    497  R3  CHO   162      48.628  34.228  39.790  1.00  0.00            
ATOM    498  R4  CHO   162      46.778  32.828  41.590  1.00  0.00            
ATOM    499  R5  CHO   162      48.378  34.128  42.190  1.00  0.00            
ATOM    500  C1  CHO   162      49.428  30.978  44.040  1.00  0.00           C
ATOM    501  C2  CHO   162      50.628  32.578  46.540  1.00  0.00           C
ATOM    502  ROH CHO   163     113.678 139.978  51.640  1.00  0.00            
ATOM    503  R1  CHO   163     114.278 137.528  50.290  1.00  0.00            
ATOM    504  R2  CHO   163     113.128 135.128  50.990  1.00  0.00            
ATOM    505  R3  CHO   163     112.378 135.078  48.390  1.00  0.00            
ATOM    506  R4  CHO   163     112.628 132.228  49.140  1.00  0.00            
ATOM    507  R5  CHO   163     113.578 133.228  47.490  1.00  0.00            
ATOM    508  C1  CHO   163     111.678 130.528  45.640  1.00  0.00           C
ATOM    509  C2  CHO   163     115.828 129.328  46.040  1.00  0.00           C
ATOM    510  ROH CHO   164      60.128  36.478  28.740  1.00  0.00            
ATOM    511  R1  CHO   164      60.228  36.478  25.890  1.00  0.00            
ATOM    512  R2  CHO   164      62.378  35.478  24.490  1.00  0.00            
ATOM    513  R3  CHO   164      60.428  33.928  23.290  1.00  0.00            
ATOM    514  R4  CHO   164      62.978  33.128  21.990  1.00  0.00            
ATOM    515  R5  CHO   164      61.128  33.828  20.990  1.00  0.00            
ATOM    516  C1  CHO   164      61.528  30.378  19.440  1.00  0.00           C
ATOM    517  C2  CHO   164      61.278  31.328  16.540  1.00  0.00           C
ATOM    518  ROH CHO   165     198.528 159.678  40.290  1.00  0.00            
ATOM    519  R1  CHO   165     198.578 159.428  43.090  1.00  0.00            
ATOM    520  R2  CHO   165     200.078 157.578  44.390  1.00  0.00            
ATOM    521  R3  CHO   165     201.028 159.728  45.740  1.00  0.00            
ATOM    522  R4  CHO   165     201.228 157.528  47.690  1.00  0.00            
ATOM    523  R5  CHO   165     200.228 159.428  47.990  1.00  0.00            
ATOM    524  C1  CHO   165     202.778 159.528  50.840  1.00  0.00           C
ATOM    525  C2  CHO   165     203.228 160.028  54.290  1.00  0.00           C
ATOM    526  ROH CHO   166      53.628  16.978  45.890  1.00  0.00            
ATOM    527  R1  CHO   166      55.178  17.828  43.690  1.00  0.00            
ATOM    528  R2  CHO   166      55.478  16.328  41.390  1.00  0.00            
ATOM    529  R3  CHO   166      54.628  18.628  40.190  1.00  0.00            
ATOM    530  R4  CHO   166      55.828  17.078  37.990  1.00  0.00            
ATOM    531  R5  CHO   166      56.328  19.128  38.540  1.00  0.00            
ATOM    532  C1  CHO   166      55.228  19.628  34.940  1.00  0.00           C
ATOM    533  C2  CHO   166      52.928  17.878  32.990  1.00  0.00           C
ATOM    534  ROH CHO   167      81.478 222.028  18.090  1.00  0.00            
ATOM    535  R1  CHO   167      80.678 221.328  20.740  1.00  0.00            
ATOM    536  R2  CHO   167      82.328 220.078  22.540  1.00  0.00            
ATOM    537  R3  CHO   167      81.628 222.178  24.140  1.00  0.00            
ATOM    538  R4  CHO   167      82.328 220.028  25.990  1.00  0.00            
ATOM    539  R5  CHO   167      80.478 221.178  25.990  1.00  0.00            
ATOM    540  C1  CHO   167      81.728 221.978  29.490  1.00  0.00           C
ATOM    541  C2  CHO   167      82.878 222.978  32.840  1.00  0.00           C
ATOM    542  ROH CHO   168      94.228  19.178  48.640  1.00  0.00            
ATOM    543  R1  CHO   168      92.978  17.978  46.390  1.00  0.00            
ATOM    544  R2  CHO   168      90.428  16.978  46.490  1.00  0.00            
ATOM    545  R3  CHO   168      90.078  18.628  44.340  1.00  0.00            
ATOM    546  R4  CHO   168      88.378  16.328  43.740  1.00  0.00            
ATOM    547  R5  CHO   168      89.928  17.178  42.440  1.00  0.00            
ATOM    548  C1  CHO   168      86.878  17.478  40.190  1.00  0.00           C
ATOM    549  C2  CHO   168      86.478  17.178  36.390  1.00  0.00           C
ATOM    550  ROH CHO   169      88.278 221.728  19.640  1.00  0.00            
ATOM    551  R1  CHO   169      87.028 223.428  21.540  1.00  0.00            
ATOM    552  R2  CHO   169      85.878 222.478  23.840  1.00  0.00            
ATOM    553  R3  CHO   169      87.528 224.228  25.040  1.00  0.00            
ATOM    554  R4  CHO   169      85.878 223.178  27.240  1.00  0.00            
ATOM    555  R5  CHO   169      86.178 225.278  26.740  1.00  0.00            
ATOM    556  C1  CHO   169      87.428 225.278  30.340  1.00  0.00           C
ATOM    557  C2  CHO   169      87.878 223.128  33.190  1.00  0.00           C
ATOM    558  ROH CHO   170     154.778  24.878  29.040  1.00  0.00            
ATOM    559  R1  CHO   170     155.778  25.478  26.490  1.00  0.00            
ATOM    560  R2  CHO   170     156.178  23.578  24.540  1.00  0.00            
ATOM    561  R3  CHO   170     154.628  25.178  23.040  1.00  0.00            
ATOM    562  R4  CHO   170     156.578  24.078  21.140  1.00  0.00            
ATOM    563  R5  CHO   170     156.128  26.178  21.490  1.00  0.00            
ATOM    564  C1  CHO   170     155.328  25.928  17.790  1.00  0.00           C
ATOM    565  C2  CHO   170     154.828  25.128  13.990  1.00  0.00           C
ATOM    566  ROH CHO   171      93.728 221.478  49.490  1.00  0.00            
ATOM    567  R1  CHO   171      94.478 221.028  46.840  1.00  0.00            
ATOM    568  R2  CHO   171      92.778 219.878  44.990  1.00  0.00            
ATOM    569  R3  CHO   171      93.378 222.078  43.540  1.00  0.00            
ATOM    570  R4  CHO   171      91.878 220.378  41.690  1.00  0.00            
ATOM    571  R5  CHO   171      93.828 221.278  41.340  1.00  0.00            
ATOM    572  C1  CHO   171      91.928 222.778  38.390  1.00  0.00           C
ATOM    573  C2  CHO   171      93.178 221.978  34.840  1.00  0.00           C
ATOM    574  ROH CHO   172      12.578 180.178  58.040  1.00  0.00            
ATOM    575  R1  CHO   172      12.828 179.028  55.440  1.00  0.00            
ATOM    576  R2  CHO   172      15.228 178.178  54.440  1.00  0.00            
ATOM    577  R3  CHO   172      13.928 175.828  54.090  1.00  0.00            
ATOM    578  R4  CHO   172      16.028 175.778  52.040  1.00  0.00            
ATOM    579  R5  CHO   172      13.878 175.528  51.690  1.00  0.00            
ATOM    580  C1  CHO   172      15.228 172.228  50.290  1.00  0.00           C
ATOM    581  C2  CHO   172      13.678 169.328  48.590  1.00  0.00           C
ATOM    582  ROH CHO   173      20.328 162.778  44.140  1.00  0.00            
ATOM    583  R1  CHO   173      19.678 160.728  42.240  1.00  0.00            
ATOM    584  R2  CHO   173      18.178 161.228  39.990  1.00  0.00            
ATOM    585  R3  CHO   173      20.328 160.128  38.740  1.00  0.00            
ATOM    586  R4  CHO   173      18.178 160.078  36.740  1.00  0.00            
ATOM    587  R5  CHO   173      19.378 158.378  37.390  1.00  0.00            
ATOM    588  C1  CHO   173      20.128 158.378  33.640  1.00  0.00           C
ATOM    589  C2  CHO   173      20.028 156.578  30.140  1.00  0.00           C
ATOM    590  ROH CHO   174     152.328  35.928  17.590  1.00  0.00            
ATOM    591  R1  CHO   174     152.328  37.928  19.590  1.00  0.00            
ATOM    592  R2  CHO   174     150.078  38.578  21.040  1.00  0.00            
ATOM    593  R3  CHO   174     151.678  38.128  23.140  1.00  0.00            
ATOM    594  R4  CHO   174     149.278  39.328  24.290  1.00  0.00            
ATOM    595  R5  CHO   174     151.328  40.028  24.590  1.00  0.00            
ATOM    596  C1  CHO   174     150.378  39.378  28.190  1.00  0.00           C
ATOM    597  C2  CHO   174     148.828  39.678  31.840  1.00  0.00           C
ATOM    598  ROH CHO   175      23.478 216.028  52.640  1.00  0.00            
ATOM    599  R1  CHO   175      22.228 214.878  50.390  1.00  0.00            
ATOM    600  R2  CHO   175      22.628 215.778  47.790  1.00  0.00            
ATOM    601  R3  CHO   175      23.278 213.228  47.290  1.00  0.00            
ATOM    602  R4  CHO   175      22.278 214.228  44.740  1.00  0.00            
ATOM    603  R5  CHO   175      21.578 212.428  45.790  1.00  0.00            
ATOM    604  C1  CHO   175      22.728 210.878  42.490  1.00  0.00           C
ATOM    605  C2  CHO   175      22.778 209.128  38.940  1.00  0.00           C
ATOM    606  ROH CHO   176      31.678 180.228  45.740  1.00  0.00            
ATOM    607  R1  CHO   176      32.728 181.128  48.240  1.00  0.00            
ATOM    608  R2  CHO   176      33.328 183.778  48.740  1.00  0.00            
ATOM    609  R3  CHO   176      31.678 183.378  50.890  1.00  0.00            
ATOM    610  R4  CHO   176      33.478 185.528  51.690  1.00  0.00            
ATOM    611  R5  CHO   176      33.128 183.678  52.790  1.00  0.00            
ATOM    612  C1  CHO   176      32.078 186.178  55.440  1.00  0.00           C
ATOM    613  C2  CHO   176      31.778 187.378  58.890  1.00  0.00           C
ATOM    614  ROH CHO   177       9.828  26.578  31.240  1.00  0.00            
ATOM    615  R1  CHO   177      11.628  26.428  29.040  1.00  0.00            
ATOM    616  R2  CHO   177      10.978  25.228  26.640  1.00  0.00            
ATOM    617  R3  CHO   177      11.728  27.628  25.640  1.00  0.00            
ATOM    618  R4  CHO   177      11.278  25.878  23.290  1.00  0.00            
ATOM    619  R5  CHO   177      13.078  27.028  23.740  1.00  0.00            
ATOM    620  C1  CHO   177      12.178  28.528  20.340  1.00  0.00           C
ATOM    621  C2  CHO   177      10.478  28.878  16.340  1.00  0.00           C
ATOM    622  ROH CHO   178     222.078 181.678  54.190  1.00  0.00            
ATOM    623  R1  CHO   178     222.428 183.328  51.940  1.00  0.00            
ATOM    624  R2  CHO   178     224.928 183.978  50.890  1.00  0.00            
ATOM    625  R3  CHO   178     223.828 182.978  48.590  1.00  0.00            
ATOM    626  R4  CHO   178     226.028 184.728  47.740  1.00  0.00            
ATOM    627  R5  CHO   178     223.928 184.828  47.040  1.00  0.00            
ATOM    628  C1  CHO   178     225.678 184.228  43.690  1.00  0.00           C
ATOM    629  C2  CHO   178     229.328 183.528  41.690  1.00  0.00           C
ATOM    630  ROH CHO   179     114.878   2.528  16.440  1.00  0.00            
ATOM    631  R1  CHO   179     114.628   1.128  18.890  1.00  0.00            
ATOM    632  R2  CHO   179     116.778   0.628  20.490  1.00  0.00            
ATOM    633  R3  CHO   179     115.228   1.878  22.390  1.00  0.00            
ATOM    634  R4  CHO   179     117.478   0.728  23.890  1.00  0.00            
ATOM    635  R5  CHO   179     115.378   0.428  24.290  1.00  0.00            
ATOM    636  C1  CHO   179     116.478   1.928  27.640  1.00  0.00           C
ATOM    637  C2  CHO   179     115.378  -0.272  30.940  1.00  0.00           C
ATOM    638  ROH CHO   180      15.578  51.528  17.740  1.00  0.00            
ATOM    639  R1  CHO   180      16.128  53.478  19.740  1.00  0.00            
ATOM    640  R2  CHO   180      16.678  52.728  22.390  1.00  0.00            
ATOM    641  R3  CHO   180      18.928  54.178  21.940  1.00  0.00            
ATOM    642  R4  CHO   180      19.028  53.528  24.790  1.00  0.00            
ATOM    643  R5  CHO   180      19.178  55.528  23.940  1.00  0.00            
ATOM    644  C1  CHO   180      22.478  55.378  25.840  1.00  0.00           C
ATOM    645  C2  CHO   180      24.028  56.778  29.340  1.00  0.00           C
ATOM    646  ROH CHO   181      80.628  18.628  29.340  1.00  0.00            
ATOM    647  R1  CHO   181      80.078  16.228  27.890  1.00  0.00            
ATOM    648  R2  CHO   181      78.828  16.178  25.440  1.00  0.00            
ATOM    649  R3  CHO   181      81.028  14.778  24.690  1.00  0.00            
ATOM    650  R4  CHO   181      79.828  15.628  22.190  1.00  0.00            
ATOM    651  R5  CHO   181      80.328  13.628  22.740  1.00  0.00            
ATOM    652  C1  CHO   181      82.428  13.978  19.590  1.00  0.00           C
ATOM    653  C2  CHO   181      79.428  12.878  16.440  1.00  0.00           C
ATOM    654  ROH CHO   182     214.928  97.878  33.940  1.00  0.00            
ATOM    655  R1  CHO   182     216.678  98.728  31.890  1.00  0.00            
ATOM    656  R2  CHO   182     215.978 100.678  30.040  1.00  0.00            
ATOM    657  R3  CHO   182     218.278 101.878  30.890  1.00  0.00            
ATOM    658  R4  CHO   182     217.828 102.928  28.190  1.00  0.00            
ATOM    659  R5  CHO   182     219.628 101.978  28.940  1.00  0.00            
ATOM    660  C1  CHO   182     221.028 105.378  27.890  1.00  0.00           C
ATOM    661  C2  CHO   182     221.628 109.328  26.890  1.00  0.00           C
ATOM    662  ROH CHO   183     120.428  93.128  56.190  1.00  0.00            
ATOM    663  R1  CHO   183     122.378  94.328  54.540  1.00  0.00            
ATOM    664  R2  CHO   183     121.828  96.578  52.990  1.00  0.00            
ATOM    665  R3  CHO   183     124.028  97.578  54.290  1.00  0.00            
ATOM    666  R4  CHO   183     124.078  98.828  51.640  1.00  0.00            
ATOM    667  R5  CHO   183     125.678  97.678  52.590  1.00  0.00            
ATOM    668  C1  CHO   183     127.428 101.028  52.040  1.00  0.00           C
ATOM    669  C2  CHO   183     130.828 104.178  53.940  1.00  0.00           C
ATOM    670  ROH CHO   184      60.178  86.628  49.190  1.00  0.00            
ATOM    671  R1  CHO   184      62.428  87.578  47.740  1.00  0.00            
ATOM    672  R2  CHO   184      63.428  86.228  45.540  1.00  0.00            
ATOM    673  R3  CHO   184      63.078  88.578  44.290  1.00  0.00            
ATOM    674  R4  CHO   184      64.678  87.028  42.440  1.00  0.00            
ATOM    675  R5  CHO   184      65.128  89.028  43.190  1.00  0.00            
ATOM    676  C1  CHO   184      65.028  89.778  39.440  1.00  0.00           C
ATOM    677  C2  CHO   184      67.128  89.678  36.940  1.00  0.00           C
ATOM    678  ROH CHO   185     206.828 201.378  38.190  1.00  0.00            
ATOM    679  R1  CHO   185     206.778 198.978  36.690  1.00  0.00            
ATOM    680  R2  CHO   185     204.428 197.728  35.990  1.00  0.00            
ATOM    681  R3  CHO   185     205.428 197.928  33.490  1.00  0.00            
ATOM    682  R4  CHO   185     203.128 196.128  33.240  1.00  0.00            
ATOM    683  R5  CHO   185     205.178 195.728  32.590  1.00  0.00            
ATOM    684  C1  CHO   185     203.328 195.378  29.240  1.00  0.00           C
ATOM    685  C2  CHO   185     204.178 195.178  24.940  1.00  0.00           C
ATOM    686  ROH CHO   186      54.178  74.578  28.590  1.00  0.00            
ATOM    687  R1  CHO   186      55.328  77.178  28.790  1.00  0.00            
ATOM    688  R2  CHO   186      57.028  77.928  30.840  1.00  0.00            
ATOM    689  R3  CHO   186      58.678  78.578  28.790  1.00  0.00            
ATOM    690  R4  CHO   186      59.628  80.178  31.040  1.00  0.00            
ATOM    691  R5  CHO   186      59.078  80.928  29.090  1.00  0.00            
ATOM    692  C1  CHO   186      62.678  82.128  29.240  1.00  0.00           C
ATOM    693  C2  CHO   186      65.178  85.178  29.740  1.00  0.00           C
ATOM    694  ROH CHO   187      56.728  16.478  15.440  1.00  0.00            
ATOM    695  R1  CHO   187      54.978  17.928  17.140  1.00  0.00            
ATOM    696  R2  CHO   187      54.728  17.378  19.840  1.00  0.00            
ATOM    697  R3  CHO   187      55.228  20.028  20.090  1.00  0.00            
ATOM    698  R4  CHO   187      54.178  19.278  22.690  1.00  0.00            
ATOM    699  R5  CHO   187      53.478  20.878  21.390  1.00  0.00            
ATOM    700  C1  CHO   187      54.378  22.828  24.540  1.00  0.00           C
ATOM    701  C2  CHO   187      55.028  22.728  28.190  1.00  0.00           C
ATOM    702  ROH CHO   188      44.478  18.028  44.240  1.00  0.00            
ATOM    703  R1  CHO   188      43.828  17.728  41.540  1.00  0.00            
ATOM    704  R2  CHO   188      45.728  17.928  39.490  1.00  0.00            
ATOM    705  R3  CHO   188      44.728  15.478  38.790  1.00  0.00            
ATOM    706  R4  CHO   188      46.178  16.478  36.390  1.00  0.00            
ATOM    707  R5  CHO   188      44.078  15.778  36.490  1.00  0.00            
ATOM    708  C1  CHO   188      45.528  13.328  33.940  1.00  0.00           C
ATOM    709  C2  CHO   188      44.078  15.728  31.040  1.00  0.00           C
ATOM    710  ROH CHO   189      34.228 135.278  61.240  1.00  0.00            
ATOM    711  R1  CHO   189      34.678 134.778  58.490  1.00  0.00            
ATOM    712  R2  CHO   189      32.678 134.028  56.740  1.00  0.00            
ATOM    713  R3  CHO   189      33.528 136.128  55.290  1.00  0.00            
ATOM    714  R4  CHO   189      31.528 134.878  53.590  1.00  0.00            
ATOM    715  R5  CHO   189      33.578 135.378  53.040  1.00  0.00            
ATOM    716  C1  CHO   189      31.728 137.378  50.390  1.00  0.00           C
ATOM    717  C2  CHO   189      29.578 140.828  48.390  1.00  0.00           C
ATOM    718  ROH CHO   190      92.778 162.628  30.990  1.00  0.00            
ATOM    719  R1  CHO   190      92.228 162.328  33.740  1.00  0.00            
ATOM    720  R2  CHO   190      93.278 163.978  35.640  1.00  0.00            
ATOM    721  R3  CHO   190      90.678 164.378  36.340  1.00  0.00            
ATOM    722  R4  CHO   190      92.228 165.528  38.590  1.00  0.00            
ATOM    723  R5  CHO   190      90.678 163.978  38.740  1.00  0.00            
ATOM    724  C1  CHO   190      89.178 166.728  40.940  1.00  0.00           C
ATOM    725  C2  CHO   190      87.928 168.178  44.290  1.00  0.00           C
ATOM    726  ROH CHO   191     158.428 147.678  52.540  1.00  0.00            
ATOM    727  R1  CHO   191     156.678 147.328  50.290  1.00  0.00            
ATOM    728  R2  CHO   191     155.278 149.428  49.190  1.00  0.00            
ATOM    729  R3  CHO   191     156.478 148.628  46.940  1.00  0.00            
ATOM    730  R4  CHO   191     153.928 149.728  46.040  1.00  0.00            
ATOM    731  R5  CHO   191     154.728 147.778  45.590  1.00  0.00            
ATOM    732  C1  CHO   191     154.278 149.128  42.040  1.00  0.00           C
ATOM    733  C2  CHO   191     153.128 146.278  39.490  1.00  0.00           C
ATOM    734  ROH CHO   192     123.278   8.228  35.990  1.00  0.00            
ATOM    735  R1  CHO   192     120.678   9.228  36.590  1.00  0.00            
ATOM    736  R2  CHO   192     120.278  11.578  37.990  1.00  0.00            
ATOM    737  R3  CHO   192     118.778  12.228  35.840  1.00  0.00            
ATOM    738  R4  CHO   192     118.128  14.228  37.840  1.00  0.00            
ATOM    739  R5  CHO   192     116.728  12.978  36.740  1.00  0.00            
ATOM    740  C1  CHO   192     115.428  16.428  35.740  1.00  0.00           C
ATOM    741  C2  CHO   192     113.328  17.728  37.840  1.00  0.00           C
ATOM    742  ROH CHO   193      59.578 206.628  48.740  1.00  0.00            
ATOM    743  R1  CHO   193      58.428 207.428  46.240  1.00  0.00            
ATOM    744  R2  CHO   193      59.628 206.828  43.840  1.00  0.00            
ATOM    745  R3  CHO   193      57.178 205.728  43.290  1.00  0.00            
ATOM    746  R4  CHO   193      58.228 206.578  40.690  1.00  0.00            
ATOM    747  R5  CHO   193      56.278 207.128  41.540  1.00  0.00            
ATOM    748  C1  CHO   193      55.128 205.428  38.340  1.00  0.00           C
ATOM    749  C2  CHO   193      53.078 206.978  36.340  1.00  0.00           C
ATOM    750  ROH CHO   194      37.378 199.828  55.740  1.00  0.00            
ATOM    751  R1  CHO   194      36.728 200.278  52.990  1.00  0.00            
ATOM    752  R2  CHO   194      38.328 199.328  50.940  1.00  0.00            
ATOM    753  R3  CHO   194      35.978 198.178  50.090  1.00  0.00            
ATOM    754  R4  CHO   194      37.528 198.678  47.640  1.00  0.00            
ATOM    755  R5  CHO   194      35.478 199.328  48.040  1.00  0.00            
ATOM    756  C1  CHO   194      34.878 197.178  44.940  1.00  0.00           C
ATOM    757  C2  CHO   194      33.378 194.828  42.040  1.00  0.00           C
ATOM    758  ROH CHO   195     141.178 214.478  47.540  1.00  0.00            
ATOM    759  R1  CHO   195     143.278 215.178  45.790  1.00  0.00            
ATOM    760  R2  CHO   195     144.578 213.378  44.190  1.00  0.00            
ATOM    761  R3  CHO   195     143.878 215.078  42.190  1.00  0.00            
ATOM    762  R4  CHO   195     145.328 212.928  40.840  1.00  0.00            
ATOM    763  R5  CHO   195     145.728 215.078  40.690  1.00  0.00            
ATOM    764  C1  CHO   195     145.128 214.278  37.040  1.00  0.00           C
ATOM    765  C2  CHO   195     144.728 213.428  33.390  1.00  0.00           C
ATOM    766  ROH CHO   196     139.678 173.878  49.440  1.00  0.00            
ATOM    767  R1  CHO   196     139.378 174.178  46.640  1.00  0.00            
ATOM    768  R2  CHO   196     139.778 172.128  44.890  1.00  0.00            
ATOM    769  R3  CHO   196     137.278 172.728  44.040  1.00  0.00            
ATOM    770  R4  CHO   196     138.928 172.878  41.640  1.00  0.00            
ATOM    771  R5  CHO   196     137.578 174.428  42.390  1.00  0.00            
ATOM    772  C1  CHO   196     136.028 173.878  38.940  1.00  0.00           C
ATOM    773  C2  CHO   196     138.078 175.228  35.640  1.00  0.00           C
ATOM    774  ROH CHO   197     124.778  33.328  52.090  1.00  0.00            
ATOM    775  R1  CHO   197     123.278  32.728  49.740  1.00  0.00            
ATOM    776  R2  CHO   197     124.278  33.128  47.190  1.00  0.00            
ATOM    777  R3  CHO   197     123.578  30.478  46.890  1.00  0.00            
ATOM    778  R4  CHO   197     123.528  31.628  44.190  1.00  0.00            
ATOM    779  R5  CHO   197     121.928  30.528  45.190  1.00  0.00            
ATOM    780  C1  CHO   197     122.428  28.278  42.140  1.00  0.00           C
ATOM    781  C2  CHO   197     120.778  24.978  38.990  1.00  0.00           C
ATOM    782  ROH CHO   198      59.878  36.278  35.090  1.00  0.00            
ATOM    783  R1  CHO   198      61.628  34.828  36.840  1.00  0.00            
ATOM    784  R2  CHO   198      64.028  35.828  37.790  1.00  0.00            
ATOM    785  R3  CHO   198      62.928  35.228  40.190  1.00  0.00            
ATOM    786  R4  CHO   198      65.778  34.678  40.490  1.00  0.00            
ATOM    787  R5  CHO   198      64.178  33.278  40.890  1.00  0.00            
ATOM    788  C1  CHO   198      65.828  33.378  44.340  1.00  0.00           C
ATOM    789  C2  CHO   198      66.128  32.628  47.690  1.00  0.00           C
ATOM    790  ROH CHO   199       7.428 119.378  39.440  1.00  0.00            
ATOM    791  R1  CHO   199       7.528 120.428  36.790  1.00  0.00            
ATOM    792  R2  CHO   199       9.878 121.428  35.690  1.00  0.00            
ATOM    793  R3  CHO   199       9.328 119.628  33.740  1.00  0.00            
ATOM    794  R4  CHO   199      10.128 122.078  32.290  1.00  0.00            
ATOM    795  R5  CHO   199       8.278 120.928  31.990  1.00  0.00            
ATOM    796  C1  CHO   199       9.778 120.778  28.490  1.00  0.00           C
ATOM    797  C2  CHO   199      11.578 122.728  25.490  1.00  0.00           C
ATOM    798  ROH CHO   200     146.628 168.178  19.090  1.00  0.00            
ATOM    799  R1  CHO   200     147.178 167.628  21.840  1.00  0.00            
ATOM    800  R2  CHO   200     147.528 169.628  23.690  1.00  0.00            
ATOM    801  R3  CHO   200     145.528 168.328  25.040  1.00  0.00            
ATOM    802  R4  CHO   200     146.828 169.978  27.090  1.00  0.00            
ATOM    803  R5  CHO   200     146.478 167.778  27.140  1.00  0.00            
ATOM    804  C1  CHO   200     144.578 168.878  30.290  1.00  0.00           C
ATOM    805  C2  CHO   200     143.328 168.128  33.890  1.00  0.00           C
ATOM    806  ROH CHO   201      29.728 167.028  61.240  1.00  0.00            
ATOM    807  R1  CHO   201      31.978 166.778  59.540  1.00  0.00            
ATOM    808  R2  CHO   201      31.828 165.478  57.140  1.00  0.00            
ATOM    809  R3  CHO   201      32.828 167.778  56.190  1.00  0.00            
ATOM    810  R4  CHO   201      32.978 165.928  53.890  1.00  0.00            
ATOM    811  R5  CHO   201      34.628 167.128  54.740  1.00  0.00            
ATOM    812  C1  CHO   201      34.628 168.428  51.140  1.00  0.00           C
ATOM    813  C2  CHO   201      34.178 168.078  46.490  1.00  0.00           C
ATOM    814  ROH CHO   202      16.178 100.828  20.340  1.00  0.00            
ATOM    815  R1  CHO   202      17.078 100.978  22.990  1.00  0.00            
ATOM    816  R2  CHO   202      15.728  99.778  25.090  1.00  0.00            
ATOM    817  R3  CHO   202      18.178  98.628  25.590  1.00  0.00            
ATOM    818  R4  CHO   202      16.678  98.228  28.040  1.00  0.00            
ATOM    819  R5  CHO   202      18.628  99.128  27.840  1.00  0.00            
ATOM    820  C1  CHO   202      19.478  96.278  30.190  1.00  0.00           C
ATOM    821  C2  CHO   202      19.178  96.028  33.890  1.00  0.00           C
ATOM    822  ROH CHO   203      31.228  46.678  17.590  1.00  0.00            
ATOM    823  R1  CHO   203      30.728  47.128  20.340  1.00  0.00            
ATOM    824  R2  CHO   203      32.778  47.178  22.240  1.00  0.00            
ATOM    825  R3  CHO   203      31.678  49.628  22.840  1.00  0.00            
ATOM    826  R4  CHO   203      32.678  48.578  25.390  1.00  0.00            
ATOM    827  R5  CHO   203      30.678  49.278  24.990  1.00  0.00            
ATOM    828  C1  CHO   203      31.628  51.678  27.790  1.00  0.00           C
ATOM    829  C2  CHO   203      30.978  54.628  30.040  1.00  0.00           C
ATOM    830  ROH CHO   204     131.428 193.528  38.240  1.00  0.00            
ATOM    831  R1  CHO   204     131.328 194.478  40.890  1.00  0.00            
ATOM    832  R2  CHO   204     130.628 197.078  41.490  1.00  0.00            
ATOM    833  R3  CHO   204     128.828 195.878  43.140  1.00  0.00            
ATOM    834  R4  CHO   204     129.078 198.578  44.190  1.00  0.00            
ATOM    835  R5  CHO   204     129.328 196.728  45.290  1.00  0.00            
ATOM    836  C1  CHO   204     126.478 198.328  47.290  1.00  0.00           C
ATOM    837  C2  CHO   204     125.328 200.328  50.140  1.00  0.00           C
ATOM    838  ROH CHO   205     201.528  31.728  33.090  1.00  0.00            
ATOM    839  R1  CHO   205     202.028  31.278  35.840  1.00  0.00            
ATOM    840  R2  CHO   205     202.728  33.278  37.590  1.00  0.00            
ATOM    841  R3  CHO   205     200.578  32.378  38.990  1.00  0.00            
ATOM    842  R4  CHO   205     202.428  33.428  41.040  1.00  0.00            
ATOM    843  R5  CHO   205     201.578  31.428  40.990  1.00  0.00            
ATOM    844  C1  CHO   205     200.278  32.628  44.340  1.00  0.00           C
ATOM    845  C2  CHO   205     201.578  35.028  47.740  1.00  0.00           C
ATOM    846  ROH CHO   206     171.528  42.478  17.240  1.00  0.00            
ATOM    847  R1  CHO   206     170.728  42.578  19.940  1.00  0.00            
ATOM    848  R2  CHO   206     168.428  41.328  20.890  1.00  0.00            
ATOM    849  R3  CHO   206     170.178  40.178  22.640  1.00  0.00            
ATOM    850  R4  CHO   206     167.528  39.778  23.840  1.00  0.00            
ATOM    851  R5  CHO   206     169.228  40.728  24.790  1.00  0.00            
ATOM    852  C1  CHO   206     168.628  37.828  27.190  1.00  0.00           C
ATOM    853  C2  CHO   206     170.578  39.628  30.040  1.00  0.00           C
ATOM    854  ROH CHO   207     133.228  16.078  42.690  1.00  0.00            
ATOM    855  R1  CHO   207     131.578  16.778  40.490  1.00  0.00            
ATOM    856  R2  CHO   207     132.128  15.928  37.890  1.00  0.00            
ATOM    857  R3  CHO   207     129.578  14.978  38.040  1.00  0.00            
ATOM    858  R4  CHO   207     129.978  15.628  35.190  1.00  0.00            
ATOM    859  R5  CHO   207     128.328  16.328  36.490  1.00  0.00            
ATOM    860  C1  CHO   207     126.328  14.578  33.740  1.00  0.00           C
ATOM    861  C2  CHO   207     124.178  12.878  34.540  1.00  0.00           C
ATOM    862  ROH CHO   208     117.928  40.328  14.090  1.00  0.00            
ATOM    863  R1  CHO   208     116.078  40.428  16.190  1.00  0.00            
ATOM    864  R2  CHO   208     114.428  38.328  16.840  1.00  0.00            
ATOM    865  R3  CHO   208     115.478  38.678  19.340  1.00  0.00            
ATOM    866  R4  CHO   208     112.628  38.228  19.790  1.00  0.00            
ATOM    867  R5  CHO   208     113.828  39.928  20.540  1.00  0.00            
ATOM    868  C1  CHO   208     112.578  38.528  23.840  1.00  0.00           C
ATOM    869  C2  CHO   208     112.828  38.928  27.840  1.00  0.00           C
ATOM    870  ROH CHO   209     187.128  14.878  18.540  1.00  0.00            
ATOM    871  R1  CHO   209     185.728  14.578  20.990  1.00  0.00            
ATOM    872  R2  CHO   209     187.078  14.078  23.390  1.00  0.00            
ATOM    873  R3  CHO   209     185.678  16.278  24.240  1.00  0.00            
ATOM    874  R4  CHO   209     186.828  15.128  26.690  1.00  0.00            
ATOM    875  R5  CHO   209     184.728  15.578  26.340  1.00  0.00            
ATOM    876  C1  CHO   209     185.378  17.778  29.390  1.00  0.00           C
ATOM    877  C2  CHO   209     184.178  18.878  33.390  1.00  0.00           C
ATOM    878  ROH CHO   210     119.828 109.578  27.490  1.00  0.00            
ATOM    879  R1  CHO   210     122.028 111.078  28.490  1.00  0.00            
ATOM    880  R2  CHO   210     124.178 111.878  26.940  1.00  0.00            
ATOM    881  R3  CHO   210     123.528 114.328  27.890  1.00  0.00            
ATOM    882  R4  CHO   210     126.378 114.478  27.240  1.00  0.00            
ATOM    883  R5  CHO   210     125.478 114.978  29.140  1.00  0.00            
ATOM    884  C1  CHO   210     127.128 118.328  28.340  1.00  0.00           C
ATOM    885  C2  CHO   210     131.128 118.278  27.040  1.00  0.00           C
ATOM    886  ROH CHO   211     158.828  74.578  45.890  1.00  0.00            
ATOM    887  R1  CHO   211     158.078  74.828  43.190  1.00  0.00            
ATOM    888  R2  CHO   211     159.628  76.128  41.290  1.00  0.00            
ATOM    889  R3  CHO   211     159.378  73.728  39.990  1.00  0.00            
ATOM    890  R4  CHO   211     159.528  75.778  37.890  1.00  0.00            
ATOM    891  R5  CHO   211     158.028  74.278  38.090  1.00  0.00            
ATOM    892  C1  CHO   211     159.278  73.378  34.590  1.00  0.00           C
ATOM    893  C2  CHO   211     160.378  71.678  30.840  1.00  0.00           C
ATOM    894  ROH CHO   212     112.328 186.228  22.390  1.00  0.00            
ATOM    895  R1  CHO   212     112.028 186.478  25.190  1.00  0.00            
ATOM    896  R2  CHO   212     113.978 185.578  26.940  1.00  0.00            
ATOM    897  R3  CHO   212     113.828 188.128  27.890  1.00  0.00            
ATOM    898  R4  CHO   212     115.428 186.678  29.890  1.00  0.00            
ATOM    899  R5  CHO   212     113.678 187.878  30.240  1.00  0.00            
ATOM    900  C1  CHO   212     116.178 189.728  32.440  1.00  0.00           C
ATOM    901  C2  CHO   212     116.878 189.928  36.340  1.00  0.00           C
ATOM    902  ROH CHO   213      39.528   9.028  26.090  1.00  0.00            
ATOM    903  R1  CHO   213      37.878   8.728  23.790  1.00  0.00            
ATOM    904  R2  CHO   213      36.078   6.628  23.590  1.00  0.00            
ATOM    905  R3  CHO   213      34.328   8.678  23.140  1.00  0.00            
ATOM    906  R4  CHO   213      32.828   6.228  22.490  1.00  0.00            
ATOM    907  R5  CHO   213      33.078   7.978  21.240  1.00  0.00            
ATOM    908  C1  CHO   213      29.228   7.878  21.490  1.00  0.00           C
ATOM    909  C2  CHO   213      27.928   3.978  22.340  1.00  0.00           C
ATOM    910  ROH CHO   214     145.878  81.178  29.390  1.00  0.00            
ATOM    911  R1  CHO   214     146.528  78.528  28.740  1.00  0.00            
ATOM    912  R2  CHO   214     148.778  77.278  29.790  1.00  0.00            
ATOM    913  R3  CHO   214     146.978  75.428  30.640  1.00  0.00            
ATOM    914  R4  CHO   214     149.328  73.828  29.790  1.00  0.00            
ATOM    915  R5  CHO   214     147.278  73.578  29.090  1.00  0.00            
ATOM    916  C1  CHO   214     147.928  70.128  30.590  1.00  0.00           C
ATOM    917  C2  CHO   214     146.478  66.478  29.690  1.00  0.00           C
ATOM    918  ROH CHO   215      69.128  60.328  47.040  1.00  0.00            
ATOM    919  R1  CHO   215      68.228  62.028  44.990  1.00  0.00            
ATOM    920  R2  CHO   215      69.028  64.628  44.690  1.00  0.00            
ATOM    921  R3  CHO   215      69.678  63.828  42.190  1.00  0.00            
ATOM    922  R4  CHO   215      69.028  66.678  41.890  1.00  0.00            
ATOM    923  R5  CHO   215      68.178  65.028  40.790  1.00  0.00            
ATOM    924  C1  CHO   215      69.628  67.078  37.890  1.00  0.00           C
ATOM    925  C2  CHO   215      69.178  66.878  33.540  1.00  0.00           C
ATOM    926  ROH CHO   216     128.778  94.778  35.040  1.00  0.00            
ATOM    927  R1  CHO   216     127.628  93.328  37.190  1.00  0.00            
ATOM    928  R2  CHO   216     129.078  91.578  38.740  1.00  0.00            
ATOM    929  R3  CHO   216     128.128  93.128  40.790  1.00  0.00            
ATOM    930  R4  CHO   216     129.378  90.878  42.090  1.00  0.00            
ATOM    931  R5  CHO   216     127.328  91.528  42.390  1.00  0.00            
ATOM    932  C1  CHO   216     128.628  91.878  45.990  1.00  0.00           C
ATOM    933  C2  CHO   216     127.878  89.878  49.040  1.00  0.00           C
ATOM    934  ROH CHO   217     160.028 187.878  26.340  1.00  0.00            
ATOM    935  R1  CHO   217     162.728 187.628  25.690  1.00  0.00            
ATOM    936  R2  CHO   217     163.978 185.128  25.290  1.00  0.00            
ATOM    937  R3  CHO   217     164.678 186.278  22.890  1.00  0.00            
ATOM    938  R4  CHO   217     166.378 183.928  23.140  1.00  0.00            
ATOM    939  R5  CHO   217     167.028 185.928  22.790  1.00  0.00            
ATOM    940  C1  CHO   217     168.478 184.228  19.690  1.00  0.00           C
ATOM    941  C2  CHO   217     170.828 186.078  17.290  1.00  0.00           C
ATOM    942  ROH CHO   218     100.578   5.578  49.090  1.00  0.00            
ATOM    943  R1  CHO   218     101.328   6.128  46.440  1.00  0.00            
ATOM    944  R2  CHO   218     100.778   4.428  44.340  1.00  0.00            
ATOM    945  R3  CHO   218      99.678   6.678  43.240  1.00  0.00            
ATOM    946  R4  CHO   218      99.928   4.778  40.990  1.00  0.00            
ATOM    947  R5  CHO   218     100.678   6.828  41.040  1.00  0.00            
ATOM    948  C1  CHO   218      98.328   7.028  38.040  1.00  0.00           C
ATOM    949  C2  CHO   218     101.228   5.528  35.190  1.00  0.00           C
ATOM    950  ROH CHO   219      90.928 158.778  59.990  1.00  0.00            
ATOM    951  R1  CHO   219      90.728 158.928  57.140  1.00  0.00            
ATOM    952  R2  CHO   219      88.278 158.828  55.790  1.00  0.00            
ATOM    953  R3  CHO   219      89.178 161.178  54.740  1.00  0.00            
ATOM    954  R4  CHO   219      87.278 160.128  52.740  1.00  0.00            
ATOM    955  R5  CHO   219      89.378 160.728  52.390  1.00  0.00            
ATOM    956  C1  CHO   219      87.528 163.028  49.990  1.00  0.00           C
ATOM    957  C2  CHO   219      88.128 163.428  45.990  1.00  0.00           C
ATOM    958  ROH CHO   220     117.428  59.628  15.040  1.00  0.00            
ATOM    959  R1  CHO   220     115.328  60.378  16.790  1.00  0.00            
ATOM    960  R2  CHO   220     114.728  58.878  19.040  1.00  0.00            
ATOM    961  R3  CHO   220     115.028  61.278  20.290  1.00  0.00            
ATOM    962  R4  CHO   220     113.478  59.678  22.190  1.00  0.00            
ATOM    963  R5  CHO   220     112.928  61.628  21.390  1.00  0.00            
ATOM    964  C1  CHO   220     112.978  62.378  25.140  1.00  0.00           C
ATOM    965  C2  CHO   220     111.028  62.128  28.490  1.00  0.00           C
ATOM    966  ROH CHO   221      96.878 220.328  19.490  1.00  0.00            
ATOM    967  R1  CHO   221      97.528 218.978  21.890  1.00  0.00            
ATOM    968  R2  CHO   221      95.978 217.028  22.990  1.00  0.00            
ATOM    969  R3  CHO   221      98.228 215.578  22.890  1.00  0.00            
ATOM    970  R4  CHO   221      96.728 214.428  25.140  1.00  0.00            
ATOM    971  R5  CHO   221      98.778 215.128  25.190  1.00  0.00            
ATOM    972  C1  CHO   221      99.328 211.478  26.240  1.00  0.00           C
ATOM    973  C2  CHO   221     101.678 212.628  29.740  1.00  0.00           C
ATOM    974  ROH CHO   222     189.378  92.678  24.790  1.00  0.00            
ATOM    975  R1  CHO   222     189.978  92.778  27.590  1.00  0.00            
ATOM    976  R2  CHO   222     188.478  91.428  29.440  1.00  0.00            
ATOM    977  R3  CHO   222     190.878  90.378  30.140  1.00  0.00            
ATOM    978  R4  CHO   222     189.078  89.728  32.390  1.00  0.00            
ATOM    979  R5  CHO   222     190.978  90.728  32.540  1.00  0.00            
ATOM    980  C1  CHO   222     191.678  87.678  34.740  1.00  0.00           C
ATOM    981  C2  CHO   222     188.228  85.628  35.290  1.00  0.00           C
ATOM    982  ROH CHO   223      91.578 226.478  35.790  1.00  0.00            
ATOM    983  R1  CHO   223      92.778 227.328  38.190  1.00  0.00            
ATOM    984  R2  CHO   223      91.428 227.578  40.540  1.00  0.00            
ATOM    985  R3  CHO   223      93.378 225.928  41.490  1.00  0.00            
ATOM    986  R4  CHO   223      92.328 227.278  43.890  1.00  0.00            
ATOM    987  R5  CHO   223      94.378 227.178  43.240  1.00  0.00            
ATOM    988  C1  CHO   223      94.678 225.578  46.690  1.00  0.00           C
ATOM    989  C2  CHO   223      93.128 226.378  49.640  1.00  0.00           C
ATOM    990  ROH CHO   224     135.528  21.728  36.240  1.00  0.00            
ATOM    991  R1  CHO   224     135.778  22.628  38.890  1.00  0.00            
ATOM    992  R2  CHO   224     134.328  21.578  40.990  1.00  0.00            
ATOM    993  R3  CHO   224     136.778  21.228  42.090  1.00  0.00            
ATOM    994  R4  CHO   224     134.978  21.678  44.390  1.00  0.00            
ATOM    995  R5  CHO   224     136.828  22.728  43.940  1.00  0.00            
ATOM    996  C1  CHO   224     137.678  21.328  47.390  1.00  0.00           C
ATOM    997  C2  CHO   224     137.428  21.778  51.290  1.00  0.00           C
ATOM    998  ROH CHO   225     200.328 186.228  41.340  1.00  0.00            
ATOM    999  R1  CHO   225     199.878 186.128  38.540  1.00  0.00            
ATOM   1000  R2  CHO   225     201.428 187.528  36.740  1.00  0.00            
ATOM   1001  R3  CHO   225     201.728 185.078  35.590  1.00  0.00            
ATOM   1002  R4  CHO   225     202.378 186.978  33.440  1.00  0.00            
ATOM   1003  R5  CHO   225     200.928 185.378  33.340  1.00  0.00            
ATOM   1004  C1  CHO   225     203.178 184.378  30.440  1.00  0.00           C
ATOM   1005  C2  CHO   225     201.378 184.328  27.090  1.00  0.00           C
ATOM   1006  ROH CHO   226     208.228  91.828  35.940  1.00  0.00            
ATOM   1007  R1  CHO   226     206.778  91.878  38.340  1.00  0.00            
ATOM   1008  R2  CHO   226     207.228  90.078  40.390  1.00  0.00            
ATOM   1009  R3  CHO   226     207.528  92.378  41.890  1.00  0.00            
ATOM   1010  R4  CHO   226     206.428  90.378  43.740  1.00  0.00            
ATOM   1011  R5  CHO   226     205.628  92.378  43.340  1.00  0.00            
ATOM   1012  C1  CHO   226     206.228  92.678  47.090  1.00  0.00           C
ATOM   1013  C2  CHO   226     204.278  93.728  51.240  1.00  0.00           C
ATOM   1014  ROH CHO   227      21.828 142.728  59.290  1.00  0.00            
ATOM   1015  R1  CHO   227      21.728 144.878  57.440  1.00  0.00            
ATOM   1016  R2  CHO   227      23.978 146.278  56.690  1.00  0.00            
ATOM   1017  R3  CHO   227      23.178 145.628  54.190  1.00  0.00            
ATOM   1018  R4  CHO   227      25.228 147.678  53.790  1.00  0.00            
ATOM   1019  R5  CHO   227      23.178 147.728  52.990  1.00  0.00            
ATOM   1020  C1  CHO   227      25.178 147.878  49.740  1.00  0.00           C
ATOM   1021  C2  CHO   227      27.728 148.828  46.440  1.00  0.00           C
ATOM   1022  ROH CHO   228      66.878 105.928  39.890  1.00  0.00            
ATOM   1023  R1  CHO   228      66.128 107.028  37.390  1.00  0.00            
ATOM   1024  R2  CHO   228      67.978 107.728  35.490  1.00  0.00            
ATOM   1025  R3  CHO   228      66.478 106.128  33.890  1.00  0.00            
ATOM   1026  R4  CHO   228      67.628 108.078  32.040  1.00  0.00            
ATOM   1027  R5  CHO   228      65.528 107.578  32.240  1.00  0.00            
ATOM   1028  C1  CHO   228      66.078 106.728  28.590  1.00  0.00           C
ATOM   1029  C2  CHO   228      65.878 106.678  24.590  1.00  0.00           C
ATOM   1030  ROH CHO   229     205.228 218.028  57.090  1.00  0.00            
ATOM   1031  R1  CHO   229     207.578 216.728  56.140  1.00  0.00            
ATOM   1032  R2  CHO   229     207.478 214.878  54.090  1.00  0.00            
ATOM   1033  R3  CHO   229     209.328 216.528  52.940  1.00  0.00            
ATOM   1034  R4  CHO   229     209.378 214.128  51.290  1.00  0.00            
ATOM   1035  R5  CHO   229     211.128 215.078  52.240  1.00  0.00            
ATOM   1036  C1  CHO   229     212.228 215.228  48.640  1.00  0.00           C
ATOM   1037  C2  CHO   229     215.828 214.428  45.790  1.00  0.00           C
ATOM   1038  ROH CHO   230      42.828  91.978  45.090  1.00  0.00            
ATOM   1039  R1  CHO   230      43.378  93.278  42.640  1.00  0.00            
ATOM   1040  R2  CHO   230      42.728  92.228  40.190  1.00  0.00            
ATOM   1041  R3  CHO   230      41.428  94.578  39.840  1.00  0.00            
ATOM   1042  R4  CHO   230      41.728  93.528  37.140  1.00  0.00            
ATOM   1043  R5  CHO   230      42.378  95.478  37.790  1.00  0.00            
ATOM   1044  C1  CHO   230      39.978  96.478  35.040  1.00  0.00           C
ATOM   1045  C2  CHO   230      38.928  99.528  31.940  1.00  0.00           C
ATOM   1046  ROH CHO   231     100.928  20.678  15.090  1.00  0.00            
ATOM   1047  R1  CHO   231     100.878  22.628  17.140  1.00  0.00            
ATOM   1048  R2  CHO   231      98.728  22.928  18.890  1.00  0.00            
ATOM   1049  R3  CHO   231     100.678  22.628  20.790  1.00  0.00            
ATOM   1050  R4  CHO   231      98.578  24.178  22.140  1.00  0.00            
ATOM   1051  R5  CHO   231     100.678  24.678  21.990  1.00  0.00            
ATOM   1052  C1  CHO   231     100.278  24.628  25.790  1.00  0.00           C
ATOM   1053  C2  CHO   231     100.828  26.328  29.040  1.00  0.00           C
ATOM   1054  ROH CHO   232     100.628 117.478  54.740  1.00  0.00            
ATOM   1055  R1  CHO   232     100.728 117.428  51.940  1.00  0.00            
ATOM   1056  R2  CHO   232     102.378 119.078  50.440  1.00  0.00            
ATOM   1057  R3  CHO   232     103.228 116.728  49.340  1.00  0.00            
ATOM   1058  R4  CHO   232     103.478 118.678  47.190  1.00  0.00            
ATOM   1059  R5  CHO   232     102.378 116.778  47.090  1.00  0.00            
ATOM   1060  C1  CHO   232     104.878 116.228  44.290  1.00  0.00           C
ATOM   1061  C2  CHO   232     105.728 116.578  40.190  1.00  0.00           C
ATOM   1062  ROH CHO   233     139.478  78.328  31.990  1.00  0.00            
ATOM   1063  R1  CHO   233     138.528  79.328  34.440  1.00  0.00            
ATOM   1064  R2  CHO   233     139.428  78.428  36.890  1.00  0.00            
ATOM   1065  R3  CHO   233     139.928  81.078  37.340  1.00  0.00            
ATOM   1066  R4  CHO   233     138.628  80.078  39.790  1.00  0.00            
ATOM   1067  R5  CHO   233     138.028  81.828  38.590  1.00  0.00            
ATOM   1068  C1  CHO   233     138.628  83.528  41.940  1.00  0.00           C
ATOM   1069  C2  CHO   233     138.428  83.228  45.240  1.00  0.00           C
ATOM   1070  ROH CHO   234      83.528  88.928  52.590  1.00  0.00            
ATOM   1071  R1  CHO   234      85.978  88.678  51.190  1.00  0.00            
ATOM   1072  R2  CHO   234      88.078  87.228  52.140  1.00  0.00            
ATOM   1073  R3  CHO   234      87.928  86.028  49.690  1.00  0.00            
ATOM   1074  R4  CHO   234      90.778  85.928  50.340  1.00  0.00            
ATOM   1075  R5  CHO   234      89.878  86.728  48.540  1.00  0.00            
ATOM   1076  C1  CHO   234      92.178  84.028  47.040  1.00  0.00           C
ATOM   1077  C2  CHO   234      93.078  83.078  43.140  1.00  0.00           C
ATOM   1078  ROH CHO   235      15.878  31.028  46.940  1.00  0.00            
ATOM   1079  R1  CHO   235      18.328  30.378  45.590  1.00  0.00            
ATOM   1080  R2  CHO   235      20.778  30.778  46.790  1.00  0.00            
ATOM   1081  R3  CHO   235      21.128  28.128  46.140  1.00  0.00            
ATOM   1082  R4  CHO   235      23.778  29.028  46.940  1.00  0.00            
ATOM   1083  R5  CHO   235      23.228  28.028  45.090  1.00  0.00            
ATOM   1084  C1  CHO   235      25.828  25.578  46.490  1.00  0.00           C
ATOM   1085  C2  CHO   235      28.228  27.628  49.340  1.00  0.00           C
ATOM   1086  ROH CHO   236     176.178  20.578  30.940  1.00  0.00            
ATOM   1087  R1  CHO   236     175.578  21.228  28.240  1.00  0.00            
ATOM   1088  R2  CHO   236     177.478  21.278  26.240  1.00  0.00            
ATOM   1089  R3  CHO   236     175.828  19.528  25.040  1.00  0.00            
ATOM   1090  R4  CHO   236     177.278  20.828  22.840  1.00  0.00            
ATOM   1091  R5  CHO   236     175.128  20.678  23.040  1.00  0.00            
ATOM   1092  C1  CHO   236     175.578  18.928  19.690  1.00  0.00           C
ATOM   1093  C2  CHO   236     174.578  15.828  17.540  1.00  0.00           C
ATOM   1094  ROH CHO   237     163.078  78.078  27.240  1.00  0.00            
ATOM   1095  R1  CHO   237     164.428  80.528  26.640  1.00  0.00            
ATOM   1096  R2  CHO   237     164.478  81.628  24.140  1.00  0.00            
ATOM   1097  R3  CHO   237     163.478  83.828  25.390  1.00  0.00            
ATOM   1098  R4  CHO   237     163.828  84.628  22.590  1.00  0.00            
ATOM   1099  R5  CHO   237     164.628  85.628  24.340  1.00  0.00            
ATOM   1100  C1  CHO   237     162.478  88.428  22.890  1.00  0.00           C
ATOM   1101  C2  CHO   237     163.578  91.478  20.290  1.00  0.00           C
ATOM   1102  ROH CHO   238       5.728 174.778  45.290  1.00  0.00            
ATOM   1103  R1  CHO   238       7.978 174.528  43.590  1.00  0.00            
ATOM   1104  R2  CHO   238       8.628 172.128  42.340  1.00  0.00            
ATOM   1105  R3  CHO   238       8.578 173.678  40.090  1.00  0.00            
ATOM   1106  R4  CHO   238      10.028 171.278  39.290  1.00  0.00            
ATOM   1107  R5  CHO   238      10.678 173.328  39.040  1.00  0.00            
ATOM   1108  C1  CHO   238      10.728 172.178  35.390  1.00  0.00           C
ATOM   1109  C2  CHO   238      11.228 172.128  31.840  1.00  0.00           C
ATOM   1110  ROH CHO   239     155.928 229.378  48.990  1.00  0.00            
ATOM   1111  R1  CHO   239     156.128 228.228  46.440  1.00  0.00            
ATOM   1112  R2  CHO   239     153.978 227.178  45.090  1.00  0.00            
ATOM   1113  R3  CHO   239     154.678 228.878  43.140  1.00  0.00            
ATOM   1114  R4  CHO   239     153.128 226.828  41.740  1.00  0.00            
ATOM   1115  R5  CHO   239     155.178 227.478  41.240  1.00  0.00            
ATOM   1116  C1  CHO   239     153.378 228.228  37.990  1.00  0.00           C
ATOM   1117  C2  CHO   239     154.528 226.928  34.140  1.00  0.00           C
ATOM   1118  ROH CHO   240      18.328 170.978  41.940  1.00  0.00            
ATOM   1119  R1  CHO   240      18.428 171.028  39.090  1.00  0.00            
ATOM   1120  R2  CHO   240      20.828 170.828  37.690  1.00  0.00            
ATOM   1121  R3  CHO   240      19.528 168.778  36.440  1.00  0.00            
ATOM   1122  R4  CHO   240      21.478 169.728  34.490  1.00  0.00            
ATOM   1123  R5  CHO   240      19.328 169.478  34.190  1.00  0.00            
ATOM   1124  C1  CHO   240      20.678 167.178  31.440  1.00  0.00           C
ATOM   1125  C2  CHO   240      23.128 167.378  28.440  1.00  0.00           C
ATOM   1126  ROH CHO   241     108.128 217.828  37.440  1.00  0.00            
ATOM   1127  R1  CHO   241     107.828 219.928  39.340  1.00  0.00            
ATOM   1128  R2  CHO   241     105.678 220.078  41.090  1.00  0.00            
ATOM   1129  R3  CHO   241     107.628 220.178  42.990  1.00  0.00            
ATOM   1130  R4  CHO   241     105.178 220.728  44.440  1.00  0.00            
ATOM   1131  R5  CHO   241     106.978 221.978  44.440  1.00  0.00            
ATOM   1132  C1  CHO   241     106.678 221.228  48.140  1.00  0.00           C
ATOM   1133  C2  CHO   241     104.228 221.328  51.490  1.00  0.00           C
ATOM   1134  ROH CHO   242      64.878  18.978  43.840  1.00  0.00            
ATOM   1135  R1  CHO   242      65.178  18.878  40.990  1.00  0.00            
ATOM   1136  R2  CHO   242      64.778  21.078  39.390  1.00  0.00            
ATOM   1137  R3  CHO   242      67.278  20.528  38.490  1.00  0.00            
ATOM   1138  R4  CHO   242      65.928  21.778  36.240  1.00  0.00            
ATOM   1139  R5  CHO   242      66.928  19.828  36.240  1.00  0.00            
ATOM   1140  C1  CHO   242      68.978  21.628  33.540  1.00  0.00           C
ATOM   1141  C2  CHO   242      71.628  20.828  30.690  1.00  0.00           C
ATOM   1142  ROH CHO   243      75.278  18.128  27.840  1.00  0.00            
ATOM   1143  R1  CHO   243      76.528  18.328  30.340  1.00  0.00            
ATOM   1144  R2  CHO   243      76.078  20.428  32.090  1.00  0.00            
ATOM   1145  R3  CHO   243      75.428  18.478  33.840  1.00  0.00            
ATOM   1146  R4  CHO   243      76.928  20.428  35.440  1.00  0.00            
ATOM   1147  R5  CHO   243      77.378  18.328  35.240  1.00  0.00            
ATOM   1148  C1  CHO   243      76.828  18.578  39.040  1.00  0.00           C
ATOM   1149  C2  CHO   243      75.228  17.578  42.640  1.00  0.00           C
ATOM   1150  ROH CHO   244     194.828 147.128  24.690  1.00  0.00            
ATOM   1151  R1  CHO   244     194.278 148.228  27.240  1.00  0.00            
ATOM   1152  R2  CHO   244     193.528 146.628  29.390  1.00  0.00            
ATOM   1153  R3  CHO   244     195.628 147.878  30.590  1.00  0.00            
ATOM   1154  R4  CHO   244     193.978 146.878  32.790  1.00  0.00            
ATOM   1155  R5  CHO   244     194.628 148.928  32.490  1.00  0.00            
ATOM   1156  C1  CHO   244     196.178 148.228  35.940  1.00  0.00           C
ATOM   1157  C2  CHO   244     194.878 147.278  39.740  1.00  0.00           C
ATOM   1158  ROH CHO   245     133.428  64.828  28.490  1.00  0.00            
ATOM   1159  R1  CHO   245     134.578  63.728  26.140  1.00  0.00            
ATOM   1160  R2  CHO   245     136.278  61.578  26.190  1.00  0.00            
ATOM   1161  R3  CHO   245     134.528  60.528  24.440  1.00  0.00            
ATOM   1162  R4  CHO   245     137.078  59.178  23.840  1.00  0.00            
ATOM   1163  R5  CHO   245     135.778  60.228  22.440  1.00  0.00            
ATOM   1164  C1  CHO   245     135.828  56.728  20.840  1.00  0.00           C
ATOM   1165  C2  CHO   245     135.528  57.428  17.090  1.00  0.00           C
ATOM   1166  ROH CHO   246     130.978  79.478  46.140  1.00  0.00            
ATOM   1167  R1  CHO   246     128.978  80.028  44.240  1.00  0.00            
ATOM   1168  R2  CHO   246     129.478  81.478  41.940  1.00  0.00            
ATOM   1169  R3  CHO   246     128.428  79.328  40.690  1.00  0.00            
ATOM   1170  R4  CHO   246     127.278  81.628  39.290  1.00  0.00            
ATOM   1171  R5  CHO   246     126.178  79.978  40.190  1.00  0.00            
ATOM   1172  C1  CHO   246     125.028  79.628  36.540  1.00  0.00           C
ATOM   1173  C2  CHO   246     125.078  81.878  33.090  1.00  0.00           C
ATOM   1174  ROH CHO   247      89.628 117.978  38.140  1.00  0.00            
ATOM   1175  R1  CHO   247      88.978 119.428  40.490  1.00  0.00            
ATOM   1176  R2  CHO   247      86.378 119.628  41.440  1.00  0.00            
ATOM   1177  R3  CHO   247      87.528 118.728  43.740  1.00  0.00            
ATOM   1178  R4  CHO   247      84.978 119.878  44.590  1.00  0.00            
ATOM   1179  R5  CHO   247      86.928 120.378  45.390  1.00  0.00            
ATOM   1180  C1  CHO   247      85.178 119.128  48.590  1.00  0.00           C
ATOM   1181  C2  CHO   247      85.328 118.178  52.790  1.00  0.00           C
ATOM   1182  ROH CHO   248      93.478 167.628  59.190  1.00  0.00            
ATOM   1183  R1  CHO   248      93.778 165.878  56.940  1.00  0.00            
ATOM   1184  R2  CHO   248      91.628 165.028  55.440  1.00  0.00            
ATOM   1185  R3  CHO   248      93.078 166.028  53.390  1.00  0.00            
ATOM   1186  R4  CHO   248      90.828 164.728  52.090  1.00  0.00            
ATOM   1187  R5  CHO   248      92.928 164.378  51.640  1.00  0.00            
ATOM   1188  C1  CHO   248      91.678 165.528  48.190  1.00  0.00           C
ATOM   1189  C2  CHO   248      92.928 167.778  45.340  1.00  0.00           C
ATOM   1190  ROH CHO   249      83.028  71.778  31.840  1.00  0.00            
ATOM   1191  R1  CHO   249      83.078  69.628  33.690  1.00  0.00            
ATOM   1192  R2  CHO   249      85.228  69.078  35.340  1.00  0.00            
ATOM   1193  R3  CHO   249      83.278  69.178  37.290  1.00  0.00            
ATOM   1194  R4  CHO   249      85.428  67.528  38.390  1.00  0.00            
ATOM   1195  R5  CHO   249      83.328  67.028  38.240  1.00  0.00            
ATOM   1196  C1  CHO   249      83.778  66.678  41.990  1.00  0.00           C
ATOM   1197  C2  CHO   249      84.128  64.978  44.890  1.00  0.00           C
ATOM   1198  ROH CHO   250     162.178 172.128  47.790  1.00  0.00            
ATOM   1199  R1  CHO   250     163.178 172.928  45.240  1.00  0.00            
ATOM   1200  R2  CHO   250     164.628 171.228  43.640  1.00  0.00            
ATOM   1201  R3  CHO   250     162.728 171.828  41.790  1.00  0.00            
ATOM   1202  R4  CHO   250     164.878 170.728  40.240  1.00  0.00            
ATOM   1203  R5  CHO   250     163.928 172.678  39.940  1.00  0.00            
ATOM   1204  C1  CHO   250     163.278 171.078  36.540  1.00  0.00           C
ATOM   1205  C2  CHO   250     164.878 170.078  33.040  1.00  0.00           C
ATOM   1206  ROH CHO   251     104.828  30.628  28.440  1.00  0.00            
ATOM   1207  R1  CHO   251     105.878  28.478  26.940  1.00  0.00            
ATOM   1208  R2  CHO   251     104.478  26.178  26.440  1.00  0.00            
ATOM   1209  R3  CHO   251     105.128  26.778  23.840  1.00  0.00            
ATOM   1210  R4  CHO   251     104.328  23.978  23.790  1.00  0.00            
ATOM   1211  R5  CHO   251     106.178  24.828  23.040  1.00  0.00            
ATOM   1212  C1  CHO   251     104.878  23.228  19.840  1.00  0.00           C
ATOM   1213  C2  CHO   251     105.378  22.828  16.040  1.00  0.00           C
ATOM   1214  ROH CHO   252     112.478 166.078  27.340  1.00  0.00            
ATOM   1215  R1  CHO   252     114.928 165.678  28.740  1.00  0.00            
ATOM   1216  R2  CHO   252     114.978 165.128  31.440  1.00  0.00            
ATOM   1217  R3  CHO   252     116.478 162.978  30.590  1.00  0.00            
ATOM   1218  R4  CHO   252     116.528 162.828  33.540  1.00  0.00            
ATOM   1219  R5  CHO   252     118.278 162.878  32.190  1.00  0.00            
ATOM   1220  C1  CHO   252     118.828 159.528  33.990  1.00  0.00           C
ATOM   1221  C2  CHO   252     122.278 156.778  34.590  1.00  0.00           C
ATOM   1222  ROH CHO   253     164.528 108.128  22.690  1.00  0.00            
ATOM   1223  R1  CHO   253     162.628 108.078  24.790  1.00  0.00            
ATOM   1224  R2  CHO   253     163.278 107.278  27.390  1.00  0.00            
ATOM   1225  R3  CHO   253     162.178 109.678  28.040  1.00  0.00            
ATOM   1226  R4  CHO   253     161.928 108.078  30.440  1.00  0.00            
ATOM   1227  R5  CHO   253     160.328 109.128  29.440  1.00  0.00            
ATOM   1228  C1  CHO   253     160.078 110.778  32.840  1.00  0.00           C
ATOM   1229  C2  CHO   253     159.728 112.828  36.240  1.00  0.00           C
ATOM   1230  ROH CHO   254      11.478  43.078  32.690  1.00  0.00            
ATOM   1231  R1  CHO   254      10.928  40.778  34.190  1.00  0.00            
ATOM   1232  R2  CHO   254      12.328  40.128  36.490  1.00  0.00            
ATOM   1233  R3  CHO   254       9.878  40.078  37.640  1.00  0.00            
ATOM   1234  R4  CHO   254      11.628  38.828  39.590  1.00  0.00            
ATOM   1235  R5  CHO   254       9.778  37.978  38.790  1.00  0.00            
ATOM   1236  C1  CHO   254       8.928  37.978  42.490  1.00  0.00           C
ATOM   1237  C2  CHO   254       9.078  36.578  46.440  1.00  0.00           C
ATOM   1238  ROH CHO   255      62.828 219.978  46.740  1.00  0.00            
ATOM   1239  R1  CHO   255      63.678 218.328  44.540  1.00  0.00            
ATOM   1240  R2  CHO   255      61.928 216.828  43.040  1.00  0.00            
ATOM   1241  R3  CHO   255      63.078 218.178  40.990  1.00  0.00            
ATOM   1242  R4  CHO   255      61.878 215.778  39.740  1.00  0.00            
ATOM   1243  R5  CHO   255      63.928 216.478  39.540  1.00  0.00            
ATOM   1244  C1  CHO   255      62.878 216.478  35.890  1.00  0.00           C
ATOM   1245  C2  CHO   255      63.278 216.278  32.490  1.00  0.00           C
ATOM   1246  ROH CHO   256      66.828 120.778  41.690  1.00  0.00            
ATOM   1247  R1  CHO   256      66.378 119.028  43.840  1.00  0.00            
ATOM   1248  R2  CHO   256      68.378 118.228  45.590  1.00  0.00            
ATOM   1249  R3  CHO   256      66.678 119.178  47.490  1.00  0.00            
ATOM   1250  R4  CHO   256      68.478 117.378  48.940  1.00  0.00            
ATOM   1251  R5  CHO   256      66.328 117.328  48.940  1.00  0.00            
ATOM   1252  C1  CHO   256      66.978 117.778  52.640  1.00  0.00           C
ATOM   1253  C2  CHO   256      66.678 116.178  56.790  1.00  0.00           C
ATOM   1254  ROH CHO   257      98.878  16.828  34.140  1.00  0.00            
ATOM   1255  R1  CHO   257     100.128  19.128  35.190  1.00  0.00            
ATOM   1256  R2  CHO   257      99.078  20.628  37.240  1.00  0.00            
ATOM   1257  R3  CHO   257     101.528  20.178  38.390  1.00  0.00            
ATOM   1258  R4  CHO   257      99.928  21.478  40.490  1.00  0.00            
ATOM   1259  R5  CHO   257     101.878  22.128  39.740  1.00  0.00            
ATOM   1260  C1  CHO   257     102.678  21.578  43.440  1.00  0.00           C
ATOM   1261  C2  CHO   257     104.478  22.728  47.040  1.00  0.00           C
ATOM   1262  ROH CHO   258     169.128 133.078  33.640  1.00  0.00            
ATOM   1263  R1  CHO   258     171.528 134.178  32.590  1.00  0.00            
ATOM   1264  R2  CHO   258     172.928 133.028  30.540  1.00  0.00            
ATOM   1265  R3  CHO   258     172.728 135.478  29.390  1.00  0.00            
ATOM   1266  R4  CHO   258     175.028 134.278  28.090  1.00  0.00            
ATOM   1267  R5  CHO   258     174.978 136.228  29.090  1.00  0.00            
ATOM   1268  C1  CHO   258     176.028 137.328  25.590  1.00  0.00           C
ATOM   1269  C2  CHO   258     177.428 138.228  22.740  1.00  0.00           C
ATOM   1270  ROH CHO   259     197.478 207.778  36.590  1.00  0.00            
ATOM   1271  R1  CHO   259     196.378 206.428  34.340  1.00  0.00            
ATOM   1272  R2  CHO   259     197.878 205.878  32.090  1.00  0.00            
ATOM   1273  R3  CHO   259     197.078 203.328  32.540  1.00  0.00            
ATOM   1274  R4  CHO   259     197.628 203.428  29.690  1.00  0.00            
ATOM   1275  R5  CHO   259     195.778 202.778  30.590  1.00  0.00            
ATOM   1276  C1  CHO   259     196.728 199.578  28.740  1.00  0.00           C
ATOM   1277  C2  CHO   259     197.878 198.478  25.540  1.00  0.00           C
ATOM   1278  ROH CHO   260     200.078 139.628  39.690  1.00  0.00            
ATOM   1279  R1  CHO   260     199.978 138.378  37.140  1.00  0.00            
ATOM   1280  R2  CHO   260     198.228 139.128  35.190  1.00  0.00            
ATOM   1281  R3  CHO   260     200.478 139.428  33.690  1.00  0.00            
ATOM   1282  R4  CHO   260     198.278 139.228  31.740  1.00  0.00            
ATOM   1283  R5  CHO   260     200.128 137.978  31.790  1.00  0.00            
ATOM   1284  C1  CHO   260     200.478 139.528  28.290  1.00  0.00           C
ATOM   1285  C2  CHO   260     202.878 140.928  25.040  1.00  0.00           C
ATOM   1286  ROH CHO   261     209.078  67.928  36.640  1.00  0.00            
ATOM   1287  R1  CHO   261     207.678  67.828  34.190  1.00  0.00            
ATOM   1288  R2  CHO   261     205.328  69.228  33.790  1.00  0.00            
ATOM   1289  R3  CHO   261     206.628  70.278  31.690  1.00  0.00            
ATOM   1290  R4  CHO   261     203.978  69.578  30.640  1.00  0.00            
ATOM   1291  R5  CHO   261     205.928  68.928  29.840  1.00  0.00            
ATOM   1292  C1  CHO   261     204.478  70.728  26.790  1.00  0.00           C
ATOM   1293  C2  CHO   261     203.278  73.828  24.340  1.00  0.00           C
ATOM   1294  ROH CHO   262      77.978 221.978  36.390  1.00  0.00            
ATOM   1295  R1  CHO   262      77.778 221.078  39.090  1.00  0.00            
ATOM   1296  R2  CHO   262      79.178 222.228  41.140  1.00  0.00            
ATOM   1297  R3  CHO   262      76.728 222.478  42.240  1.00  0.00            
ATOM   1298  R4  CHO   262      78.578 222.778  44.490  1.00  0.00            
ATOM   1299  R5  CHO   262      76.878 221.378  44.390  1.00  0.00            
ATOM   1300  C1  CHO   262      75.878 223.328  47.490  1.00  0.00           C
ATOM   1301  C2  CHO   262      74.428 222.078  50.890  1.00  0.00           C
ATOM   1302  ROH CHO   263     182.128 213.528  27.140  1.00  0.00            
ATOM   1303  R1  CHO   263     181.678 216.078  25.940  1.00  0.00            
ATOM   1304  R2  CHO   263     183.778 217.828  25.440  1.00  0.00            
ATOM   1305  R3  CHO   263     182.728 217.778  22.890  1.00  0.00            
ATOM   1306  R4  CHO   263     183.878 220.478  23.190  1.00  0.00            
ATOM   1307  R5  CHO   263     181.828 219.978  22.590  1.00  0.00            
ATOM   1308  C1  CHO   263     182.978 221.978  19.540  1.00  0.00           C
ATOM   1309  C2  CHO   263     183.228 224.778  17.890  1.00  0.00           C
ATOM   1310  ROH CHO   264     216.128  49.378  34.940  1.00  0.00            
ATOM   1311  R1  CHO   264     215.678  50.628  32.440  1.00  0.00            
ATOM   1312  R2  CHO   264     217.628  50.778  30.490  1.00  0.00            
ATOM   1313  R3  CHO   264     215.678  49.628  28.940  1.00  0.00            
ATOM   1314  R4  CHO   264     217.778  50.478  27.040  1.00  0.00            
ATOM   1315  R5  CHO   264     215.678  51.028  26.990  1.00  0.00            
ATOM   1316  C1  CHO   264     216.078  49.278  23.590  1.00  0.00           C
ATOM   1317  C2  CHO   264     214.878  50.028  20.190  1.00  0.00           C
ATOM   1318  ROH CHO   265     186.378  50.728  18.490  1.00  0.00            
ATOM   1319  R1  CHO   265     187.578  48.278  19.290  1.00  0.00            
ATOM   1320  R2  CHO   265     186.828  46.978  21.590  1.00  0.00            
ATOM   1321  R3  CHO   265     186.478  44.878  19.890  1.00  0.00            
ATOM   1322  R4  CHO   265     187.478  43.678  22.390  1.00  0.00            
ATOM   1323  R5  CHO   265     188.278  43.378  20.390  1.00  0.00            
ATOM   1324  C1  CHO   265     187.528  39.778  21.240  1.00  0.00           C
ATOM   1325  C2  CHO   265     191.128  38.628  20.040  1.00  0.00           C
ATOM   1326  ROH CHO   266      66.378 182.128  43.490  1.00  0.00            
ATOM   1327  R1  CHO   266      65.928 183.378  45.990  1.00  0.00            
ATOM   1328  R2  CHO   266      64.778 182.028  48.140  1.00  0.00            
ATOM   1329  R3  CHO   266      67.028 182.878  49.440  1.00  0.00            
ATOM   1330  R4  CHO   266      65.378 181.578  51.490  1.00  0.00            
ATOM   1331  R5  CHO   266      66.228 183.578  51.590  1.00  0.00            
ATOM   1332  C1  CHO   266      67.828 182.028  54.690  1.00  0.00           C
ATOM   1333  C2  CHO   266      67.228 181.928  58.890  1.00  0.00           C
ATOM   1334  ROH CHO   267      57.878 151.628  42.940  1.00  0.00            
ATOM   1335  R1  CHO   267      58.928 153.378  40.990  1.00  0.00            
ATOM   1336  R2  CHO   267      61.078 152.728  39.390  1.00  0.00            
ATOM   1337  R3  CHO   267      59.328 153.328  37.390  1.00  0.00            
ATOM   1338  R4  CHO   267      61.978 153.478  36.140  1.00  0.00            
ATOM   1339  R5  CHO   267      60.478 155.028  36.140  1.00  0.00            
ATOM   1340  C1  CHO   267      60.928 154.478  32.390  1.00  0.00           C
ATOM   1341  C2  CHO   267      62.228 154.528  28.590  1.00  0.00           C
ATOM   1342  ROH CHO   268      96.778 157.678  42.740  1.00  0.00            
ATOM   1343  R1  CHO   268      98.728 156.928  40.840  1.00  0.00            
ATOM   1344  R2  CHO   268      98.178 156.678  38.140  1.00  0.00            
ATOM   1345  R3  CHO   268     100.278 158.428  37.940  1.00  0.00            
ATOM   1346  R4  CHO   268      99.678 157.628  35.190  1.00  0.00            
ATOM   1347  R5  CHO   268     101.628 157.478  36.190  1.00  0.00            
ATOM   1348  C1  CHO   268     102.528 159.778  33.240  1.00  0.00           C
ATOM   1349  C2  CHO   268     102.028 162.478  30.190  1.00  0.00           C
ATOM   1350  ROH CHO   269     137.128  39.728  17.590  1.00  0.00            
ATOM   1351  R1  CHO   269     137.528  40.428  20.290  1.00  0.00            
ATOM   1352  R2  CHO   269     135.828  42.128  21.690  1.00  0.00            
ATOM   1353  R3  CHO   269     135.778  40.028  23.440  1.00  0.00            
ATOM   1354  R4  CHO   269     135.978  42.428  25.090  1.00  0.00            
ATOM   1355  R5  CHO   269     137.278  40.678  25.190  1.00  0.00            
ATOM   1356  C1  CHO   269     135.928  40.628  28.740  1.00  0.00           C
ATOM   1357  C2  CHO   269     133.578  44.228  30.690  1.00  0.00           C
ATOM   1358  ROH CHO   270     114.878 122.578  52.390  1.00  0.00            
ATOM   1359  R1  CHO   270     117.128 120.878  52.640  1.00  0.00            
ATOM   1360  R2  CHO   270     119.678 121.728  51.990  1.00  0.00            
ATOM   1361  R3  CHO   270     120.228 120.878  54.540  1.00  0.00            
ATOM   1362  R4  CHO   270     122.628 120.228  52.990  1.00  0.00            
ATOM   1363  R5  CHO   270     121.478 118.878  54.240  1.00  0.00            
ATOM   1364  C1  CHO   270     124.878 118.528  55.990  1.00  0.00           C
ATOM   1365  C2  CHO   270     128.128 117.828  58.340  1.00  0.00           C
ATOM   1366  ROH CHO   271      80.978  59.778  43.540  1.00  0.00            
ATOM   1367  R1  CHO   271      82.228  60.128  41.040  1.00  0.00            
ATOM   1368  R2  CHO   271      80.828  60.628  38.690  1.00  0.00            
ATOM   1369  R3  CHO   271      82.528  62.728  38.540  1.00  0.00            
ATOM   1370  R4  CHO   271      81.628  62.278  35.790  1.00  0.00            
ATOM   1371  R5  CHO   271      83.678  62.428  36.440  1.00  0.00            
ATOM   1372  C1  CHO   271      83.628  65.228  33.890  1.00  0.00           C
ATOM   1373  C2  CHO   271      84.928  63.078  30.840  1.00  0.00           C
ATOM   1374  ROH CHO   272      31.678 126.728  55.790  1.00  0.00            
ATOM   1375  R1  CHO   272      34.328 125.728  55.740  1.00  0.00            
ATOM   1376  R2  CHO   272      35.628 125.028  53.390  1.00  0.00            
ATOM   1377  R3  CHO   272      37.528 126.728  54.340  1.00  0.00            
ATOM   1378  R4  CHO   272      39.028 124.378  53.440  1.00  0.00            
ATOM   1379  R5  CHO   272      39.128 125.328  55.440  1.00  0.00            
ATOM   1380  C1  CHO   272      42.778 125.628  54.390  1.00  0.00           C
ATOM   1381  C2  CHO   272      45.828 123.928  55.540  1.00  0.00           C
ATOM   1382  ROH CHO   273      22.678 111.878  25.640  1.00  0.00            
ATOM   1383  R1  CHO   273      21.428 109.928  27.240  1.00  0.00            
ATOM   1384  R2  CHO   273      22.778 107.728  28.190  1.00  0.00            
ATOM   1385  R3  CHO   273      21.828 108.628  30.590  1.00  0.00            
ATOM   1386  R4  CHO   273      22.678 105.828  31.090  1.00  0.00            
ATOM   1387  R5  CHO   273      20.728 106.728  31.540  1.00  0.00            
ATOM   1388  C1  CHO   273      21.778 105.578  35.040  1.00  0.00           C
ATOM   1389  C2  CHO   273      22.878 103.428  37.640  1.00  0.00           C
ATOM   1390  ROH CHO   274     158.528 157.978  29.790  1.00  0.00            
ATOM   1391  R1  CHO   274     159.178 155.528  28.640  1.00  0.00            
ATOM   1392  R2  CHO   274     157.928 154.578  26.340  1.00  0.00            
ATOM   1393  R3  CHO   274     160.478 154.378  25.390  1.00  0.00            
ATOM   1394  R4  CHO   274     158.778 153.578  23.140  1.00  0.00            
ATOM   1395  R5  CHO   274     160.428 152.428  23.990  1.00  0.00            
ATOM   1396  C1  CHO   274     161.628 152.828  20.390  1.00  0.00           C
ATOM   1397  C2  CHO   274     162.728 151.878  17.240  1.00  0.00           C
ATOM   1398  ROH CHO   275       7.878 158.778  46.140  1.00  0.00            
ATOM   1399  R1  CHO   275       8.628 158.428  48.890  1.00  0.00            
ATOM   1400  R2  CHO   275      10.128 160.278  50.240  1.00  0.00            
ATOM   1401  R3  CHO   275       8.028 160.228  51.990  1.00  0.00            
ATOM   1402  R4  CHO   275      10.278 161.328  53.540  1.00  0.00            
ATOM   1403  R5  CHO   275       9.028 159.628  54.090  1.00  0.00            
ATOM   1404  C1  CHO   275       8.378 161.878  57.090  1.00  0.00           C
ATOM   1405  C2  CHO   275       8.278 163.378  60.090  1.00  0.00           C
ATOM   1406  ROH CHO   276     228.028 187.478  33.590  1.00  0.00            
ATOM   1407  R1  CHO   276     226.578 189.778  32.940  1.00  0.00            
ATOM   1408  R2  CHO   276     224.728 190.928  34.590  1.00  0.00            
ATOM   1409  R3  CHO   276     226.228 193.178  34.290  1.00  0.00            
ATOM   1410  R4  CHO   276     223.478 194.028  33.740  1.00  0.00            
ATOM   1411  R5  CHO   276     225.178 194.278  32.440  1.00  0.00            
ATOM   1412  C1  CHO   276     224.178 197.928  32.890  1.00  0.00           C
ATOM   1413  C2  CHO   276     222.428 199.528  30.440  1.00  0.00           C
ATOM   1414  ROH CHO   277      58.678  65.228  46.340  1.00  0.00            
ATOM   1415  R1  CHO   277      58.228  66.128  43.690  1.00  0.00            
ATOM   1416  R2  CHO   277      59.578  65.078  41.540  1.00  0.00            
ATOM   1417  R3  CHO   277      57.028  64.678  40.590  1.00  0.00            
ATOM   1418  R4  CHO   277      58.778  63.778  38.440  1.00  0.00            
ATOM   1419  R5  CHO   277      57.178  65.228  38.290  1.00  0.00            
ATOM   1420  C1  CHO   277      55.978  62.678  35.690  1.00  0.00           C
ATOM   1421  C2  CHO   277      57.828  59.728  34.590  1.00  0.00           C
ATOM   1422  ROH CHO   278       7.428  26.878  45.090  1.00  0.00            
ATOM   1423  R1  CHO   278       5.478  24.828  45.340  1.00  0.00            
ATOM   1424  R2  CHO   278       5.278  22.778  43.490  1.00  0.00            
ATOM   1425  R3  CHO   278       5.528  21.228  45.690  1.00  0.00            
ATOM   1426  R4  CHO   278       3.828  19.678  43.890  1.00  0.00            
ATOM   1427  R5  CHO   278       3.378  20.178  45.940  1.00  0.00            
ATOM   1428  C1  CHO   278       3.228  16.378  46.190  1.00  0.00           C
ATOM   1429  C2  CHO   278       0.878  14.678  49.790  1.00  0.00           C
ATOM   1430  ROH CHO   279     119.728 202.228  49.440  1.00  0.00            
ATOM   1431  R1  CHO   279     120.578 200.928  47.090  1.00  0.00            
ATOM   1432  R2  CHO   279     120.978 202.328  44.740  1.00  0.00            
ATOM   1433  R3  CHO   279     123.428 201.128  44.840  1.00  0.00            
ATOM   1434  R4  CHO   279     123.128 201.878  42.040  1.00  0.00            
ATOM   1435  R5  CHO   279     123.628 199.878  42.790  1.00  0.00            
ATOM   1436  C1  CHO   279     126.628 200.478  40.590  1.00  0.00           C
ATOM   1437  C2  CHO   279     129.978 201.978  40.440  1.00  0.00           C
ATOM   1438  ROH CHO   280     196.228  28.178  51.690  1.00  0.00            
ATOM   1439  R1  CHO   280     194.278  26.828  50.140  1.00  0.00            
ATOM   1440  R2  CHO   280     194.028  24.078  50.140  1.00  0.00            
ATOM   1441  R3  CHO   280     191.428  24.628  50.840  1.00  0.00            
ATOM   1442  R4  CHO   280     191.378  21.878  49.890  1.00  0.00            
ATOM   1443  R5  CHO   280     190.128  23.528  49.190  1.00  0.00            
ATOM   1444  C1  CHO   280     187.428  21.128  50.340  1.00  0.00           C
ATOM   1445  C2  CHO   280     183.428  22.028  50.890  1.00  0.00           C
ATOM   1446  ROH CHO   281      52.978 191.378  26.740  1.00  0.00            
ATOM   1447  R1  CHO   281      53.078 190.678  29.490  1.00  0.00            
ATOM   1448  R2  CHO   281      52.378 192.428  31.490  1.00  0.00            
ATOM   1449  R3  CHO   281      50.728 190.378  32.240  1.00  0.00            
ATOM   1450  R4  CHO   281      51.428 191.678  34.740  1.00  0.00            
ATOM   1451  R5  CHO   281      51.628 189.578  34.290  1.00  0.00            
ATOM   1452  C1  CHO   281      49.328 189.378  37.340  1.00  0.00           C
ATOM   1453  C2  CHO   281      49.128 189.728  41.040  1.00  0.00           C
ATOM   1454  ROH CHO   282      79.828  66.178  31.140  1.00  0.00            
ATOM   1455  R1  CHO   282      78.728  66.728  33.690  1.00  0.00            
ATOM   1456  R2  CHO   282      77.678  64.728  35.340  1.00  0.00            
ATOM   1457  R3  CHO   282      79.478  65.678  37.140  1.00  0.00            
ATOM   1458  R4  CHO   282      77.978  63.628  38.590  1.00  0.00            
ATOM   1459  R5  CHO   282      78.278  65.678  39.190  1.00  0.00            
ATOM   1460  C1  CHO   282      79.878  63.828  42.140  1.00  0.00           C
ATOM   1461  C2  CHO   282      78.728  63.078  45.890  1.00  0.00           C
ATOM   1462  ROH CHO   283     189.478 204.578  50.240  1.00  0.00            
ATOM   1463  R1  CHO   283     192.128 204.928  51.090  1.00  0.00            
ATOM   1464  R2  CHO   283     193.178 207.428  51.690  1.00  0.00            
ATOM   1465  R3  CHO   283     193.828 206.228  54.040  1.00  0.00            
ATOM   1466  R4  CHO   283     195.628 208.528  53.890  1.00  0.00            
ATOM   1467  R5  CHO   283     196.178 206.428  54.240  1.00  0.00            
ATOM   1468  C1  CHO   283     197.628 208.028  57.390  1.00  0.00           C
ATOM   1469  C2  CHO   283     199.078 208.978  60.940  1.00  0.00           C
ATOM   1470  ROH CHO   284       1.828 159.628  29.490  1.00  0.00            
ATOM   1471  R1  CHO   284       2.578 160.928  31.890  1.00  0.00            
ATOM   1472  R2  CHO   284       0.778 161.328  33.990  1.00  0.00            
ATOM   1473  R3  CHO   284       2.628 160.028  35.440  1.00  0.00            
ATOM   1474  R4  CHO   284       0.478 160.578  37.340  1.00  0.00            
ATOM   1475  R5  CHO   284       2.578 161.078  37.590  1.00  0.00            
ATOM   1476  C1  CHO   284       2.028 158.878  40.640  1.00  0.00           C
ATOM   1477  C2  CHO   284       2.478 156.928  43.990  1.00  0.00           C
ATOM   1478  ROH CHO   285     227.828  34.878  44.640  1.00  0.00            
ATOM   1479  R1  CHO   285     226.828  33.378  42.490  1.00  0.00            
ATOM   1480  R2  CHO   285     228.378  32.478  40.390  1.00  0.00            
ATOM   1481  R3  CHO   285     227.378  30.078  41.090  1.00  0.00            
ATOM   1482  R4  CHO   285     227.678  29.928  38.190  1.00  0.00            
ATOM   1483  R5  CHO   285     225.878  29.528  39.290  1.00  0.00            
ATOM   1484  C1  CHO   285     226.328  26.178  37.540  1.00  0.00           C
ATOM   1485  C2  CHO   285     225.028  24.978  33.940  1.00  0.00           C
ATOM   1486  ROH CHO   286      47.628 198.728  38.290  1.00  0.00            
ATOM   1487  R1  CHO   286      48.128 198.428  41.090  1.00  0.00            
ATOM   1488  R2  CHO   286      50.628 198.228  42.140  1.00  0.00            
ATOM   1489  R3  CHO   286      49.828 200.328  43.690  1.00  0.00            
ATOM   1490  R4  CHO   286      51.328 198.578  45.490  1.00  0.00            
ATOM   1491  R5  CHO   286      49.328 199.328  45.790  1.00  0.00            
ATOM   1492  C1  CHO   286      50.978 200.778  48.890  1.00  0.00           C
ATOM   1493  C2  CHO   286      51.878 203.128  52.240  1.00  0.00           C
ATOM   1494  ROH CHO   287      83.678 178.278  28.140  1.00  0.00            
ATOM   1495  R1  CHO   287      81.428 177.028  29.290  1.00  0.00            
ATOM   1496  R2  CHO   287      79.528 178.428  30.740  1.00  0.00            
ATOM   1497  R3  CHO   287      77.778 177.328  28.990  1.00  0.00            
ATOM   1498  R4  CHO   287      76.578 176.878  31.590  1.00  0.00            
ATOM   1499  R5  CHO   287      76.978 175.378  30.090  1.00  0.00            
ATOM   1500  C1  CHO   287      73.228 174.928  30.440  1.00  0.00           C
ATOM   1501  C2  CHO   287      69.878 173.928  30.440  1.00  0.00           C
ATOM   1502  ROH CHO   288      25.678  26.628  16.340  1.00  0.00            
ATOM   1503  R1  CHO   288      26.678  26.028  18.890  1.00  0.00            
ATOM   1504  R2  CHO   288      28.128  27.828  20.390  1.00  0.00            
ATOM   1505  R3  CHO   288      26.278  27.278  22.290  1.00  0.00            
ATOM   1506  R4  CHO   288      28.828  27.378  23.740  1.00  0.00            
ATOM   1507  R5  CHO   288      27.378  25.728  23.790  1.00  0.00            
ATOM   1508  C1  CHO   288      27.478  26.578  27.490  1.00  0.00           C
ATOM   1509  C2  CHO   288      26.578  27.378  30.740  1.00  0.00           C
ATOM   1510  ROH CHO   289      53.528  82.678  42.490  1.00  0.00            
ATOM   1511  R1  CHO   289      54.978  84.678  41.090  1.00  0.00            
ATOM   1512  R2  CHO   289      55.578  84.428  38.390  1.00  0.00            
ATOM   1513  R3  CHO   289      54.328  86.878  38.240  1.00  0.00            
ATOM   1514  R4  CHO   289      56.328  86.878  36.040  1.00  0.00            
ATOM   1515  R5  CHO   289      56.078  88.378  37.590  1.00  0.00            
ATOM   1516  C1  CHO   289      55.578  90.528  34.490  1.00  0.00           C
ATOM   1517  C2  CHO   289      59.278  91.128  31.790  1.00  0.00           C
ATOM   1518  ROH CHO   290      57.578  66.728  33.590  1.00  0.00            
ATOM   1519  R1  CHO   290      55.778  68.728  34.490  1.00  0.00            
ATOM   1520  R2  CHO   290      54.528  68.678  36.940  1.00  0.00            
ATOM   1521  R3  CHO   290      55.628  71.128  37.240  1.00  0.00            
ATOM   1522  R4  CHO   290      53.028  71.328  38.540  1.00  0.00            
ATOM   1523  R5  CHO   290      53.778  72.628  36.990  1.00  0.00            
ATOM   1524  C1  CHO   290      53.178  75.178  39.740  1.00  0.00           C
ATOM   1525  C2  CHO   290      53.128  76.528  43.290  1.00  0.00           C
ATOM   1526  ROH CHO   291      46.728 127.378  29.690  1.00  0.00            
ATOM   1527  R1  CHO   291      47.078 125.978  32.140  1.00  0.00            
ATOM   1528  R2  CHO   291      47.528 127.228  34.540  1.00  0.00            
ATOM   1529  R3  CHO   291      45.378 125.828  35.340  1.00  0.00            
ATOM   1530  R4  CHO   291      46.878 126.378  37.840  1.00  0.00            
ATOM   1531  R5  CHO   291      46.178 124.428  37.140  1.00  0.00            
ATOM   1532  C1  CHO   291      44.428 124.578  40.490  1.00  0.00           C
ATOM   1533  C2  CHO   291      41.578 122.578  42.090  1.00  0.00           C
ATOM   1534  ROH CHO   292     128.928  74.128  19.090  1.00  0.00            
ATOM   1535  R1  CHO   292     128.028  73.128  21.590  1.00  0.00            
ATOM   1536  R2  CHO   292     129.478  71.378  23.140  1.00  0.00            
ATOM   1537  R3  CHO   292     129.128  73.228  25.040  1.00  0.00            
ATOM   1538  R4  CHO   292     130.828  71.228  26.290  1.00  0.00            
ATOM   1539  R5  CHO   292     128.978  72.028  27.090  1.00  0.00            
ATOM   1540  C1  CHO   292     131.278  72.928  29.940  1.00  0.00           C
ATOM   1541  C2  CHO   292     129.778  76.378  31.340  1.00  0.00           C
ATOM   1542  ROH CHO   293     119.428  93.478  34.190  1.00  0.00            
ATOM   1543  R1  CHO   293     117.978  94.978  32.290  1.00  0.00            
ATOM   1544  R2  CHO   293     118.428  94.778  29.590  1.00  0.00            
ATOM   1545  R3  CHO   293     115.778  94.278  29.490  1.00  0.00            
ATOM   1546  R4  CHO   293     116.278  95.778  27.040  1.00  0.00            
ATOM   1547  R5  CHO   293     114.828  96.278  28.590  1.00  0.00            
ATOM   1548  C1  CHO   293     112.528  95.928  25.540  1.00  0.00           C
ATOM   1549  C2  CHO   293     112.278  97.778  23.040  1.00  0.00           C
ATOM   1550  ROH CHO   294      91.078  28.628  24.590  1.00  0.00            
ATOM   1551  R1  CHO   294      90.828  29.428  21.890  1.00  0.00            
ATOM   1552  R2  CHO   294      91.878  28.028  19.790  1.00  0.00            
ATOM   1553  R3  CHO   294      89.328  28.178  18.840  1.00  0.00            
ATOM   1554  R4  CHO   294      90.978  27.878  16.440  1.00  0.00            
ATOM   1555  R5  CHO   294      89.528  29.428  16.840  1.00  0.00            
ATOM   1556  C1  CHO   294      88.078  27.928  13.640  1.00  0.00           C
ATOM   1557  C2  CHO   294      88.178  26.028  10.590  1.00  0.00           C
ATOM   1558  ROH CHO   295     173.378  32.028  17.440  1.00  0.00            
ATOM   1559  R1  CHO   295     172.378  32.928  19.890  1.00  0.00            
ATOM   1560  R2  CHO   295     173.878  32.978  22.240  1.00  0.00            
ATOM   1561  R3  CHO   295     173.128  35.578  22.290  1.00  0.00            
ATOM   1562  R4  CHO   295     174.428  35.178  24.840  1.00  0.00            
ATOM   1563  R5  CHO   295     172.428  35.978  24.540  1.00  0.00            
ATOM   1564  C1  CHO   295     174.078  38.878  26.390  1.00  0.00           C
ATOM   1565  C2  CHO   295     175.978  39.828  29.490  1.00  0.00           C
ATOM   1566  ROH CHO   296     104.778  89.228  31.940  1.00  0.00            
ATOM   1567  R1  CHO   296     105.028  91.828  30.790  1.00  0.00            
ATOM   1568  R2  CHO   296     102.828  93.328  30.040  1.00  0.00            
ATOM   1569  R3  CHO   296     104.028  95.228  31.640  1.00  0.00            
ATOM   1570  R4  CHO   296     103.028  96.678  29.340  1.00  0.00            
ATOM   1571  R5  CHO   296     105.028  96.728  30.090  1.00  0.00            
ATOM   1572  C1  CHO   296     104.178 100.428  30.390  1.00  0.00           C
ATOM   1573  C2  CHO   296     105.078 102.678  27.640  1.00  0.00           C
ATOM   1574  ROH CHO   297     136.028 183.328  34.590  1.00  0.00            
ATOM   1575  R1  CHO   297     133.228 183.228  34.340  1.00  0.00            
ATOM   1576  R2  CHO   297     131.828 184.678  32.390  1.00  0.00            
ATOM   1577  R3  CHO   297     130.878 182.228  31.690  1.00  0.00            
ATOM   1578  R4  CHO   297     129.328 184.128  30.090  1.00  0.00            
ATOM   1579  R5  CHO   297     128.528 182.628  31.390  1.00  0.00            
ATOM   1580  C1  CHO   297     126.928 181.578  28.090  1.00  0.00           C
ATOM   1581  C2  CHO   297     127.478 179.078  25.390  1.00  0.00           C
ATOM   1582  ROH CHO   298     115.728 106.778  55.540  1.00  0.00            
ATOM   1583  R1  CHO   298     116.128 104.928  53.440  1.00  0.00            
ATOM   1584  R2  CHO   298     118.228 103.128  53.440  1.00  0.00            
ATOM   1585  R3  CHO   298     116.228 101.328  53.140  1.00  0.00            
ATOM   1586  R4  CHO   298     118.678  99.778  52.740  1.00  0.00            
ATOM   1587  R5  CHO   298     116.978  99.878  51.390  1.00  0.00            
ATOM   1588  C1  CHO   298     117.078  96.128  51.990  1.00  0.00           C
ATOM   1589  C2  CHO   298     115.728  93.428  53.990  1.00  0.00           C
ATOM   1590  ROH CHO   299      19.828 141.428  48.040  1.00  0.00            
ATOM   1591  R1  CHO   299      19.878 138.678  48.640  1.00  0.00            
ATOM   1592  R2  CHO   299      21.928 137.478  50.090  1.00  0.00            
ATOM   1593  R3  CHO   299      19.878 136.628  51.690  1.00  0.00            
ATOM   1594  R4  CHO   299      22.178 135.128  52.590  1.00  0.00            
ATOM   1595  R5  CHO   299      20.278 134.328  51.990  1.00  0.00            
ATOM   1596  C1  CHO   299      20.478 132.928  55.540  1.00  0.00           C
ATOM   1597  C2  CHO   299      17.628 131.378  59.340  1.00  0.00           C
ATOM   1598  ROH CHO   300     105.128  95.578  48.040  1.00  0.00            
ATOM   1599  R1  CHO   300     106.478  98.078  48.040  1.00  0.00            
ATOM   1600  R2  CHO   300     105.328 100.428  47.090  1.00  0.00            
ATOM   1601  R3  CHO   300     105.928 101.378  49.540  1.00  0.00            
ATOM   1602  R4  CHO   300     106.028 103.728  47.840  1.00  0.00            
ATOM   1603  R5  CHO   300     107.578 103.028  49.190  1.00  0.00            
ATOM   1604  C1  CHO   300     106.978 106.528  50.590  1.00  0.00           C
ATOM   1605  C2  CHO   300     107.928 110.028  51.590  1.00  0.00           C
ATOM   1606  ROH CHO   301     182.178 138.178  48.440  1.00  0.00            
ATOM   1607  R1  CHO   301     181.028 139.528  46.190  1.00  0.00            
ATOM   1608  R2  CHO   301     182.478 141.228  44.590  1.00  0.00            
ATOM   1609  R3  CHO   301     181.578 139.628  42.590  1.00  0.00            
ATOM   1610  R4  CHO   301     181.428 142.328  41.490  1.00  0.00            
ATOM   1611  R5  CHO   301     179.778 140.828  41.590  1.00  0.00            
ATOM   1612  C1  CHO   301     179.928 141.428  37.840  1.00  0.00           C
ATOM   1613  C2  CHO   301     178.828 142.328  33.990  1.00  0.00           C
ATOM   1614  ROH CHO   302     152.128  68.928  31.890  1.00  0.00            
ATOM   1615  R1  CHO   302     152.478  66.928  33.890  1.00  0.00            
ATOM   1616  R2  CHO   302     154.328  67.228  35.940  1.00  0.00            
ATOM   1617  R3  CHO   302     152.178  66.778  37.540  1.00  0.00            
ATOM   1618  R4  CHO   302     154.378  66.978  39.390  1.00  0.00            
ATOM   1619  R5  CHO   302     152.978  65.328  39.240  1.00  0.00            
ATOM   1620  C1  CHO   302     152.428  66.378  42.890  1.00  0.00           C
ATOM   1621  C2  CHO   302     151.878  65.728  46.690  1.00  0.00           C
ATOM   1622  ROH CHO   303     169.728 196.728  32.440  1.00  0.00            
ATOM   1623  R1  CHO   303     171.678 197.928  30.790  1.00  0.00            
ATOM   1624  R2  CHO   303     173.178 196.528  28.890  1.00  0.00            
ATOM   1625  R3  CHO   303     172.228 198.428  27.190  1.00  0.00            
ATOM   1626  R4  CHO   303     174.378 197.078  25.740  1.00  0.00            
ATOM   1627  R5  CHO   303     174.178 199.228  26.090  1.00  0.00            
ATOM   1628  C1  CHO   303     174.178 199.178  22.240  1.00  0.00           C
ATOM   1629  C2  CHO   303     174.928 201.528  19.590  1.00  0.00           C
ATOM   1630  ROH CHO   304     187.128  78.928  36.740  1.00  0.00            
ATOM   1631  R1  CHO   304     187.678  78.128  34.090  1.00  0.00            
ATOM   1632  R2  CHO   304     185.728  77.828  32.190  1.00  0.00            
ATOM   1633  R3  CHO   304     187.278  79.578  30.790  1.00  0.00            
ATOM   1634  R4  CHO   304     185.878  77.978  28.740  1.00  0.00            
ATOM   1635  R5  CHO   304     188.028  78.278  28.890  1.00  0.00            
ATOM   1636  C1  CHO   304     187.428  79.628  25.390  1.00  0.00           C
ATOM   1637  C2  CHO   304     187.078  79.878  21.190  1.00  0.00           C
ATOM   1638  ROH CHO   305     181.778 214.428  41.690  1.00  0.00            
ATOM   1639  R1  CHO   305     181.628 213.178  44.240  1.00  0.00            
ATOM   1640  R2  CHO   305     180.078 214.128  46.290  1.00  0.00            
ATOM   1641  R3  CHO   305     179.078 211.628  46.290  1.00  0.00            
ATOM   1642  R4  CHO   305     178.128 212.828  48.790  1.00  0.00            
ATOM   1643  R5  CHO   305     179.228 210.928  48.590  1.00  0.00            
ATOM   1644  C1  CHO   305     176.078 209.628  50.290  1.00  0.00           C
ATOM   1645  C2  CHO   305     174.628 211.228  54.790  1.00  0.00           C
ATOM   1646  ROH CHO   306     190.378   4.528  41.040  1.00  0.00            
ATOM   1647  R1  CHO   306     188.678   3.378  43.040  1.00  0.00            
ATOM   1648  R2  CHO   306     188.278   0.678  43.190  1.00  0.00            
ATOM   1649  R3  CHO   306     189.078   1.028  45.790  1.00  0.00            
ATOM   1650  R4  CHO   306     187.928  -1.672  45.740  1.00  0.00            
ATOM   1651  R5  CHO   306     187.378  -0.072  47.090  1.00  0.00            
ATOM   1652  C1  CHO   306     188.478  -2.672  49.590  1.00  0.00           C
ATOM   1653  C2  CHO   306     190.628  -3.072  53.090  1.00  0.00           C
ATOM   1654  ROH CHO   307     141.078  88.828  23.590  1.00  0.00            
ATOM   1655  R1  CHO   307     139.578  91.028  24.590  1.00  0.00            
ATOM   1656  R2  CHO   307     139.628  93.478  23.440  1.00  0.00            
ATOM   1657  R3  CHO   307     136.928  93.178  23.440  1.00  0.00            
ATOM   1658  R4  CHO   307     137.378  95.928  22.540  1.00  0.00            
ATOM   1659  R5  CHO   307     136.078  95.328  24.190  1.00  0.00            
ATOM   1660  C1  CHO   307     133.478  97.078  21.990  1.00  0.00           C
ATOM   1661  C2  CHO   307     130.728  97.778  21.140  1.00  0.00           C
ATOM   1662  ROH CHO   308     147.478 221.378  30.140  1.00  0.00            
ATOM   1663  R1  CHO   308     144.828 220.678  29.390  1.00  0.00            
ATOM   1664  R2  CHO   308     143.828 218.178  29.740  1.00  0.00            
ATOM   1665  R3  CHO   308     141.828 219.478  31.090  1.00  0.00            
ATOM   1666  R4  CHO   308     140.828 216.778  30.790  1.00  0.00            
ATOM   1667  R5  CHO   308     139.828 218.628  30.190  1.00  0.00            
ATOM   1668  C1  CHO   308     137.228 217.228  32.590  1.00  0.00           C
ATOM   1669  C2  CHO   308     133.628 214.478  31.490  1.00  0.00           C
ATOM   1670  ROH CHO   309     121.228 167.478  54.740  1.00  0.00            
ATOM   1671  R1  CHO   309     120.528 165.578  52.790  1.00  0.00            
ATOM   1672  R2  CHO   309     121.878 163.228  52.440  1.00  0.00            
ATOM   1673  R3  CHO   309     119.378 162.128  52.740  1.00  0.00            
ATOM   1674  R4  CHO   309     121.078 159.878  51.890  1.00  0.00            
ATOM   1675  R5  CHO   309     119.228 160.528  50.990  1.00  0.00            
ATOM   1676  C1  CHO   309     118.278 156.928  51.890  1.00  0.00           C
ATOM   1677  C2  CHO   309     117.428 154.228  54.940  1.00  0.00           C
ATOM   1678  ROH CHO   310      44.528 209.728  33.140  1.00  0.00            
ATOM   1679  R1  CHO   310      44.628 212.028  31.490  1.00  0.00            
ATOM   1680  R2  CHO   310      46.628 213.878  31.690  1.00  0.00            
ATOM   1681  R3  CHO   310      46.878 213.378  28.990  1.00  0.00            
ATOM   1682  R4  CHO   310      48.528 215.778  29.440  1.00  0.00            
ATOM   1683  R5  CHO   310      46.878 215.578  27.990  1.00  0.00            
ATOM   1684  C1  CHO   310      49.778 216.428  25.640  1.00  0.00           C
ATOM   1685  C2  CHO   310      51.328 217.828  22.840  1.00  0.00           C
ATOM   1686  ROH CHO   311      54.928 100.578  34.240  1.00  0.00            
ATOM   1687  R1  CHO   311      54.228 102.328  32.140  1.00  0.00            
ATOM   1688  R2  CHO   311      53.128 101.478  29.790  1.00  0.00            
ATOM   1689  R3  CHO   311      51.228 103.278  30.390  1.00  0.00            
ATOM   1690  R4  CHO   311      51.478 103.428  27.490  1.00  0.00            
ATOM   1691  R5  CHO   311      51.628 105.128  28.890  1.00  0.00            
ATOM   1692  C1  CHO   311      48.728 106.278  26.690  1.00  0.00           C
ATOM   1693  C2  CHO   311      48.928 107.828  22.790  1.00  0.00           C
ATOM   1694  ROH CHO   312     166.778  70.478  34.340  1.00  0.00            
ATOM   1695  R1  CHO   312     166.628  68.278  36.090  1.00  0.00            
ATOM   1696  R2  CHO   312     168.828  67.328  37.440  1.00  0.00            
ATOM   1697  R3  CHO   312     167.278  67.678  39.640  1.00  0.00            
ATOM   1698  R4  CHO   312     169.328  65.828  40.490  1.00  0.00            
ATOM   1699  R5  CHO   312     167.178  65.528  40.690  1.00  0.00            
ATOM   1700  C1  CHO   312     168.128  65.278  44.340  1.00  0.00           C
ATOM   1701  C2  CHO   312     165.028  67.828  46.190  1.00  0.00           C
ATOM   1702  ROH CHO   313     172.828  14.478  47.390  1.00  0.00            
ATOM   1703  R1  CHO   313     172.228  13.528  44.790  1.00  0.00            
ATOM   1704  R2  CHO   313     169.778  13.978  43.640  1.00  0.00            
ATOM   1705  R3  CHO   313     171.278  15.028  41.590  1.00  0.00            
ATOM   1706  R4  CHO   313     169.228  13.428  40.240  1.00  0.00            
ATOM   1707  R5  CHO   313     171.378  13.278  39.990  1.00  0.00            
ATOM   1708  C1  CHO   313     170.378  14.078  36.390  1.00  0.00           C
ATOM   1709  C2  CHO   313     167.128  13.428  35.190  1.00  0.00           C
ATOM   1710  ROH CHO   314     176.578  99.578  38.440  1.00  0.00            
ATOM   1711  R1  CHO   314     176.078  98.428  35.890  1.00  0.00            
ATOM   1712  R2  CHO   314     174.478  99.628  33.990  1.00  0.00            
ATOM   1713  R3  CHO   314     176.728  99.228  32.440  1.00  0.00            
ATOM   1714  R4  CHO   314     174.778 100.478  30.640  1.00  0.00            
ATOM   1715  R5  CHO   314     175.828  98.628  30.290  1.00  0.00            
ATOM   1716  C1  CHO   314     176.978 100.678  27.240  1.00  0.00           C
ATOM   1717  C2  CHO   314     179.078 101.978  24.490  1.00  0.00           C
ATOM   1718  ROH CHO   315      82.078  31.478  25.790  1.00  0.00            
ATOM   1719  R1  CHO   315      82.578  31.778  22.990  1.00  0.00            
ATOM   1720  R2  CHO   315      80.578  31.578  21.090  1.00  0.00            
ATOM   1721  R3  CHO   315      81.478  34.028  20.340  1.00  0.00            
ATOM   1722  R4  CHO   315      80.678  32.678  17.840  1.00  0.00            
ATOM   1723  R5  CHO   315      82.628  33.578  18.290  1.00  0.00            
ATOM   1724  C1  CHO   315      81.628  35.628  15.240  1.00  0.00           C
ATOM   1725  C2  CHO   315      84.028  36.628  12.140  1.00  0.00           C
ATOM   1726  ROH CHO   316     132.828 109.628  35.990  1.00  0.00            
ATOM   1727  R1  CHO   316     131.528 111.128  38.040  1.00  0.00            
ATOM   1728  R2  CHO   316     132.928 112.678  39.790  1.00  0.00            
ATOM   1729  R3  CHO   316     131.278 114.628  38.940  1.00  0.00            
ATOM   1730  R4  CHO   316     133.078 115.978  40.740  1.00  0.00            
ATOM   1731  R5  CHO   316     130.928 116.028  40.840  1.00  0.00            
ATOM   1732  C1  CHO   316     131.578 119.778  40.490  1.00  0.00           C
ATOM   1733  C2  CHO   316     130.628 123.428  43.290  1.00  0.00           C
ATOM   1734  ROH CHO   317     219.978 158.078  44.990  1.00  0.00            
ATOM   1735  R1  CHO   317     219.028 157.228  42.440  1.00  0.00            
ATOM   1736  R2  CHO   317     218.178 158.978  40.490  1.00  0.00            
ATOM   1737  R3  CHO   317     220.028 157.628  38.990  1.00  0.00            
ATOM   1738  R4  CHO   317     218.028 158.678  37.040  1.00  0.00            
ATOM   1739  R5  CHO   317     218.678 156.578  37.290  1.00  0.00            
ATOM   1740  C1  CHO   317     219.678 157.228  33.640  1.00  0.00           C
ATOM   1741  C2  CHO   317     218.878 158.178  31.290  1.00  0.00           C
ATOM   1742  ROH CHO   318      63.778   6.678  51.590  1.00  0.00            
ATOM   1743  R1  CHO   318      65.378   5.928  49.340  1.00  0.00            
ATOM   1744  R2  CHO   318      65.278   3.428  48.190  1.00  0.00            
ATOM   1745  R3  CHO   318      64.828   4.878  45.940  1.00  0.00            
ATOM   1746  R4  CHO   318      65.828   2.278  44.990  1.00  0.00            
ATOM   1747  R5  CHO   318      66.628   4.228  44.490  1.00  0.00            
ATOM   1748  C1  CHO   318      65.728   2.928  40.990  1.00  0.00           C
ATOM   1749  C2  CHO   318      66.928   2.178  36.840  1.00  0.00           C
ATOM   1750  ROH CHO   319     119.528 120.528  42.490  1.00  0.00            
ATOM   1751  R1  CHO   319     120.478 118.728  44.490  1.00  0.00            
ATOM   1752  R2  CHO   319     119.928 116.028  44.440  1.00  0.00            
ATOM   1753  R3  CHO   319     122.628 115.828  44.640  1.00  0.00            
ATOM   1754  R4  CHO   319     121.628 113.578  46.190  1.00  0.00            
ATOM   1755  R5  CHO   319     123.028 115.078  46.890  1.00  0.00            
ATOM   1756  C1  CHO   319     125.128 111.978  47.440  1.00  0.00           C
ATOM   1757  C2  CHO   319     124.978 111.328  50.590  1.00  0.00           C
ATOM   1758  ROH CHO   320     134.978  20.028  19.240  1.00  0.00            
ATOM   1759  R1  CHO   320     135.628  19.378  21.940  1.00  0.00            
ATOM   1760  R2  CHO   320     133.828  19.628  23.990  1.00  0.00            
ATOM   1761  R3  CHO   320     134.478  17.028  24.440  1.00  0.00            
ATOM   1762  R4  CHO   320     133.328  17.978  26.990  1.00  0.00            
ATOM   1763  R5  CHO   320     135.278  16.978  26.690  1.00  0.00            
ATOM   1764  C1  CHO   320     133.628  14.528  29.140  1.00  0.00           C
ATOM   1765  C2  CHO   320     132.778  12.378  32.890  1.00  0.00           C
ATOM   1766  ROH CHO   321      21.478  78.278  30.940  1.00  0.00            
ATOM   1767  R1  CHO   321      21.478  78.228  33.790  1.00  0.00            
ATOM   1768  R2  CHO   321      21.728  75.878  35.240  1.00  0.00            
ATOM   1769  R3  CHO   321      23.828  77.178  36.390  1.00  0.00            
ATOM   1770  R4  CHO   321      23.328  74.828  38.090  1.00  0.00            
ATOM   1771  R5  CHO   321      23.428  76.928  38.740  1.00  0.00            
ATOM   1772  C1  CHO   321      26.228  75.428  40.840  1.00  0.00           C
ATOM   1773  C2  CHO   321      24.678  75.578  45.390  1.00  0.00           C
ATOM   1774  ROH CHO   322     211.278 120.478  36.190  1.00  0.00            
ATOM   1775  R1  CHO   322     210.878 119.528  33.540  1.00  0.00            
ATOM   1776  R2  CHO   322     208.728 120.378  31.940  1.00  0.00            
ATOM   1777  R3  CHO   322     210.728 120.978  30.190  1.00  0.00            
ATOM   1778  R4  CHO   322     208.728 119.628  28.590  1.00  0.00            
ATOM   1779  R5  CHO   322     210.828 119.128  28.690  1.00  0.00            
ATOM   1780  C1  CHO   322     210.528 119.778  24.940  1.00  0.00           C
ATOM   1781  C2  CHO   322     211.078 119.278  20.590  1.00  0.00           C
ATOM   1782  ROH CHO   323     207.428 117.628  39.390  1.00  0.00            
ATOM   1783  R1  CHO   323     206.578 116.178  41.640  1.00  0.00            
ATOM   1784  R2  CHO   323     207.978 113.978  42.540  1.00  0.00            
ATOM   1785  R3  CHO   323     207.978 115.328  44.890  1.00  0.00            
ATOM   1786  R4  CHO   323     207.528 112.578  45.690  1.00  0.00            
ATOM   1787  R5  CHO   323     206.328 114.278  46.240  1.00  0.00            
ATOM   1788  C1  CHO   323     207.278 113.028  49.690  1.00  0.00           C
ATOM   1789  C2  CHO   323     208.078 113.228  53.590  1.00  0.00           C
ATOM   1790  ROH CHO   324      45.028  75.328  29.040  1.00  0.00            
ATOM   1791  R1  CHO   324      46.228  77.178  27.290  1.00  0.00            
ATOM   1792  R2  CHO   324      48.378  76.478  25.640  1.00  0.00            
ATOM   1793  R3  CHO   324      46.778  77.478  23.690  1.00  0.00            
ATOM   1794  R4  CHO   324      49.378  77.178  22.440  1.00  0.00            
ATOM   1795  R5  CHO   324      48.178  78.978  22.440  1.00  0.00            
ATOM   1796  C1  CHO   324      48.428  78.478  18.690  1.00  0.00           C
ATOM   1797  C2  CHO   324      49.828  78.628  14.290  1.00  0.00           C
ATOM   1798  ROH CHO   325     203.828 103.178  52.040  1.00  0.00            
ATOM   1799  R1  CHO   325     203.078 103.928  49.390  1.00  0.00            
ATOM   1800  R2  CHO   325     204.928 104.078  47.340  1.00  0.00            
ATOM   1801  R3  CHO   325     203.178 102.378  46.090  1.00  0.00            
ATOM   1802  R4  CHO   325     205.178 103.028  44.040  1.00  0.00            
ATOM   1803  R5  CHO   325     203.028 103.228  43.890  1.00  0.00            
ATOM   1804  C1  CHO   325     203.728 100.778  40.990  1.00  0.00           C
ATOM   1805  C2  CHO   325     201.478 100.678  38.540  1.00  0.00           C
ATOM   1806  ROH CHO   326      38.228   4.578  44.790  1.00  0.00            
ATOM   1807  R1  CHO   326      37.728   4.478  42.040  1.00  0.00            
ATOM   1808  R2  CHO   326      36.778   6.678  40.640  1.00  0.00            
ATOM   1809  R3  CHO   326      38.978   6.228  39.090  1.00  0.00            
ATOM   1810  R4  CHO   326      37.378   8.178  37.540  1.00  0.00            
ATOM   1811  R5  CHO   326      38.128   6.278  36.840  1.00  0.00            
ATOM   1812  C1  CHO   326      39.778   8.678  34.340  1.00  0.00           C
ATOM   1813  C2  CHO   326      39.728   6.928  30.690  1.00  0.00           C
ATOM   1814  ROH CHO   327      60.428  55.728  31.340  1.00  0.00            
ATOM   1815  R1  CHO   327      60.578  54.678  33.940  1.00  0.00            
ATOM   1816  R2  CHO   327      62.628  53.028  34.790  1.00  0.00            
ATOM   1817  R3  CHO   327      62.878  54.828  36.740  1.00  0.00            
ATOM   1818  R4  CHO   327      63.578  52.278  37.990  1.00  0.00            
ATOM   1819  R5  CHO   327      62.078  53.678  38.740  1.00  0.00            
ATOM   1820  C1  CHO   327      64.378  53.578  41.790  1.00  0.00           C
ATOM   1821  C2  CHO   327      62.178  52.778  45.040  1.00  0.00           C
ATOM   1822  ROH CHO   328      33.428  40.728  30.090  1.00  0.00            
ATOM   1823  R1  CHO   328      32.228  38.728  28.540  1.00  0.00            
ATOM   1824  R2  CHO   328      29.628  38.928  27.540  1.00  0.00            
ATOM   1825  R3  CHO   328      30.878  38.478  25.140  1.00  0.00            
ATOM   1826  R4  CHO   328      28.028  37.978  24.640  1.00  0.00            
ATOM   1827  R5  CHO   328      29.678  36.578  24.240  1.00  0.00            
ATOM   1828  C1  CHO   328      28.228  36.978  20.740  1.00  0.00           C
ATOM   1829  C2  CHO   328      29.678  37.928  17.290  1.00  0.00           C
ATOM   1830  ROH CHO   329      72.928 207.028  49.340  1.00  0.00            
ATOM   1831  R1  CHO   329      74.278 206.878  46.840  1.00  0.00            
ATOM   1832  R2  CHO   329      73.078 205.928  44.540  1.00  0.00            
ATOM   1833  R3  CHO   329      73.878 208.328  43.490  1.00  0.00            
ATOM   1834  R4  CHO   329      73.328 206.628  41.190  1.00  0.00            
ATOM   1835  R5  CHO   329      75.178 207.728  41.590  1.00  0.00            
ATOM   1836  C1  CHO   329      74.228 209.278  38.240  1.00  0.00           C
ATOM   1837  C2  CHO   329      75.378 208.278  33.590  1.00  0.00           C
ATOM   1838  ROH CHO   330      27.928 161.728  60.440  1.00  0.00            
ATOM   1839  R1  CHO   330      29.528 162.178  58.140  1.00  0.00            
ATOM   1840  R2  CHO   330      32.078 161.178  57.840  1.00  0.00            
ATOM   1841  R3  CHO   330      31.078 160.178  55.540  1.00  0.00            
ATOM   1842  R4  CHO   330      33.678 161.278  54.790  1.00  0.00            
ATOM   1843  R5  CHO   330      31.778 161.728  53.840  1.00  0.00            
ATOM   1844  C1  CHO   330      33.678 160.428  50.840  1.00  0.00           C
ATOM   1845  C2  CHO   330      35.228 163.378  49.240  1.00  0.00           C
ATOM   1846  ROH CHO   331      45.578  92.278  22.340  1.00  0.00            
ATOM   1847  R1  CHO   331      44.878  94.978  22.090  1.00  0.00            
ATOM   1848  R2  CHO   331      44.128  96.528  24.240  1.00  0.00            
ATOM   1849  R3  CHO   331      46.128  98.178  23.390  1.00  0.00            
ATOM   1850  R4  CHO   331      44.028  99.978  24.340  1.00  0.00            
ATOM   1851  R5  CHO   331      44.978 100.028  22.390  1.00  0.00            
ATOM   1852  C1  CHO   331      45.878 103.528  23.640  1.00  0.00           C
ATOM   1853  C2  CHO   331      44.478 106.278  20.440  1.00  0.00           C
ATOM   1854  ROH CHO   332     212.778 111.828  50.990  1.00  0.00            
ATOM   1855  R1  CHO   332     213.928 110.578  48.740  1.00  0.00            
ATOM   1856  R2  CHO   332     216.328 111.378  47.640  1.00  0.00            
ATOM   1857  R3  CHO   332     217.028 108.828  48.040  1.00  0.00            
ATOM   1858  R4  CHO   332     219.028 109.828  46.090  1.00  0.00            
ATOM   1859  R5  CHO   332     217.778 108.028  45.890  1.00  0.00            
ATOM   1860  C1  CHO   332     221.228 106.478  45.590  1.00  0.00           C
ATOM   1861  C2  CHO   332     223.928 103.578  47.340  1.00  0.00           C
ATOM   1862  ROH CHO   333     215.628  41.178  37.990  1.00  0.00            
ATOM   1863  R1  CHO   333     213.928  39.228  39.140  1.00  0.00            
ATOM   1864  R2  CHO   333     214.728  37.578  41.190  1.00  0.00            
ATOM   1865  R3  CHO   333     212.478  38.578  42.390  1.00  0.00            
ATOM   1866  R4  CHO   333     213.128  36.128  43.890  1.00  0.00            
ATOM   1867  R5  CHO   333     211.228  36.628  42.990  1.00  0.00            
ATOM   1868  C1  CHO   333     210.078  36.178  46.590  1.00  0.00           C
ATOM   1869  C2  CHO   333     207.278  36.228  49.390  1.00  0.00           C
ATOM   1870  ROH CHO   334     163.228 124.678  35.990  1.00  0.00            
ATOM   1871  R1  CHO   334     165.728 124.678  34.640  1.00  0.00            
ATOM   1872  R2  CHO   334     166.478 122.578  32.990  1.00  0.00            
ATOM   1873  R3  CHO   334     166.878 124.578  31.190  1.00  0.00            
ATOM   1874  R4  CHO   334     168.178 122.278  29.990  1.00  0.00            
ATOM   1875  R5  CHO   334     169.078 124.228  30.340  1.00  0.00            
ATOM   1876  C1  CHO   334     169.528 123.928  26.590  1.00  0.00           C
ATOM   1877  C2  CHO   334     170.778 125.128  24.140  1.00  0.00           C
ATOM   1878  ROH CHO   335     117.328 192.628  51.340  1.00  0.00            
ATOM   1879  R1  CHO   335     116.478 192.528  48.640  1.00  0.00            
ATOM   1880  R2  CHO   335     116.178 190.178  47.240  1.00  0.00            
ATOM   1881  R3  CHO   335     113.678 191.078  46.790  1.00  0.00            
ATOM   1882  R4  CHO   335     114.028 188.978  44.840  1.00  0.00            
ATOM   1883  R5  CHO   335     113.378 191.028  44.440  1.00  0.00            
ATOM   1884  C1  CHO   335     110.428 189.078  43.040  1.00  0.00           C
ATOM   1885  C2  CHO   335     108.628 185.028  42.240  1.00  0.00           C
ATOM   1886  ROH CHO   336     214.578  86.328  33.790  1.00  0.00            
ATOM   1887  R1  CHO   336     212.378  86.978  32.090  1.00  0.00            
ATOM   1888  R2  CHO   336     209.828  86.028  32.540  1.00  0.00            
ATOM   1889  R3  CHO   336     209.178  88.678  32.440  1.00  0.00            
ATOM   1890  R4  CHO   336     207.378  87.428  30.490  1.00  0.00            
ATOM   1891  R5  CHO   336     208.728  89.128  30.140  1.00  0.00            
ATOM   1892  C1  CHO   336     205.378  90.678  29.240  1.00  0.00           C
ATOM   1893  C2  CHO   336     204.578  94.278  27.940  1.00  0.00           C
ATOM   1894  ROH CHO   337     136.628 223.528  34.040  1.00  0.00            
ATOM   1895  R1  CHO   337     137.728 222.328  31.740  1.00  0.00            
ATOM   1896  R2  CHO   337     136.278 221.778  29.440  1.00  0.00            
ATOM   1897  R3  CHO   337     138.228 223.228  28.240  1.00  0.00            
ATOM   1898  R4  CHO   337     137.228 221.428  26.140  1.00  0.00            
ATOM   1899  R5  CHO   337     139.278 221.628  26.790  1.00  0.00            
ATOM   1900  C1  CHO   337     139.628 222.578  23.090  1.00  0.00           C
ATOM   1901  C2  CHO   337     138.478 222.978  20.490  1.00  0.00           C
ATOM   1902  ROH CHO   338     196.178 203.128  36.840  1.00  0.00            
ATOM   1903  R1  CHO   338     197.578 200.828  35.990  1.00  0.00            
ATOM   1904  R2  CHO   338     196.378 198.428  35.490  1.00  0.00            
ATOM   1905  R3  CHO   338     197.578 198.678  33.040  1.00  0.00            
ATOM   1906  R4  CHO   338     196.478 195.978  32.990  1.00  0.00            
ATOM   1907  R5  CHO   338     198.528 196.528  32.590  1.00  0.00            
ATOM   1908  C1  CHO   338     197.628 194.828  29.290  1.00  0.00           C
ATOM   1909  C2  CHO   338     199.678 193.628  26.390  1.00  0.00           C
ATOM   1910  ROH CHO   339      17.228  12.928  21.190  1.00  0.00            
ATOM   1911  R1  CHO   339      17.628  13.928  23.840  1.00  0.00            
ATOM   1912  R2  CHO   339      16.828  16.428  24.640  1.00  0.00            
ATOM   1913  R3  CHO   339      15.578  15.028  26.590  1.00  0.00            
ATOM   1914  R4  CHO   339      15.728  17.778  27.590  1.00  0.00            
ATOM   1915  R5  CHO   339      16.378  16.028  28.640  1.00  0.00            
ATOM   1916  C1  CHO   339      13.878  17.278  31.190  1.00  0.00           C
ATOM   1917  C2  CHO   339      11.878  16.828  34.040  1.00  0.00           C
ATOM   1918  ROH CHO   340     199.278   7.628  38.140  1.00  0.00            
ATOM   1919  R1  CHO   340     197.978   7.828  35.640  1.00  0.00            
ATOM   1920  R2  CHO   340     199.028   9.328  33.590  1.00  0.00            
ATOM   1921  R3  CHO   340     198.828   7.028  32.190  1.00  0.00            
ATOM   1922  R4  CHO   340     199.628   9.028  30.190  1.00  0.00            
ATOM   1923  R5  CHO   340     197.878   7.678  30.040  1.00  0.00            
ATOM   1924  C1  CHO   340     199.778   6.628  26.890  1.00  0.00           C
ATOM   1925  C2  CHO   340     199.478   5.678  22.490  1.00  0.00           C
ATOM   1926  ROH CHO   341     128.978 149.778  22.540  1.00  0.00            
ATOM   1927  R1  CHO   341     127.728 150.728  24.890  1.00  0.00            
ATOM   1928  R2  CHO   341     129.128 151.578  27.090  1.00  0.00            
ATOM   1929  R3  CHO   341     127.678 153.828  26.740  1.00  0.00            
ATOM   1930  R4  CHO   341     127.678 153.328  29.640  1.00  0.00            
ATOM   1931  R5  CHO   341     125.928 153.628  28.390  1.00  0.00            
ATOM   1932  C1  CHO   341     125.428 156.478  30.840  1.00  0.00           C
ATOM   1933  C2  CHO   341     126.978 159.228  33.040  1.00  0.00           C
ATOM   1934  ROH CHO   342     113.728 225.078  18.940  1.00  0.00            
ATOM   1935  R1  CHO   342     113.128 226.228  21.490  1.00  0.00            
ATOM   1936  R2  CHO   342     111.278 225.028  23.190  1.00  0.00            
ATOM   1937  R3  CHO   342     113.378 225.228  24.940  1.00  0.00            
ATOM   1938  R4  CHO   342     111.078 224.378  26.590  1.00  0.00            
ATOM   1939  R5  CHO   342     112.378 226.078  26.990  1.00  0.00            
ATOM   1940  C1  CHO   342     112.878 224.128  30.190  1.00  0.00           C
ATOM   1941  C2  CHO   342     110.228 225.978  32.090  1.00  0.00           C
ATOM   1942  ROH CHO   343     161.678  47.878  47.740  1.00  0.00            
ATOM   1943  R1  CHO   343     161.728  50.428  46.490  1.00  0.00            
ATOM   1944  R2  CHO   343     160.278  52.578  47.440  1.00  0.00            
ATOM   1945  R3  CHO   343     162.678  53.828  47.440  1.00  0.00            
ATOM   1946  R4  CHO   343     160.728  56.028  47.290  1.00  0.00            
ATOM   1947  R5  CHO   343     162.428  55.678  45.940  1.00  0.00            
ATOM   1948  C1  CHO   343     163.328  59.128  47.190  1.00  0.00           C
ATOM   1949  C2  CHO   343     165.528  62.028  48.040  1.00  0.00           C
ATOM   1950  ROH CHO   344       5.328 134.928  26.140  1.00  0.00            
ATOM   1951  R1  CHO   344       5.878 134.778  28.940  1.00  0.00            
ATOM   1952  R2  CHO   344       4.878 136.628  30.740  1.00  0.00            
ATOM   1953  R3  CHO   344       3.928 134.428  31.990  1.00  0.00            
ATOM   1954  R4  CHO   344       4.028 136.528  34.040  1.00  0.00            
ATOM   1955  R5  CHO   344       4.878 134.528  34.140  1.00  0.00            
ATOM   1956  C1  CHO   344       2.578 134.378  37.190  1.00  0.00           C
ATOM   1957  C2  CHO   344       0.428 137.178  38.890  1.00  0.00           C
ATOM   1958  ROH CHO   345      71.178  18.978  25.690  1.00  0.00            
ATOM   1959  R1  CHO   345      69.928  19.528  23.190  1.00  0.00            
ATOM   1960  R2  CHO   345      70.628  18.228  20.890  1.00  0.00            
ATOM   1961  R3  CHO   345      67.978  17.678  20.740  1.00  0.00            
ATOM   1962  R4  CHO   345      68.878  17.678  17.940  1.00  0.00            
ATOM   1963  R5  CHO   345      67.228  18.828  18.790  1.00  0.00            
ATOM   1964  C1  CHO   345      65.328  16.828  16.140  1.00  0.00           C
ATOM   1965  C2  CHO   345      63.978  19.728  14.290  1.00  0.00           C
ATOM   1966  ROH CHO   346     217.028 224.728  56.740  1.00  0.00            
ATOM   1967  R1  CHO   346     215.878 226.128  54.540  1.00  0.00            
ATOM   1968  R2  CHO   346     217.278 226.628  52.190  1.00  0.00            
ATOM   1969  R3  CHO   346     215.128 225.378  51.040  1.00  0.00            
ATOM   1970  R4  CHO   346     216.528 226.728  48.840  1.00  0.00            
ATOM   1971  R5  CHO   346     214.428 226.928  49.340  1.00  0.00            
ATOM   1972  C1  CHO   346     214.128 225.628  45.740  1.00  0.00           C
ATOM   1973  C2  CHO   346     214.428 227.078  42.490  1.00  0.00           C
ATOM   1974  ROH CHO   347     165.828  72.628  20.890  1.00  0.00            
ATOM   1975  R1  CHO   347     166.628  69.978  21.640  1.00  0.00            
ATOM   1976  R2  CHO   347     168.078  69.478  23.940  1.00  0.00            
ATOM   1977  R3  CHO   347     166.028  67.778  24.440  1.00  0.00            
ATOM   1978  R4  CHO   347     168.428  66.428  25.590  1.00  0.00            
ATOM   1979  R5  CHO   347     166.978  65.578  24.190  1.00  0.00            
ATOM   1980  C1  CHO   347     166.678  63.078  27.040  1.00  0.00           C
ATOM   1981  C2  CHO   347     165.878  61.828  29.990  1.00  0.00           C
ATOM   1982  ROH CHO   348     204.728  75.228  41.890  1.00  0.00            
ATOM   1983  R1  CHO   348     203.328  74.978  44.340  1.00  0.00            
ATOM   1984  R2  CHO   348     200.878  76.128  44.840  1.00  0.00            
ATOM   1985  R3  CHO   348     200.128  73.628  45.490  1.00  0.00            
ATOM   1986  R4  CHO   348     198.028  75.328  46.590  1.00  0.00            
ATOM   1987  R5  CHO   348     199.228  73.828  47.640  1.00  0.00            
ATOM   1988  C1  CHO   348     195.678  72.478  48.240  1.00  0.00           C
ATOM   1989  C2  CHO   348     196.178  70.678  52.540  1.00  0.00           C
ATOM   1990  ROH CHO   349      97.078 124.278  24.990  1.00  0.00            
ATOM   1991  R1  CHO   349      97.978 122.128  26.590  1.00  0.00            
ATOM   1992  R2  CHO   349      96.428 119.878  27.090  1.00  0.00            
ATOM   1993  R3  CHO   349      98.578 118.578  26.140  1.00  0.00            
ATOM   1994  R4  CHO   349      97.328 116.678  27.940  1.00  0.00            
ATOM   1995  R5  CHO   349      99.378 117.278  27.990  1.00  0.00            
ATOM   1996  C1  CHO   349      99.878 113.528  27.490  1.00  0.00           C
ATOM   1997  C2  CHO   349     103.028 110.978  27.790  1.00  0.00           C
ATOM   1998  ROH CHO   350     177.878 159.428  31.290  1.00  0.00            
ATOM   1999  R1  CHO   350     177.478 161.028  28.990  1.00  0.00            
ATOM   2000  R2  CHO   350     179.578 161.978  27.490  1.00  0.00            
ATOM   2001  R3  CHO   350     178.228 160.778  25.440  1.00  0.00            
ATOM   2002  R4  CHO   350     178.828 163.478  24.440  1.00  0.00            
ATOM   2003  R5  CHO   350     176.878 162.528  24.540  1.00  0.00            
ATOM   2004  C1  CHO   350     177.128 163.228  20.790  1.00  0.00           C
ATOM   2005  C2  CHO   350     176.328 162.928  17.040  1.00  0.00           C
ATOM   2006  ROH CHO   351     177.278 118.178  22.590  1.00  0.00            
ATOM   2007  R1  CHO   351     176.778 119.778  24.890  1.00  0.00            
ATOM   2008  R2  CHO   351     174.278 120.628  25.640  1.00  0.00            
ATOM   2009  R3  CHO   351     174.878 119.428  27.990  1.00  0.00            
ATOM   2010  R4  CHO   351     172.528 121.128  28.540  1.00  0.00            
ATOM   2011  R5  CHO   351     174.428 121.128  29.640  1.00  0.00            
ATOM   2012  C1  CHO   351     172.028 120.278  32.490  1.00  0.00           C
ATOM   2013  C2  CHO   351     171.428 119.078  35.740  1.00  0.00           C
ATOM   2014  ROH CHO   352     131.528  85.278  30.540  1.00  0.00            
ATOM   2015  R1  CHO   352     133.528  86.328  28.790  1.00  0.00            
ATOM   2016  R2  CHO   352     134.378  84.928  26.540  1.00  0.00            
ATOM   2017  R3  CHO   352     133.728  87.228  25.240  1.00  0.00            
ATOM   2018  R4  CHO   352     135.278  85.678  23.290  1.00  0.00            
ATOM   2019  R5  CHO   352     135.678  87.728  23.940  1.00  0.00            
ATOM   2020  C1  CHO   352     135.178  88.278  20.190  1.00  0.00           C
ATOM   2021  C2  CHO   352     138.278  89.428  18.690  1.00  0.00           C
ATOM   2022  ROH CHO   353     191.778  31.078  32.040  1.00  0.00            
ATOM   2023  R1  CHO   353     192.228  31.828  29.340  1.00  0.00            
ATOM   2024  R2  CHO   353     194.428  30.978  27.890  1.00  0.00            
ATOM   2025  R3  CHO   353     192.578  30.028  26.140  1.00  0.00            
ATOM   2026  R4  CHO   353     195.028  30.378  24.540  1.00  0.00            
ATOM   2027  R5  CHO   353     193.028  31.178  24.090  1.00  0.00            
ATOM   2028  C1  CHO   353     193.578  29.128  20.940  1.00  0.00           C
ATOM   2029  C2  CHO   353     192.678  28.428  16.790  1.00  0.00           C
ATOM   2030  ROH CHO   354     173.428 114.478  35.640  1.00  0.00            
ATOM   2031  R1  CHO   354     172.128 114.178  38.140  1.00  0.00            
ATOM   2032  R2  CHO   354     169.478 114.728  38.490  1.00  0.00            
ATOM   2033  R3  CHO   354     169.378 112.178  39.490  1.00  0.00            
ATOM   2034  R4  CHO   354     167.528 113.678  41.190  1.00  0.00            
ATOM   2035  R5  CHO   354     169.178 112.478  41.840  1.00  0.00            
ATOM   2036  C1  CHO   354     166.328 110.678  43.640  1.00  0.00           C
ATOM   2037  C2  CHO   354     163.728 108.728  45.940  1.00  0.00           C
ATOM   2038  ROH CHO   355      69.178  94.378  19.390  1.00  0.00            
ATOM   2039  R1  CHO   355      69.178  93.128  21.940  1.00  0.00            
ATOM   2040  R2  CHO   355      71.378  93.278  23.640  1.00  0.00            
ATOM   2041  R3  CHO   355      69.528  94.228  25.390  1.00  0.00            
ATOM   2042  R4  CHO   355      71.578  93.078  27.090  1.00  0.00            
ATOM   2043  R5  CHO   355      69.478  92.628  27.190  1.00  0.00            
ATOM   2044  C1  CHO   355      69.978  93.878  30.740  1.00  0.00           C
ATOM   2045  C2  CHO   355      67.828  93.128  33.240  1.00  0.00           C
ATOM   2046  ROH CHO   356       8.728  78.478  36.040  1.00  0.00            
ATOM   2047  R1  CHO   356       8.978  81.028  37.290  1.00  0.00            
ATOM   2048  R2  CHO   356       7.878  83.328  36.190  1.00  0.00            
ATOM   2049  R3  CHO   356       6.678  83.528  38.590  1.00  0.00            
ATOM   2050  R4  CHO   356       7.778  86.228  38.090  1.00  0.00            
ATOM   2051  R5  CHO   356       8.128  84.978  39.840  1.00  0.00            
ATOM   2052  C1  CHO   356       6.578  88.078  41.440  1.00  0.00           C
ATOM   2053  C2  CHO   356       7.528  89.278  44.590  1.00  0.00           C
ATOM   2054  ROH CHO   357      23.778 134.128  30.340  1.00  0.00            
ATOM   2055  R1  CHO   357      23.078 134.678  33.040  1.00  0.00            
ATOM   2056  R2  CHO   357      20.778 133.678  34.240  1.00  0.00            
ATOM   2057  R3  CHO   357      22.528 132.828  36.090  1.00  0.00            
ATOM   2058  R4  CHO   357      19.878 132.378  37.290  1.00  0.00            
ATOM   2059  R5  CHO   357      21.528 133.428  38.190  1.00  0.00            
ATOM   2060  C1  CHO   357      21.028 130.728  40.840  1.00  0.00           C
ATOM   2061  C2  CHO   357      20.978 128.878  44.590  1.00  0.00           C
ATOM   2062  ROH CHO   358     167.628 140.728  22.290  1.00  0.00            
ATOM   2063  R1  CHO   358     167.028 142.478  24.440  1.00  0.00            
ATOM   2064  R2  CHO   358     168.978 143.778  25.840  1.00  0.00            
ATOM   2065  R3  CHO   358     167.528 145.978  25.140  1.00  0.00            
ATOM   2066  R4  CHO   358     169.528 146.978  27.040  1.00  0.00            
ATOM   2067  R5  CHO   358     167.378 147.278  27.190  1.00  0.00            
ATOM   2068  C1  CHO   358     168.528 150.928  27.090  1.00  0.00           C
ATOM   2069  C2  CHO   358     169.978 153.578  24.540  1.00  0.00           C
ATOM   2070  ROH CHO   359      60.228 146.378  43.390  1.00  0.00            
ATOM   2071  R1  CHO   359      60.828 148.128  41.240  1.00  0.00            
ATOM   2072  R2  CHO   359      62.528 147.428  39.190  1.00  0.00            
ATOM   2073  R3  CHO   359      60.378 148.178  37.640  1.00  0.00            
ATOM   2074  R4  CHO   359      62.578 147.828  35.740  1.00  0.00            
ATOM   2075  R5  CHO   359      61.328 149.578  35.940  1.00  0.00            
ATOM   2076  C1  CHO   359      60.628 148.728  32.290  1.00  0.00           C
ATOM   2077  C2  CHO   359      61.128 149.878  28.240  1.00  0.00           C
ATOM   2078  ROH CHO   360     208.728  13.278  25.890  1.00  0.00            
ATOM   2079  R1  CHO   360     208.678  12.078  28.440  1.00  0.00            
ATOM   2080  R2  CHO   360     209.728  13.278  30.690  1.00  0.00            
ATOM   2081  R3  CHO   360     207.278  12.778  31.690  1.00  0.00            
ATOM   2082  R4  CHO   360     208.928  13.328  34.040  1.00  0.00            
ATOM   2083  R5  CHO   360     207.678  11.578  33.690  1.00  0.00            
ATOM   2084  C1  CHO   360     206.178  12.928  36.940  1.00  0.00           C
ATOM   2085  C2  CHO   360     207.628   9.878  38.690  1.00  0.00           C
ATOM   2086  ROH CHO   361     107.578 213.528  29.790  1.00  0.00            
ATOM   2087  R1  CHO   361     109.578 212.828  27.940  1.00  0.00            
ATOM   2088  R2  CHO   361     109.228 210.878  25.990  1.00  0.00            
ATOM   2089  R3  CHO   361     109.928 212.878  24.290  1.00  0.00            
ATOM   2090  R4  CHO   361     110.728 210.378  22.940  1.00  0.00            
ATOM   2091  R5  CHO   361     112.028 212.128  23.340  1.00  0.00            
ATOM   2092  C1  CHO   361     112.278 211.978  19.540  1.00  0.00           C
ATOM   2093  C2  CHO   361     115.778 212.928  17.640  1.00  0.00           C
ATOM   2094  ROH CHO   362     175.678 220.978  38.840  1.00  0.00            
ATOM   2095  R1  CHO   362     175.978 221.428  41.590  1.00  0.00            
ATOM   2096  R2  CHO   362     174.228 222.978  43.090  1.00  0.00            
ATOM   2097  R3  CHO   362     174.128 220.728  44.640  1.00  0.00            
ATOM   2098  R4  CHO   362     173.428 222.928  46.440  1.00  0.00            
ATOM   2099  R5  CHO   362     174.978 221.428  46.740  1.00  0.00            
ATOM   2100  C1  CHO   362     172.828 220.828  49.840  1.00  0.00           C
ATOM   2101  C2  CHO   362     170.978 220.328  52.790  1.00  0.00           C
ATOM   2102  ROH CHO   363      37.328  40.028  46.090  1.00  0.00            
ATOM   2103  R1  CHO   363      36.128  41.978  44.390  1.00  0.00            
ATOM   2104  R2  CHO   363      36.828  42.228  41.740  1.00  0.00            
ATOM   2105  R3  CHO   363      34.178  41.978  41.340  1.00  0.00            
ATOM   2106  R4  CHO   363      35.178  43.078  38.790  1.00  0.00            
ATOM   2107  R5  CHO   363      33.578  43.928  40.040  1.00  0.00            
ATOM   2108  C1  CHO   363      31.728  43.328  36.740  1.00  0.00           C
ATOM   2109  C2  CHO   363      30.028  44.078  33.490  1.00  0.00           C
ATOM   2110  ROH CHO   364     125.728 107.828  56.240  1.00  0.00            
ATOM   2111  R1  CHO   364     126.928 107.328  53.740  1.00  0.00            
ATOM   2112  R2  CHO   364     126.328 105.178  52.190  1.00  0.00            
ATOM   2113  R3  CHO   364     125.878 107.078  50.290  1.00  0.00            
ATOM   2114  R4  CHO   364     126.628 104.678  48.790  1.00  0.00            
ATOM   2115  R5  CHO   364     127.528 106.628  48.590  1.00  0.00            
ATOM   2116  C1  CHO   364     126.378 106.178  44.990  1.00  0.00           C
ATOM   2117  C2  CHO   364     125.178 104.428  42.840  1.00  0.00           C
ATOM   2118  ROH CHO   365     171.628  39.478  35.340  1.00  0.00            
ATOM   2119  R1  CHO   365     171.478  37.828  37.590  1.00  0.00            
ATOM   2120  R2  CHO   365     173.178  38.078  39.740  1.00  0.00            
ATOM   2121  R3  CHO   365     170.878  38.228  41.190  1.00  0.00            
ATOM   2122  R4  CHO   365     172.878  37.478  43.140  1.00  0.00            
ATOM   2123  R5  CHO   365     170.978  36.478  42.740  1.00  0.00            
ATOM   2124  C1  CHO   365     170.528  37.278  46.440  1.00  0.00           C
ATOM   2125  C2  CHO   365     169.928  34.828  49.540  1.00  0.00           C
ATOM   2126  ROH CHO   366      49.128  30.928  14.290  1.00  0.00            
ATOM   2127  R1  CHO   366      50.778  31.478  16.490  1.00  0.00            
ATOM   2128  R2  CHO   366      50.178  33.378  18.390  1.00  0.00            
ATOM   2129  R3  CHO   366      50.528  31.278  20.140  1.00  0.00            
ATOM   2130  R4  CHO   366      50.828  33.678  21.790  1.00  0.00            
ATOM   2131  R5  CHO   366      52.228  32.028  21.590  1.00  0.00            
ATOM   2132  C1  CHO   366      51.528  31.878  25.340  1.00  0.00           C
ATOM   2133  C2  CHO   366      52.378  33.228  28.040  1.00  0.00           C
ATOM   2134  ROH CHO   367      69.628  71.228  32.040  1.00  0.00            
ATOM   2135  R1  CHO   367      69.528  72.478  34.590  1.00  0.00            
ATOM   2136  R2  CHO   367      68.178  71.328  36.690  1.00  0.00            
ATOM   2137  R3  CHO   367      70.578  71.578  37.940  1.00  0.00            
ATOM   2138  R4  CHO   367      68.678  70.978  40.090  1.00  0.00            
ATOM   2139  R5  CHO   367      70.028  72.628  40.040  1.00  0.00            
ATOM   2140  C1  CHO   367      71.228  70.928  43.240  1.00  0.00           C
ATOM   2141  C2  CHO   367      71.978  67.628  46.490  1.00  0.00           C
ATOM   2142  ROH CHO   368     223.878 132.878  46.740  1.00  0.00            
ATOM   2143  R1  CHO   368     223.578 131.828  49.340  1.00  0.00            
ATOM   2144  R2  CHO   368     225.078 132.728  51.490  1.00  0.00            
ATOM   2145  R3  CHO   368     222.628 133.128  52.640  1.00  0.00            
ATOM   2146  R4  CHO   368     224.428 132.428  54.840  1.00  0.00            
ATOM   2147  R5  CHO   368     222.528 131.478  54.340  1.00  0.00            
ATOM   2148  C1  CHO   368     221.778 132.678  57.890  1.00  0.00           C
ATOM   2149  C2  CHO   368     222.028 130.728  60.990  1.00  0.00           C
ATOM   2150  ROH CHO   369     135.978 217.628  28.440  1.00  0.00            
ATOM   2151  R1  CHO   369     134.928 216.078  26.290  1.00  0.00            
ATOM   2152  R2  CHO   369     132.578 214.628  26.540  1.00  0.00            
ATOM   2153  R3  CHO   369     131.828 216.078  24.340  1.00  0.00            
ATOM   2154  R4  CHO   369     130.128 213.678  24.290  1.00  0.00            
ATOM   2155  R5  CHO   369     131.378 214.428  22.640  1.00  0.00            
ATOM   2156  C1  CHO   369     128.028 214.528  20.940  1.00  0.00           C
ATOM   2157  C2  CHO   369     126.678 215.778  17.190  1.00  0.00           C
ATOM   2158  ROH CHO   370     157.828  34.078  40.340  1.00  0.00            
ATOM   2159  R1  CHO   370     155.928  34.528  42.390  1.00  0.00            
ATOM   2160  R2  CHO   370     156.278  33.628  44.990  1.00  0.00            
ATOM   2161  R3  CHO   370     155.828  36.228  45.590  1.00  0.00            
ATOM   2162  R4  CHO   370     155.378  34.778  48.090  1.00  0.00            
ATOM   2163  R5  CHO   370     154.028  36.178  47.140  1.00  0.00            
ATOM   2164  C1  CHO   370     154.478  37.928  50.540  1.00  0.00           C
ATOM   2165  C2  CHO   370     155.128  40.478  52.240  1.00  0.00           C
ATOM   2166  ROH CHO   371      33.978 113.678  53.990  1.00  0.00            
ATOM   2167  R1  CHO   371      35.128 113.778  51.440  1.00  0.00            
ATOM   2168  R2  CHO   371      33.728 114.528  49.140  1.00  0.00            
ATOM   2169  R3  CHO   371      35.728 116.328  48.890  1.00  0.00            
ATOM   2170  R4  CHO   371      34.978 115.578  46.140  1.00  0.00            
ATOM   2171  R5  CHO   371      36.978 115.528  46.990  1.00  0.00            
ATOM   2172  C1  CHO   371      37.628 117.928  44.090  1.00  0.00           C
ATOM   2173  C2  CHO   371      39.278 117.028  39.840  1.00  0.00           C
ATOM   2174  ROH CHO   372     100.378 161.478  57.090  1.00  0.00            
ATOM   2175  R1  CHO   372     100.278 163.528  55.190  1.00  0.00            
ATOM   2176  R2  CHO   372      99.078 163.228  52.690  1.00  0.00            
ATOM   2177  R3  CHO   372      97.678 165.378  53.440  1.00  0.00            
ATOM   2178  R4  CHO   372      97.178 165.128  50.540  1.00  0.00            
ATOM   2179  R5  CHO   372      97.928 166.928  51.590  1.00  0.00            
ATOM   2180  C1  CHO   372      94.778 168.328  49.990  1.00  0.00           C
ATOM   2181  C2  CHO   372      93.078 172.178  49.090  1.00  0.00           C
ATOM   2182  ROH CHO   373     155.428 201.728  30.540  1.00  0.00            
ATOM   2183  R1  CHO   373     154.628 202.878  33.040  1.00  0.00            
ATOM   2184  R2  CHO   373     152.078 202.628  34.040  1.00  0.00            
ATOM   2185  R3  CHO   373     153.428 201.678  36.240  1.00  0.00            
ATOM   2186  R4  CHO   373     150.678 202.128  37.190  1.00  0.00            
ATOM   2187  R5  CHO   373     152.478 202.878  38.090  1.00  0.00            
ATOM   2188  C1  CHO   373     151.078 200.928  41.040  1.00  0.00           C
ATOM   2189  C2  CHO   373     150.128 199.528  44.590  1.00  0.00           C
ATOM   2190  ROH CHO   374      59.278 190.678  39.540  1.00  0.00            
ATOM   2191  R1  CHO   374      59.328 190.028  42.290  1.00  0.00            
ATOM   2192  R2  CHO   374      61.528 190.528  43.940  1.00  0.00            
ATOM   2193  R3  CHO   374      59.678 191.828  45.440  1.00  0.00            
ATOM   2194  R4  CHO   374      61.978 191.478  47.190  1.00  0.00            
ATOM   2195  R5  CHO   374      59.928 190.878  47.640  1.00  0.00            
ATOM   2196  C1  CHO   374      60.528 193.278  50.540  1.00  0.00           C
ATOM   2197  C2  CHO   374      59.178 195.578  54.040  1.00  0.00           C
ATOM   2198  ROH CHO   375      30.978  85.478  32.140  1.00  0.00            
ATOM   2199  R1  CHO   375      30.228  84.578  34.740  1.00  0.00            
ATOM   2200  R2  CHO   375      31.878  83.078  36.340  1.00  0.00            
ATOM   2201  R3  CHO   375      31.478  85.078  38.140  1.00  0.00            
ATOM   2202  R4  CHO   375      31.778  82.628  39.740  1.00  0.00            
ATOM   2203  R5  CHO   375      30.078  84.078  39.840  1.00  0.00            
ATOM   2204  C1  CHO   375      31.278  84.278  43.440  1.00  0.00           C
ATOM   2205  C2  CHO   375      30.328  81.828  47.190  1.00  0.00           C
ATOM   2206  ROH CHO   376      43.678  82.428  20.590  1.00  0.00            
ATOM   2207  R1  CHO   376      40.978  82.528  21.490  1.00  0.00            
ATOM   2208  R2  CHO   376      38.828  82.278  19.790  1.00  0.00            
ATOM   2209  R3  CHO   376      38.128  80.328  21.590  1.00  0.00            
ATOM   2210  R4  CHO   376      35.628  80.928  20.090  1.00  0.00            
ATOM   2211  R5  CHO   376      35.928  80.928  22.290  1.00  0.00            
ATOM   2212  C1  CHO   376      33.128  78.328  21.940  1.00  0.00           C
ATOM   2213  C2  CHO   376      32.528  76.878  18.190  1.00  0.00           C
ATOM   2214  ROH CHO   377     127.378 154.378  52.440  1.00  0.00            
ATOM   2215  R1  CHO   377     127.978 154.828  49.690  1.00  0.00            
ATOM   2216  R2  CHO   377     129.178 152.928  48.090  1.00  0.00            
ATOM   2217  R3  CHO   377     126.978 153.378  46.540  1.00  0.00            
ATOM   2218  R4  CHO   377     128.878 152.028  44.790  1.00  0.00            
ATOM   2219  R5  CHO   377     127.878 153.878  44.390  1.00  0.00            
ATOM   2220  C1  CHO   377     126.678 151.878  41.390  1.00  0.00           C
ATOM   2221  C2  CHO   377     125.178 149.228  37.940  1.00  0.00           C
ATOM   2222  ROH CHO   378     182.028  52.978  49.590  1.00  0.00            
ATOM   2223  R1  CHO   378     181.228  53.628  46.940  1.00  0.00            
ATOM   2224  R2  CHO   378     182.678  55.378  45.340  1.00  0.00            
ATOM   2225  R3  CHO   378     182.628  53.278  43.590  1.00  0.00            
ATOM   2226  R4  CHO   378     183.178  55.628  41.940  1.00  0.00            
ATOM   2227  R5  CHO   378     181.578  54.178  41.640  1.00  0.00            
ATOM   2228  C1  CHO   378     183.428  53.778  38.340  1.00  0.00           C
ATOM   2229  C2  CHO   378     184.178  55.028  34.740  1.00  0.00           C
ATOM   2230  ROH CHO   379      87.928  40.128  31.590  1.00  0.00            
ATOM   2231  R1  CHO   379      87.128  38.328  33.640  1.00  0.00            
ATOM   2232  R2  CHO   379      88.578  38.078  35.990  1.00  0.00            
ATOM   2233  R3  CHO   379      86.178  38.628  37.140  1.00  0.00            
ATOM   2234  R4  CHO   379      87.778  37.478  39.340  1.00  0.00            
ATOM   2235  R5  CHO   379      85.778  36.828  38.690  1.00  0.00            
ATOM   2236  C1  CHO   379      85.028  37.628  42.340  1.00  0.00           C
ATOM   2237  C2  CHO   379      82.878  36.578  45.590  1.00  0.00           C
ATOM   2238  ROH CHO   380      67.378 206.028  29.940  1.00  0.00            
ATOM   2239  R1  CHO   380      68.678 203.928  28.590  1.00  0.00            
ATOM   2240  R2  CHO   380      67.428 202.378  26.690  1.00  0.00            
ATOM   2241  R3  CHO   380      69.528 203.128  25.140  1.00  0.00            
ATOM   2242  R4  CHO   380      68.178 201.078  23.540  1.00  0.00            
ATOM   2243  R5  CHO   380      70.278 201.128  24.090  1.00  0.00            
ATOM   2244  C1  CHO   380      70.578 201.078  20.290  1.00  0.00           C
ATOM   2245  C2  CHO   380      70.528 200.678  16.840  1.00  0.00           C
ATOM   2246  ROH CHO   381     133.278 175.028  49.790  1.00  0.00            
ATOM   2247  R1  CHO   381     133.778 173.628  47.390  1.00  0.00            
ATOM   2248  R2  CHO   381     131.778 172.578  45.840  1.00  0.00            
ATOM   2249  R3  CHO   381     132.928 174.078  43.890  1.00  0.00            
ATOM   2250  R4  CHO   381     130.978 172.378  42.490  1.00  0.00            
ATOM   2251  R5  CHO   381     133.078 172.528  42.040  1.00  0.00            
ATOM   2252  C1  CHO   381     131.628 173.678  38.690  1.00  0.00           C
ATOM   2253  C2  CHO   381     133.128 172.428  35.140  1.00  0.00           C
ATOM   2254  ROH CHO   382      22.478 100.778  47.190  1.00  0.00            
ATOM   2255  R1  CHO   382      24.478  98.778  47.040  1.00  0.00            
ATOM   2256  R2  CHO   382      23.978  96.128  47.590  1.00  0.00            
ATOM   2257  R3  CHO   382      25.078  95.778  45.090  1.00  0.00            
ATOM   2258  R4  CHO   382      24.628  93.028  46.140  1.00  0.00            
ATOM   2259  R5  CHO   382      26.478  93.878  45.390  1.00  0.00            
ATOM   2260  C1  CHO   382      26.028  90.928  42.990  1.00  0.00           C
ATOM   2261  C2  CHO   382      27.428  88.828  44.690  1.00  0.00           C
ATOM   2262  ROH CHO   383      11.078  60.828  32.990  1.00  0.00            
ATOM   2263  R1  CHO   383       9.078  61.928  31.340  1.00  0.00            
ATOM   2264  R2  CHO   383       9.378  64.378  30.090  1.00  0.00            
ATOM   2265  R3  CHO   383       8.778  62.978  27.840  1.00  0.00            
ATOM   2266  R4  CHO   383       8.628  65.778  26.990  1.00  0.00            
ATOM   2267  R5  CHO   383       7.078  64.278  26.740  1.00  0.00            
ATOM   2268  C1  CHO   383       7.678  65.228  23.090  1.00  0.00           C
ATOM   2269  C2  CHO   383       4.928  65.928  19.590  1.00  0.00           C
ATOM   2270  ROH CHO   384      51.028   7.328  47.990  1.00  0.00            
ATOM   2271  R1  CHO   384      52.028   8.028  45.440  1.00  0.00            
ATOM   2272  R2  CHO   384      52.478   6.128  43.440  1.00  0.00            
ATOM   2273  R3  CHO   384      50.928   7.828  41.990  1.00  0.00            
ATOM   2274  R4  CHO   384      51.878   5.828  40.040  1.00  0.00            
ATOM   2275  R5  CHO   384      52.078   8.028  39.890  1.00  0.00            
ATOM   2276  C1  CHO   384      50.078   7.278  36.690  1.00  0.00           C
ATOM   2277  C2  CHO   384      52.078   5.728  33.340  1.00  0.00           C
ATOM   2278  ROH CHO   385      63.728 210.578  16.540  1.00  0.00            
ATOM   2279  R1  CHO   385      63.528 211.228  19.290  1.00  0.00            
ATOM   2280  R2  CHO   385      63.228 213.828  20.190  1.00  0.00            
ATOM   2281  R3  CHO   385      61.078 212.778  21.440  1.00  0.00            
ATOM   2282  R4  CHO   385      61.928 215.028  23.140  1.00  0.00            
ATOM   2283  R5  CHO   385      61.578 212.928  23.790  1.00  0.00            
ATOM   2284  C1  CHO   385      59.128 214.728  26.090  1.00  0.00           C
ATOM   2285  C2  CHO   385      58.578 215.578  30.040  1.00  0.00           C
ATOM   2286  ROH CHO   386      76.428  86.978  32.990  1.00  0.00            
ATOM   2287  R1  CHO   386      77.628  85.678  30.740  1.00  0.00            
ATOM   2288  R2  CHO   386      76.178  83.878  29.190  1.00  0.00            
ATOM   2289  R3  CHO   386      77.028  85.528  27.190  1.00  0.00            
ATOM   2290  R4  CHO   386      76.078  83.078  25.840  1.00  0.00            
ATOM   2291  R5  CHO   386      78.028  84.028  25.590  1.00  0.00            
ATOM   2292  C1  CHO   386      76.778  84.128  21.990  1.00  0.00           C
ATOM   2293  C2  CHO   386      74.478  85.028  18.640  1.00  0.00           C
ATOM   2294  ROH CHO   387     167.978  45.078  34.240  1.00  0.00            
ATOM   2295  R1  CHO   387     169.178  46.228  36.540  1.00  0.00            
ATOM   2296  R2  CHO   387     167.828  47.928  38.240  1.00  0.00            
ATOM   2297  R3  CHO   387     168.578  46.128  40.140  1.00  0.00            
ATOM   2298  R4  CHO   387     167.678  48.428  41.640  1.00  0.00            
ATOM   2299  R5  CHO   387     169.578  47.478  41.840  1.00  0.00            
ATOM   2300  C1  CHO   387     168.278  47.078  45.390  1.00  0.00           C
ATOM   2301  C2  CHO   387     167.828  44.728  48.040  1.00  0.00           C
ATOM   2302  ROH CHO   388     193.278 220.428  21.890  1.00  0.00            
ATOM   2303  R1  CHO   388     192.578 220.128  24.590  1.00  0.00            
ATOM   2304  R2  CHO   388     194.378 219.378  26.540  1.00  0.00            
ATOM   2305  R3  CHO   388     193.578 221.628  27.790  1.00  0.00            
ATOM   2306  R4  CHO   388     194.428 219.878  29.940  1.00  0.00            
ATOM   2307  R5  CHO   388     192.478 220.878  29.790  1.00  0.00            
ATOM   2308  C1  CHO   388     193.678 222.378  33.090  1.00  0.00           C
ATOM   2309  C2  CHO   388     192.828 223.928  36.790  1.00  0.00           C
ATOM   2310  ROH CHO   389      85.128 187.628  53.140  1.00  0.00            
ATOM   2311  R1  CHO   389      84.878 187.178  50.340  1.00  0.00            
ATOM   2312  R2  CHO   389      82.578 186.178  49.190  1.00  0.00            
ATOM   2313  R3  CHO   389      82.778 188.378  47.640  1.00  0.00            
ATOM   2314  R4  CHO   389      81.428 186.378  45.940  1.00  0.00            
ATOM   2315  R5  CHO   389      83.228 187.528  45.440  1.00  0.00            
ATOM   2316  C1  CHO   389      80.878 188.628  42.640  1.00  0.00           C
ATOM   2317  C2  CHO   389      78.228 189.878  38.640  1.00  0.00           C
ATOM   2318  ROH CHO   390     142.728  24.328  16.840  1.00  0.00            
ATOM   2319  R1  CHO   390     143.528  25.578  19.240  1.00  0.00            
ATOM   2320  R2  CHO   390     141.828  27.128  20.790  1.00  0.00            
ATOM   2321  R3  CHO   390     142.628  25.428  22.790  1.00  0.00            
ATOM   2322  R4  CHO   390     140.928  27.428  24.090  1.00  0.00            
ATOM   2323  R5  CHO   390     142.978  26.878  24.640  1.00  0.00            
ATOM   2324  C1  CHO   390     141.178  26.028  27.890  1.00  0.00           C
ATOM   2325  C2  CHO   390     139.028  25.928  30.740  1.00  0.00           C
ATOM   2326  ROH CHO   391     153.678  55.778  32.190  1.00  0.00            
ATOM   2327  R1  CHO   391     153.278  54.678  34.790  1.00  0.00            
ATOM   2328  R2  CHO   391     154.728  55.528  36.990  1.00  0.00            
ATOM   2329  R3  CHO   391     152.228  55.928  38.040  1.00  0.00            
ATOM   2330  R4  CHO   391     153.978  55.378  40.340  1.00  0.00            
ATOM   2331  R5  CHO   391     152.078  54.328  39.840  1.00  0.00            
ATOM   2332  C1  CHO   391     151.228  55.678  43.290  1.00  0.00           C
ATOM   2333  C2  CHO   391     149.728  55.578  47.240  1.00  0.00           C
ATOM   2334  ROH CHO   392     215.428  39.828  49.490  1.00  0.00            
ATOM   2335  R1  CHO   392     215.378  40.278  46.690  1.00  0.00            
ATOM   2336  R2  CHO   392     213.678  42.078  45.490  1.00  0.00            
ATOM   2337  R3  CHO   392     215.978  43.028  44.440  1.00  0.00            
ATOM   2338  R4  CHO   392     213.878  43.878  42.590  1.00  0.00            
ATOM   2339  R5  CHO   392     215.678  42.778  42.090  1.00  0.00            
ATOM   2340  C1  CHO   392     216.178  45.828  39.840  1.00  0.00           C
ATOM   2341  C2  CHO   392     218.778  44.728  37.690  1.00  0.00           C
ATOM   2342  ROH CHO   393      99.228  73.078  32.590  1.00  0.00            
ATOM   2343  R1  CHO   393      99.578  75.328  34.290  1.00  0.00            
ATOM   2344  R2  CHO   393      98.728  75.378  36.890  1.00  0.00            
ATOM   2345  R3  CHO   393     101.278  76.028  37.440  1.00  0.00            
ATOM   2346  R4  CHO   393      99.778  77.178  39.690  1.00  0.00            
ATOM   2347  R5  CHO   393     101.178  78.228  38.390  1.00  0.00            
ATOM   2348  C1  CHO   393     102.828  78.778  41.790  1.00  0.00           C
ATOM   2349  C2  CHO   393     102.828  81.528  45.290  1.00  0.00           C
ATOM   2350  ROH CHO   394     221.078 204.778  47.440  1.00  0.00            
ATOM   2351  R1  CHO   394     222.278 205.528  45.040  1.00  0.00            
ATOM   2352  R2  CHO   394     220.828 206.478  42.840  1.00  0.00            
ATOM   2353  R3  CHO   394     222.478 208.578  43.040  1.00  0.00            
ATOM   2354  R4  CHO   394     221.328 208.828  40.390  1.00  0.00            
ATOM   2355  R5  CHO   394     223.428 208.828  40.840  1.00  0.00            
ATOM   2356  C1  CHO   394     223.178 212.178  39.140  1.00  0.00           C
ATOM   2357  C2  CHO   394     223.728 212.378  36.190  1.00  0.00           C
ATOM   2358  ROH CHO   395     120.178 179.228  24.040  1.00  0.00            
ATOM   2359  R1  CHO   395     121.928 179.478  26.240  1.00  0.00            
ATOM   2360  R2  CHO   395     122.528 181.878  27.440  1.00  0.00            
ATOM   2361  R3  CHO   395     121.728 180.628  29.690  1.00  0.00            
ATOM   2362  R4  CHO   395     123.428 182.778  30.640  1.00  0.00            
ATOM   2363  R5  CHO   395     123.628 180.678  31.140  1.00  0.00            
ATOM   2364  C1  CHO   395     123.178 182.128  34.640  1.00  0.00           C
ATOM   2365  C2  CHO   395     124.978 180.928  38.290  1.00  0.00           C
ATOM   2366  ROH CHO   396     184.678 157.678  49.140  1.00  0.00            
ATOM   2367  R1  CHO   396     184.878 159.478  46.940  1.00  0.00            
ATOM   2368  R2  CHO   396     185.678 158.628  44.440  1.00  0.00            
ATOM   2369  R3  CHO   396     183.328 159.828  43.690  1.00  0.00            
ATOM   2370  R4  CHO   396     184.928 159.728  41.240  1.00  0.00            
ATOM   2371  R5  CHO   396     183.978 161.478  42.090  1.00  0.00            
ATOM   2372  C1  CHO   396     182.328 161.528  38.690  1.00  0.00           C
ATOM   2373  C2  CHO   396     178.828 160.428  36.440  1.00  0.00           C
ATOM   2374  ROH CHO   397     119.578 178.578  38.590  1.00  0.00            
ATOM   2375  R1  CHO   397     120.678 176.928  40.640  1.00  0.00            
ATOM   2376  R2  CHO   397     122.828 177.728  42.140  1.00  0.00            
ATOM   2377  R3  CHO   397     121.178 177.178  44.240  1.00  0.00            
ATOM   2378  R4  CHO   397     123.878 176.478  45.190  1.00  0.00            
ATOM   2379  R5  CHO   397     122.078 175.228  45.240  1.00  0.00            
ATOM   2380  C1  CHO   397     122.878 175.278  48.940  1.00  0.00           C
ATOM   2381  C2  CHO   397     123.678 172.578  52.540  1.00  0.00           C
ATOM   2382  ROH CHO   398     175.078 224.628  18.840  1.00  0.00            
ATOM   2383  R1  CHO   398     173.128 223.978  20.790  1.00  0.00            
ATOM   2384  R2  CHO   398     171.828 221.578  20.790  1.00  0.00            
ATOM   2385  R3  CHO   398     172.728 221.478  23.390  1.00  0.00            
ATOM   2386  R4  CHO   398     170.928 219.178  23.140  1.00  0.00            
ATOM   2387  R5  CHO   398     170.828 220.778  24.640  1.00  0.00            
ATOM   2388  C1  CHO   398     171.228 217.728  26.890  1.00  0.00           C
ATOM   2389  C2  CHO   398     169.128 215.378  30.240  1.00  0.00           C
ATOM   2390  ROH CHO   399      11.478   3.328  49.190  1.00  0.00            
ATOM   2391  R1  CHO   399      11.078   3.378  46.390  1.00  0.00            
ATOM   2392  R2  CHO   399      12.828   4.728  44.690  1.00  0.00            
ATOM   2393  R3  CHO   399      12.978   2.328  43.440  1.00  0.00            
ATOM   2394  R4  CHO   399      13.378   4.278  41.340  1.00  0.00            
ATOM   2395  R5  CHO   399      11.878   2.678  41.340  1.00  0.00            
ATOM   2396  C1  CHO   399      13.778   1.778  38.190  1.00  0.00           C
ATOM   2397  C2  CHO   399      14.828   1.228  33.290  1.00  0.00           C
ATOM   2398  ROH CHO   400      14.028 210.228  52.140  1.00  0.00            
ATOM   2399  R1  CHO   400      11.878 209.628  50.440  1.00  0.00            
ATOM   2400  R2  CHO   400      12.178 209.278  47.690  1.00  0.00            
ATOM   2401  R3  CHO   400      10.928 206.878  48.190  1.00  0.00            
ATOM   2402  R4  CHO   400      10.378 207.478  45.390  1.00  0.00            
ATOM   2403  R5  CHO   400       8.928 207.028  46.940  1.00  0.00            
ATOM   2404  C1  CHO   400       8.128 204.228  44.440  1.00  0.00           C
ATOM   2405  C2  CHO   400       7.628 202.128  40.840  1.00  0.00           C
ATOM   2406  ROH CHO   401     197.328 123.028  49.990  1.00  0.00            
ATOM   2407  R1  CHO   401     199.978 122.078  49.990  1.00  0.00            
ATOM   2408  R2  CHO   401     201.678 122.378  47.790  1.00  0.00            
ATOM   2409  R3  CHO   401     203.278 123.528  49.690  1.00  0.00            
ATOM   2410  R4  CHO   401     204.928 123.328  47.240  1.00  0.00            
ATOM   2411  R5  CHO   401     205.428 122.578  49.190  1.00  0.00            
ATOM   2412  C1  CHO   401     208.378 124.928  48.640  1.00  0.00           C
ATOM   2413  C2  CHO   401     210.778 127.628  47.740  1.00  0.00           C
ATOM   2414  ROH CHO   402     133.328  95.828  48.090  1.00  0.00            
ATOM   2415  R1  CHO   402     133.328  97.028  45.540  1.00  0.00            
ATOM   2416  R2  CHO   402     134.578  99.428  44.990  1.00  0.00            
ATOM   2417  R3  CHO   402     135.828  97.978  43.040  1.00  0.00            
ATOM   2418  R4  CHO   402     135.278 100.578  41.790  1.00  0.00            
ATOM   2419  R5  CHO   402     134.678  98.628  41.040  1.00  0.00            
ATOM   2420  C1  CHO   402     136.828  99.878  38.140  1.00  0.00           C
ATOM   2421  C2  CHO   402     139.628 100.578  35.240  1.00  0.00           C
ATOM   2422  ROH CHO   403     146.878 112.828  39.840  1.00  0.00            
ATOM   2423  R1  CHO   403     147.378 110.978  41.940  1.00  0.00            
ATOM   2424  R2  CHO   403     149.678 109.428  42.040  1.00  0.00            
ATOM   2425  R3  CHO   403     149.878 110.578  44.540  1.00  0.00            
ATOM   2426  R4  CHO   403     151.578 108.178  44.640  1.00  0.00            
ATOM   2427  R5  CHO   403     149.978 108.678  46.040  1.00  0.00            
ATOM   2428  C1  CHO   403     152.928 108.528  48.440  1.00  0.00           C
ATOM   2429  C2  CHO   403     154.028 108.628  51.990  1.00  0.00           C
ATOM   2430  ROH CHO   404       7.128 183.828  42.440  1.00  0.00            
ATOM   2431  R1  CHO   404       7.378 186.328  41.190  1.00  0.00            
ATOM   2432  R2  CHO   404       9.778 187.278  40.190  1.00  0.00            
ATOM   2433  R3  CHO   404       8.378 187.528  37.890  1.00  0.00            
ATOM   2434  R4  CHO   404      11.028 188.628  37.290  1.00  0.00            
ATOM   2435  R5  CHO   404       9.078 189.628  36.990  1.00  0.00            
ATOM   2436  C1  CHO   404      10.378 189.678  33.390  1.00  0.00           C
ATOM   2437  C2  CHO   404       9.278 190.728  29.340  1.00  0.00           C
ATOM   2438  ROH CHO   405      32.428 184.078  24.990  1.00  0.00            
ATOM   2439  R1  CHO   405      32.528 183.628  27.790  1.00  0.00            
ATOM   2440  R2  CHO   405      34.928 183.178  29.090  1.00  0.00            
ATOM   2441  R3  CHO   405      34.028 185.278  30.640  1.00  0.00            
ATOM   2442  R4  CHO   405      36.628 184.528  31.790  1.00  0.00            
ATOM   2443  R5  CHO   405      34.728 184.678  32.890  1.00  0.00            
ATOM   2444  C1  CHO   405      36.828 187.228  34.790  1.00  0.00           C
ATOM   2445  C2  CHO   405      35.778 190.678  37.240  1.00  0.00           C
ATOM   2446  ROH CHO   406      42.728  24.078  12.940  1.00  0.00            
ATOM   2447  R1  CHO   406      42.728  23.228  15.640  1.00  0.00            
ATOM   2448  R2  CHO   406      43.878  24.678  17.690  1.00  0.00            
ATOM   2449  R3  CHO   406      41.428  24.428  18.840  1.00  0.00            
ATOM   2450  R4  CHO   406      43.278  24.628  21.090  1.00  0.00            
ATOM   2451  R5  CHO   406      41.778  23.078  20.740  1.00  0.00            
ATOM   2452  C1  CHO   406      40.578  24.378  24.140  1.00  0.00           C
ATOM   2453  C2  CHO   406      40.428  22.778  28.240  1.00  0.00           C
ATOM   2454  ROH CHO   407     111.178 167.978  55.040  1.00  0.00            
ATOM   2455  R1  CHO   407     112.428 166.628  52.840  1.00  0.00            
ATOM   2456  R2  CHO   407     114.028 167.928  51.040  1.00  0.00            
ATOM   2457  R3  CHO   407     115.828 166.028  51.740  1.00  0.00            
ATOM   2458  R4  CHO   407     116.728 166.978  49.140  1.00  0.00            
ATOM   2459  R5  CHO   407     116.328 164.928  49.690  1.00  0.00            
ATOM   2460  C1  CHO   407     120.028 164.628  48.690  1.00  0.00           C
ATOM   2461  C2  CHO   407     123.578 164.378  47.990  1.00  0.00           C
ATOM   2462  ROH CHO   408     186.678 179.228  38.340  1.00  0.00            
ATOM   2463  R1  CHO   408     187.078 179.428  35.540  1.00  0.00            
ATOM   2464  R2  CHO   408     187.728 181.828  34.290  1.00  0.00            
ATOM   2465  R3  CHO   408     189.828 180.378  33.290  1.00  0.00            
ATOM   2466  R4  CHO   408     189.178 182.328  31.190  1.00  0.00            
ATOM   2467  R5  CHO   408     189.328 180.178  30.990  1.00  0.00            
ATOM   2468  C1  CHO   408     192.028 181.278  28.490  1.00  0.00           C
ATOM   2469  C2  CHO   408     195.928 180.578  25.340  1.00  0.00           C
ATOM   2470  ROH CHO   409      23.678  61.728  29.540  1.00  0.00            
ATOM   2471  R1  CHO   409      21.978  61.628  27.240  1.00  0.00            
ATOM   2472  R2  CHO   409      22.878  62.078  24.690  1.00  0.00            
ATOM   2473  R3  CHO   409      21.728  59.678  24.190  1.00  0.00            
ATOM   2474  R4  CHO   409      21.728  60.978  21.590  1.00  0.00            
ATOM   2475  R5  CHO   409      20.028  60.128  22.590  1.00  0.00            
ATOM   2476  C1  CHO   409      19.978  58.128  19.390  1.00  0.00           C
ATOM   2477  C2  CHO   409      19.228  56.428  16.040  1.00  0.00           C
ATOM   2478  ROH CHO   410     205.028  47.228  20.840  1.00  0.00            
ATOM   2479  R1  CHO   410     205.578  46.928  23.640  1.00  0.00            
ATOM   2480  R2  CHO   410     205.228  44.578  24.990  1.00  0.00            
ATOM   2481  R3  CHO   410     207.828  44.978  25.690  1.00  0.00            
ATOM   2482  R4  CHO   410     206.728  43.178  27.740  1.00  0.00            
ATOM   2483  R5  CHO   410     207.778  45.078  28.090  1.00  0.00            
ATOM   2484  C1  CHO   410     210.078  42.728  30.040  1.00  0.00           C
ATOM   2485  C2  CHO   410     208.078  41.728  32.590  1.00  0.00           C
ATOM   2486  ROH CHO   411      77.428 123.928  25.690  1.00  0.00            
ATOM   2487  R1  CHO   411      77.328 125.478  28.040  1.00  0.00            
ATOM   2488  R2  CHO   411      77.328 124.378  30.540  1.00  0.00            
ATOM   2489  R3  CHO   411      79.478 126.028  30.940  1.00  0.00            
ATOM   2490  R4  CHO   411      78.128 125.978  33.540  1.00  0.00            
ATOM   2491  R5  CHO   411      78.678 127.728  32.340  1.00  0.00            
ATOM   2492  C1  CHO   411      80.628 128.428  35.590  1.00  0.00           C
ATOM   2493  C2  CHO   411      84.678 127.378  36.590  1.00  0.00           C
ATOM   2494  ROH CHO   412      67.428 168.628  45.090  1.00  0.00            
ATOM   2495  R1  CHO   412      67.528 169.228  47.890  1.00  0.00            
ATOM   2496  R2  CHO   412      69.878 169.378  49.290  1.00  0.00            
ATOM   2497  R3  CHO   412      68.978 171.828  49.990  1.00  0.00            
ATOM   2498  R4  CHO   412      70.578 170.978  52.290  1.00  0.00            
ATOM   2499  R5  CHO   412      68.528 171.678  52.290  1.00  0.00            
ATOM   2500  C1  CHO   412      70.128 174.228  54.640  1.00  0.00           C
ATOM   2501  C2  CHO   412      71.678 175.778  57.790  1.00  0.00           C
ATOM   2502  ROH CHO   413      47.428  12.328  29.440  1.00  0.00            
ATOM   2503  R1  CHO   413      48.328  12.378  26.790  1.00  0.00            
ATOM   2504  R2  CHO   413      47.728  10.378  24.940  1.00  0.00            
ATOM   2505  R3  CHO   413      46.828  12.478  23.490  1.00  0.00            
ATOM   2506  R4  CHO   413      47.228  10.328  21.540  1.00  0.00            
ATOM   2507  R5  CHO   413      48.078  12.378  21.440  1.00  0.00            
ATOM   2508  C1  CHO   413      46.128  12.278  18.140  1.00  0.00           C
ATOM   2509  C2  CHO   413      46.578  12.578  14.140  1.00  0.00           C
ATOM   2510  ROH CHO   414     213.278 157.278  58.390  1.00  0.00            
ATOM   2511  R1  CHO   414     213.228 155.078  56.640  1.00  0.00            
ATOM   2512  R2  CHO   414     215.428 153.428  56.190  1.00  0.00            
ATOM   2513  R3  CHO   414     213.678 151.478  56.840  1.00  0.00            
ATOM   2514  R4  CHO   414     216.178 150.078  56.190  1.00  0.00            
ATOM   2515  R5  CHO   414     214.228 149.678  55.340  1.00  0.00            
ATOM   2516  C1  CHO   414     214.978 146.228  56.790  1.00  0.00           C
ATOM   2517  C2  CHO   414     215.728 143.128  59.640  1.00  0.00           C
ATOM   2518  ROH CHO   415     124.678   5.728  17.790  1.00  0.00            
ATOM   2519  R1  CHO   415     125.028   6.728  20.440  1.00  0.00            
ATOM   2520  R2  CHO   415     124.478   9.378  21.090  1.00  0.00            
ATOM   2521  R3  CHO   415     122.928   8.178  22.990  1.00  0.00            
ATOM   2522  R4  CHO   415     123.178  10.978  23.840  1.00  0.00            
ATOM   2523  R5  CHO   415     123.628   9.228  25.040  1.00  0.00            
ATOM   2524  C1  CHO   415     120.978  10.828  27.240  1.00  0.00           C
ATOM   2525  C2  CHO   415     120.978  10.828  31.590  1.00  0.00           C
ATOM   2526  ROH CHO   416     179.878 223.428  38.990  1.00  0.00            
ATOM   2527  R1  CHO   416     180.178 224.128  41.740  1.00  0.00            
ATOM   2528  R2  CHO   416     178.328 225.628  43.140  1.00  0.00            
ATOM   2529  R3  CHO   416     178.378 223.528  44.840  1.00  0.00            
ATOM   2530  R4  CHO   416     177.628 225.828  46.490  1.00  0.00            
ATOM   2531  R5  CHO   416     179.278 224.428  46.890  1.00  0.00            
ATOM   2532  C1  CHO   416     177.278 223.978  50.090  1.00  0.00           C
ATOM   2533  C2  CHO   416     178.178 221.278  52.690  1.00  0.00           C
ATOM   2534  ROH CHO   417     180.728 190.828  20.840  1.00  0.00            
ATOM   2535  R1  CHO   417     180.928 189.428  23.290  1.00  0.00            
ATOM   2536  R2  CHO   417     182.328 190.428  25.440  1.00  0.00            
ATOM   2537  R3  CHO   417     179.978 189.928  26.740  1.00  0.00            
ATOM   2538  R4  CHO   417     181.878 190.528  28.890  1.00  0.00            
ATOM   2539  R5  CHO   417     180.628 188.778  28.740  1.00  0.00            
ATOM   2540  C1  CHO   417     179.428 190.128  32.090  1.00  0.00           C
ATOM   2541  C2  CHO   417     178.578 190.578  34.940  1.00  0.00           C
ATOM   2542  ROH CHO   418      21.278  24.628  18.290  1.00  0.00            
ATOM   2543  R1  CHO   418      22.228  25.578  20.790  1.00  0.00            
ATOM   2544  R2  CHO   418      20.578  25.778  22.990  1.00  0.00            
ATOM   2545  R3  CHO   418      22.528  24.278  24.190  1.00  0.00            
ATOM   2546  R4  CHO   418      20.928  25.278  26.440  1.00  0.00            
ATOM   2547  R5  CHO   418      23.078  25.478  26.190  1.00  0.00            
ATOM   2548  C1  CHO   418      22.978  23.578  29.490  1.00  0.00           C
ATOM   2549  C2  CHO   418      23.878  24.178  33.090  1.00  0.00           C
ATOM   2550  ROH CHO   419      35.028 101.678  42.240  1.00  0.00            
ATOM   2551  R1  CHO   419      33.828 102.078  44.740  1.00  0.00            
ATOM   2552  R2  CHO   419      32.978 100.028  46.340  1.00  0.00            
ATOM   2553  R3  CHO   419      34.528 101.228  48.190  1.00  0.00            
ATOM   2554  R4  CHO   419      32.778  99.528  49.790  1.00  0.00            
ATOM   2555  R5  CHO   419      33.078 101.678  50.040  1.00  0.00            
ATOM   2556  C1  CHO   419      34.128 100.378  53.490  1.00  0.00           C
ATOM   2557  C2  CHO   419      34.878 100.578  56.840  1.00  0.00           C
ATOM   2558  ROH CHO   420     155.578  15.328  50.190  1.00  0.00            
ATOM   2559  R1  CHO   420     155.678  14.378  47.540  1.00  0.00            
ATOM   2560  R2  CHO   420     153.478  14.578  45.840  1.00  0.00            
ATOM   2561  R3  CHO   420     155.278  15.828  44.240  1.00  0.00            
ATOM   2562  R4  CHO   420     152.678  16.578  43.140  1.00  0.00            
ATOM   2563  R5  CHO   420     154.328  15.678  42.040  1.00  0.00            
ATOM   2564  C1  CHO   420     153.878  18.878  40.040  1.00  0.00           C
ATOM   2565  C2  CHO   420     154.078  20.128  36.340  1.00  0.00           C
ATOM   2566  ROH CHO   421     159.778 161.778  46.990  1.00  0.00            
ATOM   2567  R1  CHO   421     161.528 162.078  44.790  1.00  0.00            
ATOM   2568  R2  CHO   421     162.178 159.978  43.090  1.00  0.00            
ATOM   2569  R3  CHO   421     161.328 161.728  41.190  1.00  0.00            
ATOM   2570  R4  CHO   421     163.128 159.878  39.790  1.00  0.00            
ATOM   2571  R5  CHO   421     163.278 162.028  39.790  1.00  0.00            
ATOM   2572  C1  CHO   421     162.978 161.378  36.040  1.00  0.00           C
ATOM   2573  C2  CHO   421     162.428 160.028  32.490  1.00  0.00           C
ATOM   2574  ROH CHO   422     188.978 168.528  50.190  1.00  0.00            
ATOM   2575  R1  CHO   422     188.478 169.228  47.490  1.00  0.00            
ATOM   2576  R2  CHO   422     188.078 171.828  46.690  1.00  0.00            
ATOM   2577  R3  CHO   422     190.128 171.278  44.990  1.00  0.00            
ATOM   2578  R4  CHO   422     188.778 173.578  43.740  1.00  0.00            
ATOM   2579  R5  CHO   422     189.228 171.678  42.790  1.00  0.00            
ATOM   2580  C1  CHO   422     191.078 174.028  40.440  1.00  0.00           C
ATOM   2581  C2  CHO   422     190.878 176.178  37.090  1.00  0.00           C
ATOM   2582  ROH CHO   423     213.028 217.378  33.990  1.00  0.00            
ATOM   2583  R1  CHO   423     210.428 217.428  32.790  1.00  0.00            
ATOM   2584  R2  CHO   423     209.578 219.528  31.240  1.00  0.00            
ATOM   2585  R3  CHO   423     209.128 217.578  29.390  1.00  0.00            
ATOM   2586  R4  CHO   423     207.278 219.778  28.690  1.00  0.00            
ATOM   2587  R5  CHO   423     206.728 217.678  29.040  1.00  0.00            
ATOM   2588  C1  CHO   423     205.478 218.078  25.440  1.00  0.00           C
ATOM   2589  C2  CHO   423     204.128 216.528  22.990  1.00  0.00           C
ATOM   2590  ROH CHO   424     131.228 207.528  36.840  1.00  0.00            
ATOM   2591  R1  CHO   424     132.128 208.928  39.090  1.00  0.00            
ATOM   2592  R2  CHO   424     131.128 211.378  39.790  1.00  0.00            
ATOM   2593  R3  CHO   424     130.678 210.178  42.190  1.00  0.00            
ATOM   2594  R4  CHO   424     130.828 213.078  42.790  1.00  0.00            
ATOM   2595  R5  CHO   424     131.978 211.478  43.740  1.00  0.00            
ATOM   2596  C1  CHO   424     130.178 212.878  46.790  1.00  0.00           C
ATOM   2597  C2  CHO   424     130.828 214.228  51.440  1.00  0.00           C
ATOM   2598  ROH CHO   425     201.728 109.028  33.390  1.00  0.00            
ATOM   2599  R1  CHO   425     203.578 107.428  31.940  1.00  0.00            
ATOM   2600  R2  CHO   425     202.828 105.928  29.740  1.00  0.00            
ATOM   2601  R3  CHO   425     204.828 107.278  28.540  1.00  0.00            
ATOM   2602  R4  CHO   425     204.878 104.628  27.290  1.00  0.00            
ATOM   2603  R5  CHO   425     206.578 105.628  28.240  1.00  0.00            
ATOM   2604  C1  CHO   425     207.978 105.128  24.740  1.00  0.00           C
ATOM   2605  C2  CHO   425     208.628 105.328  21.290  1.00  0.00           C
ATOM   2606  ROH CHO   426     141.428 218.978  47.840  1.00  0.00            
ATOM   2607  R1  CHO   426     140.828 219.728  45.190  1.00  0.00            
ATOM   2608  R2  CHO   426     140.278 217.928  43.140  1.00  0.00            
ATOM   2609  R3  CHO   426     138.028 219.378  42.890  1.00  0.00            
ATOM   2610  R4  CHO   426     138.328 217.978  40.340  1.00  0.00            
ATOM   2611  R5  CHO   426     138.078 220.128  40.590  1.00  0.00            
ATOM   2612  C1  CHO   426     135.028 219.378  38.440  1.00  0.00           C
ATOM   2613  C2  CHO   426     133.178 219.828  35.590  1.00  0.00           C
ATOM   2614  ROH CHO   427     162.678  50.828  31.340  1.00  0.00            
ATOM   2615  R1  CHO   427     161.978  52.528  29.190  1.00  0.00            
ATOM   2616  R2  CHO   427     163.878  53.628  27.540  1.00  0.00            
ATOM   2617  R3  CHO   427     162.428  52.428  25.590  1.00  0.00            
ATOM   2618  R4  CHO   427     164.128  54.328  24.140  1.00  0.00            
ATOM   2619  R5  CHO   427     161.978  54.228  24.040  1.00  0.00            
ATOM   2620  C1  CHO   427     162.878  53.678  20.340  1.00  0.00           C
ATOM   2621  C2  CHO   427     163.828  55.828  17.790  1.00  0.00           C
ATOM   2622  ROH CHO   428      33.678 164.628  42.790  1.00  0.00            
ATOM   2623  R1  CHO   428      35.328 164.028  40.540  1.00  0.00            
ATOM   2624  R2  CHO   428      35.528 161.528  39.490  1.00  0.00            
ATOM   2625  R3  CHO   428      34.828 162.778  37.190  1.00  0.00            
ATOM   2626  R4  CHO   428      35.128 159.978  36.390  1.00  0.00            
ATOM   2627  R5  CHO   428      36.078 161.678  35.490  1.00  0.00            
ATOM   2628  C1  CHO   428      34.228 160.278  32.440  1.00  0.00           C
ATOM   2629  C2  CHO   428      35.878 158.478  29.640  1.00  0.00           C
ATOM   2630  ROH CHO   429     119.228  44.128  48.690  1.00  0.00            
ATOM   2631  R1  CHO   429     118.328  43.378  46.140  1.00  0.00            
ATOM   2632  R2  CHO   429     120.078  43.028  43.990  1.00  0.00            
ATOM   2633  R3  CHO   429     118.928  40.578  43.890  1.00  0.00            
ATOM   2634  R4  CHO   429     119.628  41.178  41.090  1.00  0.00            
ATOM   2635  R5  CHO   429     117.678  40.578  41.840  1.00  0.00            
ATOM   2636  C1  CHO   429     118.328  37.828  39.290  1.00  0.00           C
ATOM   2637  C2  CHO   429     117.978  38.028  35.390  1.00  0.00           C
ATOM   2638  ROH CHO   430     137.278 196.428  36.740  1.00  0.00            
ATOM   2639  R1  CHO   430     135.728 194.278  37.740  1.00  0.00            
ATOM   2640  R2  CHO   430     136.828 191.828  38.390  1.00  0.00            
ATOM   2641  R3  CHO   430     135.678 192.278  40.790  1.00  0.00            
ATOM   2642  R4  CHO   430     136.628 189.478  40.940  1.00  0.00            
ATOM   2643  R5  CHO   430     134.578 190.228  41.340  1.00  0.00            
ATOM   2644  C1  CHO   430     135.428 188.578  44.690  1.00  0.00           C
ATOM   2645  C2  CHO   430     136.928 186.978  46.890  1.00  0.00           C
ATOM   2646  ROH CHO   431     170.428  83.328  35.490  1.00  0.00            
ATOM   2647  R1  CHO   431     172.478  82.978  33.540  1.00  0.00            
ATOM   2648  R2  CHO   431     173.028  80.528  32.340  1.00  0.00            
ATOM   2649  R3  CHO   431     172.728  81.928  30.040  1.00  0.00            
ATOM   2650  R4  CHO   431     174.228  79.578  29.290  1.00  0.00            
ATOM   2651  R5  CHO   431     174.778  81.628  28.890  1.00  0.00            
ATOM   2652  C1  CHO   431     174.628  80.328  25.290  1.00  0.00           C
ATOM   2653  C2  CHO   431     177.478  78.878  22.390  1.00  0.00           C
ATOM   2654  ROH CHO   432      22.828 189.928  42.140  1.00  0.00            
ATOM   2655  R1  CHO   432      23.528 190.628  44.790  1.00  0.00            
ATOM   2656  R2  CHO   432      26.128 191.278  45.490  1.00  0.00            
ATOM   2657  R3  CHO   432      24.978 193.528  46.440  1.00  0.00            
ATOM   2658  R4  CHO   432      26.978 192.878  48.440  1.00  0.00            
ATOM   2659  R5  CHO   432      24.878 193.228  48.790  1.00  0.00            
ATOM   2660  C1  CHO   432      26.378 195.928  51.040  1.00  0.00           C
ATOM   2661  C2  CHO   432      25.028 197.928  54.390  1.00  0.00           C
ATOM   2662  ROH CHO   433      75.578  45.528  42.790  1.00  0.00            
ATOM   2663  R1  CHO   433      74.428  44.278  40.540  1.00  0.00            
ATOM   2664  R2  CHO   433      71.978  44.978  39.540  1.00  0.00            
ATOM   2665  R3  CHO   433      73.328  45.278  37.240  1.00  0.00            
ATOM   2666  R4  CHO   433      70.628  44.678  36.390  1.00  0.00            
ATOM   2667  R5  CHO   433      72.428  43.628  35.740  1.00  0.00            
ATOM   2668  C1  CHO   433      71.128  44.778  32.340  1.00  0.00           C
ATOM   2669  C2  CHO   433      68.228  44.978  29.140  1.00  0.00           C
ATOM   2670  ROH CHO   434      84.678  26.678  45.540  1.00  0.00            
ATOM   2671  R1  CHO   434      83.678  26.678  42.940  1.00  0.00            
ATOM   2672  R2  CHO   434      84.228  28.728  41.090  1.00  0.00            
ATOM   2673  R3  CHO   434      85.028  26.628  39.540  1.00  0.00            
ATOM   2674  R4  CHO   434      84.578  28.828  37.690  1.00  0.00            
ATOM   2675  R5  CHO   434      83.678  26.828  37.590  1.00  0.00            
ATOM   2676  C1  CHO   434      85.478  26.928  34.190  1.00  0.00           C
ATOM   2677  C2  CHO   434      84.578  25.328  30.890  1.00  0.00           C
ATOM   2678  ROH CHO   435      36.678 195.128  35.190  1.00  0.00            
ATOM   2679  R1  CHO   435      35.678 196.328  32.840  1.00  0.00            
ATOM   2680  R2  CHO   435      37.328 196.978  30.740  1.00  0.00            
ATOM   2681  R3  CHO   435      35.578 195.478  29.290  1.00  0.00            
ATOM   2682  R4  CHO   435      36.628 197.428  27.390  1.00  0.00            
ATOM   2683  R5  CHO   435      34.528 197.078  27.840  1.00  0.00            
ATOM   2684  C1  CHO   435      34.528 196.278  24.090  1.00  0.00           C
ATOM   2685  C2  CHO   435      36.278 196.878  20.990  1.00  0.00           C
ATOM   2686  ROH CHO   436     102.828 183.378  24.940  1.00  0.00            
ATOM   2687  R1  CHO   436     103.778 184.178  27.440  1.00  0.00            
ATOM   2688  R2  CHO   436     102.628 183.378  29.840  1.00  0.00            
ATOM   2689  R3  CHO   436     105.178 182.578  30.390  1.00  0.00            
ATOM   2690  R4  CHO   436     104.228 183.878  32.840  1.00  0.00            
ATOM   2691  R5  CHO   436     106.028 184.378  31.740  1.00  0.00            
ATOM   2692  C1  CHO   436     107.528 183.478  35.140  1.00  0.00           C
ATOM   2693  C2  CHO   436     110.978 182.778  36.990  1.00  0.00           C
ATOM   2694  ROH CHO   437      48.978  46.528  31.990  1.00  0.00            
ATOM   2695  R1  CHO   437      49.428  46.228  34.790  1.00  0.00            
ATOM   2696  R2  CHO   437      51.978  45.778  35.840  1.00  0.00            
ATOM   2697  R3  CHO   437      51.328  47.928  37.390  1.00  0.00            
ATOM   2698  R4  CHO   437      54.128  47.378  37.990  1.00  0.00            
ATOM   2699  R5  CHO   437      52.478  47.578  39.440  1.00  0.00            
ATOM   2700  C1  CHO   437      54.778  50.328  40.740  1.00  0.00           C
ATOM   2701  C2  CHO   437      58.228  53.328  41.790  1.00  0.00           C
ATOM   2702  ROH CHO   438     150.428  38.678  36.040  1.00  0.00            
ATOM   2703  R1  CHO   438     150.128  36.628  37.940  1.00  0.00            
ATOM   2704  R2  CHO   438     151.928  36.228  39.990  1.00  0.00            
ATOM   2705  R3  CHO   438     149.678  36.378  41.540  1.00  0.00            
ATOM   2706  R4  CHO   438     151.878  36.278  43.490  1.00  0.00            
ATOM   2707  R5  CHO   438     150.128  34.978  43.390  1.00  0.00            
ATOM   2708  C1  CHO   438     149.728  36.428  46.890  1.00  0.00           C
ATOM   2709  C2  CHO   438     150.328  35.578  51.390  1.00  0.00           C
ATOM   2710  ROH CHO   439      14.928 195.378  42.590  1.00  0.00            
ATOM   2711  R1  CHO   439      14.878 195.278  45.440  1.00  0.00            
ATOM   2712  R2  CHO   439      14.328 197.528  46.990  1.00  0.00            
ATOM   2713  R3  CHO   439      12.378 195.978  48.040  1.00  0.00            
ATOM   2714  R4  CHO   439      12.528 198.278  49.790  1.00  0.00            
ATOM   2715  R5  CHO   439      12.678 196.178  50.390  1.00  0.00            
ATOM   2716  C1  CHO   439       9.628 197.278  52.440  1.00  0.00           C
ATOM   2717  C2  CHO   439       7.228 197.778  55.340  1.00  0.00           C
ATOM   2718  ROH CHO   440     159.078 211.928  27.940  1.00  0.00            
ATOM   2719  R1  CHO   440     158.978 211.678  25.140  1.00  0.00            
ATOM   2720  R2  CHO   440     159.728 213.678  23.440  1.00  0.00            
ATOM   2721  R3  CHO   440     161.378 211.778  22.390  1.00  0.00            
ATOM   2722  R4  CHO   440     160.278 213.178  20.040  1.00  0.00            
ATOM   2723  R5  CHO   440     160.228 211.028  20.390  1.00  0.00            
ATOM   2724  C1  CHO   440     162.128 211.078  17.090  1.00  0.00           C
ATOM   2725  C2  CHO   440     160.178 208.728  14.740  1.00  0.00           C
ATOM   2726  ROH CHO   441      14.328  46.678  33.190  1.00  0.00            
ATOM   2727  R1  CHO   441      13.678  46.578  35.940  1.00  0.00            
ATOM   2728  R2  CHO   441      11.528  45.178  36.940  1.00  0.00            
ATOM   2729  R3  CHO   441      13.428  44.028  38.540  1.00  0.00            
ATOM   2730  R4  CHO   441      10.928  43.778  40.040  1.00  0.00            
ATOM   2731  R5  CHO   441      12.778  44.628  40.740  1.00  0.00            
ATOM   2732  C1  CHO   441      12.378  41.828  43.290  1.00  0.00           C
ATOM   2733  C2  CHO   441      11.328  41.878  47.440  1.00  0.00           C
ATOM   2734  ROH CHO   442     102.828 200.178  37.740  1.00  0.00            
ATOM   2735  R1  CHO   442     101.428 200.128  40.240  1.00  0.00            
ATOM   2736  R2  CHO   442     102.528 199.128  42.540  1.00  0.00            
ATOM   2737  R3  CHO   442     101.928 201.578  43.540  1.00  0.00            
ATOM   2738  R4  CHO   442     102.678 199.978  45.890  1.00  0.00            
ATOM   2739  R5  CHO   442     100.828 201.078  45.590  1.00  0.00            
ATOM   2740  C1  CHO   442     102.128 202.778  48.790  1.00  0.00           C
ATOM   2741  C2  CHO   442     104.378 203.078  51.390  1.00  0.00           C
ATOM   2742  ROH CHO   443     156.128 119.128  51.040  1.00  0.00            
ATOM   2743  R1  CHO   443     154.628 118.728  48.640  1.00  0.00            
ATOM   2744  R2  CHO   443     151.878 118.628  48.640  1.00  0.00            
ATOM   2745  R3  CHO   443     152.128 120.578  46.790  1.00  0.00            
ATOM   2746  R4  CHO   443     149.428 119.428  46.290  1.00  0.00            
ATOM   2747  R5  CHO   443     151.028 119.678  44.840  1.00  0.00            
ATOM   2748  C1  CHO   443     148.278 121.778  43.190  1.00  0.00           C
ATOM   2749  C2  CHO   443     145.828 124.778  43.190  1.00  0.00           C
ATOM   2750  ROH CHO   444      90.628   9.928  34.040  1.00  0.00            
ATOM   2751  R1  CHO   444      91.228   8.778  36.540  1.00  0.00            
ATOM   2752  R2  CHO   444      93.778   8.178  37.340  1.00  0.00            
ATOM   2753  R3  CHO   444      93.178   9.678  39.490  1.00  0.00            
ATOM   2754  R4  CHO   444      95.078   7.728  40.490  1.00  0.00            
ATOM   2755  R5  CHO   444      93.078   8.128  41.290  1.00  0.00            
ATOM   2756  C1  CHO   444      95.228   8.878  44.390  1.00  0.00           C
ATOM   2757  C2  CHO   444      96.178   7.978  47.140  1.00  0.00           C
ATOM   2758  ROH CHO   445     204.728 212.128  39.390  1.00  0.00            
ATOM   2759  R1  CHO   445     204.078 210.578  37.140  1.00  0.00            
ATOM   2760  R2  CHO   445     201.428 210.178  36.340  1.00  0.00            
ATOM   2761  R3  CHO   445     202.378 211.128  33.940  1.00  0.00            
ATOM   2762  R4  CHO   445     199.628 210.178  33.390  1.00  0.00            
ATOM   2763  R5  CHO   445     201.478 209.578  32.340  1.00  0.00            
ATOM   2764  C1  CHO   445     199.428 211.078  29.440  1.00  0.00           C
ATOM   2765  C2  CHO   445     198.178 208.828  26.740  1.00  0.00           C
ATOM   2766  ROH CHO   446     198.728 111.728  23.440  1.00  0.00            
ATOM   2767  R1  CHO   446     197.078 112.328  25.640  1.00  0.00            
ATOM   2768  R2  CHO   446     194.378 111.628  25.740  1.00  0.00            
ATOM   2769  R3  CHO   446     195.128 110.428  28.090  1.00  0.00            
ATOM   2770  R4  CHO   446     192.378 111.428  28.540  1.00  0.00            
ATOM   2771  R5  CHO   446     194.128 111.828  29.790  1.00  0.00            
ATOM   2772  C1  CHO   446     191.878 110.228  32.390  1.00  0.00           C
ATOM   2773  C2  CHO   446     192.628 108.778  36.090  1.00  0.00           C
ATOM   2774  ROH CHO   447     184.878  29.328  37.940  1.00  0.00            
ATOM   2775  R1  CHO   447     186.178  29.778  40.440  1.00  0.00            
ATOM   2776  R2  CHO   447     185.528  31.928  42.090  1.00  0.00            
ATOM   2777  R3  CHO   447     185.178  29.928  43.940  1.00  0.00            
ATOM   2778  R4  CHO   447     185.128  32.428  45.490  1.00  0.00            
ATOM   2779  R5  CHO   447     186.378  30.728  45.890  1.00  0.00            
ATOM   2780  C1  CHO   447     184.528  30.928  49.190  1.00  0.00           C
ATOM   2781  C2  CHO   447     186.228  33.028  51.840  1.00  0.00           C
ATOM   2782  ROH CHO   448      98.028   7.778  29.090  1.00  0.00            
ATOM   2783  R1  CHO   448      99.778   6.878  27.040  1.00  0.00            
ATOM   2784  R2  CHO   448      99.078   4.778  25.340  1.00  0.00            
ATOM   2785  R3  CHO   448      99.678   6.628  23.390  1.00  0.00            
ATOM   2786  R4  CHO   448      99.678   4.078  22.040  1.00  0.00            
ATOM   2787  R5  CHO   448     101.278   5.528  22.040  1.00  0.00            
ATOM   2788  C1  CHO   448     100.578   5.328  18.290  1.00  0.00           C
ATOM   2789  C2  CHO   448     100.978   2.328  15.840  1.00  0.00           C
ATOM   2790  ROH CHO   449     220.628  63.778  46.140  1.00  0.00            
ATOM   2791  R1  CHO   449     220.178  66.378  47.290  1.00  0.00            
ATOM   2792  R2  CHO   449     220.678  68.678  45.940  1.00  0.00            
ATOM   2793  R3  CHO   449     218.128  69.278  46.590  1.00  0.00            
ATOM   2794  R4  CHO   449     219.428  71.878  46.590  1.00  0.00            
ATOM   2795  R5  CHO   449     218.278  71.028  48.190  1.00  0.00            
ATOM   2796  C1  CHO   449     216.278  74.228  47.590  1.00  0.00           C
ATOM   2797  C2  CHO   449     212.528  76.128  49.040  1.00  0.00           C
ATOM   2798  ROH CHO   450      82.928 208.828  17.790  1.00  0.00            
ATOM   2799  R1  CHO   450      83.228 209.978  20.340  1.00  0.00            
ATOM   2800  R2  CHO   450      82.178 208.828  22.640  1.00  0.00            
ATOM   2801  R3  CHO   450      84.728 209.078  23.540  1.00  0.00            
ATOM   2802  R4  CHO   450      83.178 208.628  25.940  1.00  0.00            
ATOM   2803  R5  CHO   450      84.578 210.278  25.590  1.00  0.00            
ATOM   2804  C1  CHO   450      86.128 208.728  28.690  1.00  0.00           C
ATOM   2805  C2  CHO   450      89.028 209.078  31.590  1.00  0.00           C
ATOM   2806  ROH CHO   451      20.928  57.778  37.840  1.00  0.00            
ATOM   2807  R1  CHO   451      18.478  57.378  39.190  1.00  0.00            
ATOM   2808  R2  CHO   451      18.078  55.328  41.040  1.00  0.00            
ATOM   2809  R3  CHO   451      17.328  57.378  42.640  1.00  0.00            
ATOM   2810  R4  CHO   451      15.878  55.028  43.690  1.00  0.00            
ATOM   2811  R5  CHO   451      15.028  56.978  43.090  1.00  0.00            
ATOM   2812  C1  CHO   451      13.928  56.778  46.740  1.00  0.00           C
ATOM   2813  C2  CHO   451      12.978  57.728  50.740  1.00  0.00           C
ATOM   2814  ROH CHO   452     134.678  66.178  33.790  1.00  0.00            
ATOM   2815  R1  CHO   452     136.528  65.028  35.590  1.00  0.00            
ATOM   2816  R2  CHO   452     139.178  65.778  35.690  1.00  0.00            
ATOM   2817  R3  CHO   452     138.628  66.228  38.290  1.00  0.00            
ATOM   2818  R4  CHO   452     141.528  66.678  38.090  1.00  0.00            
ATOM   2819  R5  CHO   452     140.528  65.328  39.490  1.00  0.00            
ATOM   2820  C1  CHO   452     142.328  67.578  41.940  1.00  0.00           C
ATOM   2821  C2  CHO   452     143.928  68.528  45.290  1.00  0.00           C
ATOM   2822  ROH CHO   453      98.428  56.078  13.090  1.00  0.00            
ATOM   2823  R1  CHO   453      97.828  54.778  15.540  1.00  0.00            
ATOM   2824  R2  CHO   453      99.828  54.078  17.340  1.00  0.00            
ATOM   2825  R3  CHO   453      98.328  55.528  19.090  1.00  0.00            
ATOM   2826  R4  CHO   453     100.078  53.978  20.790  1.00  0.00            
ATOM   2827  R5  CHO   453      97.928  54.078  20.940  1.00  0.00            
ATOM   2828  C1  CHO   453      98.828  55.278  24.440  1.00  0.00           C
ATOM   2829  C2  CHO   453      96.778  56.478  28.240  1.00  0.00           C
ATOM   2830  ROH CHO   454      77.928  77.878  36.440  1.00  0.00            
ATOM   2831  R1  CHO   454      77.628  77.728  39.240  1.00  0.00            
ATOM   2832  R2  CHO   454      79.428  78.778  40.990  1.00  0.00            
ATOM   2833  R3  CHO   454      77.278  80.128  41.990  1.00  0.00            
ATOM   2834  R4  CHO   454      79.278  80.328  44.090  1.00  0.00            
ATOM   2835  R5  CHO   454      77.278  79.578  44.290  1.00  0.00            
ATOM   2836  C1  CHO   454      77.178  82.478  46.790  1.00  0.00           C
ATOM   2837  C2  CHO   454      76.228  83.578  50.540  1.00  0.00           C
ATOM   2838  ROH CHO   455     189.828 134.778  38.090  1.00  0.00            
ATOM   2839  R1  CHO   455     190.328 135.228  35.340  1.00  0.00            
ATOM   2840  R2  CHO   455     190.178 133.178  33.440  1.00  0.00            
ATOM   2841  R3  CHO   455     188.478 134.928  32.190  1.00  0.00            
ATOM   2842  R4  CHO   455     188.528 132.578  30.440  1.00  0.00            
ATOM   2843  R5  CHO   455     188.928 134.678  29.890  1.00  0.00            
ATOM   2844  C1  CHO   455     185.978 133.878  27.540  1.00  0.00           C
ATOM   2845  C2  CHO   455     183.828 131.078  25.140  1.00  0.00           C
ATOM   2846  ROH CHO   456      36.728 168.128  27.040  1.00  0.00            
ATOM   2847  R1  CHO   456      36.128 170.028  29.040  1.00  0.00            
ATOM   2848  R2  CHO   456      37.178 169.828  31.590  1.00  0.00            
ATOM   2849  R3  CHO   456      38.028 172.328  31.140  1.00  0.00            
ATOM   2850  R4  CHO   456      37.878 172.178  34.040  1.00  0.00            
ATOM   2851  R5  CHO   456      36.928 173.678  32.790  1.00  0.00            
ATOM   2852  C1  CHO   456      39.078 175.928  34.990  1.00  0.00           C
ATOM   2853  C2  CHO   456      38.228 177.428  37.790  1.00  0.00           C
ATOM   2854  ROH CHO   457     204.028  56.028  21.740  1.00  0.00            
ATOM   2855  R1  CHO   457     203.128  55.428  24.340  1.00  0.00            
ATOM   2856  R2  CHO   457     204.178  56.628  26.590  1.00  0.00            
ATOM   2857  R3  CHO   457     201.578  57.228  27.090  1.00  0.00            
ATOM   2858  R4  CHO   457     202.828  57.178  29.740  1.00  0.00            
ATOM   2859  R5  CHO   457     201.078  56.078  29.090  1.00  0.00            
ATOM   2860  C1  CHO   457     199.628  58.078  32.040  1.00  0.00           C
ATOM   2861  C2  CHO   457     199.828  57.878  36.190  1.00  0.00           C
ATOM   2862  ROH CHO   458     198.378  87.478  23.440  1.00  0.00            
ATOM   2863  R1  CHO   458     198.578  87.878  26.240  1.00  0.00            
ATOM   2864  R2  CHO   458     200.028  86.178  27.890  1.00  0.00            
ATOM   2865  R3  CHO   458     201.278  88.478  28.640  1.00  0.00            
ATOM   2866  R4  CHO   458     201.728  86.628  30.840  1.00  0.00            
ATOM   2867  R5  CHO   458     200.928  88.628  30.990  1.00  0.00            
ATOM   2868  C1  CHO   458     203.928  89.078  33.290  1.00  0.00           C
ATOM   2869  C2  CHO   458     205.228  86.978  36.040  1.00  0.00           C
ATOM   2870  ROH CHO   459      63.728 120.078  27.390  1.00  0.00            
ATOM   2871  R1  CHO   459      63.728 118.178  29.490  1.00  0.00            
ATOM   2872  R2  CHO   459      65.778 118.028  31.390  1.00  0.00            
ATOM   2873  R3  CHO   459      63.728 118.278  33.140  1.00  0.00            
ATOM   2874  R4  CHO   459      66.028 117.428  34.740  1.00  0.00            
ATOM   2875  R5  CHO   459      64.078 116.478  34.690  1.00  0.00            
ATOM   2876  C1  CHO   459      64.278 117.278  38.390  1.00  0.00           C
ATOM   2877  C2  CHO   459      63.028 116.178  41.140  1.00  0.00           C
ATOM   2878  ROH CHO   460     165.928 102.178  46.340  1.00  0.00            
ATOM   2879  R1  CHO   460     163.228 102.378  45.540  1.00  0.00            
ATOM   2880  R2  CHO   460     162.378 104.228  43.690  1.00  0.00            
ATOM   2881  R3  CHO   460     161.328 102.028  42.490  1.00  0.00            
ATOM   2882  R4  CHO   460     160.378 104.278  40.890  1.00  0.00            
ATOM   2883  R5  CHO   460     159.178 102.678  41.740  1.00  0.00            
ATOM   2884  C1  CHO   460     158.278 102.228  38.090  1.00  0.00           C
ATOM   2885  C2  CHO   460     154.878 102.528  35.190  1.00  0.00           C
ATOM   2886  ROH CHO   461     204.828 129.278  38.690  1.00  0.00            
ATOM   2887  R1  CHO   461     204.078 129.828  35.990  1.00  0.00            
ATOM   2888  R2  CHO   461     205.828 129.528  33.890  1.00  0.00            
ATOM   2889  R3  CHO   461     203.828 127.928  32.890  1.00  0.00            
ATOM   2890  R4  CHO   461     205.128 129.028  30.540  1.00  0.00            
ATOM   2891  R5  CHO   461     202.978 129.128  30.990  1.00  0.00            
ATOM   2892  C1  CHO   461     202.878 127.278  27.640  1.00  0.00           C
ATOM   2893  C2  CHO   461     202.428 129.828  26.040  1.00  0.00           C
ATOM   2894  ROH CHO   462      31.628 206.928  36.540  1.00  0.00            
ATOM   2895  R1  CHO   462      31.628 205.678  33.990  1.00  0.00            
ATOM   2896  R2  CHO   462      29.378 204.528  32.840  1.00  0.00            
ATOM   2897  R3  CHO   462      29.978 206.178  30.790  1.00  0.00            
ATOM   2898  R4  CHO   462      28.978 203.728  29.540  1.00  0.00            
ATOM   2899  R5  CHO   462      30.878 204.728  29.090  1.00  0.00            
ATOM   2900  C1  CHO   462      29.328 204.778  25.640  1.00  0.00           C
ATOM   2901  C2  CHO   462      30.478 203.778  21.890  1.00  0.00           C
ATOM   2902  ROH CHO   463     189.128  63.828  38.640  1.00  0.00            
ATOM   2903  R1  CHO   463     189.928  61.678  40.340  1.00  0.00            
ATOM   2904  R2  CHO   463     192.028  61.928  42.090  1.00  0.00            
ATOM   2905  R3  CHO   463     190.178  61.128  43.890  1.00  0.00            
ATOM   2906  R4  CHO   463     192.628  61.528  45.490  1.00  0.00            
ATOM   2907  R5  CHO   463     191.378  59.728  45.440  1.00  0.00            
ATOM   2908  C1  CHO   463     191.228  60.528  49.140  1.00  0.00           C
ATOM   2909  C2  CHO   463     191.728  62.928  52.340  1.00  0.00           C
ATOM   2910  ROH CHO   464     125.278  46.678  17.790  1.00  0.00            
ATOM   2911  R1  CHO   464     126.378  46.678  20.390  1.00  0.00            
ATOM   2912  R2  CHO   464     125.078  47.828  22.540  1.00  0.00            
ATOM   2913  R3  CHO   464     125.478  45.378  23.640  1.00  0.00            
ATOM   2914  R4  CHO   464     124.828  47.078  25.940  1.00  0.00            
ATOM   2915  R5  CHO   464     126.528  45.828  25.740  1.00  0.00            
ATOM   2916  C1  CHO   464     125.028  44.378  28.940  1.00  0.00           C
ATOM   2917  C2  CHO   464     124.478  42.128  32.540  1.00  0.00           C
ATOM   2918  ROH CHO   465      45.778  82.728  47.190  1.00  0.00            
ATOM   2919  R1  CHO   465      44.578  81.678  44.840  1.00  0.00            
ATOM   2920  R2  CHO   465      43.728  83.328  42.790  1.00  0.00            
ATOM   2921  R3  CHO   465      45.328  81.728  41.290  1.00  0.00            
ATOM   2922  R4  CHO   465      43.828  83.278  39.340  1.00  0.00            
ATOM   2923  R5  CHO   465      43.978  81.078  39.390  1.00  0.00            
ATOM   2924  C1  CHO   465      45.378  81.728  35.890  1.00  0.00           C
ATOM   2925  C2  CHO   465      43.878  84.478  34.540  1.00  0.00           C
ATOM   2926  ROH CHO   466     136.728  35.628  19.340  1.00  0.00            
ATOM   2927  R1  CHO   466     135.928  35.028  21.990  1.00  0.00            
ATOM   2928  R2  CHO   466     137.678  33.928  23.840  1.00  0.00            
ATOM   2929  R3  CHO   466     136.878  36.078  25.340  1.00  0.00            
ATOM   2930  R4  CHO   466     138.578  34.528  27.140  1.00  0.00            
ATOM   2931  R5  CHO   466     136.578  35.178  27.540  1.00  0.00            
ATOM   2932  C1  CHO   466     138.378  36.878  30.440  1.00  0.00           C
ATOM   2933  C2  CHO   466     140.428  36.528  34.590  1.00  0.00           C
ATOM   2934  ROH CHO   467      23.078 219.278  22.140  1.00  0.00            
ATOM   2935  R1  CHO   467      25.278 219.528  23.890  1.00  0.00            
ATOM   2936  R2  CHO   467      26.828 221.828  24.040  1.00  0.00            
ATOM   2937  R3  CHO   467      26.228 221.678  26.690  1.00  0.00            
ATOM   2938  R4  CHO   467      28.628 223.328  26.540  1.00  0.00            
ATOM   2939  R5  CHO   467      28.328 221.528  27.790  1.00  0.00            
ATOM   2940  C1  CHO   467      29.128 224.078  30.490  1.00  0.00           C
ATOM   2941  C2  CHO   467      31.378 226.878  31.190  1.00  0.00           C
ATOM   2942  ROH CHO   468     153.628  11.428  32.040  1.00  0.00            
ATOM   2943  R1  CHO   468     154.428  10.728  29.390  1.00  0.00            
ATOM   2944  R2  CHO   468     152.678   9.628  27.590  1.00  0.00            
ATOM   2945  R3  CHO   468     153.428  11.728  26.040  1.00  0.00            
ATOM   2946  R4  CHO   468     152.678   9.628  24.140  1.00  0.00            
ATOM   2947  R5  CHO   468     154.578  10.728  24.190  1.00  0.00            
ATOM   2948  C1  CHO   468     153.378  11.628  20.640  1.00  0.00           C
ATOM   2949  C2  CHO   468     151.978  12.628  16.990  1.00  0.00           C
ATOM   2950  ROH CHO   469     188.428  35.078  32.140  1.00  0.00            
ATOM   2951  R1  CHO   469     188.328  36.228  29.540  1.00  0.00            
ATOM   2952  R2  CHO   469     190.478  36.178  27.840  1.00  0.00            
ATOM   2953  R3  CHO   469     188.678  35.028  26.140  1.00  0.00            
ATOM   2954  R4  CHO   469     190.978  35.728  24.440  1.00  0.00            
ATOM   2955  R5  CHO   469     188.878  36.328  24.140  1.00  0.00            
ATOM   2956  C1  CHO   469     189.578  34.378  20.890  1.00  0.00           C
ATOM   2957  C2  CHO   469     192.378  33.228  18.690  1.00  0.00           C
ATOM   2958  ROH CHO   470     150.178 190.978  42.490  1.00  0.00            
ATOM   2959  R1  CHO   470     151.178 190.378  39.890  1.00  0.00            
ATOM   2960  R2  CHO   470     152.328 192.278  38.290  1.00  0.00            
ATOM   2961  R3  CHO   470     154.378 190.528  38.190  1.00  0.00            
ATOM   2962  R4  CHO   470     154.528 191.928  35.640  1.00  0.00            
ATOM   2963  R5  CHO   470     154.428 189.778  35.890  1.00  0.00            
ATOM   2964  C1  CHO   470     157.728 190.078  33.990  1.00  0.00           C
ATOM   2965  C2  CHO   470     159.278 188.428  31.290  1.00  0.00           C
ATOM   2966  ROH CHO   471      54.978 133.528  32.940  1.00  0.00            
ATOM   2967  R1  CHO   471      55.078 135.428  35.090  1.00  0.00            
ATOM   2968  R2  CHO   471      53.778 134.928  37.490  1.00  0.00            
ATOM   2969  R3  CHO   471      56.278 135.428  38.540  1.00  0.00            
ATOM   2970  R4  CHO   471      54.428 135.928  40.740  1.00  0.00            
ATOM   2971  R5  CHO   471      55.928 137.278  39.990  1.00  0.00            
ATOM   2972  C1  CHO   471      57.128 136.928  43.590  1.00  0.00           C
ATOM   2973  C2  CHO   471      60.728 136.278  45.940  1.00  0.00           C
ATOM   2974  ROH CHO   472      72.878 215.628  15.290  1.00  0.00            
ATOM   2975  R1  CHO   472      71.878 214.978  17.840  1.00  0.00            
ATOM   2976  R2  CHO   472      73.528 214.428  19.990  1.00  0.00            
ATOM   2977  R3  CHO   472      72.078 216.378  21.190  1.00  0.00            
ATOM   2978  R4  CHO   472      73.528 215.028  23.390  1.00  0.00            
ATOM   2979  R5  CHO   472      71.378 215.378  23.240  1.00  0.00            
ATOM   2980  C1  CHO   472      72.178 217.228  26.490  1.00  0.00           C
ATOM   2981  C2  CHO   472      71.228 219.228  29.940  1.00  0.00           C
ATOM   2982  ROH CHO   473     160.928  95.828  23.340  1.00  0.00            
ATOM   2983  R1  CHO   473     162.978  94.678  24.890  1.00  0.00            
ATOM   2984  R2  CHO   473     162.528  93.428  27.340  1.00  0.00            
ATOM   2985  R3  CHO   473     163.828  91.378  26.140  1.00  0.00            
ATOM   2986  R4  CHO   473     163.978  90.778  29.040  1.00  0.00            
ATOM   2987  R5  CHO   473     165.628  90.928  27.640  1.00  0.00            
ATOM   2988  C1  CHO   473     166.028  87.328  28.890  1.00  0.00           C
ATOM   2989  C2  CHO   473     163.328  84.778  31.140  1.00  0.00           C
ATOM   2990  ROH CHO   474      79.828  48.228  20.940  1.00  0.00            
ATOM   2991  R1  CHO   474      78.628  50.178  19.240  1.00  0.00            
ATOM   2992  R2  CHO   474      77.928  52.728  20.140  1.00  0.00            
ATOM   2993  R3  CHO   474      79.428  53.478  17.990  1.00  0.00            
ATOM   2994  R4  CHO   474      77.428  55.578  18.290  1.00  0.00            
ATOM   2995  R5  CHO   474      77.878  54.478  16.490  1.00  0.00            
ATOM   2996  C1  CHO   474      78.528  58.028  15.240  1.00  0.00           C
ATOM   2997  C2  CHO   474      77.678  59.328  11.390  1.00  0.00           C
ATOM   2998  ROH CHO   475      94.678 189.978  54.090  1.00  0.00            
ATOM   2999  R1  CHO   475      95.678 190.128  51.440  1.00  0.00            
ATOM   3000  R2  CHO   475      95.428 188.028  49.640  1.00  0.00            
ATOM   3001  R3  CHO   475      94.278 189.928  48.090  1.00  0.00            
ATOM   3002  R4  CHO   475      94.028 187.478  46.540  1.00  0.00            
ATOM   3003  R5  CHO   475      94.928 189.328  45.840  1.00  0.00            
ATOM   3004  C1  CHO   475      92.128 188.928  43.240  1.00  0.00           C
ATOM   3005  C2  CHO   475      93.678 185.928  41.840  1.00  0.00           C
ATOM   3006  ROH CHO   476      62.828 222.128  31.490  1.00  0.00            
ATOM   3007  R1  CHO   476      64.728 224.028  30.590  1.00  0.00            
ATOM   3008  R2  CHO   476      64.128 226.678  30.290  1.00  0.00            
ATOM   3009  R3  CHO   476      66.278 227.028  31.940  1.00  0.00            
ATOM   3010  R4  CHO   476      65.778 229.678  30.790  1.00  0.00            
ATOM   3011  R5  CHO   476      67.678 228.578  30.740  1.00  0.00            
ATOM   3012  C1  CHO   476      68.728 231.778  32.640  1.00  0.00           C
ATOM   3013  C2  CHO   476      69.728 235.928  33.990  1.00  0.00           C
ATOM   3014  ROH CHO   477     171.378 163.328  15.590  1.00  0.00            
ATOM   3015  R1  CHO   477     171.078 164.278  18.240  1.00  0.00            
ATOM   3016  R2  CHO   477     170.028 162.728  20.290  1.00  0.00            
ATOM   3017  R3  CHO   477     172.378 163.328  21.540  1.00  0.00            
ATOM   3018  R4  CHO   477     170.428 163.078  23.690  1.00  0.00            
ATOM   3019  R5  CHO   477     171.728 164.828  23.290  1.00  0.00            
ATOM   3020  C1  CHO   477     172.828 163.928  26.840  1.00  0.00           C
ATOM   3021  C2  CHO   477     174.278 165.728  29.740  1.00  0.00           C
ATOM   3022  ROH CHO   478     124.428 101.778  38.740  1.00  0.00            
ATOM   3023  R1  CHO   478     123.628 101.828  35.990  1.00  0.00            
ATOM   3024  R2  CHO   478     125.028 103.278  34.090  1.00  0.00            
ATOM   3025  R3  CHO   478     125.078 100.878  32.840  1.00  0.00            
ATOM   3026  R4  CHO   478     125.928 102.778  30.790  1.00  0.00            
ATOM   3027  R5  CHO   478     124.328 101.328  30.590  1.00  0.00            
ATOM   3028  C1  CHO   478     126.528 100.278  27.690  1.00  0.00           C
ATOM   3029  C2  CHO   478     125.978 100.828  24.090  1.00  0.00           C
ATOM   3030  ROH CHO   479      90.278 146.828  55.190  1.00  0.00            
ATOM   3031  R1  CHO   479      89.578 147.428  52.490  1.00  0.00            
ATOM   3032  R2  CHO   479      88.878 145.428  50.690  1.00  0.00            
ATOM   3033  R3  CHO   479      86.628 146.928  50.390  1.00  0.00            
ATOM   3034  R4  CHO   479      87.428 146.228  47.690  1.00  0.00            
ATOM   3035  R5  CHO   479      87.028 148.228  48.440  1.00  0.00            
ATOM   3036  C1  CHO   479      84.428 148.078  45.640  1.00  0.00           C
ATOM   3037  C2  CHO   479      80.828 147.078  44.090  1.00  0.00           C
ATOM   3038  ROH CHO   480      93.328  51.378  29.840  1.00  0.00            
ATOM   3039  R1  CHO   480      93.428  51.878  32.640  1.00  0.00            
ATOM   3040  R2  CHO   480      91.728  50.678  34.440  1.00  0.00            
ATOM   3041  R3  CHO   480      94.078  49.978  35.640  1.00  0.00            
ATOM   3042  R4  CHO   480      92.028  49.578  37.690  1.00  0.00            
ATOM   3043  R5  CHO   480      93.828  50.728  37.890  1.00  0.00            
ATOM   3044  C1  CHO   480      94.328  48.228  40.690  1.00  0.00           C
ATOM   3045  C2  CHO   480      94.478  49.928  43.040  1.00  0.00           C
ATOM   3046  ROH CHO   481      84.328 196.428  38.240  1.00  0.00            
ATOM   3047  R1  CHO   481      83.828 197.978  40.540  1.00  0.00            
ATOM   3048  R2  CHO   481      81.328 198.228  41.640  1.00  0.00            
ATOM   3049  R3  CHO   481      82.578 197.428  43.890  1.00  0.00            
ATOM   3050  R4  CHO   481      80.178 198.828  44.840  1.00  0.00            
ATOM   3051  R5  CHO   481      82.228 199.228  45.440  1.00  0.00            
ATOM   3052  C1  CHO   481      80.678 198.378  48.840  1.00  0.00           C
ATOM   3053  C2  CHO   481      78.128 200.228  51.540  1.00  0.00           C
ATOM   3054  ROH CHO   482     107.778 152.878  28.440  1.00  0.00            
ATOM   3055  R1  CHO   482     107.178 150.728  30.190  1.00  0.00            
ATOM   3056  R2  CHO   482     108.128 148.128  29.740  1.00  0.00            
ATOM   3057  R3  CHO   482     109.078 148.428  32.290  1.00  0.00            
ATOM   3058  R4  CHO   482     108.378 145.578  31.990  1.00  0.00            
ATOM   3059  R5  CHO   482     107.678 146.928  33.540  1.00  0.00            
ATOM   3060  C1  CHO   482     109.428 144.278  35.690  1.00  0.00           C
ATOM   3061  C2  CHO   482     111.178 144.628  38.890  1.00  0.00           C
ATOM   3062  ROH CHO   483      36.128 184.028  37.940  1.00  0.00            
ATOM   3063  R1  CHO   483      35.578 181.428  37.040  1.00  0.00            
ATOM   3064  R2  CHO   483      33.078 180.678  36.090  1.00  0.00            
ATOM   3065  R3  CHO   483      34.478 179.878  33.890  1.00  0.00            
ATOM   3066  R4  CHO   483      32.178 178.078  33.990  1.00  0.00            
ATOM   3067  R5  CHO   483      34.278 177.478  33.890  1.00  0.00            
ATOM   3068  C1  CHO   483      33.028 175.828  30.690  1.00  0.00           C
ATOM   3069  C2  CHO   483      34.728 174.928  27.190  1.00  0.00           C
ATOM   3070  ROH CHO   484      38.578 212.278  49.290  1.00  0.00            
ATOM   3071  R1  CHO   484      38.828 210.478  47.140  1.00  0.00            
ATOM   3072  R2  CHO   484      36.628 209.428  45.840  1.00  0.00            
ATOM   3073  R3  CHO   484      37.828 210.428  43.590  1.00  0.00            
ATOM   3074  R4  CHO   484      36.628 207.928  42.690  1.00  0.00            
ATOM   3075  R5  CHO   484      38.728 208.528  42.490  1.00  0.00            
ATOM   3076  C1  CHO   484      37.778 208.028  38.840  1.00  0.00           C
ATOM   3077  C2  CHO   484      41.628 206.978  36.890  1.00  0.00           C
ATOM   3078  ROH CHO   485     129.478 128.428  41.140  1.00  0.00            
ATOM   3079  R1  CHO   485     128.728 126.878  38.890  1.00  0.00            
ATOM   3080  R2  CHO   485     126.128 126.978  37.840  1.00  0.00            
ATOM   3081  R3  CHO   485     127.478 127.478  35.540  1.00  0.00            
ATOM   3082  R4  CHO   485     125.028 126.078  34.690  1.00  0.00            
ATOM   3083  R5  CHO   485     127.078 125.578  34.190  1.00  0.00            
ATOM   3084  C1  CHO   485     125.678 126.078  30.690  1.00  0.00           C
ATOM   3085  C2  CHO   485     127.778 128.128  27.940  1.00  0.00           C
ATOM   3086  ROH CHO   486      48.078  46.628  14.690  1.00  0.00            
ATOM   3087  R1  CHO   486      49.178  46.928  17.290  1.00  0.00            
ATOM   3088  R2  CHO   486      48.628  49.128  18.890  1.00  0.00            
ATOM   3089  R3  CHO   486      47.928  47.178  20.690  1.00  0.00            
ATOM   3090  R4  CHO   486      47.578  49.678  22.140  1.00  0.00            
ATOM   3091  R5  CHO   486      48.728  47.978  22.790  1.00  0.00            
ATOM   3092  C1  CHO   486      46.278  48.228  25.690  1.00  0.00           C
ATOM   3093  C2  CHO   486      45.328  46.178  28.390  1.00  0.00           C
ATOM   3094  ROH CHO   487      16.028 162.778  44.140  1.00  0.00            
ATOM   3095  R1  CHO   487      14.528 161.178  42.340  1.00  0.00            
ATOM   3096  R2  CHO   487      12.278 162.078  41.090  1.00  0.00            
ATOM   3097  R3  CHO   487      13.578 161.328  38.840  1.00  0.00            
ATOM   3098  R4  CHO   487      10.778 161.328  38.090  1.00  0.00            
ATOM   3099  R5  CHO   487      12.178 159.678  37.840  1.00  0.00            
ATOM   3100  C1  CHO   487      11.128 160.128  34.190  1.00  0.00           C
ATOM   3101  C2  CHO   487      11.278 161.178  30.440  1.00  0.00           C
ATOM   3102  ROH CHO   488     191.078 120.428  17.840  1.00  0.00            
ATOM   3103  R1  CHO   488     191.828 121.778  20.240  1.00  0.00            
ATOM   3104  R2  CHO   488     193.978 120.978  21.740  1.00  0.00            
ATOM   3105  R3  CHO   488     194.728 123.578  21.440  1.00  0.00            
ATOM   3106  R4  CHO   488     197.078 122.278  22.590  1.00  0.00            
ATOM   3107  R5  CHO   488     196.078 124.028  23.390  1.00  0.00            
ATOM   3108  C1  CHO   488     199.578 125.478  22.840  1.00  0.00           C
ATOM   3109  C2  CHO   488     199.678 128.278  22.390  1.00  0.00           C
ATOM   3110  ROH CHO   489      29.378 143.978  44.240  1.00  0.00            
ATOM   3111  R1  CHO   489      30.428 142.578  41.990  1.00  0.00            
ATOM   3112  R2  CHO   489      28.778 141.378  40.140  1.00  0.00            
ATOM   3113  R3  CHO   489      30.228 142.878  38.390  1.00  0.00            
ATOM   3114  R4  CHO   489      29.278 140.578  36.840  1.00  0.00            
ATOM   3115  R5  CHO   489      31.328 141.278  37.040  1.00  0.00            
ATOM   3116  C1  CHO   489      30.928 141.528  33.240  1.00  0.00           C
ATOM   3117  C2  CHO   489      31.428 139.228  29.390  1.00  0.00           C
ATOM   3118  ROH CHO   490     125.778  58.028  17.790  1.00  0.00            
ATOM   3119  R1  CHO   490     124.778  58.478  20.390  1.00  0.00            
ATOM   3120  R2  CHO   490     125.978  57.528  22.640  1.00  0.00            
ATOM   3121  R3  CHO   490     125.928  60.128  23.390  1.00  0.00            
ATOM   3122  R4  CHO   490     125.528  58.628  25.890  1.00  0.00            
ATOM   3123  R5  CHO   490     124.278  60.228  25.090  1.00  0.00            
ATOM   3124  C1  CHO   490     125.228  61.728  28.490  1.00  0.00           C
ATOM   3125  C2  CHO   490     124.878  64.328  30.840  1.00  0.00           C
ATOM   3126  ROH CHO   491      29.928 229.328  48.090  1.00  0.00            
ATOM   3127  R1  CHO   491      28.078 229.428  45.990  1.00  0.00            
ATOM   3128  R2  CHO   491      28.728 230.328  43.440  1.00  0.00            
ATOM   3129  R3  CHO   491      27.728 227.878  42.690  1.00  0.00            
ATOM   3130  R4  CHO   491      27.978 229.428  40.190  1.00  0.00            
ATOM   3131  R5  CHO   491      26.178 228.428  40.940  1.00  0.00            
ATOM   3132  C1  CHO   491      26.578 226.628  37.590  1.00  0.00           C
ATOM   3133  C2  CHO   491      26.678 228.928  34.040  1.00  0.00           C
ATOM   3134  ROH CHO   492     170.828  14.278  31.340  1.00  0.00            
ATOM   3135  R1  CHO   492     170.878  12.678  28.990  1.00  0.00            
ATOM   3136  R2  CHO   492     168.878  12.728  27.090  1.00  0.00            
ATOM   3137  R3  CHO   492     170.928  13.278  25.390  1.00  0.00            
ATOM   3138  R4  CHO   492     168.528  13.278  23.690  1.00  0.00            
ATOM   3139  R5  CHO   492     170.328  12.128  23.390  1.00  0.00            
ATOM   3140  C1  CHO   492     170.228  14.078  20.090  1.00  0.00           C
ATOM   3141  C2  CHO   492     170.528  12.678  16.390  1.00  0.00           C
ATOM   3142  ROH CHO   493     139.928 197.128  32.990  1.00  0.00            
ATOM   3143  R1  CHO   493     139.078 198.178  30.490  1.00  0.00            
ATOM   3144  R2  CHO   493     140.128 197.328  28.090  1.00  0.00            
ATOM   3145  R3  CHO   493     137.528 196.828  27.490  1.00  0.00            
ATOM   3146  R4  CHO   493     138.878 197.178  24.890  1.00  0.00            
ATOM   3147  R5  CHO   493     137.078 198.228  25.590  1.00  0.00            
ATOM   3148  C1  CHO   493     135.678 196.628  22.440  1.00  0.00           C
ATOM   3149  C2  CHO   493     134.528 194.028  19.440  1.00  0.00           C
ATOM   3150  ROH CHO   494      79.328   4.578  35.740  1.00  0.00            
ATOM   3151  R1  CHO   494      78.178   5.178  38.240  1.00  0.00            
ATOM   3152  R2  CHO   494      76.378   3.528  39.490  1.00  0.00            
ATOM   3153  R3  CHO   494      78.128   3.728  41.590  1.00  0.00            
ATOM   3154  R4  CHO   494      75.628   2.678  42.790  1.00  0.00            
ATOM   3155  R5  CHO   494      76.778   4.428  43.390  1.00  0.00            
ATOM   3156  C1  CHO   494      76.878   2.428  46.640  1.00  0.00           C
ATOM   3157  C2  CHO   494      75.178   2.678  49.790  1.00  0.00           C
ATOM   3158  ROH CHO   495     220.378  23.928  36.690  1.00  0.00            
ATOM   3159  R1  CHO   495     219.678  24.228  39.390  1.00  0.00            
ATOM   3160  R2  CHO   495     220.978  22.928  41.440  1.00  0.00            
ATOM   3161  R3  CHO   495     221.278  25.428  42.440  1.00  0.00            
ATOM   3162  R4  CHO   495     221.828  23.678  44.690  1.00  0.00            
ATOM   3163  R5  CHO   495     220.428  25.328  44.640  1.00  0.00            
ATOM   3164  C1  CHO   495     222.628  26.478  47.540  1.00  0.00           C
ATOM   3165  C2  CHO   495     222.428  29.228  50.740  1.00  0.00           C
ATOM   3166  ROH CHO   496     160.578 219.978  46.540  1.00  0.00            
ATOM   3167  R1  CHO   496     160.178 219.928  43.740  1.00  0.00            
ATOM   3168  R2  CHO   496     161.878 218.578  42.040  1.00  0.00            
ATOM   3169  R3  CHO   496     159.628 217.378  41.190  1.00  0.00            
ATOM   3170  R4  CHO   496     161.478 217.028  38.990  1.00  0.00            
ATOM   3171  R5  CHO   496     159.478 217.878  38.890  1.00  0.00            
ATOM   3172  C1  CHO   496     159.128 214.928  36.440  1.00  0.00           C
ATOM   3173  C2  CHO   496     158.978 214.828  32.340  1.00  0.00           C
ATOM   3174  ROH CHO   497     136.778 123.278  32.790  1.00  0.00            
ATOM   3175  R1  CHO   497     137.578 123.628  35.490  1.00  0.00            
ATOM   3176  R2  CHO   497     140.178 123.478  36.340  1.00  0.00            
ATOM   3177  R3  CHO   497     139.678 125.928  37.340  1.00  0.00            
ATOM   3178  R4  CHO   497     141.328 124.628  39.340  1.00  0.00            
ATOM   3179  R5  CHO   497     139.378 125.578  39.690  1.00  0.00            
ATOM   3180  C1  CHO   497     141.528 127.628  42.090  1.00  0.00           C
ATOM   3181  C2  CHO   497     141.978 127.728  46.240  1.00  0.00           C
ATOM   3182  ROH CHO   498     120.078  33.778  28.990  1.00  0.00            
ATOM   3183  R1  CHO   498     120.328  33.578  26.190  1.00  0.00            
ATOM   3184  R2  CHO   498     121.978  35.228  24.690  1.00  0.00            
ATOM   3185  R3  CHO   498     123.028  32.878  23.790  1.00  0.00            
ATOM   3186  R4  CHO   498     122.978  34.678  21.440  1.00  0.00            
ATOM   3187  R5  CHO   498     122.128  32.678  21.590  1.00  0.00            
ATOM   3188  C1  CHO   498     124.578  32.128  18.690  1.00  0.00           C
ATOM   3189  C2  CHO   498     124.478  34.578  16.140  1.00  0.00           C
ATOM   3190  ROH CHO   499      53.878 225.778  45.140  1.00  0.00            
ATOM   3191  R1  CHO   499      56.028 226.628  43.540  1.00  0.00            
ATOM   3192  R2  CHO   499      56.778 225.328  41.240  1.00  0.00            
ATOM   3193  R3  CHO   499      56.528 227.828  40.140  1.00  0.00            
ATOM   3194  R4  CHO   499      58.028 226.278  38.140  1.00  0.00            
ATOM   3195  R5  CHO   499      58.628 228.178  39.040  1.00  0.00            
ATOM   3196  C1  CHO   499      58.528 229.178  35.340  1.00  0.00           C
ATOM   3197  C2  CHO   499      61.678 229.978  32.840  1.00  0.00           C
ATOM   3198  ROH CHO   500       7.778  94.628  33.940  1.00  0.00            
ATOM   3199  R1  CHO   500       6.378  93.078  32.040  1.00  0.00            
ATOM   3200  R2  CHO   500       4.278  94.078  30.490  1.00  0.00            
ATOM   3201  R3  CHO   500       5.778  93.128  28.440  1.00  0.00            
ATOM   3202  R4  CHO   500       3.128  93.578  27.290  1.00  0.00            
ATOM   3203  R5  CHO   500       4.278  91.728  27.190  1.00  0.00            
ATOM   3204  C1  CHO   500       3.878  92.428  23.490  1.00  0.00           C
ATOM   3205  C2  CHO   500       4.178  91.228  20.340  1.00  0.00           C
ATOM   3206  ROH CHO   501      28.178 126.078  26.640  1.00  0.00            
ATOM   3207  R1  CHO   501      26.828 125.578  29.040  1.00  0.00            
ATOM   3208  R2  CHO   501      27.428 123.478  30.740  1.00  0.00            
ATOM   3209  R3  CHO   501      27.628 125.428  32.590  1.00  0.00            
ATOM   3210  R4  CHO   501      26.628 123.128  34.090  1.00  0.00            
ATOM   3211  R5  CHO   501      25.778 125.128  34.040  1.00  0.00            
ATOM   3212  C1  CHO   501      26.378 124.778  37.790  1.00  0.00           C
ATOM   3213  C2  CHO   501      28.828 124.928  40.290  1.00  0.00           C
ATOM   3214  ROH CHO   502      59.328  53.828  26.840  1.00  0.00            
ATOM   3215  R1  CHO   502      59.878  52.378  24.440  1.00  0.00            
ATOM   3216  R2  CHO   502      57.878  51.328  22.840  1.00  0.00            
ATOM   3217  R3  CHO   502      59.128  52.728  20.890  1.00  0.00            
ATOM   3218  R4  CHO   502      57.628  50.678  19.490  1.00  0.00            
ATOM   3219  R5  CHO   502      59.778  51.078  19.290  1.00  0.00            
ATOM   3220  C1  CHO   502      58.678  51.628  15.690  1.00  0.00           C
ATOM   3221  C2  CHO   502      57.878  49.928  12.140  1.00  0.00           C
ATOM   3222  ROH CHO   503     111.928 107.828  48.540  1.00  0.00            
ATOM   3223  R1  CHO   503     111.628 105.578  46.890  1.00  0.00            
ATOM   3224  R2  CHO   503     113.128 105.178  44.590  1.00  0.00            
ATOM   3225  R3  CHO   503     113.678 102.778  45.790  1.00  0.00            
ATOM   3226  R4  CHO   503     115.878 103.228  43.890  1.00  0.00            
ATOM   3227  R5  CHO   503     114.628 101.478  44.040  1.00  0.00            
ATOM   3228  C1  CHO   503     118.078  99.878  44.590  1.00  0.00           C
ATOM   3229  C2  CHO   503     121.578 101.728  44.490  1.00  0.00           C
ATOM   3230  ROH CHO   504     145.128 182.678  35.690  1.00  0.00            
ATOM   3231  R1  CHO   504     145.078 183.778  38.340  1.00  0.00            
ATOM   3232  R2  CHO   504     147.428 184.278  39.740  1.00  0.00            
ATOM   3233  R3  CHO   504     146.378 186.778  39.940  1.00  0.00            
ATOM   3234  R4  CHO   504     147.328 186.128  42.640  1.00  0.00            
ATOM   3235  R5  CHO   504     145.328 186.828  42.090  1.00  0.00            
ATOM   3236  C1  CHO   504     146.328 189.578  44.490  1.00  0.00           C
ATOM   3237  C2  CHO   504     143.978 190.228  46.340  1.00  0.00           C
ATOM   3238  ROH CHO   505     212.278 128.728  23.290  1.00  0.00            
ATOM   3239  R1  CHO   505     212.578 130.228  25.690  1.00  0.00            
ATOM   3240  R2  CHO   505     213.628 132.778  25.690  1.00  0.00            
ATOM   3241  R3  CHO   505     211.328 133.428  26.990  1.00  0.00            
ATOM   3242  R4  CHO   505     213.178 135.528  27.790  1.00  0.00            
ATOM   3243  R5  CHO   505     212.028 134.278  29.090  1.00  0.00            
ATOM   3244  C1  CHO   505     210.728 137.678  30.190  1.00  0.00           C
ATOM   3245  C2  CHO   505     211.428 141.278  29.990  1.00  0.00           C
ATOM   3246  ROH CHO   506      23.078  48.728  35.940  1.00  0.00            
ATOM   3247  R1  CHO   506      22.828  48.128  38.740  1.00  0.00            
ATOM   3248  R2  CHO   506      24.128  45.978  39.890  1.00  0.00            
ATOM   3249  R3  CHO   506      25.078  47.878  41.590  1.00  0.00            
ATOM   3250  R4  CHO   506      25.928  45.378  42.790  1.00  0.00            
ATOM   3251  R5  CHO   506      24.828  46.978  43.740  1.00  0.00            
ATOM   3252  C1  CHO   506      27.878  46.878  46.040  1.00  0.00           C
ATOM   3253  C2  CHO   506      30.228  47.528  48.740  1.00  0.00           C
ATOM   3254  ROH CHO   507      11.878  47.078  28.590  1.00  0.00            
ATOM   3255  R1  CHO   507      10.578  46.278  26.190  1.00  0.00            
ATOM   3256  R2  CHO   507       8.178  44.928  26.190  1.00  0.00            
ATOM   3257  R3  CHO   507       7.428  46.978  24.540  1.00  0.00            
ATOM   3258  R4  CHO   507       5.528  44.778  23.990  1.00  0.00            
ATOM   3259  R5  CHO   507       6.728  45.878  22.540  1.00  0.00            
ATOM   3260  C1  CHO   507       3.228  46.628  21.190  1.00  0.00           C
ATOM   3261  C2  CHO   507       0.128  45.928  19.740  1.00  0.00           C
ATOM   3262  ROH CHO   508      96.128 103.828  38.940  1.00  0.00            
ATOM   3263  R1  CHO   508      93.728 104.878  39.940  1.00  0.00            
ATOM   3264  R2  CHO   508      91.578 103.328  40.740  1.00  0.00            
ATOM   3265  R3  CHO   508      91.828 104.678  43.040  1.00  0.00            
ATOM   3266  R4  CHO   508      89.078 103.678  43.090  1.00  0.00            
ATOM   3267  R5  CHO   508      89.728 105.728  43.340  1.00  0.00            
ATOM   3268  C1  CHO   508      87.828 105.178  46.640  1.00  0.00           C
ATOM   3269  C2  CHO   508      87.528 104.228  50.240  1.00  0.00           C
ATOM   3270  ROH CHO   509     103.928 111.378  37.790  1.00  0.00            
ATOM   3271  R1  CHO   509     102.978 110.828  40.390  1.00  0.00            
ATOM   3272  R2  CHO   509     101.828 112.778  41.990  1.00  0.00            
ATOM   3273  R3  CHO   509      99.778 110.978  42.140  1.00  0.00            
ATOM   3274  R4  CHO   509      99.828 112.328  44.740  1.00  0.00            
ATOM   3275  R5  CHO   509      99.878 110.128  44.390  1.00  0.00            
ATOM   3276  C1  CHO   509      96.728 110.328  46.540  1.00  0.00           C
ATOM   3277  C2  CHO   509      96.078 109.678  50.440  1.00  0.00           C
ATOM   3278  ROH CHO   510     217.778   7.278  39.890  1.00  0.00            
ATOM   3279  R1  CHO   510     217.878   7.678  42.740  1.00  0.00            
ATOM   3280  R2  CHO   510     219.628   6.228  44.340  1.00  0.00            
ATOM   3281  R3  CHO   510     220.378   8.728  45.140  1.00  0.00            
ATOM   3282  R4  CHO   510     220.628   7.078  47.540  1.00  0.00            
ATOM   3283  R5  CHO   510     219.478   8.928  47.390  1.00  0.00            
ATOM   3284  C1  CHO   510     221.928   9.828  50.190  1.00  0.00           C
ATOM   3285  C2  CHO   510     223.528  10.678  52.990  1.00  0.00           C
ATOM   3286  ROH CHO   511     216.278  18.428  20.040  1.00  0.00            
ATOM   3287  R1  CHO   511     216.228  19.728  22.540  1.00  0.00            
ATOM   3288  R2  CHO   511     215.128  18.628  24.790  1.00  0.00            
ATOM   3289  R3  CHO   511     217.528  19.128  25.890  1.00  0.00            
ATOM   3290  R4  CHO   511     215.628  19.528  28.090  1.00  0.00            
ATOM   3291  R5  CHO   511     217.128  20.978  27.390  1.00  0.00            
ATOM   3292  C1  CHO   511     218.228  20.578  30.990  1.00  0.00           C
ATOM   3293  C2  CHO   511     221.778  21.028  31.840  1.00  0.00           C
ATOM   3294  ROH CHO   512     170.078 209.178  34.790  1.00  0.00            
ATOM   3295  R1  CHO   512     169.978 209.528  37.590  1.00  0.00            
ATOM   3296  R2  CHO   512     170.378 211.978  38.840  1.00  0.00            
ATOM   3297  R3  CHO   512     167.978 211.378  39.990  1.00  0.00            
ATOM   3298  R4  CHO   512     169.578 212.678  42.140  1.00  0.00            
ATOM   3299  R5  CHO   512     168.578 210.728  42.240  1.00  0.00            
ATOM   3300  C1  CHO   512     166.878 212.528  45.140  1.00  0.00           C
ATOM   3301  C2  CHO   512     165.378 213.228  48.040  1.00  0.00           C
ATOM   3302  ROH CHO   513     105.578 198.478  34.890  1.00  0.00            
ATOM   3303  R1  CHO   513     104.228 198.528  32.440  1.00  0.00            
ATOM   3304  R2  CHO   513     105.128 199.928  30.240  1.00  0.00            
ATOM   3305  R3  CHO   513     104.928 197.478  28.990  1.00  0.00            
ATOM   3306  R4  CHO   513     104.878 199.428  26.840  1.00  0.00            
ATOM   3307  R5  CHO   513     103.428 197.878  27.190  1.00  0.00            
ATOM   3308  C1  CHO   513     104.528 196.928  23.690  1.00  0.00           C
ATOM   3309  C2  CHO   513     103.978 195.778  19.290  1.00  0.00           C
ATOM   3310  ROH CHO   514     108.878  55.628  11.090  1.00  0.00            
ATOM   3311  R1  CHO   514     107.228  56.678  13.140  1.00  0.00            
ATOM   3312  R2  CHO   514     105.228  55.178  14.390  1.00  0.00            
ATOM   3313  R3  CHO   514     106.578  55.878  16.640  1.00  0.00            
ATOM   3314  R4  CHO   514     104.228  54.378  17.590  1.00  0.00            
ATOM   3315  R5  CHO   514     104.828  56.378  18.240  1.00  0.00            
ATOM   3316  C1  CHO   514     104.878  54.528  21.590  1.00  0.00           C
ATOM   3317  C2  CHO   514     107.328  53.328  24.490  1.00  0.00           C
ATOM   3318  ROH CHO   515     162.728  67.478  42.240  1.00  0.00            
ATOM   3319  R1  CHO   515     162.278  65.628  40.190  1.00  0.00            
ATOM   3320  R2  CHO   515     163.228  65.928  37.640  1.00  0.00            
ATOM   3321  R3  CHO   515     164.328  63.478  38.040  1.00  0.00            
ATOM   3322  R4  CHO   515     163.178  63.328  35.340  1.00  0.00            
ATOM   3323  R5  CHO   515     162.778  61.978  36.990  1.00  0.00            
ATOM   3324  C1  CHO   515     164.078  59.478  34.440  1.00  0.00           C
ATOM   3325  C2  CHO   515     162.878  56.078  32.840  1.00  0.00           C
ATOM   3326  ROH CHO   516      85.728  19.778  15.240  1.00  0.00            
ATOM   3327  R1  CHO   516      85.878  18.228  17.590  1.00  0.00            
ATOM   3328  R2  CHO   516      87.178  19.078  19.890  1.00  0.00            
ATOM   3329  R3  CHO   516      84.778  18.478  21.040  1.00  0.00            
ATOM   3330  R4  CHO   516      86.678  18.528  23.290  1.00  0.00            
ATOM   3331  R5  CHO   516      85.328  16.878  22.790  1.00  0.00            
ATOM   3332  C1  CHO   516      84.178  17.628  26.340  1.00  0.00           C
ATOM   3333  C2  CHO   516      85.028  16.178  30.290  1.00  0.00           C
ATOM   3334  ROH CHO   517      22.978   3.878  33.040  1.00  0.00            
ATOM   3335  R1  CHO   517      22.128   1.628  31.590  1.00  0.00            
ATOM   3336  R2  CHO   517      19.578   1.428  30.490  1.00  0.00            
ATOM   3337  R3  CHO   517      20.978   0.928  28.190  1.00  0.00            
ATOM   3338  R4  CHO   517      18.178   1.028  27.340  1.00  0.00            
ATOM   3339  R5  CHO   517      19.628  -0.572  26.990  1.00  0.00            
ATOM   3340  C1  CHO   517      18.678   0.328  23.390  1.00  0.00           C
ATOM   3341  C2  CHO   517      17.778   0.978  19.640  1.00  0.00           C
ATOM   3342  ROH CHO   518     151.178 163.978  47.440  1.00  0.00            
ATOM   3343  R1  CHO   518     150.378 164.978  44.890  1.00  0.00            
ATOM   3344  R2  CHO   518     152.078 165.228  42.740  1.00  0.00            
ATOM   3345  R3  CHO   518     150.228 163.678  41.490  1.00  0.00            
ATOM   3346  R4  CHO   518     152.028 164.628  39.340  1.00  0.00            
ATOM   3347  R5  CHO   518     149.878 164.778  39.390  1.00  0.00            
ATOM   3348  C1  CHO   518     150.228 162.828  36.190  1.00  0.00           C
ATOM   3349  C2  CHO   518     152.428 162.678  33.840  1.00  0.00           C
ATOM   3350  ROH CHO   519      35.878  32.628  28.940  1.00  0.00            
ATOM   3351  R1  CHO   519      33.778  31.828  27.190  1.00  0.00            
ATOM   3352  R2  CHO   519      32.878  33.378  25.140  1.00  0.00            
ATOM   3353  R3  CHO   519      33.428  31.178  23.640  1.00  0.00            
ATOM   3354  R4  CHO   519      32.028  33.028  21.790  1.00  0.00            
ATOM   3355  R5  CHO   519      31.528  30.928  22.190  1.00  0.00            
ATOM   3356  C1  CHO   519      32.078  30.728  18.440  1.00  0.00           C
ATOM   3357  C2  CHO   519      30.378  29.628  14.590  1.00  0.00           C
ATOM   3358  ROH CHO   520      64.128  14.678  43.990  1.00  0.00            
ATOM   3359  R1  CHO   520      63.628  14.128  41.240  1.00  0.00            
ATOM   3360  R2  CHO   520      65.528  14.678  39.290  1.00  0.00            
ATOM   3361  R3  CHO   520      65.128  12.078  38.690  1.00  0.00            
ATOM   3362  R4  CHO   520      65.878  13.328  36.140  1.00  0.00            
ATOM   3363  R5  CHO   520      64.128  12.128  36.490  1.00  0.00            
ATOM   3364  C1  CHO   520      65.778  10.128  33.690  1.00  0.00           C
ATOM   3365  C2  CHO   520      64.828   6.778  30.640  1.00  0.00           C
ATOM   3366  ROH CHO   521      38.578  66.878  32.890  1.00  0.00            
ATOM   3367  R1  CHO   521      38.928  65.428  35.340  1.00  0.00            
ATOM   3368  R2  CHO   521      40.628  66.278  37.340  1.00  0.00            
ATOM   3369  R3  CHO   521      38.378  66.128  38.840  1.00  0.00            
ATOM   3370  R4  CHO   521      40.628  65.628  40.690  1.00  0.00            
ATOM   3371  R5  CHO   521      38.878  64.328  40.390  1.00  0.00            
ATOM   3372  C1  CHO   521      38.528  65.078  44.140  1.00  0.00           C
ATOM   3373  C2  CHO   521      41.378  63.328  46.890  1.00  0.00           C
ATOM   3374  ROH CHO   522     212.578   3.778  23.340  1.00  0.00            
ATOM   3375  R1  CHO   522     213.978   3.478  25.790  1.00  0.00            
ATOM   3376  R2  CHO   522     215.428   5.478  26.940  1.00  0.00            
ATOM   3377  R3  CHO   522     213.878   4.978  29.090  1.00  0.00            
ATOM   3378  R4  CHO   522     216.278   6.128  30.240  1.00  0.00            
ATOM   3379  R5  CHO   522     215.428   4.228  30.790  1.00  0.00            
ATOM   3380  C1  CHO   522     215.328   6.028  34.190  1.00  0.00           C
ATOM   3381  C2  CHO   522     218.378   4.078  35.790  1.00  0.00           C
ATOM   3382  ROH CHO   523      82.478 122.078  54.590  1.00  0.00            
ATOM   3383  R1  CHO   523      80.728 122.078  52.390  1.00  0.00            
ATOM   3384  R2  CHO   523      81.478 121.028  49.890  1.00  0.00            
ATOM   3385  R3  CHO   523      79.228 119.528  50.190  1.00  0.00            
ATOM   3386  R4  CHO   523      80.128 119.028  47.440  1.00  0.00            
ATOM   3387  R5  CHO   523      78.128 119.678  48.090  1.00  0.00            
ATOM   3388  C1  CHO   523      77.278 116.428  46.290  1.00  0.00           C
ATOM   3389  C2  CHO   523      76.928 113.378  44.290  1.00  0.00           C
ATOM   3390  ROH CHO   524       7.828 152.078  29.090  1.00  0.00            
ATOM   3391  R1  CHO   524       5.878 152.578  31.090  1.00  0.00            
ATOM   3392  R2  CHO   524       5.528 150.928  33.240  1.00  0.00            
ATOM   3393  R3  CHO   524       5.928 153.178  34.690  1.00  0.00            
ATOM   3394  R4  CHO   524       4.778 151.278  36.590  1.00  0.00            
ATOM   3395  R5  CHO   524       4.028 153.278  36.140  1.00  0.00            
ATOM   3396  C1  CHO   524       4.728 153.678  39.890  1.00  0.00           C
ATOM   3397  C2  CHO   524       6.628 154.478  43.690  1.00  0.00           C
ATOM   3398  ROH CHO   525      15.078 112.028  46.040  1.00  0.00            
ATOM   3399  R1  CHO   525      16.828 112.378  48.240  1.00  0.00            
ATOM   3400  R2  CHO   525      16.128 111.678  50.790  1.00  0.00            
ATOM   3401  R3  CHO   525      18.428 110.228  50.690  1.00  0.00            
ATOM   3402  R4  CHO   525      17.678 110.178  53.490  1.00  0.00            
ATOM   3403  R5  CHO   525      19.628 110.828  52.690  1.00  0.00            
ATOM   3404  C1  CHO   525      20.778 107.978  54.940  1.00  0.00           C
ATOM   3405  C2  CHO   525      23.728 108.778  58.590  1.00  0.00           C
ATOM   3406  ROH CHO   526      74.228 134.778  45.440  1.00  0.00            
ATOM   3407  R1  CHO   526      71.728 134.178  46.740  1.00  0.00            
ATOM   3408  R2  CHO   526      71.528 132.378  48.790  1.00  0.00            
ATOM   3409  R3  CHO   526      70.378 134.428  50.090  1.00  0.00            
ATOM   3410  R4  CHO   526      68.928 132.078  50.990  1.00  0.00            
ATOM   3411  R5  CHO   526      68.028 133.878  50.140  1.00  0.00            
ATOM   3412  C1  CHO   526      66.278 133.878  53.490  1.00  0.00           C
ATOM   3413  C2  CHO   526      65.678 133.878  57.140  1.00  0.00           C
ATOM   3414  ROH CHO   527      16.528  88.178  47.040  1.00  0.00            
ATOM   3415  R1  CHO   527      17.478  88.078  44.390  1.00  0.00            
ATOM   3416  R2  CHO   527      15.978  87.028  42.290  1.00  0.00            
ATOM   3417  R3  CHO   527      16.428  89.478  41.140  1.00  0.00            
ATOM   3418  R4  CHO   527      16.028  87.628  38.890  1.00  0.00            
ATOM   3419  R5  CHO   527      17.728  88.928  39.190  1.00  0.00            
ATOM   3420  C1  CHO   527      16.428  90.228  35.840  1.00  0.00           C
ATOM   3421  C2  CHO   527      14.778  93.478  34.440  1.00  0.00           C
ATOM   3422  ROH CHO   528     201.228  54.028  38.740  1.00  0.00            
ATOM   3423  R1  CHO   528     201.928  55.978  40.640  1.00  0.00            
ATOM   3424  R2  CHO   528     204.078  57.678  40.290  1.00  0.00            
ATOM   3425  R3  CHO   528     202.178  59.628  40.690  1.00  0.00            
ATOM   3426  R4  CHO   528     204.678  60.728  41.840  1.00  0.00            
ATOM   3427  R5  CHO   528     202.728  60.528  42.840  1.00  0.00            
ATOM   3428  C1  CHO   528     203.228  64.328  43.090  1.00  0.00           C
ATOM   3429  C2  CHO   528     205.228  66.278  45.890  1.00  0.00           C
ATOM   3430  ROH CHO   529     211.078  62.478  35.590  1.00  0.00            
ATOM   3431  R1  CHO   529     211.428  64.078  33.290  1.00  0.00            
ATOM   3432  R2  CHO   529     211.028  63.178  30.740  1.00  0.00            
ATOM   3433  R3  CHO   529     209.328  65.278  30.540  1.00  0.00            
ATOM   3434  R4  CHO   529     210.328  64.928  27.840  1.00  0.00            
ATOM   3435  R5  CHO   529     210.378  66.728  28.990  1.00  0.00            
ATOM   3436  C1  CHO   529     208.378  67.928  25.990  1.00  0.00           C
ATOM   3437  C2  CHO   529     207.378  68.778  21.840  1.00  0.00           C
ATOM   3438  ROH CHO   530     217.328 185.428  29.840  1.00  0.00            
ATOM   3439  R1  CHO   530     218.078 184.278  32.340  1.00  0.00            
ATOM   3440  R2  CHO   530     218.328 181.528  32.690  1.00  0.00            
ATOM   3441  R3  CHO   530     220.778 182.228  33.590  1.00  0.00            
ATOM   3442  R4  CHO   530     219.978 179.978  35.290  1.00  0.00            
ATOM   3443  R5  CHO   530     220.678 181.928  35.990  1.00  0.00            
ATOM   3444  C1  CHO   530     223.278 179.728  37.640  1.00  0.00           C
ATOM   3445  C2  CHO   530     224.928 180.028  41.740  1.00  0.00           C
ATOM   3446  ROH CHO   531     107.228 144.178  42.440  1.00  0.00            
ATOM   3447  R1  CHO   531     105.828 145.028  44.740  1.00  0.00            
ATOM   3448  R2  CHO   531     107.078 146.378  46.790  1.00  0.00            
ATOM   3449  R3  CHO   531     105.078 148.178  46.340  1.00  0.00            
ATOM   3450  R4  CHO   531     105.428 148.228  49.240  1.00  0.00            
ATOM   3451  R5  CHO   531     103.578 147.878  48.190  1.00  0.00            
ATOM   3452  C1  CHO   531     102.628 150.928  50.240  1.00  0.00           C
ATOM   3453  C2  CHO   531     103.428 148.578  53.740  1.00  0.00           C
ATOM   3454  ROH CHO   532     104.028 129.578  49.740  1.00  0.00            
ATOM   3455  R1  CHO   532     105.328 127.728  48.040  1.00  0.00            
ATOM   3456  R2  CHO   532     107.828 128.178  46.990  1.00  0.00            
ATOM   3457  R3  CHO   532     108.378 125.778  48.090  1.00  0.00            
ATOM   3458  R4  CHO   532     110.678 126.328  46.340  1.00  0.00            
ATOM   3459  R5  CHO   532     109.428 124.528  46.340  1.00  0.00            
ATOM   3460  C1  CHO   532     112.878 122.978  47.040  1.00  0.00           C
ATOM   3461  C2  CHO   532     116.328 120.228  46.390  1.00  0.00           C
ATOM   3462  ROH CHO   533      22.628 202.728  50.790  1.00  0.00            
ATOM   3463  R1  CHO   533      21.678 202.478  48.090  1.00  0.00            
ATOM   3464  R2  CHO   533      21.078 204.678  46.540  1.00  0.00            
ATOM   3465  R3  CHO   533      22.828 203.528  44.790  1.00  0.00            
ATOM   3466  R4  CHO   533      20.878 204.928  43.090  1.00  0.00            
ATOM   3467  R5  CHO   533      21.428 202.828  42.990  1.00  0.00            
ATOM   3468  C1  CHO   533      22.378 203.978  39.490  1.00  0.00           C
ATOM   3469  C2  CHO   533      20.328 204.928  35.440  1.00  0.00           C
ATOM   3470  ROH CHO   534      56.428 221.878  21.890  1.00  0.00            
ATOM   3471  R1  CHO   534      55.678 223.928  20.090  1.00  0.00            
ATOM   3472  R2  CHO   534      55.378 226.528  20.940  1.00  0.00            
ATOM   3473  R3  CHO   534      57.128 227.078  18.940  1.00  0.00            
ATOM   3474  R4  CHO   534      55.078 229.178  18.690  1.00  0.00            
ATOM   3475  R5  CHO   534      55.728 227.828  17.090  1.00  0.00            
ATOM   3476  C1  CHO   534      56.578 231.178  15.490  1.00  0.00           C
ATOM   3477  C2  CHO   534      54.578 232.278  11.540  1.00  0.00           C
ATOM   3478  ROH CHO   535     151.628 222.828  36.140  1.00  0.00            
ATOM   3479  R1  CHO   535     152.078 223.628  38.790  1.00  0.00            
ATOM   3480  R2  CHO   535     150.128 223.578  40.740  1.00  0.00            
ATOM   3481  R3  CHO   535     151.978 222.078  42.090  1.00  0.00            
ATOM   3482  R4  CHO   535     149.878 222.628  44.040  1.00  0.00            
ATOM   3483  R5  CHO   535     152.028 223.028  44.290  1.00  0.00            
ATOM   3484  C1  CHO   535     151.478 220.678  47.240  1.00  0.00           C
ATOM   3485  C2  CHO   535     152.228 219.828  50.440  1.00  0.00           C
ATOM   3486  ROH CHO   536     110.128  49.328  31.290  1.00  0.00            
ATOM   3487  R1  CHO   536     109.078  49.928  33.840  1.00  0.00            
ATOM   3488  R2  CHO   536     108.278  47.978  35.640  1.00  0.00            
ATOM   3489  R3  CHO   536     109.978  49.278  37.290  1.00  0.00            
ATOM   3490  R4  CHO   536     108.828  47.128  38.940  1.00  0.00            
ATOM   3491  R5  CHO   536     108.878  49.228  39.440  1.00  0.00            
ATOM   3492  C1  CHO   536     110.728  47.828  42.440  1.00  0.00           C
ATOM   3493  C2  CHO   536     110.228  47.678  46.440  1.00  0.00           C
ATOM   3494  ROH CHO   537     102.278 190.178  39.190  1.00  0.00            
ATOM   3495  R1  CHO   537     102.428 188.578  41.540  1.00  0.00            
ATOM   3496  R2  CHO   537     104.828 188.078  42.840  1.00  0.00            
ATOM   3497  R3  CHO   537     103.528 189.078  44.990  1.00  0.00            
ATOM   3498  R4  CHO   537     105.578 187.328  46.090  1.00  0.00            
ATOM   3499  R5  CHO   537     103.478 187.278  46.540  1.00  0.00            
ATOM   3500  C1  CHO   537     104.828 187.878  50.040  1.00  0.00           C
ATOM   3501  C2  CHO   537     107.528 186.428  51.240  1.00  0.00           C
ATOM   3502  ROH CHO   538      73.828  28.178  42.990  1.00  0.00            
ATOM   3503  R1  CHO   538      73.778  29.678  40.590  1.00  0.00            
ATOM   3504  R2  CHO   538      74.028  28.478  38.090  1.00  0.00            
ATOM   3505  R3  CHO   538      71.678  29.728  37.590  1.00  0.00            
ATOM   3506  R4  CHO   538      72.678  28.978  34.940  1.00  0.00            
ATOM   3507  R5  CHO   538      72.078  30.978  35.590  1.00  0.00            
ATOM   3508  C1  CHO   538      69.728  30.478  32.640  1.00  0.00           C
ATOM   3509  C2  CHO   538      67.478  30.028  28.640  1.00  0.00           C
ATOM   3510  ROH CHO   539      48.528 115.528  43.840  1.00  0.00            
ATOM   3511  R1  CHO   539      48.428 113.928  46.190  1.00  0.00            
ATOM   3512  R2  CHO   539      49.778 111.528  46.340  1.00  0.00            
ATOM   3513  R3  CHO   539      50.878 112.628  48.540  1.00  0.00            
ATOM   3514  R4  CHO   539      51.778 109.828  48.640  1.00  0.00            
ATOM   3515  R5  CHO   539      50.778 110.928  50.240  1.00  0.00            
ATOM   3516  C1  CHO   539      53.978 109.928  52.040  1.00  0.00           C
ATOM   3517  C2  CHO   539      53.428 106.778  54.190  1.00  0.00           C
ATOM   3518  ROH CHO   540      64.728 122.778  45.490  1.00  0.00            
ATOM   3519  R1  CHO   540      65.278 125.278  46.740  1.00  0.00            
ATOM   3520  R2  CHO   540      63.328 126.978  47.640  1.00  0.00            
ATOM   3521  R3  CHO   540      64.728 126.828  49.990  1.00  0.00            
ATOM   3522  R4  CHO   540      63.078 129.228  50.240  1.00  0.00            
ATOM   3523  R5  CHO   540      65.228 129.128  50.540  1.00  0.00            
ATOM   3524  C1  CHO   540      64.228 130.378  53.990  1.00  0.00           C
ATOM   3525  C2  CHO   540      61.878 130.578  55.940  1.00  0.00           C
ATOM   3526  ROH CHO   541      40.328 147.778  47.190  1.00  0.00            
ATOM   3527  R1  CHO   541      42.028 149.728  48.340  1.00  0.00            
ATOM   3528  R2  CHO   541      44.628 150.178  47.390  1.00  0.00            
ATOM   3529  R3  CHO   541      43.728 152.728  47.190  1.00  0.00            
ATOM   3530  R4  CHO   541      46.678 152.928  47.190  1.00  0.00            
ATOM   3531  R5  CHO   541      45.278 153.978  48.540  1.00  0.00            
ATOM   3532  C1  CHO   541      47.028 156.978  46.890  1.00  0.00           C
ATOM   3533  C2  CHO   541      50.228 159.128  46.490  1.00  0.00           C
ATOM   3534  ROH CHO   542      45.478 222.178  46.890  1.00  0.00            
ATOM   3535  R1  CHO   542      46.128 221.428  44.240  1.00  0.00            
ATOM   3536  R2  CHO   542      44.178 220.878  42.340  1.00  0.00            
ATOM   3537  R3  CHO   542      45.578 222.728  40.890  1.00  0.00            
ATOM   3538  R4  CHO   542      44.278 221.078  38.890  1.00  0.00            
ATOM   3539  R5  CHO   542      46.378 221.528  38.990  1.00  0.00            
ATOM   3540  C1  CHO   542      45.578 222.878  35.540  1.00  0.00           C
ATOM   3541  C2  CHO   542      43.528 222.628  33.190  1.00  0.00           C
ATOM   3542  ROH CHO   543     148.378 176.578  46.440  1.00  0.00            
ATOM   3543  R1  CHO   543     147.678 176.328  43.690  1.00  0.00            
ATOM   3544  R2  CHO   543     149.578 176.228  41.690  1.00  0.00            
ATOM   3545  R3  CHO   543     148.378 173.928  41.040  1.00  0.00            
ATOM   3546  R4  CHO   543     148.978 175.128  38.440  1.00  0.00            
ATOM   3547  R5  CHO   543     147.028 174.428  39.090  1.00  0.00            
ATOM   3548  C1  CHO   543     147.478 172.328  35.990  1.00  0.00           C
ATOM   3549  C2  CHO   543     145.078 173.028  32.490  1.00  0.00           C
ATOM   3550  ROH CHO   544     184.378 117.128  37.990  1.00  0.00            
ATOM   3551  R1  CHO   544     184.578 115.978  40.590  1.00  0.00            
ATOM   3552  R2  CHO   544     186.178 117.028  42.590  1.00  0.00            
ATOM   3553  R3  CHO   544     183.828 117.028  43.990  1.00  0.00            
ATOM   3554  R4  CHO   544     185.828 118.128  45.840  1.00  0.00            
ATOM   3555  R5  CHO   544     184.528 116.428  46.240  1.00  0.00            
ATOM   3556  C1  CHO   544     183.478 118.728  49.090  1.00  0.00           C
ATOM   3557  C2  CHO   544     182.928 118.078  53.140  1.00  0.00           C
ATOM   3558  ROH CHO   545     110.928 201.178  20.890  1.00  0.00            
ATOM   3559  R1  CHO   545     110.778 202.478  23.440  1.00  0.00            
ATOM   3560  R2  CHO   545     109.228 201.528  25.490  1.00  0.00            
ATOM   3561  R3  CHO   545     111.578 201.628  26.890  1.00  0.00            
ATOM   3562  R4  CHO   545     109.478 201.528  28.940  1.00  0.00            
ATOM   3563  R5  CHO   545     111.078 203.028  28.790  1.00  0.00            
ATOM   3564  C1  CHO   545     111.828 201.628  32.240  1.00  0.00           C
ATOM   3565  C2  CHO   545     111.828 203.278  35.690  1.00  0.00           C
ATOM   3566  ROH CHO   546      74.828 188.728  51.340  1.00  0.00            
ATOM   3567  R1  CHO   546      76.178 186.228  51.340  1.00  0.00            
ATOM   3568  R2  CHO   546      76.178 184.528  49.140  1.00  0.00            
ATOM   3569  R3  CHO   546      78.878 184.678  49.490  1.00  0.00            
ATOM   3570  R4  CHO   546      78.478 182.578  47.490  1.00  0.00            
ATOM   3571  R5  CHO   546      79.628 182.428  49.390  1.00  0.00            
ATOM   3572  C1  CHO   546      82.378 181.528  46.890  1.00  0.00           C
ATOM   3573  C2  CHO   546      85.878 183.078  47.540  1.00  0.00           C
ATOM   3574  ROH CHO   547      46.578  22.878  44.990  1.00  0.00            
ATOM   3575  R1  CHO   547      45.928  22.028  42.390  1.00  0.00            
ATOM   3576  R2  CHO   547      45.878  23.728  40.240  1.00  0.00            
ATOM   3577  R3  CHO   547      47.578  21.978  39.140  1.00  0.00            
ATOM   3578  R4  CHO   547      46.428  23.328  36.840  1.00  0.00            
ATOM   3579  R5  CHO   547      46.478  21.178  37.190  1.00  0.00            
ATOM   3580  C1  CHO   547      48.378  21.428  33.840  1.00  0.00           C
ATOM   3581  C2  CHO   547      51.928  22.678  32.590  1.00  0.00           C
ATOM   3582  ROH CHO   548     214.578 176.028  43.490  1.00  0.00            
ATOM   3583  R1  CHO   548     215.278 174.178  41.440  1.00  0.00            
ATOM   3584  R2  CHO   548     213.478 173.328  39.540  1.00  0.00            
ATOM   3585  R3  CHO   548     215.378 174.178  37.790  1.00  0.00            
ATOM   3586  R4  CHO   548     213.778 172.228  36.290  1.00  0.00            
ATOM   3587  R5  CHO   548     215.928 172.178  36.540  1.00  0.00            
ATOM   3588  C1  CHO   548     215.778 172.378  32.740  1.00  0.00           C
ATOM   3589  C2  CHO   548     213.878 170.478  29.640  1.00  0.00           C
ATOM   3590  ROH CHO   549      30.928  16.878  42.690  1.00  0.00            
ATOM   3591  R1  CHO   549      30.128  14.228  43.190  1.00  0.00            
ATOM   3592  R2  CHO   549      30.528  12.978  45.590  1.00  0.00            
ATOM   3593  R3  CHO   549      27.828  12.478  45.390  1.00  0.00            
ATOM   3594  R4  CHO   549      28.778  10.728  47.590  1.00  0.00            
ATOM   3595  R5  CHO   549      27.628  10.128  45.790  1.00  0.00            
ATOM   3596  C1  CHO   549      25.228   8.978  48.540  1.00  0.00           C
ATOM   3597  C2  CHO   549      24.728   9.278  52.240  1.00  0.00           C
ATOM   3598  ROH CHO   550     193.078 212.478  52.090  1.00  0.00            
ATOM   3599  R1  CHO   550     193.078 211.728  49.340  1.00  0.00            
ATOM   3600  R2  CHO   550     195.428 211.578  47.890  1.00  0.00            
ATOM   3601  R3  CHO   550     194.578 209.028  47.390  1.00  0.00            
ATOM   3602  R4  CHO   550     196.378 209.678  45.190  1.00  0.00            
ATOM   3603  R5  CHO   550     194.328 208.978  44.990  1.00  0.00            
ATOM   3604  C1  CHO   550     196.178 206.178  43.140  1.00  0.00           C
ATOM   3605  C2  CHO   550     198.828 204.428  41.190  1.00  0.00           C
ATOM   3606  ROH CHO   551      58.178 175.428  43.190  1.00  0.00            
ATOM   3607  R1  CHO   551      57.278 175.078  40.540  1.00  0.00            
ATOM   3608  R2  CHO   551      54.628 175.328  39.840  1.00  0.00            
ATOM   3609  R3  CHO   551      55.578 177.128  38.040  1.00  0.00            
ATOM   3610  R4  CHO   551      53.228 175.928  36.740  1.00  0.00            
ATOM   3611  R5  CHO   551      55.228 176.078  35.940  1.00  0.00            
ATOM   3612  C1  CHO   551      53.328 177.978  33.240  1.00  0.00           C
ATOM   3613  C2  CHO   551      54.228 181.178  30.340  1.00  0.00           C
ATOM   3614  ROH CHO   552     117.278  83.228  30.290  1.00  0.00            
ATOM   3615  R1  CHO   552     115.478  84.628  31.940  1.00  0.00            
ATOM   3616  R2  CHO   552     114.078  83.428  33.990  1.00  0.00            
ATOM   3617  R3  CHO   552     115.178  85.428  35.490  1.00  0.00            
ATOM   3618  R4  CHO   552     113.328  84.078  37.290  1.00  0.00            
ATOM   3619  R5  CHO   552     113.378  86.178  36.840  1.00  0.00            
ATOM   3620  C1  CHO   552     113.878  86.328  40.590  1.00  0.00           C
ATOM   3621  C2  CHO   552     111.178  87.578  44.190  1.00  0.00           C
ATOM   3622  ROH CHO   553     104.528 158.978  54.590  1.00  0.00            
ATOM   3623  R1  CHO   553     103.378 160.828  52.740  1.00  0.00            
ATOM   3624  R2  CHO   553     104.328 161.128  50.140  1.00  0.00            
ATOM   3625  R3  CHO   553     101.728 160.678  49.490  1.00  0.00            
ATOM   3626  R4  CHO   553     102.778 162.228  47.240  1.00  0.00            
ATOM   3627  R5  CHO   553     101.028 162.678  48.390  1.00  0.00            
ATOM   3628  C1  CHO   553      99.478 162.378  44.940  1.00  0.00           C
ATOM   3629  C2  CHO   553     100.128 161.628  41.590  1.00  0.00           C
ATOM   3630  ROH CHO   554     162.078 162.028  14.640  1.00  0.00            
ATOM   3631  R1  CHO   554     161.078 163.428  16.840  1.00  0.00            
ATOM   3632  R2  CHO   554     160.428 162.178  19.240  1.00  0.00            
ATOM   3633  R3  CHO   554     162.128 164.028  20.290  1.00  0.00            
ATOM   3634  R4  CHO   554     160.378 163.278  22.540  1.00  0.00            
ATOM   3635  R5  CHO   554     160.778 165.278  21.840  1.00  0.00            
ATOM   3636  C1  CHO   554     161.928 165.578  25.440  1.00  0.00           C
ATOM   3637  C2  CHO   554     163.928 167.778  26.740  1.00  0.00           C
ATOM   3638  ROH CHO   555     108.028  62.428  33.040  1.00  0.00            
ATOM   3639  R1  CHO   555     106.928  60.878  35.140  1.00  0.00            
ATOM   3640  R2  CHO   555     108.428  59.028  36.540  1.00  0.00            
ATOM   3641  R3  CHO   555     107.578  60.478  38.690  1.00  0.00            
ATOM   3642  R4  CHO   555     108.928  58.128  39.840  1.00  0.00            
ATOM   3643  R5  CHO   555     106.878  58.828  40.290  1.00  0.00            
ATOM   3644  C1  CHO   555     108.428  58.978  43.790  1.00  0.00           C
ATOM   3645  C2  CHO   555     107.278  60.078  47.240  1.00  0.00           C
ATOM   3646  ROH CHO   556     140.328 204.278  50.340  1.00  0.00            
ATOM   3647  R1  CHO   556     141.278 203.728  47.740  1.00  0.00            
ATOM   3648  R2  CHO   556     139.678 203.778  45.490  1.00  0.00            
ATOM   3649  R3  CHO   556     141.578 205.528  44.590  1.00  0.00            
ATOM   3650  R4  CHO   556     139.728 205.178  42.290  1.00  0.00            
ATOM   3651  R5  CHO   556     141.878 204.928  42.290  1.00  0.00            
ATOM   3652  C1  CHO   556     141.528 207.578  39.590  1.00  0.00           C
ATOM   3653  C2  CHO   556     142.578 210.278  37.140  1.00  0.00           C
ATOM   3654  ROH CHO   557     156.628 200.178  26.090  1.00  0.00            
ATOM   3655  R1  CHO   557     155.678 202.028  24.190  1.00  0.00            
ATOM   3656  R2  CHO   557     156.478 201.978  21.540  1.00  0.00            
ATOM   3657  R3  CHO   557     153.828 201.828  21.040  1.00  0.00            
ATOM   3658  R4  CHO   557     155.028 202.028  18.390  1.00  0.00            
ATOM   3659  R5  CHO   557     153.478 203.278  19.190  1.00  0.00            
ATOM   3660  C1  CHO   557     151.728 201.878  16.090  1.00  0.00           C
ATOM   3661  C2  CHO   557     152.328 203.378  12.390  1.00  0.00           C
ATOM   3662  ROH CHO   558     107.828 222.278  34.690  1.00  0.00            
ATOM   3663  R1  CHO   558     106.278 223.928  36.390  1.00  0.00            
ATOM   3664  R2  CHO   558     104.028 223.028  37.690  1.00  0.00            
ATOM   3665  R3  CHO   558     105.328 223.978  39.890  1.00  0.00            
ATOM   3666  R4  CHO   558     102.578 223.678  40.790  1.00  0.00            
ATOM   3667  R5  CHO   558     103.778 225.478  40.940  1.00  0.00            
ATOM   3668  C1  CHO   558     102.928 224.928  44.590  1.00  0.00           C
ATOM   3669  C2  CHO   558     104.478 225.278  48.540  1.00  0.00           C
ATOM   3670  ROH CHO   559      89.678 106.478  20.440  1.00  0.00            
ATOM   3671  R1  CHO   559      89.428 105.328  23.040  1.00  0.00            
ATOM   3672  R2  CHO   559      91.478 103.878  24.190  1.00  0.00            
ATOM   3673  R3  CHO   559      91.078 105.628  26.240  1.00  0.00            
ATOM   3674  R4  CHO   559      91.528 103.028  27.590  1.00  0.00            
ATOM   3675  R5  CHO   559      89.828 104.378  27.890  1.00  0.00            
ATOM   3676  C1  CHO   559      91.178 104.228  31.440  1.00  0.00           C
ATOM   3677  C2  CHO   559      92.378 102.278  34.990  1.00  0.00           C
ATOM   3678  ROH CHO   560     155.828 128.728  39.640  1.00  0.00            
ATOM   3679  R1  CHO   560     154.178 130.328  41.340  1.00  0.00            
ATOM   3680  R2  CHO   560     153.528 129.578  43.890  1.00  0.00            
ATOM   3681  R3  CHO   560     154.528 132.028  44.540  1.00  0.00            
ATOM   3682  R4  CHO   560     153.278 131.128  46.990  1.00  0.00            
ATOM   3683  R5  CHO   560     152.878 132.978  45.990  1.00  0.00            
ATOM   3684  C1  CHO   560     154.028 134.328  49.340  1.00  0.00           C
ATOM   3685  C2  CHO   560     155.328 136.828  52.790  1.00  0.00           C
ATOM   3686  ROH CHO   561     195.378  99.628  36.940  1.00  0.00            
ATOM   3687  R1  CHO   561     196.478 100.878  34.640  1.00  0.00            
ATOM   3688  R2  CHO   561     197.228  99.428  32.390  1.00  0.00            
ATOM   3689  R3  CHO   561     195.628 101.178  31.090  1.00  0.00            
ATOM   3690  R4  CHO   561     196.578  99.378  28.990  1.00  0.00            
ATOM   3691  R5  CHO   561     196.678 101.578  28.990  1.00  0.00            
ATOM   3692  C1  CHO   561     194.678 101.028  25.790  1.00  0.00           C
ATOM   3693  C2  CHO   561     194.878 102.878  22.290  1.00  0.00           C
ATOM   3694  ROH CHO   562     113.478  46.628  30.290  1.00  0.00            
ATOM   3695  R1  CHO   562     114.578  48.178  28.190  1.00  0.00            
ATOM   3696  R2  CHO   562     115.478  47.028  25.840  1.00  0.00            
ATOM   3697  R3  CHO   562     113.828  48.878  24.690  1.00  0.00            
ATOM   3698  R4  CHO   562     115.728  48.178  22.590  1.00  0.00            
ATOM   3699  R5  CHO   562     115.228  50.178  23.290  1.00  0.00            
ATOM   3700  C1  CHO   562     114.328  50.528  19.640  1.00  0.00           C
ATOM   3701  C2  CHO   562     111.778  48.978  15.840  1.00  0.00           C
ATOM   3702  ROH CHO   563      42.328 106.728  40.690  1.00  0.00            
ATOM   3703  R1  CHO   563      41.828 104.878  42.790  1.00  0.00            
ATOM   3704  R2  CHO   563      43.528 102.828  43.440  1.00  0.00            
ATOM   3705  R3  CHO   563      43.428 103.978  45.940  1.00  0.00            
ATOM   3706  R4  CHO   563      45.128 101.628  46.290  1.00  0.00            
ATOM   3707  R5  CHO   563      43.328 102.078  47.440  1.00  0.00            
ATOM   3708  C1  CHO   563      45.928 101.928  50.240  1.00  0.00           C
ATOM   3709  C2  CHO   563      47.578  98.828  51.340  1.00  0.00           C
ATOM   3710  ROH CHO   564     200.828 149.528  56.490  1.00  0.00            
ATOM   3711  R1  CHO   564     201.028 151.028  54.090  1.00  0.00            
ATOM   3712  R2  CHO   564     198.878 152.178  52.890  1.00  0.00            
ATOM   3713  R3  CHO   564     200.378 154.428  53.040  1.00  0.00            
ATOM   3714  R4  CHO   564     197.778 155.378  52.190  1.00  0.00            
ATOM   3715  R5  CHO   564     199.678 155.778  51.190  1.00  0.00            
ATOM   3716  C1  CHO   564     198.578 159.378  51.940  1.00  0.00           C
ATOM   3717  C2  CHO   564     196.628 162.078  49.890  1.00  0.00           C
ATOM   3718  ROH CHO   565     194.728 125.628  32.190  1.00  0.00            
ATOM   3719  R1  CHO   565     193.478 125.728  34.740  1.00  0.00            
ATOM   3720  R2  CHO   565     192.828 123.478  36.140  1.00  0.00            
ATOM   3721  R3  CHO   565     194.278 124.628  38.090  1.00  0.00            
ATOM   3722  R4  CHO   565     192.578 122.728  39.540  1.00  0.00            
ATOM   3723  R5  CHO   565     192.778 124.828  39.940  1.00  0.00            
ATOM   3724  C1  CHO   565     193.828 123.378  43.340  1.00  0.00           C
ATOM   3725  C2  CHO   565     192.878 123.628  46.990  1.00  0.00           C
ATOM   3726  ROH CHO   566     196.328 137.228  25.090  1.00  0.00            
ATOM   3727  R1  CHO   566     196.578 137.178  27.890  1.00  0.00            
ATOM   3728  R2  CHO   566     194.478 136.528  29.540  1.00  0.00            
ATOM   3729  R3  CHO   566     196.228 134.728  30.540  1.00  0.00            
ATOM   3730  R4  CHO   566     194.278 135.128  32.690  1.00  0.00            
ATOM   3731  R5  CHO   566     196.478 135.328  32.890  1.00  0.00            
ATOM   3732  C1  CHO   566     195.828 132.628  35.490  1.00  0.00           C
ATOM   3733  C2  CHO   566     195.678 132.178  38.790  1.00  0.00           C
ATOM   3734  ROH CHO   567     180.628 130.478  47.690  1.00  0.00            
ATOM   3735  R1  CHO   567     179.978 131.528  45.140  1.00  0.00            
ATOM   3736  R2  CHO   567     180.378 130.078  42.790  1.00  0.00            
ATOM   3737  R3  CHO   567     177.728 130.628  42.390  1.00  0.00            
ATOM   3738  R4  CHO   567     178.678 129.728  39.790  1.00  0.00            
ATOM   3739  R5  CHO   567     177.678 131.628  40.190  1.00  0.00            
ATOM   3740  C1  CHO   567     175.278 130.078  37.640  1.00  0.00           C
ATOM   3741  C2  CHO   567     175.028 132.228  36.040  1.00  0.00           C
ATOM   3742  ROH CHO   568     130.928 217.828  19.340  1.00  0.00            
ATOM   3743  R1  CHO   568     129.678 219.378  21.340  1.00  0.00            
ATOM   3744  R2  CHO   568     127.028 218.928  22.140  1.00  0.00            
ATOM   3745  R3  CHO   568     128.128 218.678  24.590  1.00  0.00            
ATOM   3746  R4  CHO   568     125.528 219.828  25.090  1.00  0.00            
ATOM   3747  R5  CHO   568     127.428 220.628  25.790  1.00  0.00            
ATOM   3748  C1  CHO   568     125.628 220.078  29.140  1.00  0.00           C
ATOM   3749  C2  CHO   568     127.628 221.228  32.590  1.00  0.00           C
ATOM   3750  ROH CHO   569     173.328 215.128  22.940  1.00  0.00            
ATOM   3751  R1  CHO   569     172.078 212.828  23.990  1.00  0.00            
ATOM   3752  R2  CHO   569     170.478 212.878  26.240  1.00  0.00            
ATOM   3753  R3  CHO   569     168.728 211.628  24.540  1.00  0.00            
ATOM   3754  R4  CHO   569     167.178 212.128  27.040  1.00  0.00            
ATOM   3755  R5  CHO   569     167.428 210.178  25.990  1.00  0.00            
ATOM   3756  C1  CHO   569     163.628 210.478  25.940  1.00  0.00           C
ATOM   3757  C2  CHO   569     162.728 208.528  29.240  1.00  0.00           C
ATOM   3758  ROH CHO   570      68.028 199.728  50.790  1.00  0.00            
ATOM   3759  R1  CHO   570      67.078 200.628  48.290  1.00  0.00            
ATOM   3760  R2  CHO   570      68.078 199.678  45.890  1.00  0.00            
ATOM   3761  R3  CHO   570      65.478 199.128  45.390  1.00  0.00            
ATOM   3762  R4  CHO   570      66.778 199.178  42.740  1.00  0.00            
ATOM   3763  R5  CHO   570      65.028 200.328  43.340  1.00  0.00            
ATOM   3764  C1  CHO   570      63.578 198.378  40.440  1.00  0.00           C
ATOM   3765  C2  CHO   570      65.578 196.228  37.340  1.00  0.00           C
ATOM   3766  ROH CHO   571      57.778 203.778  28.690  1.00  0.00            
ATOM   3767  R1  CHO   571      55.278 204.378  27.540  1.00  0.00            
ATOM   3768  R2  CHO   571      54.428 206.928  26.890  1.00  0.00            
ATOM   3769  R3  CHO   571      53.978 205.778  24.440  1.00  0.00            
ATOM   3770  R4  CHO   571      52.628 208.378  24.340  1.00  0.00            
ATOM   3771  R5  CHO   571      51.728 206.428  23.890  1.00  0.00            
ATOM   3772  C1  CHO   571      51.128 208.178  20.540  1.00  0.00           C
ATOM   3773  C2  CHO   571      48.378 211.528  18.840  1.00  0.00           C
ATOM   3774  ROH CHO   572     100.828 218.978  17.740  1.00  0.00            
ATOM   3775  R1  CHO   572     101.078 216.228  18.390  1.00  0.00            
ATOM   3776  R2  CHO   572     100.378 214.228  16.590  1.00  0.00            
ATOM   3777  R3  CHO   572     102.928 213.378  17.040  1.00  0.00            
ATOM   3778  R4  CHO   572     101.578 211.078  15.790  1.00  0.00            
ATOM   3779  R5  CHO   572     102.678 211.078  17.640  1.00  0.00            
ATOM   3780  C1  CHO   572     104.678 208.428  15.690  1.00  0.00           C
ATOM   3781  C2  CHO   572     106.428 206.728  12.840  1.00  0.00           C
ATOM   3782  ROH CHO   573     112.528 121.078  27.990  1.00  0.00            
ATOM   3783  R1  CHO   573     111.178 120.528  30.390  1.00  0.00            
ATOM   3784  R2  CHO   573     111.478 118.128  31.740  1.00  0.00            
ATOM   3785  R3  CHO   573     112.078 119.778  33.840  1.00  0.00            
ATOM   3786  R4  CHO   573     111.478 117.178  35.090  1.00  0.00            
ATOM   3787  R5  CHO   573     110.578 119.128  35.590  1.00  0.00            
ATOM   3788  C1  CHO   573     112.028 118.128  38.940  1.00  0.00           C
ATOM   3789  C2  CHO   573     113.078 120.778  42.840  1.00  0.00           C
ATOM   3790  ROH CHO   574      65.678  68.928  29.140  1.00  0.00            
ATOM   3791  R1  CHO   574      66.378  67.328  26.890  1.00  0.00            
ATOM   3792  R2  CHO   574      65.678  64.678  26.690  1.00  0.00            
ATOM   3793  R3  CHO   574      64.628  65.478  24.290  1.00  0.00            
ATOM   3794  R4  CHO   574      63.778  62.678  24.590  1.00  0.00            
ATOM   3795  R5  CHO   574      64.828  63.578  22.890  1.00  0.00            
ATOM   3796  C1  CHO   574      61.678  62.328  21.140  1.00  0.00           C
ATOM   3797  C2  CHO   574      61.628  62.328  17.190  1.00  0.00           C
ATOM   3798  ROH CHO   575      15.128  36.928  17.140  1.00  0.00            
ATOM   3799  R1  CHO   575      14.778  38.078  19.690  1.00  0.00            
ATOM   3800  R2  CHO   575      13.628  36.678  21.790  1.00  0.00            
ATOM   3801  R3  CHO   575      15.928  37.428  23.040  1.00  0.00            
ATOM   3802  R4  CHO   575      14.128  36.628  25.240  1.00  0.00            
ATOM   3803  R5  CHO   575      15.178  38.528  25.040  1.00  0.00            
ATOM   3804  C1  CHO   575      16.578  37.278  28.390  1.00  0.00           C
ATOM   3805  C2  CHO   575      14.828  39.278  31.190  1.00  0.00           C
ATOM   3806  ROH CHO   576     138.078 204.778  17.440  1.00  0.00            
ATOM   3807  R1  CHO   576     139.828 205.678  19.440  1.00  0.00            
ATOM   3808  R2  CHO   576     139.278 207.928  20.990  1.00  0.00            
ATOM   3809  R3  CHO   576     139.678 206.228  23.040  1.00  0.00            
ATOM   3810  R4  CHO   576     139.778 208.878  24.290  1.00  0.00            
ATOM   3811  R5  CHO   576     141.278 207.328  24.440  1.00  0.00            
ATOM   3812  C1  CHO   576     140.428 207.828  28.140  1.00  0.00           C
ATOM   3813  C2  CHO   576     141.178 210.278  31.790  1.00  0.00           C
ATOM   3814  ROH CHO   577      43.878 176.478  52.090  1.00  0.00            
ATOM   3815  R1  CHO   577      45.078 175.778  49.590  1.00  0.00            
ATOM   3816  R2  CHO   577      46.078 177.678  47.840  1.00  0.00            
ATOM   3817  R3  CHO   577      48.328 176.178  48.040  1.00  0.00            
ATOM   3818  R4  CHO   577      48.978 178.178  45.990  1.00  0.00            
ATOM   3819  R5  CHO   577      49.178 176.028  45.790  1.00  0.00            
ATOM   3820  C1  CHO   577      52.778 177.078  45.140  1.00  0.00           C
ATOM   3821  C2  CHO   577      53.678 173.178  44.090  1.00  0.00           C
ATOM   3822  ROH CHO   578      86.978  85.528  19.190  1.00  0.00            
ATOM   3823  R1  CHO   578      88.028  83.878  21.190  1.00  0.00            
ATOM   3824  R2  CHO   578      88.628  84.778  23.740  1.00  0.00            
ATOM   3825  R3  CHO   578      86.978  82.778  24.540  1.00  0.00            
ATOM   3826  R4  CHO   578      88.428  83.628  26.990  1.00  0.00            
ATOM   3827  R5  CHO   578      88.278  81.578  26.190  1.00  0.00            
ATOM   3828  C1  CHO   578      86.728  81.028  29.590  1.00  0.00           C
ATOM   3829  C2  CHO   578      85.228  81.178  33.590  1.00  0.00           C
ATOM   3830  ROH CHO   579      79.128 167.378  46.990  1.00  0.00            
ATOM   3831  R1  CHO   579      78.578 167.428  49.740  1.00  0.00            
ATOM   3832  R2  CHO   579      80.078 166.078  51.640  1.00  0.00            
ATOM   3833  R3  CHO   579      80.278 168.578  52.790  1.00  0.00            
ATOM   3834  R4  CHO   579      81.078 166.678  54.890  1.00  0.00            
ATOM   3835  R5  CHO   579      79.528 168.228  55.040  1.00  0.00            
ATOM   3836  C1  CHO   579      81.828 169.328  57.840  1.00  0.00           C
ATOM   3837  C2  CHO   579      85.378 169.428  59.240  1.00  0.00           C
ATOM   3838  ROH CHO   580     147.928   3.728  16.440  1.00  0.00            
ATOM   3839  R1  CHO   580     148.928   2.528  18.790  1.00  0.00            
ATOM   3840  R2  CHO   580     148.078   3.278  21.290  1.00  0.00            
ATOM   3841  R3  CHO   580     147.528   0.628  21.540  1.00  0.00            
ATOM   3842  R4  CHO   580     147.378   1.678  24.290  1.00  0.00            
ATOM   3843  R5  CHO   580     148.578  -0.022  23.590  1.00  0.00            
ATOM   3844  C1  CHO   580     146.428  -1.722  26.240  1.00  0.00           C
ATOM   3845  C2  CHO   580     143.528  -3.622  27.540  1.00  0.00           C
ATOM   3846  ROH CHO   581      52.978  90.878  16.940  1.00  0.00            
ATOM   3847  R1  CHO   581      54.828  89.328  18.440  1.00  0.00            
ATOM   3848  R2  CHO   581      54.428  86.678  19.090  1.00  0.00            
ATOM   3849  R3  CHO   581      56.828  86.328  17.940  1.00  0.00            
ATOM   3850  R4  CHO   581      56.478  83.978  19.640  1.00  0.00            
ATOM   3851  R5  CHO   581      58.178  85.378  19.640  1.00  0.00            
ATOM   3852  C1  CHO   581      59.978  82.078  18.890  1.00  0.00           C
ATOM   3853  C2  CHO   581      62.728  79.778  17.890  1.00  0.00           C
ATOM   3854  ROH CHO   582     155.278 211.878  47.790  1.00  0.00            
ATOM   3855  R1  CHO   582     154.778 212.428  45.090  1.00  0.00            
ATOM   3856  R2  CHO   582     156.778 213.278  43.340  1.00  0.00            
ATOM   3857  R3  CHO   582     155.928 211.128  41.890  1.00  0.00            
ATOM   3858  R4  CHO   582     156.128 213.328  39.940  1.00  0.00            
ATOM   3859  R5  CHO   582     154.378 212.028  40.290  1.00  0.00            
ATOM   3860  C1  CHO   582     154.978 211.328  36.590  1.00  0.00           C
ATOM   3861  C2  CHO   582     152.828 211.028  34.890  1.00  0.00           C
ATOM   3862  ROH CHO   583      17.628  81.528  30.990  1.00  0.00            
ATOM   3863  R1  CHO   583      16.728  83.678  29.390  1.00  0.00            
ATOM   3864  R2  CHO   583      18.178  86.028  29.040  1.00  0.00            
ATOM   3865  R3  CHO   583      17.878  85.428  26.390  1.00  0.00            
ATOM   3866  R4  CHO   583      18.128  88.328  26.490  1.00  0.00            
ATOM   3867  R5  CHO   583      16.528  87.228  25.540  1.00  0.00            
ATOM   3868  C1  CHO   583      17.828  89.178  22.540  1.00  0.00           C
ATOM   3869  C2  CHO   583      17.628  91.028  19.990  1.00  0.00           C
ATOM   3870  ROH CHO   584     170.278   0.778  35.940  1.00  0.00            
ATOM   3871  R1  CHO   584     171.028   1.478  38.590  1.00  0.00            
ATOM   3872  R2  CHO   584     169.878   3.528  39.990  1.00  0.00            
ATOM   3873  R3  CHO   584     169.428   1.628  41.840  1.00  0.00            
ATOM   3874  R4  CHO   584     168.928   4.178  43.240  1.00  0.00            
ATOM   3875  R5  CHO   584     170.278   2.578  43.890  1.00  0.00            
ATOM   3876  C1  CHO   584     167.978   2.728  46.890  1.00  0.00           C
ATOM   3877  C2  CHO   584     168.528   1.178  50.840  1.00  0.00           C
ATOM   3878  ROH CHO   585     144.128  69.828  14.390  1.00  0.00            
ATOM   3879  R1  CHO   585     145.128  70.878  16.840  1.00  0.00            
ATOM   3880  R2  CHO   585     143.528  71.328  19.040  1.00  0.00            
ATOM   3881  R3  CHO   585     145.328  69.778  20.290  1.00  0.00            
ATOM   3882  R4  CHO   585     144.828  71.978  22.190  1.00  0.00            
ATOM   3883  R5  CHO   585     146.778  71.328  21.440  1.00  0.00            
ATOM   3884  C1  CHO   585     147.278  70.828  25.190  1.00  0.00           C
ATOM   3885  C2  CHO   585     150.078  68.978  26.740  1.00  0.00           C
ATOM   3886  ROH CHO   586     108.028 207.278  36.090  1.00  0.00            
ATOM   3887  R1  CHO   586     106.678 208.828  38.040  1.00  0.00            
ATOM   3888  R2  CHO   586     105.078 207.678  39.990  1.00  0.00            
ATOM   3889  R3  CHO   586     106.678 209.128  41.690  1.00  0.00            
ATOM   3890  R4  CHO   586     104.028 209.428  42.790  1.00  0.00            
ATOM   3891  R5  CHO   586     105.428 211.028  42.290  1.00  0.00            
ATOM   3892  C1  CHO   586     104.928 211.778  45.990  1.00  0.00           C
ATOM   3893  C2  CHO   586     106.378 212.828  49.490  1.00  0.00           C
ATOM   3894  ROH CHO   587     177.528  97.528  42.140  1.00  0.00            
ATOM   3895  R1  CHO   587     176.928  94.778  42.340  1.00  0.00            
ATOM   3896  R2  CHO   587     178.778  92.878  43.140  1.00  0.00            
ATOM   3897  R3  CHO   587     176.828  92.278  44.990  1.00  0.00            
ATOM   3898  R4  CHO   587     178.528  89.878  44.840  1.00  0.00            
ATOM   3899  R5  CHO   587     176.378  89.928  44.590  1.00  0.00            
ATOM   3900  C1  CHO   587     176.628  87.528  47.540  1.00  0.00           C
ATOM   3901  C2  CHO   587     176.278  84.828  49.590  1.00  0.00           C
ATOM   3902  ROH CHO   588     168.528 152.578  36.540  1.00  0.00            
ATOM   3903  R1  CHO   588     167.478 150.728  38.390  1.00  0.00            
ATOM   3904  R2  CHO   588     167.928 150.978  41.090  1.00  0.00            
ATOM   3905  R3  CHO   588     165.228 150.828  41.190  1.00  0.00            
ATOM   3906  R4  CHO   588     166.078 150.628  43.990  1.00  0.00            
ATOM   3907  R5  CHO   588     164.778 149.228  42.940  1.00  0.00            
ATOM   3908  C1  CHO   588     162.428 150.278  45.790  1.00  0.00           C
ATOM   3909  C2  CHO   588     160.828 150.328  49.440  1.00  0.00           C
ATOM   3910  ROH CHO   589     143.878 102.578  38.490  1.00  0.00            
ATOM   3911  R1  CHO   589     144.628 103.028  35.790  1.00  0.00            
ATOM   3912  R2  CHO   589     146.078 101.228  34.340  1.00  0.00            
ATOM   3913  R3  CHO   589     143.978 101.428  32.590  1.00  0.00            
ATOM   3914  R4  CHO   589     146.378 101.328  30.890  1.00  0.00            
ATOM   3915  R5  CHO   589     144.828 102.828  30.840  1.00  0.00            
ATOM   3916  C1  CHO   589     144.628 101.578  27.240  1.00  0.00           C
ATOM   3917  C2  CHO   589     143.678 102.978  23.290  1.00  0.00           C
ATOM   3918  ROH CHO   590      15.978 129.428  31.740  1.00  0.00            
ATOM   3919  R1  CHO   590      17.028 129.678  34.340  1.00  0.00            
ATOM   3920  R2  CHO   590      15.428 129.678  36.590  1.00  0.00            
ATOM   3921  R3  CHO   590      17.128 127.728  37.390  1.00  0.00            
ATOM   3922  R4  CHO   590      15.778 128.578  39.840  1.00  0.00            
ATOM   3923  R5  CHO   590      17.928 128.428  39.490  1.00  0.00            
ATOM   3924  C1  CHO   590      17.578 126.028  42.440  1.00  0.00           C
ATOM   3925  C2  CHO   590      16.578 127.228  46.090  1.00  0.00           C
ATOM   3926  ROH CHO   591     217.428 191.728  56.490  1.00  0.00            
ATOM   3927  R1  CHO   591     215.328 191.878  54.540  1.00  0.00            
ATOM   3928  R2  CHO   591     214.578 194.278  53.440  1.00  0.00            
ATOM   3929  R3  CHO   591     215.028 193.028  51.140  1.00  0.00            
ATOM   3930  R4  CHO   591     212.928 194.978  50.490  1.00  0.00            
ATOM   3931  R5  CHO   591     212.878 192.828  50.090  1.00  0.00            
ATOM   3932  C1  CHO   591     212.478 194.128  46.540  1.00  0.00           C
ATOM   3933  C2  CHO   591     210.328 196.678  45.740  1.00  0.00           C
ATOM   3934  ROH CHO   592     217.328 174.628  27.690  1.00  0.00            
ATOM   3935  R1  CHO   592     219.378 173.178  28.890  1.00  0.00            
ATOM   3936  R2  CHO   592     221.878 172.878  27.740  1.00  0.00            
ATOM   3937  R3  CHO   592     222.778 173.878  30.140  1.00  0.00            
ATOM   3938  R4  CHO   592     225.028 172.328  29.090  1.00  0.00            
ATOM   3939  R5  CHO   592     224.078 172.128  31.040  1.00  0.00            
ATOM   3940  C1  CHO   592     227.678 172.928  32.090  1.00  0.00           C
ATOM   3941  C2  CHO   592     229.928 173.878  29.990  1.00  0.00           C
ATOM   3942  ROH CHO   593     212.428  38.178  21.990  1.00  0.00            
ATOM   3943  R1  CHO   593     211.028  36.178  23.390  1.00  0.00            
ATOM   3944  R2  CHO   593     209.428  34.328  22.090  1.00  0.00            
ATOM   3945  R3  CHO   593     211.028  32.528  23.440  1.00  0.00            
ATOM   3946  R4  CHO   593     208.878  30.878  22.290  1.00  0.00            
ATOM   3947  R5  CHO   593     209.478  30.978  24.390  1.00  0.00            
ATOM   3948  C1  CHO   593     210.028  27.228  23.640  1.00  0.00           C
ATOM   3949  C2  CHO   593     207.628  24.828  21.590  1.00  0.00           C
ATOM   3950  ROH CHO   594     141.028  78.928  15.590  1.00  0.00            
ATOM   3951  R1  CHO   594     140.628  79.578  18.340  1.00  0.00            
ATOM   3952  R2  CHO   594     142.228  78.578  20.340  1.00  0.00            
ATOM   3953  R3  CHO   594     142.578  81.178  20.940  1.00  0.00            
ATOM   3954  R4  CHO   594     143.528  79.778  23.340  1.00  0.00            
ATOM   3955  R5  CHO   594     142.028  81.378  23.290  1.00  0.00            
ATOM   3956  C1  CHO   594     144.628  82.928  25.640  1.00  0.00           C
ATOM   3957  C2  CHO   594     143.678  86.078  26.990  1.00  0.00           C
ATOM   3958  ROH CHO   595     158.078  26.578  35.290  1.00  0.00            
ATOM   3959  R1  CHO   595     156.578  26.678  37.690  1.00  0.00            
ATOM   3960  R2  CHO   595     155.428  24.478  38.840  1.00  0.00            
ATOM   3961  R3  CHO   595     156.828  25.228  40.990  1.00  0.00            
ATOM   3962  R4  CHO   595     154.678  23.528  42.040  1.00  0.00            
ATOM   3963  R5  CHO   595     155.178  25.578  42.690  1.00  0.00            
ATOM   3964  C1  CHO   595     155.578  23.728  45.990  1.00  0.00           C
ATOM   3965  C2  CHO   595     153.478  23.328  49.440  1.00  0.00           C
ATOM   3966  ROH CHO   596     142.428  11.028  19.490  1.00  0.00            
ATOM   3967  R1  CHO   596     141.928  11.328  22.240  1.00  0.00            
ATOM   3968  R2  CHO   596     143.278   9.828  24.190  1.00  0.00            
ATOM   3969  R3  CHO   596     143.928  12.278  25.190  1.00  0.00            
ATOM   3970  R4  CHO   596     143.528  10.628  27.540  1.00  0.00            
ATOM   3971  R5  CHO   596     142.528  12.528  27.140  1.00  0.00            
ATOM   3972  C1  CHO   596     144.228  13.328  30.440  1.00  0.00           C
ATOM   3973  C2  CHO   596     143.628  17.528  30.990  1.00  0.00           C
ATOM   3974  ROH CHO   597      73.278 188.928  38.890  1.00  0.00            
ATOM   3975  R1  CHO   597      73.678 188.228  41.590  1.00  0.00            
ATOM   3976  R2  CHO   597      76.028 187.128  42.490  1.00  0.00            
ATOM   3977  R3  CHO   597      75.928 189.178  44.290  1.00  0.00            
ATOM   3978  R4  CHO   597      77.578 187.178  45.590  1.00  0.00            
ATOM   3979  R5  CHO   597      75.828 188.128  46.440  1.00  0.00            
ATOM   3980  C1  CHO   597      78.428 189.178  49.040  1.00  0.00           C
ATOM   3981  C2  CHO   597      79.928 189.428  52.190  1.00  0.00           C
ATOM   3982  ROH CHO   598     170.078 178.778  48.490  1.00  0.00            
ATOM   3983  R1  CHO   598     171.328 178.528  45.940  1.00  0.00            
ATOM   3984  R2  CHO   598     169.928 178.778  43.590  1.00  0.00            
ATOM   3985  R3  CHO   598     171.828 180.628  43.040  1.00  0.00            
ATOM   3986  R4  CHO   598     171.478 179.178  40.490  1.00  0.00            
ATOM   3987  R5  CHO   598     173.378 179.528  41.540  1.00  0.00            
ATOM   3988  C1  CHO   598     174.178 181.178  38.190  1.00  0.00           C
ATOM   3989  C2  CHO   598     177.878 183.378  36.390  1.00  0.00           C
ATOM   3990  ROH CHO   599      24.178 188.678  27.340  1.00  0.00            
ATOM   3991  R1  CHO   599      22.528 189.028  29.590  1.00  0.00            
ATOM   3992  R2  CHO   599      20.028 190.178  29.490  1.00  0.00            
ATOM   3993  R3  CHO   599      19.278 187.878  30.740  1.00  0.00            
ATOM   3994  R4  CHO   599      16.928 189.628  30.890  1.00  0.00            
ATOM   3995  R5  CHO   599      17.928 188.628  32.590  1.00  0.00            
ATOM   3996  C1  CHO   599      14.428 187.128  32.890  1.00  0.00           C
ATOM   3997  C2  CHO   599      10.478 184.978  30.640  1.00  0.00           C
ATOM   3998  ROH CHO   600      65.028 215.978  48.690  1.00  0.00            
ATOM   3999  R1  CHO   600      66.328 214.878  46.440  1.00  0.00            
ATOM   4000  R2  CHO   600      65.228 212.828  44.940  1.00  0.00            
ATOM   4001  R3  CHO   600      65.628 214.578  42.890  1.00  0.00            
ATOM   4002  R4  CHO   600      65.428 211.928  41.590  1.00  0.00            
ATOM   4003  R5  CHO   600      67.078 213.378  41.340  1.00  0.00            
ATOM   4004  C1  CHO   600      65.928 213.028  37.740  1.00  0.00           C
ATOM   4005  C2  CHO   600      65.028 210.028  36.540  1.00  0.00           C
ATOM   4006  ROH CHO   601     178.278  23.478  49.040  1.00  0.00            
ATOM   4007  R1  CHO   601     177.228  22.678  46.540  1.00  0.00            
ATOM   4008  R2  CHO   601     178.278  23.528  44.140  1.00  0.00            
ATOM   4009  R3  CHO   601     178.428  20.878  43.590  1.00  0.00            
ATOM   4010  R4  CHO   601     179.128  22.178  41.040  1.00  0.00            
ATOM   4011  R5  CHO   601     177.578  20.678  41.340  1.00  0.00            
ATOM   4012  C1  CHO   601     179.778  18.878  38.790  1.00  0.00           C
ATOM   4013  C2  CHO   601     178.678  20.028  35.390  1.00  0.00           C
ATOM   4014  ROH CHO   602     126.228 220.328  50.040  1.00  0.00            
ATOM   4015  R1  CHO   602     124.978 217.828  49.590  1.00  0.00            
ATOM   4016  R2  CHO   602     123.978 216.278  51.640  1.00  0.00            
ATOM   4017  R3  CHO   602     121.678 216.378  50.190  1.00  0.00            
ATOM   4018  R4  CHO   602     121.328 214.078  51.990  1.00  0.00            
ATOM   4019  R5  CHO   602     121.078 214.128  49.790  1.00  0.00            
ATOM   4020  C1  CHO   602     117.578 212.978  50.840  1.00  0.00           C
ATOM   4021  C2  CHO   602     117.228 211.078  53.940  1.00  0.00           C
ATOM   4022  ROH CHO   603     145.078  20.828  15.090  1.00  0.00            
ATOM   4023  R1  CHO   603     144.928  20.478  17.890  1.00  0.00            
ATOM   4024  R2  CHO   603     147.178  20.278  19.490  1.00  0.00            
ATOM   4025  R3  CHO   603     146.028  22.328  20.840  1.00  0.00            
ATOM   4026  R4  CHO   603     147.278  20.678  22.890  1.00  0.00            
ATOM   4027  R5  CHO   603     145.178  21.328  22.840  1.00  0.00            
ATOM   4028  C1  CHO   603     146.228  22.828  26.190  1.00  0.00           C
ATOM   4029  C2  CHO   603     145.578  25.278  29.440  1.00  0.00           C
ATOM   4030  ROH CHO   604      37.778 212.078  39.590  1.00  0.00            
ATOM   4031  R1  CHO   604      38.628 213.878  41.590  1.00  0.00            
ATOM   4032  R2  CHO   604      36.878 215.578  42.890  1.00  0.00            
ATOM   4033  R3  CHO   604      37.928 214.428  45.140  1.00  0.00            
ATOM   4034  R4  CHO   604      36.678 216.878  46.090  1.00  0.00            
ATOM   4035  R5  CHO   604      38.728 216.278  46.440  1.00  0.00            
ATOM   4036  C1  CHO   604      37.578 216.528  50.040  1.00  0.00           C
ATOM   4037  C2  CHO   604      38.328 216.178  54.290  1.00  0.00           C
ATOM   4038  ROH CHO   605     147.628  83.078  34.490  1.00  0.00            
ATOM   4039  R1  CHO   605     148.428  82.178  37.040  1.00  0.00            
ATOM   4040  R2  CHO   605     151.078  81.578  37.640  1.00  0.00            
ATOM   4041  R3  CHO   605     150.628  83.328  39.690  1.00  0.00            
ATOM   4042  R4  CHO   605     153.378  82.378  40.090  1.00  0.00            
ATOM   4043  R5  CHO   605     151.778  82.328  41.540  1.00  0.00            
ATOM   4044  C1  CHO   605     154.328  84.478  43.440  1.00  0.00           C
ATOM   4045  C2  CHO   605     156.478  84.528  46.490  1.00  0.00           C
ATOM   4046  ROH CHO   606      91.928  96.128  51.090  1.00  0.00            
ATOM   4047  R1  CHO   606      91.478  95.578  48.340  1.00  0.00            
ATOM   4048  R2  CHO   606      93.428  95.928  46.390  1.00  0.00            
ATOM   4049  R3  CHO   606      92.928  93.328  45.840  1.00  0.00            
ATOM   4050  R4  CHO   606      93.828  94.478  43.290  1.00  0.00            
ATOM   4051  R5  CHO   606      91.978  93.378  43.640  1.00  0.00            
ATOM   4052  C1  CHO   606      93.578  91.178  40.940  1.00  0.00           C
ATOM   4053  C2  CHO   606      93.278  90.578  37.190  1.00  0.00           C
ATOM   4054  ROH CHO   607      71.278 154.628  32.140  1.00  0.00            
ATOM   4055  R1  CHO   607      73.428 153.428  33.590  1.00  0.00            
ATOM   4056  R2  CHO   607      75.878 154.628  33.840  1.00  0.00            
ATOM   4057  R3  CHO   607      75.428 154.228  36.490  1.00  0.00            
ATOM   4058  R4  CHO   607      78.228 155.078  36.340  1.00  0.00            
ATOM   4059  R5  CHO   607      77.478 153.278  37.290  1.00  0.00            
ATOM   4060  C1  CHO   607      79.178 154.928  40.290  1.00  0.00           C
ATOM   4061  C2  CHO   607      80.578 152.928  44.240  1.00  0.00           C
ATOM   4062  ROH CHO   608      95.878  28.778  47.340  1.00  0.00            
ATOM   4063  R1  CHO   608      94.928  28.078  44.790  1.00  0.00            
ATOM   4064  R2  CHO   608      93.178  29.628  43.340  1.00  0.00            
ATOM   4065  R3  CHO   608      95.078  29.428  41.440  1.00  0.00            
ATOM   4066  R4  CHO   608      92.878  30.828  40.090  1.00  0.00            
ATOM   4067  R5  CHO   608      93.878  29.028  39.390  1.00  0.00            
ATOM   4068  C1  CHO   608      94.478  31.328  36.440  1.00  0.00           C
ATOM   4069  C2  CHO   608      93.328  31.328  32.290  1.00  0.00           C
ATOM   4070  ROH CHO   609      22.778 151.078  44.290  1.00  0.00            
ATOM   4071  R1  CHO   609      22.928 151.628  41.490  1.00  0.00            
ATOM   4072  R2  CHO   609      25.328 152.278  40.240  1.00  0.00            
ATOM   4073  R3  CHO   609      24.678 150.228  38.640  1.00  0.00            
ATOM   4074  R4  CHO   609      25.828 152.178  36.840  1.00  0.00            
ATOM   4075  R5  CHO   609      23.878 151.278  36.640  1.00  0.00            
ATOM   4076  C1  CHO   609      25.478 150.228  33.340  1.00  0.00           C
ATOM   4077  C2  CHO   609      26.228 148.928  30.790  1.00  0.00           C
ATOM   4078  ROH CHO   610      90.478 117.428  54.390  1.00  0.00            
ATOM   4079  R1  CHO   610      91.028 116.978  51.690  1.00  0.00            
ATOM   4080  R2  CHO   610      90.278 118.778  49.690  1.00  0.00            
ATOM   4081  R3  CHO   610      92.928 118.628  49.040  1.00  0.00            
ATOM   4082  R4  CHO   610      91.628 119.628  46.590  1.00  0.00            
ATOM   4083  R5  CHO   610      92.928 117.878  46.740  1.00  0.00            
ATOM   4084  C1  CHO   610      94.828 119.978  44.190  1.00  0.00           C
ATOM   4085  C2  CHO   610      94.278 119.528  39.590  1.00  0.00           C
ATOM   4086  ROH CHO   611     108.128  20.578  22.790  1.00  0.00            
ATOM   4087  R1  CHO   611     108.028  20.328  25.640  1.00  0.00            
ATOM   4088  R2  CHO   611     106.678  18.278  26.890  1.00  0.00            
ATOM   4089  R3  CHO   611     109.028  17.878  28.090  1.00  0.00            
ATOM   4090  R4  CHO   611     107.078  16.828  29.990  1.00  0.00            
ATOM   4091  R5  CHO   611     108.628  18.278  30.440  1.00  0.00            
ATOM   4092  C1  CHO   611     109.528  15.578  32.940  1.00  0.00           C
ATOM   4093  C2  CHO   611     108.378  12.778  35.490  1.00  0.00           C
ATOM   4094  ROH CHO   612      29.678  66.128  45.190  1.00  0.00            
ATOM   4095  R1  CHO   612      28.328  65.978  42.740  1.00  0.00            
ATOM   4096  R2  CHO   612      29.528  66.528  40.290  1.00  0.00            
ATOM   4097  R3  CHO   612      28.628  64.028  39.690  1.00  0.00            
ATOM   4098  R4  CHO   612      30.028  64.928  37.290  1.00  0.00            
ATOM   4099  R5  CHO   612      27.978  64.178  37.390  1.00  0.00            
ATOM   4100  C1  CHO   612      29.478  61.728  34.890  1.00  0.00           C
ATOM   4101  C2  CHO   612      28.228  58.678  32.440  1.00  0.00           C
ATOM   4102  ROH CHO   613      42.628  61.728  16.290  1.00  0.00            
ATOM   4103  R1  CHO   613      41.978  64.278  17.190  1.00  0.00            
ATOM   4104  R2  CHO   613      41.378  66.378  15.490  1.00  0.00            
ATOM   4105  R3  CHO   613      39.128  66.528  16.940  1.00  0.00            
ATOM   4106  R4  CHO   613      39.678  69.278  16.140  1.00  0.00            
ATOM   4107  R5  CHO   613      39.328  68.578  18.190  1.00  0.00            
ATOM   4108  C1  CHO   613      36.528  71.128  17.890  1.00  0.00           C
ATOM   4109  C2  CHO   613      33.228  71.778  16.440  1.00  0.00           C
ATOM   4110  ROH CHO   614      24.278  92.178  31.140  1.00  0.00            
ATOM   4111  R1  CHO   614      23.628  94.028  33.240  1.00  0.00            
ATOM   4112  R2  CHO   614      25.378  94.528  35.340  1.00  0.00            
ATOM   4113  R3  CHO   614      25.028  97.128  34.540  1.00  0.00            
ATOM   4114  R4  CHO   614      26.728  97.278  36.940  1.00  0.00            
ATOM   4115  R5  CHO   614      24.828  98.328  36.590  1.00  0.00            
ATOM   4116  C1  CHO   614      27.128 101.328  37.140  1.00  0.00           C
ATOM   4117  C2  CHO   614      29.978 103.678  40.390  1.00  0.00           C
ATOM   4118  ROH CHO   615     106.428 180.578  42.790  1.00  0.00            
ATOM   4119  R1  CHO   615     107.978 178.278  43.390  1.00  0.00            
ATOM   4120  R2  CHO   615     107.228 175.778  42.590  1.00  0.00            
ATOM   4121  R3  CHO   615     109.728 175.728  41.540  1.00  0.00            
ATOM   4122  R4  CHO   615     109.228 172.928  42.390  1.00  0.00            
ATOM   4123  R5  CHO   615     110.928 174.178  42.940  1.00  0.00            
ATOM   4124  C1  CHO   615     112.728 171.278  41.240  1.00  0.00           C
ATOM   4125  C2  CHO   615     116.028 170.728  39.840  1.00  0.00           C
ATOM   4126  ROH CHO   616     149.078  52.578  15.290  1.00  0.00            
ATOM   4127  R1  CHO   616     149.378  52.178  18.040  1.00  0.00            
ATOM   4128  R2  CHO   616     150.328  49.828  19.140  1.00  0.00            
ATOM   4129  R3  CHO   616     152.128  51.478  20.340  1.00  0.00            
ATOM   4130  R4  CHO   616     150.428  50.528  22.540  1.00  0.00            
ATOM   4131  R5  CHO   616     150.878  52.628  22.040  1.00  0.00            
ATOM   4132  C1  CHO   616     152.178  52.478  25.640  1.00  0.00           C
ATOM   4133  C2  CHO   616     151.128  53.178  28.890  1.00  0.00           C
ATOM   4134  ROH CHO   617     110.728   3.828  36.790  1.00  0.00            
ATOM   4135  R1  CHO   617     110.078   3.578  39.540  1.00  0.00            
ATOM   4136  R2  CHO   617     111.178   5.228  41.490  1.00  0.00            
ATOM   4137  R3  CHO   617     108.578   5.728  42.090  1.00  0.00            
ATOM   4138  R4  CHO   617     109.878   5.328  44.690  1.00  0.00            
ATOM   4139  R5  CHO   617     108.128   4.278  43.940  1.00  0.00            
ATOM   4140  C1  CHO   617     106.678   5.828  47.090  1.00  0.00           C
ATOM   4141  C2  CHO   617     105.978   4.878  50.290  1.00  0.00           C
ATOM   4142  ROH CHO   618     180.978  40.978  33.690  1.00  0.00            
ATOM   4143  R1  CHO   618     181.378  40.278  36.390  1.00  0.00            
ATOM   4144  R2  CHO   618     183.828  40.528  37.690  1.00  0.00            
ATOM   4145  R3  CHO   618     182.378  42.028  39.440  1.00  0.00            
ATOM   4146  R4  CHO   618     184.978  41.728  40.690  1.00  0.00            
ATOM   4147  R5  CHO   618     183.078  41.228  41.590  1.00  0.00            
ATOM   4148  C1  CHO   618     184.278  43.778  44.140  1.00  0.00           C
ATOM   4149  C2  CHO   618     183.328  42.878  47.340  1.00  0.00           C
ATOM   4150  ROH CHO   619     107.428  40.528  27.690  1.00  0.00            
ATOM   4151  R1  CHO   619     107.678  38.428  25.790  1.00  0.00            
ATOM   4152  R2  CHO   619     106.178  38.428  23.440  1.00  0.00            
ATOM   4153  R3  CHO   619     108.678  38.178  22.290  1.00  0.00            
ATOM   4154  R4  CHO   619     106.828  36.778  20.490  1.00  0.00            
ATOM   4155  R5  CHO   619     108.678  35.978  21.390  1.00  0.00            
ATOM   4156  C1  CHO   619     109.528  35.578  17.690  1.00  0.00           C
ATOM   4157  C2  CHO   619     110.478  37.428  14.340  1.00  0.00           C
ATOM   4158  ROH CHO   620     108.628  66.678  31.590  1.00  0.00            
ATOM   4159  R1  CHO   620     109.028  66.728  34.390  1.00  0.00            
ATOM   4160  R2  CHO   620     106.978  66.978  36.190  1.00  0.00            
ATOM   4161  R3  CHO   620     107.978  64.678  37.240  1.00  0.00            
ATOM   4162  R4  CHO   620     106.428  65.828  39.390  1.00  0.00            
ATOM   4163  R5  CHO   620     108.478  65.228  39.490  1.00  0.00            
ATOM   4164  C1  CHO   620     107.078  63.028  42.240  1.00  0.00           C
ATOM   4165  C2  CHO   620     105.128  64.928  45.190  1.00  0.00           C
ATOM   4166  ROH CHO   621     155.028 218.478  11.840  1.00  0.00            
ATOM   4167  R1  CHO   621     154.478 216.878  14.140  1.00  0.00            
ATOM   4168  R2  CHO   621     152.228 217.178  15.690  1.00  0.00            
ATOM   4169  R3  CHO   621     151.878 214.528  15.140  1.00  0.00            
ATOM   4170  R4  CHO   621     150.178 215.078  17.490  1.00  0.00            
ATOM   4171  R5  CHO   621     151.728 213.528  17.340  1.00  0.00            
ATOM   4172  C1  CHO   621     148.678 211.328  18.090  1.00  0.00           C
ATOM   4173  C2  CHO   621     146.478 208.578  15.890  1.00  0.00           C
ATOM   4174  ROH CHO   622     199.678   4.978  42.390  1.00  0.00            
ATOM   4175  R1  CHO   622     198.578   3.278  44.390  1.00  0.00            
ATOM   4176  R2  CHO   622     199.878   1.078  45.340  1.00  0.00            
ATOM   4177  R3  CHO   622     199.478   2.278  47.740  1.00  0.00            
ATOM   4178  R4  CHO   622     200.528  -0.422  48.390  1.00  0.00            
ATOM   4179  R5  CHO   622     198.728   0.478  49.140  1.00  0.00            
ATOM   4180  C1  CHO   622     200.528  -0.172  52.440  1.00  0.00           C
ATOM   4181  C2  CHO   622     199.178  -1.922  55.640  1.00  0.00           C
ATOM   4182  ROH CHO   623      94.578  90.978  32.390  1.00  0.00            
ATOM   4183  R1  CHO   623      93.328  89.278  30.540  1.00  0.00            
ATOM   4184  R2  CHO   623      91.428  90.178  28.740  1.00  0.00            
ATOM   4185  R3  CHO   623      93.078  89.078  26.890  1.00  0.00            
ATOM   4186  R4  CHO   623      90.828  90.178  25.340  1.00  0.00            
ATOM   4187  R5  CHO   623      91.578  88.128  25.290  1.00  0.00            
ATOM   4188  C1  CHO   623      92.078  89.128  21.640  1.00  0.00           C
ATOM   4189  C2  CHO   623      89.578  90.128  19.590  1.00  0.00           C
ATOM   4190  ROH CHO   624     151.528 190.178  19.140  1.00  0.00            
ATOM   4191  R1  CHO   624     150.928 187.428  18.740  1.00  0.00            
ATOM   4192  R2  CHO   624     151.228 186.178  16.290  1.00  0.00            
ATOM   4193  R3  CHO   624     152.828 184.478  17.640  1.00  0.00            
ATOM   4194  R4  CHO   624     151.978 182.978  15.290  1.00  0.00            
ATOM   4195  R5  CHO   624     151.778 182.328  17.390  1.00  0.00            
ATOM   4196  C1  CHO   624     153.878 179.478  15.990  1.00  0.00           C
ATOM   4197  C2  CHO   624     154.928 179.728  12.140  1.00  0.00           C
ATOM   4198  ROH CHO   625      13.578 104.078  39.940  1.00  0.00            
ATOM   4199  R1  CHO   625      13.078 102.428  42.190  1.00  0.00            
ATOM   4200  R2  CHO   625      13.278 103.328  44.790  1.00  0.00            
ATOM   4201  R3  CHO   625      10.728 102.428  44.990  1.00  0.00            
ATOM   4202  R4  CHO   625      11.478 103.128  47.740  1.00  0.00            
ATOM   4203  R5  CHO   625      10.728 101.178  47.040  1.00  0.00            
ATOM   4204  C1  CHO   625       8.078 102.128  49.640  1.00  0.00           C
ATOM   4205  C2  CHO   625       9.828  99.878  52.940  1.00  0.00           C
ATOM   4206  ROH CHO   626      90.078 184.978  37.940  1.00  0.00            
ATOM   4207  R1  CHO   626      91.728 183.078  36.590  1.00  0.00            
ATOM   4208  R2  CHO   626      90.728 181.178  34.890  1.00  0.00            
ATOM   4209  R3  CHO   626      92.528 182.228  33.140  1.00  0.00            
ATOM   4210  R4  CHO   626      91.728 179.678  31.940  1.00  0.00            
ATOM   4211  R5  CHO   626      93.778 180.328  32.390  1.00  0.00            
ATOM   4212  C1  CHO   626      94.028 179.778  28.640  1.00  0.00           C
ATOM   4213  C2  CHO   626      93.678 179.478  25.340  1.00  0.00           C
ATOM   4214  ROH CHO   627     229.078  26.078  17.840  1.00  0.00            
ATOM   4215  R1  CHO   627     228.528  27.278  20.390  1.00  0.00            
ATOM   4216  R2  CHO   627     229.578  29.678  21.190  1.00  0.00            
ATOM   4217  R3  CHO   627     226.978  30.328  21.590  1.00  0.00            
ATOM   4218  R4  CHO   627     228.528  32.078  23.390  1.00  0.00            
ATOM   4219  R5  CHO   627     226.878  30.778  23.940  1.00  0.00            
ATOM   4220  C1  CHO   627     225.428  34.128  25.040  1.00  0.00           C
ATOM   4221  C2  CHO   627     222.828  35.578  23.390  1.00  0.00           C
ATOM   4222  ROH CHO   628      41.128  39.028  49.740  1.00  0.00            
ATOM   4223  R1  CHO   628      41.228  41.128  47.890  1.00  0.00            
ATOM   4224  R2  CHO   628      42.978  41.128  45.740  1.00  0.00            
ATOM   4225  R3  CHO   628      40.728  41.528  44.290  1.00  0.00            
ATOM   4226  R4  CHO   628      42.878  42.428  42.540  1.00  0.00            
ATOM   4227  R5  CHO   628      41.078  43.528  43.090  1.00  0.00            
ATOM   4228  C1  CHO   628      40.678  43.478  39.290  1.00  0.00           C
ATOM   4229  C2  CHO   628      40.878  44.478  35.340  1.00  0.00           C
ATOM   4230  ROH CHO   629      93.778 149.678  28.590  1.00  0.00            
ATOM   4231  R1  CHO   629      91.878 148.978  30.490  1.00  0.00            
ATOM   4232  R2  CHO   629      92.528 148.428  33.140  1.00  0.00            
ATOM   4233  R3  CHO   629      90.628 150.278  33.640  1.00  0.00            
ATOM   4234  R4  CHO   629      90.628 148.578  36.040  1.00  0.00            
ATOM   4235  R5  CHO   629      88.928 149.078  34.840  1.00  0.00            
ATOM   4236  C1  CHO   629      87.778 150.428  38.240  1.00  0.00           C
ATOM   4237  C2  CHO   629      84.578 149.728  40.740  1.00  0.00           C
ATOM   4238  ROH CHO   630     224.428 147.828  43.340  1.00  0.00            
ATOM   4239  R1  CHO   630     224.028 146.728  40.790  1.00  0.00            
ATOM   4240  R2  CHO   630     221.828 147.378  39.190  1.00  0.00            
ATOM   4241  R3  CHO   630     223.778 147.978  37.390  1.00  0.00            
ATOM   4242  R4  CHO   630     221.278 147.778  35.840  1.00  0.00            
ATOM   4243  R5  CHO   630     223.128 146.678  35.440  1.00  0.00            
ATOM   4244  C1  CHO   630     222.778 148.528  32.140  1.00  0.00           C
ATOM   4245  C2  CHO   630     222.028 150.228  28.790  1.00  0.00           C
ATOM   4246  ROH CHO   631     218.428 203.028  29.090  1.00  0.00            
ATOM   4247  R1  CHO   631     219.028 205.178  30.840  1.00  0.00            
ATOM   4248  R2  CHO   631     217.328 207.278  31.240  1.00  0.00            
ATOM   4249  R3  CHO   631     217.628 206.578  33.840  1.00  0.00            
ATOM   4250  R4  CHO   631     217.678 209.528  33.840  1.00  0.00            
ATOM   4251  R5  CHO   631     219.178 208.178  34.740  1.00  0.00            
ATOM   4252  C1  CHO   631     218.228 210.178  37.840  1.00  0.00           C
ATOM   4253  C2  CHO   631     218.278 213.328  38.590  1.00  0.00           C
ATOM   4254  ROH CHO   632      76.678  65.478  26.640  1.00  0.00            
ATOM   4255  R1  CHO   632      76.528  65.628  23.790  1.00  0.00            
ATOM   4256  R2  CHO   632      77.328  67.878  22.390  1.00  0.00            
ATOM   4257  R3  CHO   632      78.928  66.128  21.090  1.00  0.00            
ATOM   4258  R4  CHO   632      78.078  68.028  19.040  1.00  0.00            
ATOM   4259  R5  CHO   632      77.878  65.878  18.940  1.00  0.00            
ATOM   4260  C1  CHO   632      79.978  66.478  15.840  1.00  0.00           C
ATOM   4261  C2  CHO   632      79.978  69.878  12.940  1.00  0.00           C
ATOM   4262  ROH CHO   633     167.528 194.428  38.490  1.00  0.00            
ATOM   4263  R1  CHO   633     167.978 196.028  40.790  1.00  0.00            
ATOM   4264  R2  CHO   633     167.328 195.228  43.340  1.00  0.00            
ATOM   4265  R3  CHO   633     169.978 195.828  43.840  1.00  0.00            
ATOM   4266  R4  CHO   633     168.578 196.478  46.340  1.00  0.00            
ATOM   4267  R5  CHO   633     169.878 197.778  45.190  1.00  0.00            
ATOM   4268  C1  CHO   633     171.728 197.778  48.490  1.00  0.00           C
ATOM   4269  C2  CHO   633     172.578 196.828  52.440  1.00  0.00           C
ATOM   4270  ROH CHO   634     226.478 121.828  25.390  1.00  0.00            
ATOM   4271  R1  CHO   634     225.278 122.228  27.890  1.00  0.00            
ATOM   4272  R2  CHO   634     224.028 120.228  29.290  1.00  0.00            
ATOM   4273  R3  CHO   634     225.728 120.978  31.290  1.00  0.00            
ATOM   4274  R4  CHO   634     223.328 119.978  32.690  1.00  0.00            
ATOM   4275  R5  CHO   634     224.278 121.928  32.940  1.00  0.00            
ATOM   4276  C1  CHO   634     224.528 120.578  36.490  1.00  0.00           C
ATOM   4277  C2  CHO   634     225.528 120.428  40.140  1.00  0.00           C
ATOM   4278  ROH CHO   635     211.628 188.878  31.640  1.00  0.00            
ATOM   4279  R1  CHO   635     211.228 189.878  34.290  1.00  0.00            
ATOM   4280  R2  CHO   635     208.878 189.428  35.690  1.00  0.00            
ATOM   4281  R3  CHO   635     210.578 188.428  37.590  1.00  0.00            
ATOM   4282  R4  CHO   635     207.978 188.528  38.890  1.00  0.00            
ATOM   4283  R5  CHO   635     209.828 189.428  39.640  1.00  0.00            
ATOM   4284  C1  CHO   635     209.028 187.078  42.540  1.00  0.00           C
ATOM   4285  C2  CHO   635     208.428 183.828  44.340  1.00  0.00           C
ATOM   4286  ROH CHO   636     181.978 193.828  37.940  1.00  0.00            
ATOM   4287  R1  CHO   636     184.028 192.478  36.540  1.00  0.00            
ATOM   4288  R2  CHO   636     183.728 191.478  33.990  1.00  0.00            
ATOM   4289  R3  CHO   636     185.928 193.028  33.440  1.00  0.00            
ATOM   4290  R4  CHO   636     185.728 191.128  31.240  1.00  0.00            
ATOM   4291  R5  CHO   636     187.478 191.478  32.490  1.00  0.00            
ATOM   4292  C1  CHO   636     188.978 192.378  29.140  1.00  0.00           C
ATOM   4293  C2  CHO   636     189.928 192.228  25.940  1.00  0.00           C
ATOM   4294  ROH CHO   637     111.878  25.478  36.490  1.00  0.00            
ATOM   4295  R1  CHO   637     112.428  26.278  39.140  1.00  0.00            
ATOM   4296  R2  CHO   637     112.278  28.928  39.940  1.00  0.00            
ATOM   4297  R3  CHO   637     110.628  27.928  41.840  1.00  0.00            
ATOM   4298  R4  CHO   637     110.678  30.828  42.340  1.00  0.00            
ATOM   4299  R5  CHO   637     111.078  29.228  43.790  1.00  0.00            
ATOM   4300  C1  CHO   637     108.178  30.978  45.540  1.00  0.00           C
ATOM   4301  C2  CHO   637     107.478  33.378  48.290  1.00  0.00           C
ATOM   4302  ROH CHO   638     131.328  40.478  47.140  1.00  0.00            
ATOM   4303  R1  CHO   638     131.578  40.878  44.390  1.00  0.00            
ATOM   4304  R2  CHO   638     133.878  41.928  43.240  1.00  0.00            
ATOM   4305  R3  CHO   638     133.778  39.678  41.740  1.00  0.00            
ATOM   4306  R4  CHO   638     135.378  41.578  40.140  1.00  0.00            
ATOM   4307  R5  CHO   638     133.578  40.478  39.490  1.00  0.00            
ATOM   4308  C1  CHO   638     136.128  39.228  36.890  1.00  0.00           C
ATOM   4309  C2  CHO   638     136.428  40.328  33.640  1.00  0.00           C
ATOM   4310  ROH CHO   639       8.678 130.478  28.540  1.00  0.00            
ATOM   4311  R1  CHO   639       7.778 131.228  31.140  1.00  0.00            
ATOM   4312  R2  CHO   639       5.328 130.378  32.140  1.00  0.00            
ATOM   4313  R3  CHO   639       6.828 129.478  34.190  1.00  0.00            
ATOM   4314  R4  CHO   639       4.128 129.878  35.340  1.00  0.00            
ATOM   4315  R5  CHO   639       5.978 130.678  36.090  1.00  0.00            
ATOM   4316  C1  CHO   639       4.828 128.678  39.140  1.00  0.00           C
ATOM   4317  C2  CHO   639       1.678 130.878  40.390  1.00  0.00           C
ATOM   4318  ROH CHO   640     196.228 183.878  55.240  1.00  0.00            
ATOM   4319  R1  CHO   640     194.578 185.228  53.390  1.00  0.00            
ATOM   4320  R2  CHO   640     194.878 187.878  52.690  1.00  0.00            
ATOM   4321  R3  CHO   640     194.928 186.828  50.190  1.00  0.00            
ATOM   4322  R4  CHO   640     194.678 189.728  49.840  1.00  0.00            
ATOM   4323  R5  CHO   640     193.378 188.228  48.940  1.00  0.00            
ATOM   4324  C1  CHO   640     194.628 189.928  45.790  1.00  0.00           C
ATOM   4325  C2  CHO   640     197.578 190.628  43.840  1.00  0.00           C
ATOM   4326  ROH CHO   641      92.928 200.278  34.840  1.00  0.00            
ATOM   4327  R1  CHO   641      94.828 198.378  33.990  1.00  0.00            
ATOM   4328  R2  CHO   641      94.128 195.728  33.490  1.00  0.00            
ATOM   4329  R3  CHO   641      95.278 196.228  31.090  1.00  0.00            
ATOM   4330  R4  CHO   641      94.628 193.378  30.990  1.00  0.00            
ATOM   4331  R5  CHO   641      96.578 194.278  30.590  1.00  0.00            
ATOM   4332  C1  CHO   641      96.028 192.478  27.290  1.00  0.00           C
ATOM   4333  C2  CHO   641      96.028 188.978  25.390  1.00  0.00           C
ATOM   4334  ROH CHO   642      87.028 205.928  48.940  1.00  0.00            
ATOM   4335  R1  CHO   642      86.028 205.728  46.290  1.00  0.00            
ATOM   4336  R2  CHO   642      84.378 207.628  45.140  1.00  0.00            
ATOM   4337  R3  CHO   642      86.278 207.628  43.190  1.00  0.00            
ATOM   4338  R4  CHO   642      84.028 209.078  42.040  1.00  0.00            
ATOM   4339  R5  CHO   642      85.078 207.328  41.190  1.00  0.00            
ATOM   4340  C1  CHO   642      85.628 209.928  38.390  1.00  0.00           C
ATOM   4341  C2  CHO   642      85.428 209.278  35.140  1.00  0.00           C
ATOM   4342  ROH CHO   643     145.378   7.978  37.290  1.00  0.00            
ATOM   4343  R1  CHO   643     145.728   9.378  39.740  1.00  0.00            
ATOM   4344  R2  CHO   643     145.178  12.078  39.990  1.00  0.00            
ATOM   4345  R3  CHO   643     143.578  11.228  41.990  1.00  0.00            
ATOM   4346  R4  CHO   643     144.628  13.778  42.940  1.00  0.00            
ATOM   4347  R5  CHO   643     144.678  11.878  43.990  1.00  0.00            
ATOM   4348  C1  CHO   643     142.778  14.028  46.540  1.00  0.00           C
ATOM   4349  C2  CHO   643     141.278  16.578  48.540  1.00  0.00           C
ATOM   4350  ROH CHO   644      74.528 100.378  36.140  1.00  0.00            
ATOM   4351  R1  CHO   644      74.928 101.628  33.640  1.00  0.00            
ATOM   4352  R2  CHO   644      76.078 100.328  31.490  1.00  0.00            
ATOM   4353  R3  CHO   644      73.828 101.178  30.240  1.00  0.00            
ATOM   4354  R4  CHO   644      75.878 101.028  28.140  1.00  0.00            
ATOM   4355  R5  CHO   644      74.578 102.728  28.590  1.00  0.00            
ATOM   4356  C1  CHO   644      73.628 102.178  24.940  1.00  0.00           C
ATOM   4357  C2  CHO   644      75.578 103.978  23.140  1.00  0.00           C
ATOM   4358  ROH CHO   645       1.278  13.028  20.140  1.00  0.00            
ATOM   4359  R1  CHO   645       0.078  13.278  22.690  1.00  0.00            
ATOM   4360  R2  CHO   645       1.578  13.228  24.990  1.00  0.00            
ATOM   4361  R3  CHO   645       0.278  15.578  25.440  1.00  0.00            
ATOM   4362  R4  CHO   645       1.478  14.878  28.040  1.00  0.00            
ATOM   4363  R5  CHO   645      -0.622  15.378  27.690  1.00  0.00            
ATOM   4364  C1  CHO   645       0.178  18.078  30.240  1.00  0.00           C
ATOM   4365  C2  CHO   645       0.978  20.778  33.990  1.00  0.00           C
ATOM   4366  ROH CHO   646      41.528 187.078  58.440  1.00  0.00            
ATOM   4367  R1  CHO   646      43.028 186.178  56.240  1.00  0.00            
ATOM   4368  R2  CHO   646      41.928 185.678  53.790  1.00  0.00            
ATOM   4369  R3  CHO   646      43.828 187.428  52.890  1.00  0.00            
ATOM   4370  R4  CHO   646      42.978 186.028  50.490  1.00  0.00            
ATOM   4371  R5  CHO   646      45.028 186.228  51.190  1.00  0.00            
ATOM   4372  C1  CHO   646      45.328 187.878  47.790  1.00  0.00           C
ATOM   4373  C2  CHO   646      46.528 185.828  44.340  1.00  0.00           C
ATOM   4374  ROH CHO   647     220.628  52.878  34.890  1.00  0.00            
ATOM   4375  R1  CHO   647     221.078  52.778  32.140  1.00  0.00            
ATOM   4376  R2  CHO   647     223.428  51.828  31.040  1.00  0.00            
ATOM   4377  R3  CHO   647     221.778  50.178  29.640  1.00  0.00            
ATOM   4378  R4  CHO   647     224.128  50.378  27.940  1.00  0.00            
ATOM   4379  R5  CHO   647     222.078  50.778  27.340  1.00  0.00            
ATOM   4380  C1  CHO   647     222.978  48.028  24.890  1.00  0.00           C
ATOM   4381  C2  CHO   647     220.778  47.878  22.490  1.00  0.00           C
ATOM   4382  ROH CHO   648     162.478 203.278  49.840  1.00  0.00            
ATOM   4383  R1  CHO   648     163.328 201.728  47.640  1.00  0.00            
ATOM   4384  R2  CHO   648     163.578 202.728  45.090  1.00  0.00            
ATOM   4385  R3  CHO   648     166.128 201.728  45.340  1.00  0.00            
ATOM   4386  R4  CHO   648     165.628 201.928  42.440  1.00  0.00            
ATOM   4387  R5  CHO   648     166.278 200.128  43.540  1.00  0.00            
ATOM   4388  C1  CHO   648     169.128 200.478  41.090  1.00  0.00           C
ATOM   4389  C2  CHO   648     172.478 199.428  39.790  1.00  0.00           C
ATOM   4390  ROH CHO   649      86.128  67.928  30.590  1.00  0.00            
ATOM   4391  R1  CHO   649      85.478  70.028  28.790  1.00  0.00            
ATOM   4392  R2  CHO   649      87.428  71.278  27.240  1.00  0.00            
ATOM   4393  R3  CHO   649      85.778  70.578  25.190  1.00  0.00            
ATOM   4394  R4  CHO   649      87.678  72.428  23.990  1.00  0.00            
ATOM   4395  R5  CHO   649      85.528  72.578  23.890  1.00  0.00            
ATOM   4396  C1  CHO   649      86.328  72.478  20.190  1.00  0.00           C
ATOM   4397  C2  CHO   649      86.878  75.828  18.590  1.00  0.00           C
ATOM   4398  ROH CHO   650      90.628   8.178  15.890  1.00  0.00            
ATOM   4399  R1  CHO   650      91.428   8.128  18.590  1.00  0.00            
ATOM   4400  R2  CHO   650      91.728  10.428  20.090  1.00  0.00            
ATOM   4401  R3  CHO   650      90.028   9.128  21.790  1.00  0.00            
ATOM   4402  R4  CHO   650      91.478  11.028  23.490  1.00  0.00            
ATOM   4403  R5  CHO   650      91.278   8.878  23.840  1.00  0.00            
ATOM   4404  C1  CHO   650      89.728  10.228  27.040  1.00  0.00           C
ATOM   4405  C2  CHO   650      89.478  12.078  29.890  1.00  0.00           C
ATOM   4406  ROH CHO   651     121.078  58.678  47.140  1.00  0.00            
ATOM   4407  R1  CHO   651     120.428  59.628  44.540  1.00  0.00            
ATOM   4408  R2  CHO   651     121.778  61.678  43.340  1.00  0.00            
ATOM   4409  R3  CHO   651     122.028  59.878  41.290  1.00  0.00            
ATOM   4410  R4  CHO   651     122.228  62.528  39.990  1.00  0.00            
ATOM   4411  R5  CHO   651     120.878  60.878  39.490  1.00  0.00            
ATOM   4412  C1  CHO   651     122.728  61.278  36.190  1.00  0.00           C
ATOM   4413  C2  CHO   651     125.128  59.678  33.790  1.00  0.00           C
ATOM   4414  ROH CHO   652      51.478  58.678  18.840  1.00  0.00            
ATOM   4415  R1  CHO   652      51.378  59.728  21.490  1.00  0.00            
ATOM   4416  R2  CHO   652      49.228  59.378  23.140  1.00  0.00            
ATOM   4417  R3  CHO   652      51.128  58.428  24.840  1.00  0.00            
ATOM   4418  R4  CHO   652      48.578  58.078  26.290  1.00  0.00            
ATOM   4419  R5  CHO   652      50.378  59.128  27.040  1.00  0.00            
ATOM   4420  C1  CHO   652      49.978  56.478  29.740  1.00  0.00           C
ATOM   4421  C2  CHO   652      46.678  55.578  32.640  1.00  0.00           C
ATOM   4422  ROH CHO   653     137.928  51.478  28.140  1.00  0.00            
ATOM   4423  R1  CHO   653     139.628  49.228  27.690  1.00  0.00            
ATOM   4424  R2  CHO   653     138.728  46.778  26.790  1.00  0.00            
ATOM   4425  R3  CHO   653     140.628  47.128  24.890  1.00  0.00            
ATOM   4426  R4  CHO   653     139.378  44.578  24.240  1.00  0.00            
ATOM   4427  R5  CHO   653     141.528  44.978  24.540  1.00  0.00            
ATOM   4428  C1  CHO   653     141.578  43.628  20.940  1.00  0.00           C
ATOM   4429  C2  CHO   653     141.428  42.978  17.290  1.00  0.00           C
ATOM   4430  ROH CHO   654       0.828 119.278  55.790  1.00  0.00            
ATOM   4431  R1  CHO   654       3.028 120.878  55.090  1.00  0.00            
ATOM   4432  R2  CHO   654       5.628 120.278  55.840  1.00  0.00            
ATOM   4433  R3  CHO   654       6.128 120.478  53.190  1.00  0.00            
ATOM   4434  R4  CHO   654       8.778 120.528  54.390  1.00  0.00            
ATOM   4435  R5  CHO   654       7.978 121.978  52.990  1.00  0.00            
ATOM   4436  C1  CHO   654      11.028 120.878  51.040  1.00  0.00           C
ATOM   4437  C2  CHO   654      12.878 121.528  46.940  1.00  0.00           C
ATOM   4438  ROH CHO   655       7.078  46.728  18.290  1.00  0.00            
ATOM   4439  R1  CHO   655       5.728  44.278  18.240  1.00  0.00            
ATOM   4440  R2  CHO   655       6.428  42.178  19.940  1.00  0.00            
ATOM   4441  R3  CHO   655       3.778  42.278  20.640  1.00  0.00            
ATOM   4442  R4  CHO   655       4.528  39.478  20.990  1.00  0.00            
ATOM   4443  R5  CHO   655       2.878  40.228  19.790  1.00  0.00            
ATOM   4444  C1  CHO   655       0.978  38.028  22.240  1.00  0.00           C
ATOM   4445  C2  CHO   655      -0.622  35.178  19.090  1.00  0.00           C
ATOM   4446  ROH CHO   656      77.328 207.428  28.340  1.00  0.00            
ATOM   4447  R1  CHO   656      78.728 207.128  25.940  1.00  0.00            
ATOM   4448  R2  CHO   656      78.528 204.878  24.340  1.00  0.00            
ATOM   4449  R3  CHO   656      77.878 206.678  22.390  1.00  0.00            
ATOM   4450  R4  CHO   656      78.528 204.178  20.940  1.00  0.00            
ATOM   4451  R5  CHO   656      79.378 206.178  20.590  1.00  0.00            
ATOM   4452  C1  CHO   656      77.878 205.528  17.140  1.00  0.00           C
ATOM   4453  C2  CHO   656      80.578 203.778  14.540  1.00  0.00           C
ATOM   4454  ROH CHO   657     153.378 158.978  30.240  1.00  0.00            
ATOM   4455  R1  CHO   657     151.828 160.178  28.240  1.00  0.00            
ATOM   4456  R2  CHO   657     152.928 161.228  25.890  1.00  0.00            
ATOM   4457  R3  CHO   657     151.178 159.528  24.690  1.00  0.00            
ATOM   4458  R4  CHO   657     152.628 160.828  22.490  1.00  0.00            
ATOM   4459  R5  CHO   657     150.428 160.728  22.740  1.00  0.00            
ATOM   4460  C1  CHO   657     150.778 158.978  19.390  1.00  0.00           C
ATOM   4461  C2  CHO   657     150.278 162.378  17.840  1.00  0.00           C
ATOM   4462  ROH CHO   658      43.078  67.878  33.690  1.00  0.00            
ATOM   4463  R1  CHO   658      44.078  69.278  35.940  1.00  0.00            
ATOM   4464  R2  CHO   658      42.678  71.278  37.190  1.00  0.00            
ATOM   4465  R3  CHO   658      43.078  69.778  39.390  1.00  0.00            
ATOM   4466  R4  CHO   658      43.328  72.528  40.340  1.00  0.00            
ATOM   4467  R5  CHO   658      44.828  70.928  40.590  1.00  0.00            
ATOM   4468  C1  CHO   658      44.128  71.828  44.240  1.00  0.00           C
ATOM   4469  C2  CHO   658      43.128  73.628  47.540  1.00  0.00           C
ATOM   4470  ROH CHO   659      80.078  95.228  41.240  1.00  0.00            
ATOM   4471  R1  CHO   659      79.978  95.228  44.090  1.00  0.00            
ATOM   4472  R2  CHO   659      81.728  96.728  45.640  1.00  0.00            
ATOM   4473  R3  CHO   659      79.428  97.678  46.690  1.00  0.00            
ATOM   4474  R4  CHO   659      81.378  97.978  48.840  1.00  0.00            
ATOM   4475  R5  CHO   659      79.478  96.978  48.990  1.00  0.00            
ATOM   4476  C1  CHO   659      79.028  99.578  51.690  1.00  0.00           C
ATOM   4477  C2  CHO   659      79.578 100.328  55.540  1.00  0.00           C
ATOM   4478  ROH CHO   660     133.178 136.478  26.490  1.00  0.00            
ATOM   4479  R1  CHO   660     132.928 137.178  29.190  1.00  0.00            
ATOM   4480  R2  CHO   660     132.828 135.278  31.240  1.00  0.00            
ATOM   4481  R3  CHO   660     134.878 136.728  32.240  1.00  0.00            
ATOM   4482  R4  CHO   660     132.978 136.428  34.490  1.00  0.00            
ATOM   4483  R5  CHO   660     133.828 138.328  33.740  1.00  0.00            
ATOM   4484  C1  CHO   660     135.028 138.428  37.340  1.00  0.00           C
ATOM   4485  C2  CHO   660     134.578 139.478  41.040  1.00  0.00           C
ATOM   4486  ROH CHO   661     190.078   0.328  21.690  1.00  0.00            
ATOM   4487  R1  CHO   661     190.078  -0.222  24.440  1.00  0.00            
ATOM   4488  R2  CHO   661     191.728   1.078  26.240  1.00  0.00            
ATOM   4489  R3  CHO   661     189.378   1.628  27.540  1.00  0.00            
ATOM   4490  R4  CHO   661     191.478   2.078  29.540  1.00  0.00            
ATOM   4491  R5  CHO   661     189.728   0.828  29.740  1.00  0.00            
ATOM   4492  C1  CHO   661     189.178   3.228  32.640  1.00  0.00           C
ATOM   4493  C2  CHO   661     187.478   4.778  35.840  1.00  0.00           C
ATOM   4494  ROH CHO   662     186.378 153.628  45.940  1.00  0.00            
ATOM   4495  R1  CHO   662     186.828 154.628  43.340  1.00  0.00            
ATOM   4496  R2  CHO   662     188.878 153.728  41.740  1.00  0.00            
ATOM   4497  R3  CHO   662     186.878 153.228  39.990  1.00  0.00            
ATOM   4498  R4  CHO   662     189.078 154.228  38.340  1.00  0.00            
ATOM   4499  R5  CHO   662     187.078 154.978  38.390  1.00  0.00            
ATOM   4500  C1  CHO   662     187.328 154.078  34.690  1.00  0.00           C
ATOM   4501  C2  CHO   662     185.278 154.628  31.990  1.00  0.00           C
ATOM   4502  ROH CHO   663      63.928 138.528  42.590  1.00  0.00            
ATOM   4503  R1  CHO   663      65.928 137.778  40.740  1.00  0.00            
ATOM   4504  R2  CHO   663      65.478 135.828  38.790  1.00  0.00            
ATOM   4505  R3  CHO   663      66.278 137.828  37.090  1.00  0.00            
ATOM   4506  R4  CHO   663      65.978 135.478  35.390  1.00  0.00            
ATOM   4507  R5  CHO   663      67.778 136.728  35.590  1.00  0.00            
ATOM   4508  C1  CHO   663      67.078 137.078  31.840  1.00  0.00           C
ATOM   4509  C2  CHO   663      64.678 134.028  29.490  1.00  0.00           C
ATOM   4510  ROH CHO   664     111.928 107.478  53.440  1.00  0.00            
ATOM   4511  R1  CHO   664     111.178 105.278  51.790  1.00  0.00            
ATOM   4512  R2  CHO   664     113.078 103.628  50.590  1.00  0.00            
ATOM   4513  R3  CHO   664     111.628 101.678  51.790  1.00  0.00            
ATOM   4514  R4  CHO   664     112.978 100.328  49.590  1.00  0.00            
ATOM   4515  R5  CHO   664     110.878 100.278  49.990  1.00  0.00            
ATOM   4516  C1  CHO   664     111.628  96.528  50.190  1.00  0.00           C
ATOM   4517  C2  CHO   664     111.228  93.528  52.140  1.00  0.00           C
ATOM   4518  ROH CHO   665      78.178  74.178  14.490  1.00  0.00            
ATOM   4519  R1  CHO   665      76.828  74.378  16.990  1.00  0.00            
ATOM   4520  R2  CHO   665      76.778  72.278  18.790  1.00  0.00            
ATOM   4521  R3  CHO   665      77.728  74.178  20.490  1.00  0.00            
ATOM   4522  R4  CHO   665      76.028  72.478  22.190  1.00  0.00            
ATOM   4523  R5  CHO   665      75.878  74.628  21.990  1.00  0.00            
ATOM   4524  C1  CHO   665      76.478  74.328  25.740  1.00  0.00           C
ATOM   4525  C2  CHO   665      73.078  75.028  26.240  1.00  0.00           C
ATOM   4526  ROH CHO   666     151.828  41.028  39.340  1.00  0.00            
ATOM   4527  R1  CHO   666     149.628  41.228  41.090  1.00  0.00            
ATOM   4528  R2  CHO   666     149.578  40.028  43.590  1.00  0.00            
ATOM   4529  R3  CHO   666     149.078  42.528  44.440  1.00  0.00            
ATOM   4530  R4  CHO   666     147.528  40.778  46.240  1.00  0.00            
ATOM   4531  R5  CHO   666     146.778  42.478  45.090  1.00  0.00            
ATOM   4532  C1  CHO   666     145.828  43.628  48.590  1.00  0.00           C
ATOM   4533  C2  CHO   666     145.328  43.878  52.840  1.00  0.00           C
ATOM   4534  ROH CHO   667     139.928  52.428  32.340  1.00  0.00            
ATOM   4535  R1  CHO   667     137.228  51.878  32.890  1.00  0.00            
ATOM   4536  R2  CHO   667     135.978  49.528  32.090  1.00  0.00            
ATOM   4537  R3  CHO   667     135.328  49.328  34.690  1.00  0.00            
ATOM   4538  R4  CHO   667     132.828  48.978  33.290  1.00  0.00            
ATOM   4539  R5  CHO   667     133.228  50.378  34.890  1.00  0.00            
ATOM   4540  C1  CHO   667     130.378  48.428  36.490  1.00  0.00           C
ATOM   4541  C2  CHO   667     127.028  46.728  38.690  1.00  0.00           C
ATOM   4542  ROH CHO   668      83.878   1.678  16.390  1.00  0.00            
ATOM   4543  R1  CHO   668      82.628   3.278  18.340  1.00  0.00            
ATOM   4544  R2  CHO   668      80.128   2.728  19.340  1.00  0.00            
ATOM   4545  R3  CHO   668      81.378   2.828  21.740  1.00  0.00            
ATOM   4546  R4  CHO   668      78.628   2.228  22.440  1.00  0.00            
ATOM   4547  R5  CHO   668      79.828   3.878  23.240  1.00  0.00            
ATOM   4548  C1  CHO   668      78.928   2.028  26.440  1.00  0.00           C
ATOM   4549  C2  CHO   668      79.178   2.378  30.840  1.00  0.00           C
ATOM   4550  ROH CHO   669      67.928 155.578  59.890  1.00  0.00            
ATOM   4551  R1  CHO   669      67.878 156.878  57.390  1.00  0.00            
ATOM   4552  R2  CHO   669      69.078 155.778  55.140  1.00  0.00            
ATOM   4553  R3  CHO   669      66.578 156.128  54.040  1.00  0.00            
ATOM   4554  R4  CHO   669      68.478 156.478  51.790  1.00  0.00            
ATOM   4555  R5  CHO   669      66.928 157.878  52.440  1.00  0.00            
ATOM   4556  C1  CHO   669      65.778 157.228  48.890  1.00  0.00           C
ATOM   4557  C2  CHO   669      66.578 155.328  45.490  1.00  0.00           C
ATOM   4558  ROH CHO   670     120.678 201.178  33.840  1.00  0.00            
ATOM   4559  R1  CHO   670     120.528 200.728  31.040  1.00  0.00            
ATOM   4560  R2  CHO   670     121.128 202.678  29.190  1.00  0.00            
ATOM   4561  R3  CHO   670     122.828 200.778  28.240  1.00  0.00            
ATOM   4562  R4  CHO   670     121.778 202.128  25.840  1.00  0.00            
ATOM   4563  R5  CHO   670     121.728 199.978  26.240  1.00  0.00            
ATOM   4564  C1  CHO   670     123.728 200.028  22.990  1.00  0.00           C
ATOM   4565  C2  CHO   670     120.828 201.778  19.990  1.00  0.00           C
ATOM   4566  ROH CHO   671     170.278  25.478  34.740  1.00  0.00            
ATOM   4567  R1  CHO   671     168.928  24.078  36.790  1.00  0.00            
ATOM   4568  R2  CHO   671     170.028  23.828  39.340  1.00  0.00            
ATOM   4569  R3  CHO   671     167.628  24.928  40.090  1.00  0.00            
ATOM   4570  R4  CHO   671     168.628  23.478  42.490  1.00  0.00            
ATOM   4571  R5  CHO   671     166.678  23.278  41.540  1.00  0.00            
ATOM   4572  C1  CHO   671     165.578  24.328  45.040  1.00  0.00           C
ATOM   4573  C2  CHO   671     166.278  23.028  48.990  1.00  0.00           C
ATOM   4574  ROH CHO   672     102.028  72.128  28.890  1.00  0.00            
ATOM   4575  R1  CHO   672     102.728  73.978  26.890  1.00  0.00            
ATOM   4576  R2  CHO   672     104.928  75.678  27.140  1.00  0.00            
ATOM   4577  R3  CHO   672     105.578  74.628  24.740  1.00  0.00            
ATOM   4578  R4  CHO   672     107.278  76.978  24.990  1.00  0.00            
ATOM   4579  R5  CHO   672     105.928  76.528  23.340  1.00  0.00            
ATOM   4580  C1  CHO   672     109.278  76.778  21.440  1.00  0.00           C
ATOM   4581  C2  CHO   672     111.078  78.878  18.140  1.00  0.00           C
ATOM   4582  ROH CHO   673       4.728 222.828  41.590  1.00  0.00            
ATOM   4583  R1  CHO   673       2.778 222.678  43.640  1.00  0.00            
ATOM   4584  R2  CHO   673       2.928 220.778  45.690  1.00  0.00            
ATOM   4585  R3  CHO   673       2.728 222.978  47.290  1.00  0.00            
ATOM   4586  R4  CHO   673       2.028 220.778  49.040  1.00  0.00            
ATOM   4587  R5  CHO   673       0.828 222.528  48.690  1.00  0.00            
ATOM   4588  C1  CHO   673       1.328 222.778  52.440  1.00  0.00           C
ATOM   4589  C2  CHO   673      -0.622 221.778  55.390  1.00  0.00           C
ATOM   4590  ROH CHO   674       5.978  77.928  21.640  1.00  0.00            
ATOM   4591  R1  CHO   674       6.928  77.128  24.190  1.00  0.00            
ATOM   4592  R2  CHO   674       9.528  76.378  24.640  1.00  0.00            
ATOM   4593  R3  CHO   674       9.378  78.278  26.590  1.00  0.00            
ATOM   4594  R4  CHO   674      11.828  76.728  27.240  1.00  0.00            
ATOM   4595  R5  CHO   674      10.178  77.128  28.590  1.00  0.00            
ATOM   4596  C1  CHO   674      13.028  78.728  30.540  1.00  0.00           C
ATOM   4597  C2  CHO   674      12.578  81.328  33.740  1.00  0.00           C
ATOM   4598  ROH CHO   675     147.828 215.528  29.490  1.00  0.00            
ATOM   4599  R1  CHO   675     147.528 216.428  26.840  1.00  0.00            
ATOM   4600  R2  CHO   675     148.928 215.278  24.690  1.00  0.00            
ATOM   4601  R3  CHO   675     146.428 215.028  23.640  1.00  0.00            
ATOM   4602  R4  CHO   675     148.178 214.928  21.340  1.00  0.00            
ATOM   4603  R5  CHO   675     146.478 216.278  21.590  1.00  0.00            
ATOM   4604  C1  CHO   675     145.428 214.478  18.390  1.00  0.00           C
ATOM   4605  C2  CHO   675     145.828 213.828  15.190  1.00  0.00           C
ATOM   4606  ROH CHO   676     218.228  88.528  20.740  1.00  0.00            
ATOM   4607  R1  CHO   676     218.578  91.278  21.440  1.00  0.00            
ATOM   4608  R2  CHO   676     219.228  92.028  23.990  1.00  0.00            
ATOM   4609  R3  CHO   676     221.228  93.328  22.740  1.00  0.00            
ATOM   4610  R4  CHO   676     220.828  94.828  25.240  1.00  0.00            
ATOM   4611  R5  CHO   676     220.878  95.678  23.240  1.00  0.00            
ATOM   4612  C1  CHO   676     223.728  97.678  24.790  1.00  0.00           C
ATOM   4613  C2  CHO   676     221.928 100.878  24.840  1.00  0.00           C
ATOM   4614  ROH CHO   677      37.428 126.078  41.440  1.00  0.00            
ATOM   4615  R1  CHO   677      36.178 128.278  40.140  1.00  0.00            
ATOM   4616  R2  CHO   677      37.478 130.628  39.590  1.00  0.00            
ATOM   4617  R3  CHO   677      36.628 130.128  37.040  1.00  0.00            
ATOM   4618  R4  CHO   677      38.578 132.278  36.740  1.00  0.00            
ATOM   4619  R5  CHO   677      36.478 132.278  36.040  1.00  0.00            
ATOM   4620  C1  CHO   677      38.328 132.778  32.740  1.00  0.00           C
ATOM   4621  C2  CHO   677      39.578 133.028  28.940  1.00  0.00           C
ATOM   4622  ROH CHO   678      63.978 209.028  48.240  1.00  0.00            
ATOM   4623  R1  CHO   678      63.228 208.128  45.690  1.00  0.00            
ATOM   4624  R2  CHO   678      65.028 207.978  43.590  1.00  0.00            
ATOM   4625  R3  CHO   678      64.178 205.378  43.490  1.00  0.00            
ATOM   4626  R4  CHO   678      64.878 206.078  40.690  1.00  0.00            
ATOM   4627  R5  CHO   678      62.978 205.228  41.440  1.00  0.00            
ATOM   4628  C1  CHO   678      63.978 202.528  38.940  1.00  0.00           C
ATOM   4629  C2  CHO   678      62.778 199.778  35.540  1.00  0.00           C
ATOM   4630  ROH CHO   679      95.028 135.078  41.190  1.00  0.00            
ATOM   4631  R1  CHO   679      95.878 135.828  43.740  1.00  0.00            
ATOM   4632  R2  CHO   679      98.428 136.778  44.240  1.00  0.00            
ATOM   4633  R3  CHO   679      97.128 138.878  45.340  1.00  0.00            
ATOM   4634  R4  CHO   679      99.528 138.578  46.990  1.00  0.00            
ATOM   4635  R5  CHO   679      97.478 138.628  47.690  1.00  0.00            
ATOM   4636  C1  CHO   679      98.928 141.628  49.590  1.00  0.00           C
ATOM   4637  C2  CHO   679     101.678 143.728  52.990  1.00  0.00           C
ATOM   4638  ROH CHO   680     137.028 162.578  46.690  1.00  0.00            
ATOM   4639  R1  CHO   680     135.678 161.928  44.290  1.00  0.00            
ATOM   4640  R2  CHO   680     134.128 163.728  42.940  1.00  0.00            
ATOM   4641  R3  CHO   680     135.728 163.128  40.840  1.00  0.00            
ATOM   4642  R4  CHO   680     133.328 164.228  39.590  1.00  0.00            
ATOM   4643  R5  CHO   680     134.278 162.328  39.140  1.00  0.00            
ATOM   4644  C1  CHO   680     134.428 163.928  35.690  1.00  0.00           C
ATOM   4645  C2  CHO   680     134.578 165.378  30.490  1.00  0.00           C
ATOM   4646  ROH CHO   681     144.128 158.378  33.990  1.00  0.00            
ATOM   4647  R1  CHO   681     142.578 160.328  32.640  1.00  0.00            
ATOM   4648  R2  CHO   681     143.528 162.878  32.090  1.00  0.00            
ATOM   4649  R3  CHO   681     142.778 162.228  29.590  1.00  0.00            
ATOM   4650  R4  CHO   681     143.028 165.178  29.590  1.00  0.00            
ATOM   4651  R5  CHO   681     141.278 163.978  28.940  1.00  0.00            
ATOM   4652  C1  CHO   681     142.028 165.928  25.740  1.00  0.00           C
ATOM   4653  C2  CHO   681     142.028 168.078  21.640  1.00  0.00           C
ATOM   4654  ROH CHO   682      90.828 172.078  44.440  1.00  0.00            
ATOM   4655  R1  CHO   682      92.128 172.228  41.940  1.00  0.00            
ATOM   4656  R2  CHO   682      94.028 170.428  41.140  1.00  0.00            
ATOM   4657  R3  CHO   682      92.378 170.128  38.990  1.00  0.00            
ATOM   4658  R4  CHO   682      94.978 169.028  38.090  1.00  0.00            
ATOM   4659  R5  CHO   682      93.778 170.528  37.090  1.00  0.00            
ATOM   4660  C1  CHO   682      93.978 167.928  34.340  1.00  0.00           C
ATOM   4661  C2  CHO   682      95.328 167.378  29.490  1.00  0.00           C
ATOM   4662  ROH CHO   683     146.028  35.978  34.990  1.00  0.00            
ATOM   4663  R1  CHO   683     145.078  36.528  37.590  1.00  0.00            
ATOM   4664  R2  CHO   683     143.678  34.628  39.040  1.00  0.00            
ATOM   4665  R3  CHO   683     145.628  35.078  40.890  1.00  0.00            
ATOM   4666  R4  CHO   683     143.228  34.378  42.490  1.00  0.00            
ATOM   4667  R5  CHO   683     144.478  36.178  42.740  1.00  0.00            
ATOM   4668  C1  CHO   683     144.778  34.678  46.190  1.00  0.00           C
ATOM   4669  C2  CHO   683     144.878  33.528  49.840  1.00  0.00           C
ATOM   4670  ROH CHO   684     211.278 184.128  29.840  1.00  0.00            
ATOM   4671  R1  CHO   684     209.128 185.128  31.440  1.00  0.00            
ATOM   4672  R2  CHO   684     207.428 183.428  32.790  1.00  0.00            
ATOM   4673  R3  CHO   684     208.128 184.928  34.940  1.00  0.00            
ATOM   4674  R4  CHO   684     205.528 183.878  35.640  1.00  0.00            
ATOM   4675  R5  CHO   684     206.128 185.978  35.640  1.00  0.00            
ATOM   4676  C1  CHO   684     205.078 185.528  39.290  1.00  0.00           C
ATOM   4677  C2  CHO   684     203.878 183.128  41.490  1.00  0.00           C
ATOM   4678  ROH CHO   685     100.028  59.828  30.940  1.00  0.00            
ATOM   4679  R1  CHO   685     100.378  60.378  33.690  1.00  0.00            
ATOM   4680  R2  CHO   685      98.378  61.528  35.240  1.00  0.00            
ATOM   4681  R3  CHO   685      98.778  59.328  36.790  1.00  0.00            
ATOM   4682  R4  CHO   685      96.778  60.878  38.240  1.00  0.00            
ATOM   4683  R5  CHO   685      98.678  60.128  39.040  1.00  0.00            
ATOM   4684  C1  CHO   685      96.228  58.478  41.440  1.00  0.00           C
ATOM   4685  C2  CHO   685      94.678  59.328  45.690  1.00  0.00           C
ATOM   4686  ROH CHO   686     136.278  34.778  37.840  1.00  0.00            
ATOM   4687  R1  CHO   686     135.228  35.828  40.240  1.00  0.00            
ATOM   4688  R2  CHO   686     132.578  35.578  40.940  1.00  0.00            
ATOM   4689  R3  CHO   686     133.578  34.528  43.190  1.00  0.00            
ATOM   4690  R4  CHO   686     131.378  36.178  44.140  1.00  0.00            
ATOM   4691  R5  CHO   686     133.428  36.278  44.840  1.00  0.00            
ATOM   4692  C1  CHO   686     131.678  35.528  48.140  1.00  0.00           C
ATOM   4693  C2  CHO   686     129.928  36.328  51.040  1.00  0.00           C
ATOM   4694  ROH CHO   687     187.478 106.328  24.040  1.00  0.00            
ATOM   4695  R1  CHO   687     187.178 107.128  26.740  1.00  0.00            
ATOM   4696  R2  CHO   687     188.578 109.228  27.890  1.00  0.00            
ATOM   4697  R3  CHO   687     186.078 110.178  28.490  1.00  0.00            
ATOM   4698  R4  CHO   687     187.828 111.128  30.640  1.00  0.00            
ATOM   4699  R5  CHO   687     185.978 109.978  30.890  1.00  0.00            
ATOM   4700  C1  CHO   687     185.078 113.078  32.890  1.00  0.00           C
ATOM   4701  C2  CHO   687     183.978 116.328  32.490  1.00  0.00           C
ATOM   4702  ROH CHO   688     208.728   5.378  41.440  1.00  0.00            
ATOM   4703  R1  CHO   688     208.178   6.378  44.040  1.00  0.00            
ATOM   4704  R2  CHO   688     208.128   4.778  46.290  1.00  0.00            
ATOM   4705  R3  CHO   688     209.928   6.528  47.240  1.00  0.00            
ATOM   4706  R4  CHO   688     208.728   5.328  49.640  1.00  0.00            
ATOM   4707  R5  CHO   688     208.878   7.478  49.190  1.00  0.00            
ATOM   4708  C1  CHO   688     210.828   7.378  52.440  1.00  0.00           C
ATOM   4709  C2  CHO   688     211.828   5.528  55.640  1.00  0.00           C
ATOM   4710  ROH CHO   689     142.128 183.678  32.940  1.00  0.00            
ATOM   4711  R1  CHO   689     140.128 183.878  30.940  1.00  0.00            
ATOM   4712  R2  CHO   689     139.578 186.278  29.640  1.00  0.00            
ATOM   4713  R3  CHO   689     139.978 184.728  27.390  1.00  0.00            
ATOM   4714  R4  CHO   689     138.578 187.128  26.440  1.00  0.00            
ATOM   4715  R5  CHO   689     137.978 185.028  26.140  1.00  0.00            
ATOM   4716  C1  CHO   689     138.328 186.178  22.490  1.00  0.00           C
ATOM   4717  C2  CHO   689     137.578 186.228  18.340  1.00  0.00           C
ATOM   4718  ROH CHO   690     226.178 111.828  27.890  1.00  0.00            
ATOM   4719  R1  CHO   690     227.328 110.828  30.240  1.00  0.00            
ATOM   4720  R2  CHO   690     228.678 112.428  32.090  1.00  0.00            
ATOM   4721  R3  CHO   690     226.878 111.378  33.840  1.00  0.00            
ATOM   4722  R4  CHO   690     229.178 112.228  35.490  1.00  0.00            
ATOM   4723  R5  CHO   690     228.278 110.228  35.440  1.00  0.00            
ATOM   4724  C1  CHO   690     227.778 111.078  39.140  1.00  0.00           C
ATOM   4725  C2  CHO   690     226.378 109.328  42.190  1.00  0.00           C
ATOM   4726  ROH CHO   691      79.378 112.178  38.740  1.00  0.00            
ATOM   4727  R1  CHO   691      79.728 110.578  36.490  1.00  0.00            
ATOM   4728  R2  CHO   691      77.628 109.728  34.890  1.00  0.00            
ATOM   4729  R3  CHO   691      79.078 110.828  32.890  1.00  0.00            
ATOM   4730  R4  CHO   691      76.528 110.228  31.690  1.00  0.00            
ATOM   4731  R5  CHO   691      78.478 109.628  30.940  1.00  0.00            
ATOM   4732  C1  CHO   691      77.178 111.578  27.940  1.00  0.00           C
ATOM   4733  C2  CHO   691      77.428 113.028  23.940  1.00  0.00           C
ATOM   4734  ROH CHO   692     125.028 136.378  22.940  1.00  0.00            
ATOM   4735  R1  CHO   692     124.378 137.228  25.540  1.00  0.00            
ATOM   4736  R2  CHO   692     121.828 137.978  26.240  1.00  0.00            
ATOM   4737  R3  CHO   692     122.128 136.178  28.240  1.00  0.00            
ATOM   4738  R4  CHO   692     120.328 138.178  29.390  1.00  0.00            
ATOM   4739  R5  CHO   692     122.228 137.478  30.240  1.00  0.00            
ATOM   4740  C1  CHO   692     119.828 136.528  33.040  1.00  0.00           C
ATOM   4741  C2  CHO   692     122.078 135.678  36.790  1.00  0.00           C
ATOM   4742  ROH CHO   693      32.978 112.828  25.890  1.00  0.00            
ATOM   4743  R1  CHO   693      35.128 111.878  27.490  1.00  0.00            
ATOM   4744  R2  CHO   693      35.928 113.128  29.790  1.00  0.00            
ATOM   4745  R3  CHO   693      35.578 110.628  30.840  1.00  0.00            
ATOM   4746  R4  CHO   693      37.478 111.928  32.690  1.00  0.00            
ATOM   4747  R5  CHO   693      37.728 110.028  31.690  1.00  0.00            
ATOM   4748  C1  CHO   693      37.978 108.928  35.340  1.00  0.00           C
ATOM   4749  C2  CHO   693      40.528 109.478  35.740  1.00  0.00           C
ATOM   4750  ROH CHO   694     185.978 102.128  42.440  1.00  0.00            
ATOM   4751  R1  CHO   694     188.528 102.278  43.640  1.00  0.00            
ATOM   4752  R2  CHO   694     189.078 104.028  45.690  1.00  0.00            
ATOM   4753  R3  CHO   694     189.878 101.778  46.990  1.00  0.00            
ATOM   4754  R4  CHO   694     191.678 103.878  47.990  1.00  0.00            
ATOM   4755  R5  CHO   694     192.278 101.978  47.140  1.00  0.00            
ATOM   4756  C1  CHO   694     193.878 101.678  50.540  1.00  0.00           C
ATOM   4757  C2  CHO   694     194.228 103.028  53.890  1.00  0.00           C
ATOM   4758  ROH CHO   695      94.778  40.428  26.140  1.00  0.00            
ATOM   4759  R1  CHO   695      94.528  38.878  23.790  1.00  0.00            
ATOM   4760  R2  CHO   695      94.228  40.028  21.290  1.00  0.00            
ATOM   4761  R3  CHO   695      96.328  38.428  20.640  1.00  0.00            
ATOM   4762  R4  CHO   695      95.078  39.028  18.090  1.00  0.00            
ATOM   4763  R5  CHO   695      95.578  37.028  18.890  1.00  0.00            
ATOM   4764  C1  CHO   695      97.628  36.928  15.640  1.00  0.00           C
ATOM   4765  C2  CHO   695      99.178  35.278  12.890  1.00  0.00           C
ATOM   4766  ROH CHO   696     101.178  83.278  40.090  1.00  0.00            
ATOM   4767  R1  CHO   696     103.378  84.828  41.040  1.00  0.00            
ATOM   4768  R2  CHO   696     104.778  86.578  39.390  1.00  0.00            
ATOM   4769  R3  CHO   696     104.128  88.378  41.340  1.00  0.00            
ATOM   4770  R4  CHO   696     106.178  89.728  39.690  1.00  0.00            
ATOM   4771  R5  CHO   696     106.228  89.428  41.840  1.00  0.00            
ATOM   4772  C1  CHO   696     106.428  93.228  41.690  1.00  0.00           C
ATOM   4773  C2  CHO   696     107.278  97.278  43.090  1.00  0.00           C
ATOM   4774  ROH CHO   697     186.828 201.378  35.790  1.00  0.00            
ATOM   4775  R1  CHO   697     185.978 201.928  33.140  1.00  0.00            
ATOM   4776  R2  CHO   697     186.528 204.328  31.890  1.00  0.00            
ATOM   4777  R3  CHO   697     187.628 202.728  29.940  1.00  0.00            
ATOM   4778  R4  CHO   697     187.578 205.428  28.740  1.00  0.00            
ATOM   4779  R5  CHO   697     186.728 203.578  27.890  1.00  0.00            
ATOM   4780  C1  CHO   697     189.178 204.528  25.140  1.00  0.00           C
ATOM   4781  C2  CHO   697     189.828 204.478  21.390  1.00  0.00           C
ATOM   4782  ROH CHO   698     180.478 228.328  29.340  1.00  0.00            
ATOM   4783  R1  CHO   698     179.228 229.378  26.990  1.00  0.00            
ATOM   4784  R2  CHO   698     180.678 229.878  24.690  1.00  0.00            
ATOM   4785  R3  CHO   698     178.828 228.278  23.540  1.00  0.00            
ATOM   4786  R4  CHO   698     180.478 229.228  21.290  1.00  0.00            
ATOM   4787  R5  CHO   698     178.278 229.378  21.440  1.00  0.00            
ATOM   4788  C1  CHO   698     178.578 227.328  18.240  1.00  0.00           C
ATOM   4789  C2  CHO   698     177.428 226.228  14.290  1.00  0.00           C
ATOM   4790  ROH CHO   699      66.528  48.328  11.290  1.00  0.00            
ATOM   4791  R1  CHO   699      68.178  46.878  13.140  1.00  0.00            
ATOM   4792  R2  CHO   699      67.128  45.628  15.390  1.00  0.00            
ATOM   4793  R3  CHO   699      68.378  43.478  14.340  1.00  0.00            
ATOM   4794  R4  CHO   699      67.028  42.478  16.790  1.00  0.00            
ATOM   4795  R5  CHO   699      69.178  42.278  16.290  1.00  0.00            
ATOM   4796  C1  CHO   699      68.228  38.628  16.640  1.00  0.00           C
ATOM   4797  C2  CHO   699      67.078  35.728  14.190  1.00  0.00           C
ATOM   4798  ROH CHO   700     193.578 170.028  41.390  1.00  0.00            
ATOM   4799  R1  CHO   700     193.328 169.478  38.640  1.00  0.00            
ATOM   4800  R2  CHO   700     192.378 171.378  36.840  1.00  0.00            
ATOM   4801  R3  CHO   700     194.678 170.828  35.540  1.00  0.00            
ATOM   4802  R4  CHO   700     193.228 172.678  33.740  1.00  0.00            
ATOM   4803  R5  CHO   700     194.028 170.728  33.240  1.00  0.00            
ATOM   4804  C1  CHO   700     195.928 172.878  30.740  1.00  0.00           C
ATOM   4805  C2  CHO   700     198.378 171.728  27.740  1.00  0.00           C
ATOM   4806  ROH CHO   701      66.178 169.328  31.090  1.00  0.00            
ATOM   4807  R1  CHO   701      64.878 171.628  32.190  1.00  0.00            
ATOM   4808  R2  CHO   701      65.278 172.428  34.790  1.00  0.00            
ATOM   4809  R3  CHO   701      65.928 174.778  33.640  1.00  0.00            
ATOM   4810  R4  CHO   701      65.378 175.428  36.440  1.00  0.00            
ATOM   4811  R5  CHO   701      64.478 176.378  34.690  1.00  0.00            
ATOM   4812  C1  CHO   701      66.028 179.428  36.340  1.00  0.00           C
ATOM   4813  C2  CHO   701      67.128 183.178  38.040  1.00  0.00           C
ATOM   4814  ROH CHO   702     159.428 136.678  35.690  1.00  0.00            
ATOM   4815  R1  CHO   702     159.578 138.578  37.840  1.00  0.00            
ATOM   4816  R2  CHO   702     158.778 137.978  40.390  1.00  0.00            
ATOM   4817  R3  CHO   702     161.278 138.778  41.040  1.00  0.00            
ATOM   4818  R4  CHO   702     159.728 139.228  43.490  1.00  0.00            
ATOM   4819  R5  CHO   702     160.928 140.678  42.440  1.00  0.00            
ATOM   4820  C1  CHO   702     162.628 140.728  45.840  1.00  0.00           C
ATOM   4821  C2  CHO   702     164.678 141.328  49.490  1.00  0.00           C
ATOM   4822  ROH CHO   703       3.778  38.228  45.940  1.00  0.00            
ATOM   4823  R1  CHO   703       4.578  36.928  43.540  1.00  0.00            
ATOM   4824  R2  CHO   703       2.878  36.678  41.340  1.00  0.00            
ATOM   4825  R3  CHO   703       4.978  37.828  40.040  1.00  0.00            
ATOM   4826  R4  CHO   703       4.128  35.628  38.340  1.00  0.00            
ATOM   4827  R5  CHO   703       6.128  35.978  39.090  1.00  0.00            
ATOM   4828  C1  CHO   703       6.828  36.078  35.290  1.00  0.00           C
ATOM   4829  C2  CHO   703      10.328  36.228  34.090  1.00  0.00           C
ATOM   4830  ROH CHO   704      19.378 186.528  42.390  1.00  0.00            
ATOM   4831  R1  CHO   704      19.528 186.028  45.140  1.00  0.00            
ATOM   4832  R2  CHO   704      20.578 187.928  46.940  1.00  0.00            
ATOM   4833  R3  CHO   704      18.178 187.578  48.190  1.00  0.00            
ATOM   4834  R4  CHO   704      19.728 189.228  49.990  1.00  0.00            
ATOM   4835  R5  CHO   704      18.728 187.378  50.490  1.00  0.00            
ATOM   4836  C1  CHO   704      16.978 189.678  52.990  1.00  0.00           C
ATOM   4837  C2  CHO   704      16.628 192.378  55.240  1.00  0.00           C
ATOM   4838  ROH CHO   705      92.478 219.228  18.890  1.00  0.00            
ATOM   4839  R1  CHO   705      92.828 220.078  21.540  1.00  0.00            
ATOM   4840  R2  CHO   705      91.928 222.578  22.440  1.00  0.00            
ATOM   4841  R3  CHO   705      90.628 221.078  24.290  1.00  0.00            
ATOM   4842  R4  CHO   705      91.878 223.278  25.790  1.00  0.00            
ATOM   4843  R5  CHO   705      92.078 221.128  26.190  1.00  0.00            
ATOM   4844  C1  CHO   705      90.628 222.278  29.540  1.00  0.00           C
ATOM   4845  C2  CHO   705      92.028 225.378  31.040  1.00  0.00           C
ATOM   4846  ROH CHO   706     110.678 204.728  47.940  1.00  0.00            
ATOM   4847  R1  CHO   706     111.428 204.428  45.240  1.00  0.00            
ATOM   4848  R2  CHO   706     110.478 206.028  43.240  1.00  0.00            
ATOM   4849  R3  CHO   706     113.128 206.478  42.740  1.00  0.00            
ATOM   4850  R4  CHO   706     111.878 206.428  40.090  1.00  0.00            
ATOM   4851  R5  CHO   706     113.578 205.228  40.740  1.00  0.00            
ATOM   4852  C1  CHO   706     115.128 207.078  37.790  1.00  0.00           C
ATOM   4853  C2  CHO   706     118.528 208.528  36.090  1.00  0.00           C
ATOM   4854  NC3 DPP   707      48.678 178.028  69.490  1.00  0.00           N
ATOM   4855  PO4 DPP   707      48.228 177.628  64.540  1.00  0.00           P
ATOM   4856  GL1 DPP   707      47.028 173.178  63.540  1.00  0.00            
ATOM   4857  GL2 DPP   707      46.528 173.528  60.290  1.00  0.00            
ATOM   4858  C1A DPP   707      48.828 169.028  62.790  1.00  0.00           C
ATOM   4859  C2A DPP   707      52.628 167.678  59.090  1.00  0.00           C
ATOM   4860  C3A DPP   707      56.128 168.128  58.240  1.00  0.00           C
ATOM   4861  C4A DPP   707      56.928 173.378  57.740  1.00  0.00           C
ATOM   4862  C1B DPP   707      47.628 172.328  56.890  1.00  0.00           C
ATOM   4863  C2B DPP   707      49.178 173.128  52.990  1.00  0.00           C
ATOM   4864  C3B DPP   707      48.178 171.428  48.490  1.00  0.00           C
ATOM   4865  C4B DPP   707      51.578 167.978  46.240  1.00  0.00           C
ATOM   4866  NC3 DPP   708     126.328 225.028  59.740  1.00  0.00           N
ATOM   4867  PO4 DPP   708     127.628 226.828  55.390  1.00  0.00           P
ATOM   4868  GL1 DPP   708     125.978 225.828  52.340  1.00  0.00            
ATOM   4869  GL2 DPP   708     123.528 225.328  52.490  1.00  0.00            
ATOM   4870  C1A DPP   708     125.878 225.128  48.440  1.00  0.00           C
ATOM   4871  C2A DPP   708     125.528 228.078  45.290  1.00  0.00           C
ATOM   4872  C3A DPP   708     124.978 226.978  40.840  1.00  0.00           C
ATOM   4873  C4A DPP   708     125.478 228.678  37.890  1.00  0.00           C
ATOM   4874  C1B DPP   708     120.778 226.278  48.840  1.00  0.00           C
ATOM   4875  C2B DPP   708     121.428 224.878  44.140  1.00  0.00           C
ATOM   4876  C3B DPP   708     120.028 224.978  39.390  1.00  0.00           C
ATOM   4877  C4B DPP   708     122.378 225.528  35.190  1.00  0.00           C
ATOM   4878  NC3 DPP   709      36.578 213.428  58.140  1.00  0.00           N
ATOM   4879  PO4 DPP   709      41.628 212.578  58.740  1.00  0.00           P
ATOM   4880  GL1 DPP   709      40.278 211.478  54.490  1.00  0.00            
ATOM   4881  GL2 DPP   709      42.128 213.578  52.290  1.00  0.00            
ATOM   4882  C1A DPP   709      41.228 208.328  51.240  1.00  0.00           C
ATOM   4883  C2A DPP   709      43.928 207.128  48.240  1.00  0.00           C
ATOM   4884  C3A DPP   709      42.178 204.878  44.590  1.00  0.00           C
ATOM   4885  C4A DPP   709      40.378 204.178  40.940  1.00  0.00           C
ATOM   4886  C1B DPP   709      43.378 212.328  48.240  1.00  0.00           C
ATOM   4887  C2B DPP   709      43.178 210.428  44.390  1.00  0.00           C
ATOM   4888  C3B DPP   709      44.228 208.078  40.790  1.00  0.00           C
ATOM   4889  C4B DPP   709      47.778 207.778  36.690  1.00  0.00           C
ATOM   4890  NC3 DPP   710      86.478 126.778  55.640  1.00  0.00           N
ATOM   4891  PO4 DPP   710      85.228 131.078  55.490  1.00  0.00           P
ATOM   4892  GL1 DPP   710      85.728 133.778  51.840  1.00  0.00            
ATOM   4893  GL2 DPP   710      81.478 133.778  50.890  1.00  0.00            
ATOM   4894  C1A DPP   710      88.728 136.628  49.290  1.00  0.00           C
ATOM   4895  C2A DPP   710      88.278 140.678  46.790  1.00  0.00           C
ATOM   4896  C3A DPP   710      90.828 144.378  44.390  1.00  0.00           C
ATOM   4897  C4A DPP   710      89.678 148.628  43.890  1.00  0.00           C
ATOM   4898  C1B DPP   710      77.678 134.028  48.490  1.00  0.00           C
ATOM   4899  C2B DPP   710      78.978 132.728  44.840  1.00  0.00           C
ATOM   4900  C3B DPP   710      77.328 131.978  40.640  1.00  0.00           C
ATOM   4901  C4B DPP   710      76.178 129.428  37.590  1.00  0.00           C
ATOM   4902  NC3 DPP   711      54.428 191.928  60.790  1.00  0.00           N
ATOM   4903  PO4 DPP   711      58.878 190.428  58.690  1.00  0.00           P
ATOM   4904  GL1 DPP   711      58.528 187.828  54.640  1.00  0.00            
ATOM   4905  GL2 DPP   711      56.378 185.278  54.440  1.00  0.00            
ATOM   4906  C1A DPP   711      57.428 186.578  49.690  1.00  0.00           C
ATOM   4907  C2A DPP   711      57.478 186.378  44.940  1.00  0.00           C
ATOM   4908  C3A DPP   711      57.578 185.528  40.890  1.00  0.00           C
ATOM   4909  C4A DPP   711      59.078 187.228  36.590  1.00  0.00           C
ATOM   4910  C1B DPP   711      54.378 182.528  51.440  1.00  0.00           C
ATOM   4911  C2B DPP   711      52.328 181.528  46.990  1.00  0.00           C
ATOM   4912  C3B DPP   711      50.978 182.828  44.090  1.00  0.00           C
ATOM   4913  C4B DPP   711      51.778 186.278  43.640  1.00  0.00           C
ATOM   4914  NC3 DPP   712     151.678  54.628  53.540  1.00  0.00           N
ATOM   4915  PO4 DPP   712     154.128  57.678  53.540  1.00  0.00           P
ATOM   4916  GL1 DPP   712     154.528  55.378  49.440  1.00  0.00            
ATOM   4917  GL2 DPP   712     155.128  52.378  50.440  1.00  0.00            
ATOM   4918  C1A DPP   712     156.128  53.778  44.740  1.00  0.00           C
ATOM   4919  C2A DPP   712     158.628  53.828  41.890  1.00  0.00           C
ATOM   4920  C3A DPP   712     161.578  51.278  41.140  1.00  0.00           C
ATOM   4921  C4A DPP   712     163.178  46.728  42.490  1.00  0.00           C
ATOM   4922  C1B DPP   712     156.828  49.228  46.390  1.00  0.00           C
ATOM   4923  C2B DPP   712     157.478  48.978  43.040  1.00  0.00           C
ATOM   4924  C3B DPP   712     158.378  48.628  38.940  1.00  0.00           C
ATOM   4925  C4B DPP   712     158.978  48.228  35.090  1.00  0.00           C
ATOM   4926  NC3 DPP   713      67.028  75.028  52.940  1.00  0.00           N
ATOM   4927  PO4 DPP   713      64.128  78.378  50.440  1.00  0.00           P
ATOM   4928  GL1 DPP   713      63.328  80.578  46.890  1.00  0.00            
ATOM   4929  GL2 DPP   713      63.178  77.028  45.590  1.00  0.00            
ATOM   4930  C1A DPP   713      65.178  81.728  41.690  1.00  0.00           C
ATOM   4931  C2A DPP   713      66.528  84.378  38.940  1.00  0.00           C
ATOM   4932  C3A DPP   713      66.978  85.478  34.590  1.00  0.00           C
ATOM   4933  C4A DPP   713      68.828  88.528  31.740  1.00  0.00           C
ATOM   4934  C1B DPP   713      62.078  78.028  40.590  1.00  0.00           C
ATOM   4935  C2B DPP   713      59.828  80.578  36.340  1.00  0.00           C
ATOM   4936  C3B DPP   713      56.178  81.978  33.590  1.00  0.00           C
ATOM   4937  C4B DPP   713      54.428  82.778  29.140  1.00  0.00           C
ATOM   4938  NC3 DPP   714      63.928 189.228  57.640  1.00  0.00           N
ATOM   4939  PO4 DPP   714      68.428 192.428  58.490  1.00  0.00           P
ATOM   4940  GL1 DPP   714      68.278 191.878  54.290  1.00  0.00            
ATOM   4941  GL2 DPP   714      69.078 194.728  52.690  1.00  0.00            
ATOM   4942  C1A DPP   714      66.728 190.228  50.340  1.00  0.00           C
ATOM   4943  C2A DPP   714      65.778 189.128  45.840  1.00  0.00           C
ATOM   4944  C3A DPP   714      66.228 187.578  41.790  1.00  0.00           C
ATOM   4945  C4A DPP   714      68.528 188.178  36.990  1.00  0.00           C
ATOM   4946  C1B DPP   714      71.228 191.828  49.840  1.00  0.00           C
ATOM   4947  C2B DPP   714      70.428 190.878  45.240  1.00  0.00           C
ATOM   4948  C3B DPP   714      69.828 192.428  41.290  1.00  0.00           C
ATOM   4949  C4B DPP   714      69.728 193.628  37.140  1.00  0.00           C
ATOM   4950  NC3 DPP   715     153.678  74.178  50.690  1.00  0.00           N
ATOM   4951  PO4 DPP   715     156.578  71.078  49.290  1.00  0.00           P
ATOM   4952  GL1 DPP   715     154.528  70.978  45.290  1.00  0.00            
ATOM   4953  GL2 DPP   715     153.328  74.128  45.490  1.00  0.00            
ATOM   4954  C1A DPP   715     153.578  71.678  40.840  1.00  0.00           C
ATOM   4955  C2A DPP   715     153.628  71.878  36.940  1.00  0.00           C
ATOM   4956  C3A DPP   715     150.778  74.228  34.390  1.00  0.00           C
ATOM   4957  C4A DPP   715     148.978  77.778  34.790  1.00  0.00           C
ATOM   4958  C1B DPP   715     150.078  74.528  43.190  1.00  0.00           C
ATOM   4959  C2B DPP   715     148.178  74.678  38.840  1.00  0.00           C
ATOM   4960  C3B DPP   715     145.578  73.228  34.490  1.00  0.00           C
ATOM   4961  C4B DPP   715     141.428  73.628  32.990  1.00  0.00           C
ATOM   4962  NC3 DPP   716     186.928 224.428  56.340  1.00  0.00           N
ATOM   4963  PO4 DPP   716     181.678 224.578  55.590  1.00  0.00           P
ATOM   4964  GL1 DPP   716     183.078 221.578  52.590  1.00  0.00            
ATOM   4965  GL2 DPP   716     182.978 223.428  49.940  1.00  0.00            
ATOM   4966  C1A DPP   716     184.628 217.978  49.340  1.00  0.00           C
ATOM   4967  C2A DPP   716     185.478 216.028  45.140  1.00  0.00           C
ATOM   4968  C3A DPP   716     187.128 214.428  40.690  1.00  0.00           C
ATOM   4969  C4A DPP   716     189.628 211.328  38.490  1.00  0.00           C
ATOM   4970  C1B DPP   716     185.878 222.278  45.640  1.00  0.00           C
ATOM   4971  C2B DPP   716     190.078 222.778  42.740  1.00  0.00           C
ATOM   4972  C3B DPP   716     190.778 226.578  40.840  1.00  0.00           C
ATOM   4973  C4B DPP   716     191.778 229.678  37.640  1.00  0.00           C
ATOM   4974  NC3 DPP   717     152.178  64.528  52.240  1.00  0.00           N
ATOM   4975  PO4 DPP   717     148.328  64.528  51.290  1.00  0.00           P
ATOM   4976  GL1 DPP   717     149.778  60.678  48.940  1.00  0.00            
ATOM   4977  GL2 DPP   717     153.478  60.378  49.290  1.00  0.00            
ATOM   4978  C1A DPP   717     149.528  60.128  44.240  1.00  0.00           C
ATOM   4979  C2A DPP   717     149.528  61.978  40.240  1.00  0.00           C
ATOM   4980  C3A DPP   717     149.528  62.878  35.940  1.00  0.00           C
ATOM   4981  C4A DPP   717     149.878  63.628  31.540  1.00  0.00           C
ATOM   4982  C1B DPP   717     154.328  59.128  46.490  1.00  0.00           C
ATOM   4983  C2B DPP   717     153.978  60.228  42.690  1.00  0.00           C
ATOM   4984  C3B DPP   717     153.928  60.478  37.840  1.00  0.00           C
ATOM   4985  C4B DPP   717     154.578  61.278  32.940  1.00  0.00           C
ATOM   4986  NC3 DPP   718     174.278 220.428  56.490  1.00  0.00           N
ATOM   4987  PO4 DPP   718     174.878 216.028  55.740  1.00  0.00           P
ATOM   4988  GL1 DPP   718     174.678 216.278  51.490  1.00  0.00            
ATOM   4989  GL2 DPP   718     172.278 214.478  50.090  1.00  0.00            
ATOM   4990  C1A DPP   718     175.328 216.478  47.240  1.00  0.00           C
ATOM   4991  C2A DPP   718     177.328 217.128  43.540  1.00  0.00           C
ATOM   4992  C3A DPP   718     179.328 218.078  39.840  1.00  0.00           C
ATOM   4993  C4A DPP   718     177.378 218.228  34.890  1.00  0.00           C
ATOM   4994  C1B DPP   718     170.528 216.078  46.690  1.00  0.00           C
ATOM   4995  C2B DPP   718     172.178 216.628  43.240  1.00  0.00           C
ATOM   4996  C3B DPP   718     174.178 215.728  38.990  1.00  0.00           C
ATOM   4997  C4B DPP   718     174.428 213.878  35.090  1.00  0.00           C
ATOM   4998  NC3 DPP   719     103.978  67.528  49.040  1.00  0.00           N
ATOM   4999  PO4 DPP   719      99.678  66.628  49.740  1.00  0.00           P
ATOM   5000  GL1 DPP   719      99.278  65.728  45.640  1.00  0.00            
ATOM   5001  GL2 DPP   719      97.728  63.078  43.990  1.00  0.00            
ATOM   5002  C1A DPP   719     101.328  66.728  42.090  1.00  0.00           C
ATOM   5003  C2A DPP   719     101.728  66.878  37.540  1.00  0.00           C
ATOM   5004  C3A DPP   719      99.128  66.378  34.540  1.00  0.00           C
ATOM   5005  C4A DPP   719      98.828  64.428  30.940  1.00  0.00           C
ATOM   5006  C1B DPP   719      97.378  65.478  39.740  1.00  0.00           C
ATOM   5007  C2B DPP   719      94.678  65.228  37.090  1.00  0.00           C
ATOM   5008  C3B DPP   719      94.228  65.578  32.190  1.00  0.00           C
ATOM   5009  C4B DPP   719      92.178  68.228  29.790  1.00  0.00           C
ATOM   5010  NC3 DPP   720      59.128  78.428  48.890  1.00  0.00           N
ATOM   5011  PO4 DPP   720      57.578  82.078  49.890  1.00  0.00           P
ATOM   5012  GL1 DPP   720      58.778  82.778  45.490  1.00  0.00            
ATOM   5013  GL2 DPP   720      58.678  79.328  43.990  1.00  0.00            
ATOM   5014  C1A DPP   720      60.328  83.478  42.190  1.00  0.00           C
ATOM   5015  C2A DPP   720      61.578  85.378  37.690  1.00  0.00           C
ATOM   5016  C3A DPP   720      60.478  84.578  33.590  1.00  0.00           C
ATOM   5017  C4A DPP   720      58.028  86.278  31.040  1.00  0.00           C
ATOM   5018  C1B DPP   720      56.978  79.128  40.840  1.00  0.00           C
ATOM   5019  C2B DPP   720      54.628  79.728  37.790  1.00  0.00           C
ATOM   5020  C3B DPP   720      54.078  77.478  34.340  1.00  0.00           C
ATOM   5021  C4B DPP   720      50.978  74.678  32.540  1.00  0.00           C
ATOM   5022  NC3 DPP   721      37.128  79.828  58.040  1.00  0.00           N
ATOM   5023  PO4 DPP   721      34.078  79.328  56.040  1.00  0.00           P
ATOM   5024  GL1 DPP   721      33.728  77.878  51.940  1.00  0.00            
ATOM   5025  GL2 DPP   721      33.428  74.428  51.040  1.00  0.00            
ATOM   5026  C1A DPP   721      35.028  80.078  47.190  1.00  0.00           C
ATOM   5027  C2A DPP   721      34.528  78.628  43.490  1.00  0.00           C
ATOM   5028  C3A DPP   721      35.628  78.778  39.340  1.00  0.00           C
ATOM   5029  C4A DPP   721      35.178  79.078  34.840  1.00  0.00           C
ATOM   5030  C1B DPP   721      34.178  74.078  46.190  1.00  0.00           C
ATOM   5031  C2B DPP   721      35.128  73.678  41.840  1.00  0.00           C
ATOM   5032  C3B DPP   721      34.528  74.378  37.040  1.00  0.00           C
ATOM   5033  C4B DPP   721      32.128  74.528  32.890  1.00  0.00           C
ATOM   5034  NC3 DPP   722     160.628 173.778  52.140  1.00  0.00           N
ATOM   5035  PO4 DPP   722     156.028 173.378  53.190  1.00  0.00           P
ATOM   5036  GL1 DPP   722     156.928 172.078  49.040  1.00  0.00            
ATOM   5037  GL2 DPP   722     157.728 169.378  50.140  1.00  0.00            
ATOM   5038  C1A DPP   722     157.378 171.278  44.840  1.00  0.00           C
ATOM   5039  C2A DPP   722     158.228 171.978  39.590  1.00  0.00           C
ATOM   5040  C3A DPP   722     157.878 171.478  35.840  1.00  0.00           C
ATOM   5041  C4A DPP   722     155.878 173.578  31.890  1.00  0.00           C
ATOM   5042  C1B DPP   722     160.228 167.678  45.840  1.00  0.00           C
ATOM   5043  C2B DPP   722     160.778 167.228  41.940  1.00  0.00           C
ATOM   5044  C3B DPP   722     160.028 166.678  37.790  1.00  0.00           C
ATOM   5045  C4B DPP   722     160.978 167.278  34.390  1.00  0.00           C
ATOM   5046  NC3 DPP   723     209.528  48.728  58.940  1.00  0.00           N
ATOM   5047  PO4 DPP   723     208.978  46.878  54.640  1.00  0.00           P
ATOM   5048  GL1 DPP   723     206.778  44.278  51.590  1.00  0.00            
ATOM   5049  GL2 DPP   723     203.678  42.378  52.040  1.00  0.00            
ATOM   5050  C1A DPP   723     204.828  45.178  47.840  1.00  0.00           C
ATOM   5051  C2A DPP   723     205.378  44.778  43.290  1.00  0.00           C
ATOM   5052  C3A DPP   723     204.478  41.378  40.090  1.00  0.00           C
ATOM   5053  C4A DPP   723     201.128  38.178  40.140  1.00  0.00           C
ATOM   5054  C1B DPP   723     203.678  39.628  47.890  1.00  0.00           C
ATOM   5055  C2B DPP   723     205.578  37.378  43.740  1.00  0.00           C
ATOM   5056  C3B DPP   723     206.878  36.628  39.790  1.00  0.00           C
ATOM   5057  C4B DPP   723     210.928  34.928  37.990  1.00  0.00           C
ATOM   5058  NC3 DPP   724      27.428 101.628  58.440  1.00  0.00           N
ATOM   5059  PO4 DPP   724      29.778  97.778  57.790  1.00  0.00           P
ATOM   5060  GL1 DPP   724      29.378  97.128  52.540  1.00  0.00            
ATOM   5061  GL2 DPP   724      27.178  99.728  52.790  1.00  0.00
[truncated: 4,173,108 more chars]
