# Supplementary material for: Data showing the lipid conformations and membrane binding behaviors of beta-amyloid fibrils in phase-separated cholesterol-enriched lipid domains with and without glycolipid and oxidized cholesterol from coarse-grained molecular dynamics simulations
Source: Data Brief. 2020 Apr 19;30:105496. doi: 10.1016/j.dib.2020.105496 (PMC7186522; doi:10.1016/j.dib.2020.105496)
Supplement: Supplementary file 1 [file mmc1.zip › Supplementary-Data/S08-12/CO-ABCDE-2.pdb]

TITLE     Martini system AB-CO-2 t= 19600400.00000
REMARK    THIS IS A SIMULATION BOX
CRYST1  224.060  225.801  127.824  90.00  90.00  90.00 P 1           1
MODEL        1
ATOM      1  BB  LEU     1      98.377 108.484  71.817  1.00  0.00           B
ATOM      2  SC1 LEU     1      97.377 108.834  69.417  1.00  0.00           S
ATOM      3  BB  VAL     2     100.077 111.084  74.017  1.00  0.00           B
ATOM      4  SC1 VAL     2     100.177 112.084  75.717  1.00  0.00           S
ATOM      5  BB  PHE     3     102.377 112.234  71.217  1.00  0.00           B
ATOM      6  SC1 PHE     3     100.077 113.384  69.267  1.00  0.00           S
ATOM      7  SC2 PHE     3     101.277 111.784  67.917  1.00  0.00           S
ATOM      8  SC3 PHE     3      99.027 112.434  67.267  1.00  0.00           S
ATOM      9  BB  PHE     4     105.177 113.884  69.267  1.00  0.00           B
ATOM     10  SC1 PHE     4     107.177 112.734  67.217  1.00  0.00           S
ATOM     11  SC2 PHE     4     105.077 113.334  66.217  1.00  0.00           S
ATOM     12  SC3 PHE     4     106.277 111.384  65.467  1.00  0.00           S
ATOM     13  BB  ALA     5     107.527 116.534  70.667  1.00  0.00           B
ATOM     14  BB  GLU     6     109.077 119.984  70.117  1.00  0.00           B
ATOM     15  SC1 GLU     6     106.027 121.484  69.617  1.00  0.00           S
ATOM     16  BB  ASP     7     111.377 122.034  67.967  1.00  0.00           B
ATOM     17  SC1 ASP     7     111.577 123.334  65.767  1.00  0.00           S
ATOM     18  BB  VAL     8     113.927 123.484  70.367  1.00  0.00           B
ATOM     19  SC1 VAL     8     113.327 123.734  72.267  1.00  0.00           S
ATOM     20  BB  GLY     9     116.127 126.434  69.817  1.00  0.00           B
ATOM     21  BB  SER    10     118.277 129.584  70.367  1.00  0.00           B
ATOM     22  SC1 SER    10     118.877 130.284  72.067  1.00  0.00           S
ATOM     23  BB  ASN    11     118.277 131.034  66.967  1.00  0.00           B
ATOM     24  SC1 ASN    11     116.627 132.834  66.467  1.00  0.00           S
ATOM     25  BB  LYS    12     120.177 129.484  63.967  1.00  0.00           B
ATOM     26  SC1 LYS    12     120.927 131.384  62.717  1.00  0.00           S
ATOM     27  SC2 LYS    12     122.277 132.284  60.367  1.00  0.00           S
ATOM     28  BB  GLY    13     117.027 128.434  62.267  1.00  0.00           B
ATOM     29  BB  ALA    14     118.427 128.584  58.867  1.00  0.00           B
ATOM     30  BB  ILE    15     117.127 127.384  55.617  1.00  0.00           B
ATOM     31  SC1 ILE    15     116.277 127.984  53.617  1.00  0.00           S
ATOM     32  BB  ILE    16     114.977 124.684  56.867  1.00  0.00           B
ATOM     33  SC1 ILE    16     114.877 123.134  55.167  1.00  0.00           S
ATOM     34  BB  GLY    17     113.677 122.884  59.967  1.00  0.00           B
ATOM     35  BB  LEU    18     110.277 121.984  58.367  1.00  0.00           B
ATOM     36  SC1 LEU    18     109.927 120.434  56.267  1.00  0.00           S
ATOM     37  BB  MET    19     107.877 120.234  60.717  1.00  0.00           B
ATOM     38  SC1 MET    19     108.427 121.084  62.967  1.00  0.00           S
ATOM     39  BB  VAL    20     104.577 118.384  60.017  1.00  0.00           B
ATOM     40  SC1 VAL    20     104.877 117.334  58.317  1.00  0.00           S
ATOM     41  BB  GLY    21     102.877 116.184  62.517  1.00  0.00           B
ATOM     42  BB  GLY    22      99.277 115.134  63.167  1.00  0.00           B
ATOM     43  BB  VAL    23      96.827 112.584  61.917  1.00  0.00           B
ATOM     44  SC1 VAL    23      96.377 113.034  60.017  1.00  0.00           S
ATOM     45  BB  VAL    24      94.477 111.134  64.467  1.00  0.00           B
ATOM     46  SC1 VAL    24      94.477 111.334  66.467  1.00  0.00           S
ATOM     47  BB  ILE    25      92.477 108.884  62.217  1.00  0.00           B
ATOM     48  SC1 ILE    25      93.277 109.234  59.917  1.00  0.00           S
ATOM     49  BB  ALA    26      90.877 106.034  64.167  1.00  0.00           B
ATOM     50  BB  LEU    27     101.177 104.484  73.567  1.00  0.00           B
ATOM     51  SC1 LEU    27     101.527 103.834  76.117  1.00  0.00           S
ATOM     52  BB  VAL    28     103.277 107.684  74.117  1.00  0.00           B
ATOM     53  SC1 VAL    28     104.027 108.934  75.467  1.00  0.00           S
ATOM     54  BB  PHE    29     104.877 109.334  71.067  1.00  0.00           B
ATOM     55  SC1 PHE    29     104.577 108.934  68.117  1.00  0.00           S
ATOM     56  SC2 PHE    29     102.927 107.634  69.267  1.00  0.00           S
ATOM     57  SC3 PHE    29     102.727 107.984  66.917  1.00  0.00           S
ATOM     58  BB  PHE    30     107.827 111.584  71.867  1.00  0.00           B
ATOM     59  SC1 PHE    30     108.477 112.834  74.817  1.00  0.00           S
ATOM     60  SC2 PHE    30     106.377 113.784  74.367  1.00  0.00           S
ATOM     61  SC3 PHE    30     106.777 112.834  76.517  1.00  0.00           S
ATOM     62  BB  ALA    31     110.727 113.484  70.317  1.00  0.00           B
ATOM     63  BB  GLU    32     111.777 116.884  71.467  1.00  0.00           B
ATOM     64  SC1 GLU    32     110.677 116.934  74.317  1.00  0.00           S
ATOM     65  BB  ASP    33     115.127 118.284  70.567  1.00  0.00           B
ATOM     66  SC1 ASP    33     115.177 119.034  68.167  1.00  0.00           S
ATOM     67  BB  VAL    34     117.327 120.534  72.717  1.00  0.00           B
ATOM     68  SC1 VAL    34     117.627 121.434  74.467  1.00  0.00           S
ATOM     69  BB  GLY    35     118.877 122.434  69.817  1.00  0.00           B
ATOM     70  BB  SER    36     121.077 125.384  70.267  1.00  0.00           B
ATOM     71  SC1 SER    36     121.627 126.034  72.017  1.00  0.00           S
ATOM     72  BB  ASN    37     121.577 127.634  67.267  1.00  0.00           B
ATOM     73  SC1 ASN    37     122.727 129.434  68.567  1.00  0.00           S
ATOM     74  BB  LYS    38     120.727 125.184  64.417  1.00  0.00           B
ATOM     75  SC1 LYS    38     118.577 124.434  64.967  1.00  0.00           S
ATOM     76  SC2 LYS    38     116.377 123.334  65.717  1.00  0.00           S
ATOM     77  BB  GLY    39     120.927 126.934  61.167  1.00  0.00           B
ATOM     78  BB  ALA    40     122.177 125.434  58.017  1.00  0.00           B
ATOM     79  BB  ILE    41     120.627 123.284  55.367  1.00  0.00           B
ATOM     80  SC1 ILE    41     119.777 122.984  53.467  1.00  0.00           S
ATOM     81  BB  ILE    42     118.777 121.134  57.867  1.00  0.00           B
ATOM     82  SC1 ILE    42     118.977 122.334  59.667  1.00  0.00           S
ATOM     83  BB  GLY    43     115.627 119.084  57.567  1.00  0.00           B
ATOM     84  BB  LEU    44     112.627 117.734  59.417  1.00  0.00           B
ATOM     85  SC1 LEU    44     112.677 118.784  61.817  1.00  0.00           S
ATOM     86  BB  MET    45     109.877 115.534  58.017  1.00  0.00           B
ATOM     87  SC1 MET    45     111.227 115.734  55.317  1.00  0.00           S
ATOM     88  BB  VAL    46     107.977 114.334  61.067  1.00  0.00           B
ATOM     89  SC1 VAL    46     107.777 115.734  62.517  1.00  0.00           S
ATOM     90  BB  GLY    47     104.927 112.084  60.867  1.00  0.00           B
ATOM     91  BB  GLY    48     102.077 110.684  62.967  1.00  0.00           B
ATOM     92  BB  VAL    49      99.727 109.234  60.367  1.00  0.00           B
ATOM     93  SC1 VAL    49      99.177 108.684  58.567  1.00  0.00           S
ATOM     94  BB  VAL    50      97.527 107.234  62.817  1.00  0.00           B
ATOM     95  SC1 VAL    50      97.927 107.634  64.717  1.00  0.00           S
ATOM     96  BB  ILE    51      95.327 104.884  60.767  1.00  0.00           B
ATOM     97  SC1 ILE    51      95.427 104.934  58.567  1.00  0.00           S
ATOM     98  BB  ALA    52      93.277 103.134  63.517  1.00  0.00           B
ATOM     99  BB  LEU    53     103.527 102.834  70.667  1.00  0.00           B
ATOM    100  SC1 LEU    53     104.227 102.934  68.117  1.00  0.00           S
ATOM    101  BB  VAL    54     105.977 104.084  73.317  1.00  0.00           B
ATOM    102  SC1 VAL    54     106.527 104.034  75.267  1.00  0.00           S
ATOM    103  BB  PHE    55     107.927 106.434  71.067  1.00  0.00           B
ATOM    104  SC1 PHE    55     109.727 108.234  68.267  1.00  0.00           S
ATOM    105  SC2 PHE    55     108.227 106.334  67.917  1.00  0.00           S
ATOM    106  SC3 PHE    55     109.277 107.384  66.017  1.00  0.00           S
ATOM    107  BB  PHE    56     110.877 108.084  73.017  1.00  0.00           B
ATOM    108  SC1 PHE    56     111.277 108.784  76.367  1.00  0.00           S
ATOM    109  SC2 PHE    56     109.127 108.034  75.667  1.00  0.00           S
ATOM    110  SC3 PHE    56     109.477 108.634  77.967  1.00  0.00           S
ATOM    111  BB  ALA    57     113.477 110.034  70.967  1.00  0.00           B
ATOM    112  BB  GLU    58     115.027 113.084  72.667  1.00  0.00           B
ATOM    113  SC1 GLU    58     113.777 112.684  74.917  1.00  0.00           S
ATOM    114  BB  ASP    59     117.877 114.884  71.067  1.00  0.00           B
ATOM    115  SC1 ASP    59     118.727 114.884  68.617  1.00  0.00           S
ATOM    116  BB  VAL    60     120.377 116.984  73.017  1.00  0.00           B
ATOM    117  SC1 VAL    60     120.627 117.434  74.967  1.00  0.00           S
ATOM    118  BB  GLY    61     122.527 119.384  71.117  1.00  0.00           B
ATOM    119  BB  SER    62     125.077 122.184  71.067  1.00  0.00           B
ATOM    120  SC1 SER    62     126.227 122.784  72.517  1.00  0.00           S
ATOM    121  BB  ASN    63     125.127 124.134  67.867  1.00  0.00           B
ATOM    122  SC1 ASN    63     126.377 126.284  67.967  1.00  0.00           S
ATOM    123  BB  LYS    64     123.627 122.084  65.117  1.00  0.00           B
ATOM    124  SC1 LYS    64     121.977 120.634  65.917  1.00  0.00           S
ATOM    125  SC2 LYS    64     119.777 119.134  66.717  1.00  0.00           S
ATOM    126  BB  GLY    65     123.977 123.484  61.567  1.00  0.00           B
ATOM    127  BB  ALA    66     125.327 121.434  58.867  1.00  0.00           B
ATOM    128  BB  ILE    67     123.577 118.734  56.817  1.00  0.00           B
ATOM    129  SC1 ILE    67     123.277 119.034  54.717  1.00  0.00           S
ATOM    130  BB  ILE    68     121.077 117.834  59.417  1.00  0.00           B
ATOM    131  SC1 ILE    68     121.827 118.884  61.017  1.00  0.00           S
ATOM    132  BB  GLY    69     118.127 115.584  58.567  1.00  0.00           B
ATOM    133  BB  LEU    70     114.977 114.184  60.317  1.00  0.00           B
ATOM    134  SC1 LEU    70     115.227 114.684  62.917  1.00  0.00           S
ATOM    135  BB  MET    71     112.727 111.334  59.417  1.00  0.00           B
ATOM    136  SC1 MET    71     110.927 110.534  56.817  1.00  0.00           S
ATOM    137  BB  VAL    72     110.277 110.984  62.117  1.00  0.00           B
ATOM    138  SC1 VAL    72     110.977 111.934  63.717  1.00  0.00           S
ATOM    139  BB  GLY    73     108.327 108.284  60.417  1.00  0.00           B
ATOM    140  BB  GLY    74     105.177 107.484  62.417  1.00  0.00           B
ATOM    141  BB  VAL    75     103.077 105.784  59.767  1.00  0.00           B
ATOM    142  SC1 VAL    75     104.077 105.684  58.117  1.00  0.00           S
ATOM    143  BB  VAL    76     100.477 104.284  62.067  1.00  0.00           B
ATOM    144  SC1 VAL    76     101.427 104.384  63.817  1.00  0.00           S
ATOM    145  BB  ILE    77      98.827 101.584  59.867  1.00  0.00           B
ATOM    146  SC1 ILE    77      99.577 101.784  57.667  1.00  0.00           S
ATOM    147  BB  ALA    78      96.927  99.384  62.317  1.00  0.00           B
ATOM    148  BB  LEU    79     107.177  98.584  70.967  1.00  0.00           B
ATOM    149  SC1 LEU    79     107.027  98.834  68.317  1.00  0.00           S
ATOM    150  BB  VAL    80     109.177 100.284  73.667  1.00  0.00           B
ATOM    151  SC1 VAL    80     109.377 100.234  75.617  1.00  0.00           S
ATOM    152  BB  PHE    81     111.327 102.634  71.767  1.00  0.00           B
ATOM    153  SC1 PHE    81     110.577 102.584  68.717  1.00  0.00           S
ATOM    154  SC2 PHE    81     112.177 104.334  69.117  1.00  0.00           S
ATOM    155  SC3 PHE    81     111.727 103.584  66.867  1.00  0.00           S
ATOM    156  BB  PHE    82     113.377 105.184  73.617  1.00  0.00           B
ATOM    157  SC1 PHE    82     114.627 105.434  76.817  1.00  0.00           S
ATOM    158  SC2 PHE    82     112.377 104.684  76.567  1.00  0.00           S
ATOM    159  SC3 PHE    82     113.327 104.984  78.767  1.00  0.00           S
ATOM    160  BB  ALA    83     115.677 107.434  71.667  1.00  0.00           B
ATOM    161  BB  GLU    84     118.227 109.434  73.517  1.00  0.00           B
ATOM    162  SC1 GLU    84     117.477 109.284  76.067  1.00  0.00           S
ATOM    163  BB  ASP    85     120.877 111.984  72.367  1.00  0.00           B
ATOM    164  SC1 ASP    85     122.327 111.384  70.417  1.00  0.00           S
ATOM    165  BB  VAL    86     123.527 113.984  74.367  1.00  0.00           B
ATOM    166  SC1 VAL    86     123.327 113.784  76.317  1.00  0.00           S
ATOM    167  BB  GLY    87     125.777 115.734  71.867  1.00  0.00           B
ATOM    168  BB  SER    88     128.227 118.284  70.667  1.00  0.00           B
ATOM    169  SC1 SER    88     129.227 119.284  72.017  1.00  0.00           S
ATOM    170  BB  ASN    89     127.677 120.534  67.717  1.00  0.00           B
ATOM    171  SC1 ASN    89     129.577 122.184  68.017  1.00  0.00           S
ATOM    172  BB  LYS    90     126.977 117.934  65.117  1.00  0.00           B
ATOM    173  SC1 LYS    90     125.027 116.834  65.517  1.00  0.00           S
ATOM    174  SC2 LYS    90     123.327 115.834  67.817  1.00  0.00           S
ATOM    175  BB  GLY    91     127.227 119.884  61.867  1.00  0.00           B
ATOM    176  BB  ALA    92     128.427 117.884  58.967  1.00  0.00           B
ATOM    177  BB  ILE    93     126.077 115.284  57.367  1.00  0.00           B
ATOM    178  SC1 ILE    93     126.077 114.384  55.417  1.00  0.00           S
ATOM    179  BB  ILE    94     123.727 114.284  60.067  1.00  0.00           B
ATOM    180  SC1 ILE    94     124.677 114.184  61.817  1.00  0.00           S
ATOM    181  BB  GLY    95     121.027 111.734  59.417  1.00  0.00           B
ATOM    182  BB  LEU    96     118.027 110.634  61.367  1.00  0.00           B
ATOM    183  SC1 LEU    96     117.827 110.584  63.967  1.00  0.00           S
ATOM    184  BB  MET    97     115.177 108.234  60.617  1.00  0.00           B
ATOM    185  SC1 MET    97     114.477 106.534  58.167  1.00  0.00           S
ATOM    186  BB  VAL    98     113.527 107.034  63.767  1.00  0.00           B
ATOM    187  SC1 VAL    98     113.727 108.134  65.467  1.00  0.00           S
ATOM    188  BB  GLY    99     111.527 104.184  62.267  1.00  0.00           B
ATOM    189  BB  GLY   100     107.877 103.984  63.167  1.00  0.00           B
ATOM    190  BB  VAL   101     106.477 101.884  60.367  1.00  0.00           B
ATOM    191  SC1 VAL   101     106.427 101.334  58.467  1.00  0.00           S
ATOM    192  BB  VAL   102     103.877  99.884  62.317  1.00  0.00           B
ATOM    193  SC1 VAL   102     104.477 100.034  64.217  1.00  0.00           S
ATOM    194  BB  ILE   103     102.127  97.334  59.967  1.00  0.00           B
ATOM    195  SC1 ILE   103     102.927  98.134  57.867  1.00  0.00           S
ATOM    196  BB  ALA   104      99.427  95.984  62.067  1.00  0.00           B
ATOM    197  BB  LEU   105     110.577  94.884  72.367  1.00  0.00           B
ATOM    198  SC1 LEU   105     110.627  93.384  70.217  1.00  0.00           S
ATOM    199  BB  VAL   106     112.827  97.284  74.267  1.00  0.00           B
ATOM    200  SC1 VAL   106     113.927  97.634  75.867  1.00  0.00           S
ATOM    201  BB  PHE   107     113.477 100.134  71.817  1.00  0.00           B
ATOM    202  SC1 PHE   107     113.677  99.634  68.567  1.00  0.00           S
ATOM    203  SC2 PHE   107     111.977  98.234  69.617  1.00  0.00           S
ATOM    204  SC3 PHE   107     112.927  97.634  67.467  1.00  0.00           S
ATOM    205  BB  PHE   108     116.627 102.184  71.717  1.00  0.00           B
ATOM    206  SC1 PHE   108     117.427 100.734  74.517  1.00  0.00           S
ATOM    207  SC2 PHE   108     117.627 103.084  74.767  1.00  0.00           S
ATOM    208  SC3 PHE   108     116.727 101.784  76.517  1.00  0.00           S
ATOM    209  BB  ALA   109     118.827 105.184  70.717  1.00  0.00           B
ATOM    210  BB  GLU   110     121.377 106.434  73.167  1.00  0.00           B
ATOM    211  SC1 GLU   110     122.227 104.684  75.067  1.00  0.00           S
ATOM    212  BB  ASP   111     124.877 107.784  72.617  1.00  0.00           B
ATOM    213  SC1 ASP   111     126.877 106.784  71.367  1.00  0.00           S
ATOM    214  BB  VAL   112     126.277 110.584  74.717  1.00  0.00           B
ATOM    215  SC1 VAL   112     126.427 109.884  76.567  1.00  0.00           S
ATOM    216  BB  GLY   113     128.377 113.534  73.517  1.00  0.00           B
ATOM    217  BB  SER   114     130.777 113.984  70.717  1.00  0.00           B
ATOM    218  SC1 SER   114     131.627 112.284  70.217  1.00  0.00           S
ATOM    219  BB  ASN   115     131.077 116.584  67.867  1.00  0.00           B
ATOM    220  SC1 ASN   115     132.477 118.634  67.667  1.00  0.00           S
ATOM    221  BB  LYS   116     129.327 114.034  65.767  1.00  0.00           B
ATOM    222  SC1 LYS   116     127.627 112.784  66.767  1.00  0.00           S
ATOM    223  SC2 LYS   116     126.877 111.084  69.167  1.00  0.00           S
ATOM    224  BB  GLY   117     129.727 115.484  62.267  1.00  0.00           B
ATOM    225  BB  ALA   118     131.227 112.784  60.067  1.00  0.00           B
ATOM    226  BB  ILE   119     129.227 110.684  57.767  1.00  0.00           B
ATOM    227  SC1 ILE   119     129.377 110.434  55.917  1.00  0.00           S
ATOM    228  BB  ILE   120     126.877 109.684  60.617  1.00  0.00           B
ATOM    229  SC1 ILE   120     127.727 110.534  62.567  1.00  0.00           S
ATOM    230  BB  GLY   121     123.177 108.884  60.717  1.00  0.00           B
ATOM    231  BB  LEU   122     121.277 106.984  63.367  1.00  0.00           B
ATOM    232  SC1 LEU   122     121.377 106.434  65.967  1.00  0.00           S
ATOM    233  BB  MET   123     118.527 104.784  62.017  1.00  0.00           B
ATOM    234  SC1 MET   123     117.427 102.784  59.817  1.00  0.00           S
ATOM    235  BB  VAL   124     116.027 103.484  64.467  1.00  0.00           B
ATOM    236  SC1 VAL   124     116.427 103.984  66.367  1.00  0.00           S
ATOM    237  BB  GLY   125     114.127 100.534  63.017  1.00  0.00           B
ATOM    238  BB  GLY   126     110.427 100.034  63.817  1.00  0.00           B
ATOM    239  BB  VAL   127     109.577  98.284  60.567  1.00  0.00           B
ATOM    240  SC1 VAL   127     110.427  98.284  58.767  1.00  0.00           S
ATOM    241  BB  VAL   128     107.127  96.434  62.717  1.00  0.00           B
ATOM    242  SC1 VAL   128     107.827  95.834  64.517  1.00  0.00           S
ATOM    243  BB  ILE   129     105.377  94.134  60.317  1.00  0.00           B
ATOM    244  SC1 ILE   129     106.527  95.034  58.367  1.00  0.00           S
ATOM    245  BB  ALA   130     102.427  92.684  62.167  1.00  0.00           B
ATOM    246  ROH CHO   131      46.277  96.934  52.067  1.00  0.00            
ATOM    247  R1  CHO   131      47.727  97.684  49.767  1.00  0.00            
ATOM    248  R2  CHO   131      48.877  95.784  48.067  1.00  0.00            
ATOM    249  R3  CHO   131      47.427  97.134  46.167  1.00  0.00            
ATOM    250  R4  CHO   131      49.527  95.784  44.667  1.00  0.00            
ATOM    251  R5  CHO   131      49.077  97.934  44.617  1.00  0.00            
ATOM    252  C1  CHO   131      48.577  97.034  40.917  1.00  0.00           C
ATOM    253  C2  CHO   131      49.127  93.884  38.367  1.00  0.00           C
ATOM    254  ROH CHO   132     199.827 105.534  15.867  1.00  0.00            
ATOM    255  R1  CHO   132     199.527 107.034  18.267  1.00  0.00            
ATOM    256  R2  CHO   132     198.427 105.884  20.567  1.00  0.00            
ATOM    257  R3  CHO   132     200.727 106.784  21.717  1.00  0.00            
ATOM    258  R4  CHO   132     198.777 106.734  23.867  1.00  0.00            
ATOM    259  R5  CHO   132     200.027 108.434  23.267  1.00  0.00            
ATOM    260  C1  CHO   132     201.177 108.034  26.917  1.00  0.00           C
ATOM    261  C2  CHO   132     200.377 109.384  30.367  1.00  0.00           C
ATOM    262  ROH CHO   133     192.027  34.034  12.067  1.00  0.00            
ATOM    263  R1  CHO   133     192.327  35.834  14.217  1.00  0.00            
ATOM    264  R2  CHO   133     191.777  35.134  16.867  1.00  0.00            
ATOM    265  R3  CHO   133     194.327  36.034  17.267  1.00  0.00            
ATOM    266  R4  CHO   133     192.927  36.634  19.767  1.00  0.00            
ATOM    267  R5  CHO   133     194.077  38.034  18.517  1.00  0.00            
ATOM    268  C1  CHO   133     195.977  38.334  21.817  1.00  0.00           C
ATOM    269  C2  CHO   133     197.877  40.784  25.767  1.00  0.00           C
ATOM    270  ROH CHO   134     215.977  10.184  43.667  1.00  0.00            
ATOM    271  R1  CHO   134     215.577  11.284  41.117  1.00  0.00            
ATOM    272  R2  CHO   134     216.027   9.834  38.767  1.00  0.00            
ATOM    273  R3  CHO   134     213.427  10.584  38.217  1.00  0.00            
ATOM    274  R4  CHO   134     214.727  10.284  35.617  1.00  0.00            
ATOM    275  R5  CHO   134     213.627  12.034  36.367  1.00  0.00            
ATOM    276  C1  CHO   134     211.577  11.234  33.217  1.00  0.00           C
ATOM    277  C2  CHO   134     211.427   8.634  29.567  1.00  0.00           C
ATOM    278  ROH CHO   135     224.327  82.584  23.067  1.00  0.00            
ATOM    279  R1  CHO   135     223.127  82.984  25.567  1.00  0.00            
ATOM    280  R2  CHO   135     221.527  81.084  26.767  1.00  0.00            
ATOM    281  R3  CHO   135     223.277  81.384  28.867  1.00  0.00            
ATOM    282  R4  CHO   135     220.727  80.484  30.117  1.00  0.00            
ATOM    283  R5  CHO   135     221.927  82.284  30.617  1.00  0.00            
ATOM    284  C1  CHO   135     221.927  80.434  33.967  1.00  0.00           C
ATOM    285  C2  CHO   135     223.977  80.284  36.017  1.00  0.00           C
ATOM    286  ROH CHO   136     198.777 109.784  14.617  1.00  0.00            
ATOM    287  R1  CHO   136     197.377 110.734  16.867  1.00  0.00            
ATOM    288  R2  CHO   136     195.877 109.084  18.467  1.00  0.00            
ATOM    289  R3  CHO   136     197.377 110.134  20.467  1.00  0.00            
ATOM    290  R4  CHO   136     195.127 108.884  21.867  1.00  0.00            
ATOM    291  R5  CHO   136     195.777 110.934  22.067  1.00  0.00            
ATOM    292  C1  CHO   136     196.127 109.734  25.667  1.00  0.00           C
ATOM    293  C2  CHO   136     195.827 110.684  29.517  1.00  0.00           C
ATOM    294  ROH CHO   137     163.377 209.434  47.667  1.00  0.00            
ATOM    295  R1  CHO   137     162.077 208.084  45.517  1.00  0.00            
ATOM    296  R2  CHO   137     160.327 209.334  43.817  1.00  0.00            
ATOM    297  R3  CHO   137     161.977 208.384  41.867  1.00  0.00            
ATOM    298  R4  CHO   137     159.827 209.684  40.417  1.00  0.00            
ATOM    299  R5  CHO   137     160.527 207.634  40.117  1.00  0.00            
ATOM    300  C1  CHO   137     161.077 208.984  36.617  1.00  0.00           C
ATOM    301  C2  CHO   137     158.777 209.484  32.767  1.00  0.00           C
ATOM    302  ROH CHO   138     131.127 137.734  51.667  1.00  0.00            
ATOM    303  R1  CHO   138     131.327 137.484  48.817  1.00  0.00            
ATOM    304  R2  CHO   138     129.477 136.084  47.317  1.00  0.00            
ATOM    305  R3  CHO   138     129.277 138.434  45.917  1.00  0.00            
ATOM    306  R4  CHO   138     128.577 136.334  43.967  1.00  0.00            
ATOM    307  R5  CHO   138     130.127 137.884  43.767  1.00  0.00            
ATOM    308  C1  CHO   138     127.877 138.684  40.767  1.00  0.00           C
ATOM    309  C2  CHO   138     128.077 139.034  37.417  1.00  0.00           C
ATOM    310  ROH CHO   139      92.077 114.834  27.167  1.00  0.00            
ATOM    311  R1  CHO   139      90.827 115.334  29.667  1.00  0.00            
ATOM    312  R2  CHO   139      91.927 114.484  32.067  1.00  0.00            
ATOM    313  R3  CHO   139      91.677 117.134  32.717  1.00  0.00            
ATOM    314  R4  CHO   139      92.377 115.784  35.217  1.00  0.00            
ATOM    315  R5  CHO   139      90.677 117.084  34.867  1.00  0.00            
ATOM    316  C1  CHO   139      92.377 118.984  37.667  1.00  0.00           C
ATOM    317  C2  CHO   139      93.277 119.284  41.417  1.00  0.00           C
ATOM    318  ROH CHO   140     146.777 195.084  46.467  1.00  0.00            
ATOM    319  R1  CHO   140     144.827 194.484  44.517  1.00  0.00            
ATOM    320  R2  CHO   140     143.077 196.384  43.517  1.00  0.00            
ATOM    321  R3  CHO   140     144.077 195.584  41.117  1.00  0.00            
ATOM    322  R4  CHO   140     141.177 195.984  40.667  1.00  0.00            
ATOM    323  R5  CHO   140     142.377 194.234  40.217  1.00  0.00            
ATOM    324  C1  CHO   140     141.027 195.084  36.717  1.00  0.00           C
ATOM    325  C2  CHO   140     139.277 193.534  33.567  1.00  0.00           C
ATOM    326  ROH CHO   141      56.727 157.634  23.617  1.00  0.00            
ATOM    327  R1  CHO   141      55.377 158.284  26.067  1.00  0.00            
ATOM    328  R2  CHO   141      53.077 156.984  26.817  1.00  0.00            
ATOM    329  R3  CHO   141      54.477 156.484  29.117  1.00  0.00            
ATOM    330  R4  CHO   141      51.727 157.034  30.017  1.00  0.00            
ATOM    331  R5  CHO   141      53.577 158.034  30.717  1.00  0.00            
ATOM    332  C1  CHO   141      52.327 156.584  34.017  1.00  0.00           C
ATOM    333  C2  CHO   141      49.077 158.034  35.567  1.00  0.00           C
ATOM    334  ROH CHO   142     148.277 122.234  13.967  1.00  0.00            
ATOM    335  R1  CHO   142     149.777 122.734  16.317  1.00  0.00            
ATOM    336  R2  CHO   142     148.777 122.284  18.817  1.00  0.00            
ATOM    337  R3  CHO   142     151.027 120.784  19.117  1.00  0.00            
ATOM    338  R4  CHO   142     150.927 122.384  21.567  1.00  0.00            
ATOM    339  R5  CHO   142     152.577 122.184  20.167  1.00  0.00            
ATOM    340  C1  CHO   142     154.227 120.984  23.417  1.00  0.00           C
ATOM    341  C2  CHO   142     154.577 121.234  27.867  1.00  0.00           C
ATOM    342  ROH CHO   143     107.377 186.834  44.817  1.00  0.00            
ATOM    343  R1  CHO   143     106.977 185.834  42.167  1.00  0.00            
ATOM    344  R2  CHO   143     107.477 187.334  39.917  1.00  0.00            
ATOM    345  R3  CHO   143     109.027 185.184  39.217  1.00  0.00            
ATOM    346  R4  CHO   143     108.777 186.784  36.767  1.00  0.00            
ATOM    347  R5  CHO   143     108.327 184.684  37.017  1.00  0.00            
ATOM    348  C1  CHO   143     110.977 184.434  34.267  1.00  0.00           C
ATOM    349  C2  CHO   143     112.477 182.634  31.467  1.00  0.00           C
ATOM    350  ROH CHO   144     192.777  75.684  45.567  1.00  0.00            
ATOM    351  R1  CHO   144     192.077  76.284  42.867  1.00  0.00            
ATOM    352  R2  CHO   144     193.677  77.834  41.217  1.00  0.00            
ATOM    353  R3  CHO   144     193.577  75.684  39.567  1.00  0.00            
ATOM    354  R4  CHO   144     194.627  77.784  37.867  1.00  0.00            
ATOM    355  R5  CHO   144     192.877  76.534  37.467  1.00  0.00            
ATOM    356  C1  CHO   144     195.077  75.734  34.417  1.00  0.00           C
ATOM    357  C2  CHO   144     195.027  77.634  31.717  1.00  0.00           C
ATOM    358  ROH CHO   145     135.227  29.184  43.617  1.00  0.00            
ATOM    359  R1  CHO   145     134.427  28.234  41.067  1.00  0.00            
ATOM    360  R2  CHO   145     135.127  25.734  40.117  1.00  0.00            
ATOM    361  R3  CHO   145     132.477  25.434  39.817  1.00  0.00            
ATOM    362  R4  CHO   145     133.627  23.834  37.667  1.00  0.00            
ATOM    363  R5  CHO   145     132.127  25.384  37.417  1.00  0.00            
ATOM    364  C1  CHO   145     130.227  22.484  35.917  1.00  0.00           C
ATOM    365  C2  CHO   145     127.327  22.484  32.617  1.00  0.00           C
ATOM    366  ROH CHO   146      73.127  18.184  20.117  1.00  0.00            
ATOM    367  R1  CHO   146      72.227  19.034  22.667  1.00  0.00            
ATOM    368  R2  CHO   146      70.527  17.534  24.217  1.00  0.00            
ATOM    369  R3  CHO   146      72.477  17.884  26.067  1.00  0.00            
ATOM    370  R4  CHO   146      70.127  16.934  27.617  1.00  0.00            
ATOM    371  R5  CHO   146      71.327  18.734  27.967  1.00  0.00            
ATOM    372  C1  CHO   146      71.777  16.984  31.317  1.00  0.00           C
ATOM    373  C2  CHO   146      68.927  18.334  32.267  1.00  0.00           C
ATOM    374  ROH CHO   147     143.777 225.434  21.567  1.00  0.00            
ATOM    375  R1  CHO   147     143.577 224.384  24.167  1.00  0.00            
ATOM    376  R2  CHO   147     145.827 224.084  25.767  1.00  0.00            
ATOM    377  R3  CHO   147     144.377 225.584  27.517  1.00  0.00            
ATOM    378  R4  CHO   147     145.677 223.534  29.217  1.00  0.00            
ATOM    379  R5  CHO   147     143.527 224.034  29.117  1.00  0.00            
ATOM    380  C1  CHO   147     144.227 224.684  32.817  1.00  0.00           C
ATOM    381  C2  CHO   147     145.827 222.184  34.767  1.00  0.00           C
ATOM    382  ROH CHO   148     185.777  63.934  19.617  1.00  0.00            
ATOM    383  R1  CHO   148     183.677  65.184  21.017  1.00  0.00            
ATOM    384  R2  CHO   148     181.927  63.784  22.667  1.00  0.00            
ATOM    385  R3  CHO   148     182.727  65.634  24.517  1.00  0.00            
ATOM    386  R4  CHO   148     179.927  64.984  25.217  1.00  0.00            
ATOM    387  R5  CHO   148     180.777  66.984  24.867  1.00  0.00            
ATOM    388  C1  CHO   148     179.527  67.434  28.417  1.00  0.00           C
ATOM    389  C2  CHO   148     175.827  66.184  29.867  1.00  0.00           C
ATOM    390  ROH CHO   149     163.927 197.434  43.367  1.00  0.00            
ATOM    391  R1  CHO   149     162.577 198.634  41.167  1.00  0.00            
ATOM    392  R2  CHO   149     163.527 198.434  38.567  1.00  0.00            
ATOM    393  R3  CHO   149     160.977 197.534  38.117  1.00  0.00            
ATOM    394  R4  CHO   149     161.577 199.284  35.817  1.00  0.00            
ATOM    395  R5  CHO   149     159.877 199.434  37.167  1.00  0.00            
ATOM    396  C1  CHO   149     158.077 198.934  33.817  1.00  0.00           C
ATOM    397  C2  CHO   149     155.227 196.734  32.517  1.00  0.00           C
ATOM    398  ROH CHO   150     197.377 102.084  45.517  1.00  0.00            
ATOM    399  R1  CHO   150     196.027 102.134  43.017  1.00  0.00            
ATOM    400  R2  CHO   150     197.127 101.034  40.717  1.00  0.00            
ATOM    401  R3  CHO   150     194.727  99.734  40.617  1.00  0.00            
ATOM    402  R4  CHO   150     195.677  99.684  37.867  1.00  0.00            
ATOM    403  R5  CHO   150     193.777 100.434  38.567  1.00  0.00            
ATOM    404  C1  CHO   150     192.627  97.734  36.117  1.00  0.00           C
ATOM    405  C2  CHO   150     195.377  96.084  33.817  1.00  0.00           C
ATOM    406  ROH CHO   151     217.177  44.284  47.567  1.00  0.00            
ATOM    407  R1  CHO   151     217.827  43.884  44.867  1.00  0.00            
ATOM    408  R2  CHO   151     216.377  42.184  43.217  1.00  0.00            
ATOM    409  R3  CHO   151     216.227  44.434  41.667  1.00  0.00            
ATOM    410  R4  CHO   151     215.977  42.134  39.767  1.00  0.00            
ATOM    411  R5  CHO   151     217.427  43.784  39.667  1.00  0.00            
ATOM    412  C1  CHO   151     215.627  44.234  36.317  1.00  0.00           C
ATOM    413  C2  CHO   151     215.627  45.634  33.217  1.00  0.00           C
ATOM    414  ROH CHO   152     166.927 127.734  14.367  1.00  0.00            
ATOM    415  R1  CHO   152     165.827 127.384  16.967  1.00  0.00            
ATOM    416  R2  CHO   152     167.327 126.284  19.017  1.00  0.00            
ATOM    417  R3  CHO   152     166.577 128.584  20.317  1.00  0.00            
ATOM    418  R4  CHO   152     167.477 126.784  22.467  1.00  0.00            
ATOM    419  R5  CHO   152     165.577 127.834  22.367  1.00  0.00            
ATOM    420  C1  CHO   152     166.927 129.234  25.617  1.00  0.00           C
ATOM    421  C2  CHO   152     167.127 126.584  28.117  1.00  0.00           C
ATOM    422  ROH CHO   153      83.727 101.684  25.617  1.00  0.00            
ATOM    423  R1  CHO   153      83.177 101.684  28.417  1.00  0.00            
ATOM    424  R2  CHO   153      84.927 100.634  30.267  1.00  0.00            
ATOM    425  R3  CHO   153      84.727 103.134  31.367  1.00  0.00            
ATOM    426  R4  CHO   153      84.977 101.284  33.667  1.00  0.00            
ATOM    427  R5  CHO   153      83.377 102.734  33.367  1.00  0.00            
ATOM    428  C1  CHO   153      84.777 103.984  36.717  1.00  0.00           C
ATOM    429  C2  CHO   153      84.527 101.834  40.117  1.00  0.00           C
ATOM    430  ROH CHO   154     117.977 173.834  15.767  1.00  0.00            
ATOM    431  R1  CHO   154     118.027 175.734  17.867  1.00  0.00            
ATOM    432  R2  CHO   154     115.827 176.384  19.317  1.00  0.00            
ATOM    433  R3  CHO   154     117.327 175.684  21.467  1.00  0.00            
ATOM    434  R4  CHO   154     114.927 176.884  22.667  1.00  0.00            
ATOM    435  R5  CHO   154     117.027 177.434  23.067  1.00  0.00            
ATOM    436  C1  CHO   154     115.927 176.484  26.567  1.00  0.00           C
ATOM    437  C2  CHO   154     115.477 175.784  31.467  1.00  0.00           C
ATOM    438  ROH CHO   155     138.327 205.734  17.167  1.00  0.00            
ATOM    439  R1  CHO   155     139.527 204.634  19.467  1.00  0.00            
ATOM    440  R2  CHO   155     141.727 205.734  20.717  1.00  0.00            
ATOM    441  R3  CHO   155     140.127 205.634  22.917  1.00  0.00            
ATOM    442  R4  CHO   155     142.827 205.934  23.967  1.00  0.00            
ATOM    443  R5  CHO   155     141.377 204.384  24.517  1.00  0.00            
ATOM    444  C1  CHO   155     141.977 205.934  27.917  1.00  0.00           C
ATOM    445  C2  CHO   155     140.777 204.634  30.617  1.00  0.00           C
ATOM    446  ROH CHO   156     123.127 114.334  23.667  1.00  0.00            
ATOM    447  R1  CHO   156     124.227 114.534  26.267  1.00  0.00            
ATOM    448  R2  CHO   156     122.777 115.434  28.417  1.00  0.00            
ATOM    449  R3  CHO   156     123.527 113.084  29.517  1.00  0.00            
ATOM    450  R4  CHO   156     123.727 115.034  31.717  1.00  0.00            
ATOM    451  R5  CHO   156     125.327 113.684  31.017  1.00  0.00            
ATOM    452  C1  CHO   156     125.027 112.584  34.667  1.00  0.00           C
ATOM    453  C2  CHO   156     126.927 110.284  37.767  1.00  0.00           C
ATOM    454  ROH CHO   157      98.327  48.134  26.267  1.00  0.00            
ATOM    455  R1  CHO   157      98.477  49.884  28.467  1.00  0.00            
ATOM    456  R2  CHO   157     100.827  51.284  29.117  1.00  0.00            
ATOM    457  R3  CHO   157      99.177  53.434  29.017  1.00  0.00            
ATOM    458  R4  CHO   157     101.227  54.134  30.967  1.00  0.00            
ATOM    459  R5  CHO   157      99.077  54.184  31.267  1.00  0.00            
ATOM    460  C1  CHO   157      99.927  57.834  31.917  1.00  0.00           C
ATOM    461  C2  CHO   157     100.477  61.534  34.217  1.00  0.00           C
ATOM    462  ROH CHO   158      41.577  72.534  22.167  1.00  0.00            
ATOM    463  R1  CHO   158      40.077  71.434  24.317  1.00  0.00            
ATOM    464  R2  CHO   158      41.027  71.234  26.867  1.00  0.00            
ATOM    465  R3  CHO   158      38.777  72.584  27.517  1.00  0.00            
ATOM    466  R4  CHO   158      39.877  71.834  30.067  1.00  0.00            
ATOM    467  R5  CHO   158      37.877  71.434  29.417  1.00  0.00            
ATOM    468  C1  CHO   158      37.127  73.434  32.567  1.00  0.00           C
ATOM    469  C2  CHO   158      35.627  74.984  36.317  1.00  0.00           C
ATOM    470  ROH CHO   159      81.427 140.484  21.717  1.00  0.00            
ATOM    471  R1  CHO   159      82.527 140.984  24.317  1.00  0.00            
ATOM    472  R2  CHO   159      81.077 140.734  26.617  1.00  0.00            
ATOM    473  R3  CHO   159      83.077 139.084  27.367  1.00  0.00            
ATOM    474  R4  CHO   159      81.877 139.884  29.867  1.00  0.00            
ATOM    475  R5  CHO   159      83.977 140.034  29.367  1.00  0.00            
ATOM    476  C1  CHO   159      84.227 137.834  32.467  1.00  0.00           C
ATOM    477  C2  CHO   159      82.177 138.134  35.417  1.00  0.00           C
ATOM    478  ROH CHO   160     110.727  95.534  23.767  1.00  0.00            
ATOM    479  R1  CHO   160     111.727  94.134  26.017  1.00  0.00            
ATOM    480  R2  CHO   160     113.477  95.334  27.817  1.00  0.00            
ATOM    481  R3  CHO   160     111.577  94.584  29.617  1.00  0.00            
ATOM    482  R4  CHO   160     114.077  94.734  31.167  1.00  0.00            
ATOM    483  R5  CHO   160     112.727  93.034  31.067  1.00  0.00            
ATOM    484  C1  CHO   160     112.677  93.684  34.817  1.00  0.00           C
ATOM    485  C2  CHO   160     111.327  93.084  38.017  1.00  0.00           C
ATOM    486  ROH CHO   161      71.377 106.434  53.517  1.00  0.00            
ATOM    487  R1  CHO   161      73.577 106.884  51.867  1.00  0.00            
ATOM    488  R2  CHO   161      73.377 108.084  49.367  1.00  0.00            
ATOM    489  R3  CHO   161      75.277 109.734  50.417  1.00  0.00            
ATOM    490  R4  CHO   161      75.827 109.684  47.517  1.00  0.00            
ATOM    491  R5  CHO   161      77.227 109.284  49.117  1.00  0.00            
ATOM    492  C1  CHO   161      79.027 112.184  47.417  1.00  0.00           C
ATOM    493  C2  CHO   161      81.327 113.934  46.567  1.00  0.00           C
ATOM    494  ROH CHO   162     141.677 190.134  46.067  1.00  0.00            
ATOM    495  R1  CHO   162     141.477 191.234  43.467  1.00  0.00            
ATOM    496  R2  CHO   162     141.127 189.634  41.217  1.00  0.00            
ATOM    497  R3  CHO   162     138.977 191.234  40.817  1.00  0.00            
ATOM    498  R4  CHO   162     138.877 189.334  38.617  1.00  0.00            
ATOM    499  R5  CHO   162     138.827 191.534  38.467  1.00  0.00            
ATOM    500  C1  CHO   162     135.577 190.684  36.717  1.00  0.00           C
ATOM    501  C2  CHO   162     133.277 190.484  33.267  1.00  0.00           C
ATOM    502  ROH CHO   163     212.377 207.984  42.967  1.00  0.00            
ATOM    503  R1  CHO   163     211.327 208.834  40.467  1.00  0.00            
ATOM    504  R2  CHO   163     212.677 208.534  38.117  1.00  0.00            
ATOM    505  R3  CHO   163     210.427 207.234  37.317  1.00  0.00            
ATOM    506  R4  CHO   163     212.127 207.384  34.917  1.00  0.00            
ATOM    507  R5  CHO   163     210.027 208.034  35.117  1.00  0.00            
ATOM    508  C1  CHO   163     209.627 205.484  32.317  1.00  0.00           C
ATOM    509  C2  CHO   163     209.977 206.634  29.617  1.00  0.00           C
ATOM    510  ROH CHO   164     191.427 171.534  44.917  1.00  0.00            
ATOM    511  R1  CHO   164     190.627 172.534  42.417  1.00  0.00            
ATOM    512  R2  CHO   164     192.127 172.134  40.117  1.00  0.00            
ATOM    513  R3  CHO   164     189.777 171.134  39.167  1.00  0.00            
ATOM    514  R4  CHO   164     191.027 172.434  36.817  1.00  0.00            
ATOM    515  R5  CHO   164     189.027 172.784  37.567  1.00  0.00            
ATOM    516  C1  CHO   164     188.227 171.684  34.017  1.00  0.00           C
ATOM    517  C2  CHO   164     189.077 171.384  30.467  1.00  0.00           C
ATOM    518  ROH CHO   165      -0.623 148.084  18.517  1.00  0.00            
ATOM    519  R1  CHO   165      -0.623 149.784  20.817  1.00  0.00            
ATOM    520  R2  CHO   165      -1.673 148.984  23.217  1.00  0.00            
ATOM    521  R3  CHO   165       0.777 149.634  24.167  1.00  0.00            
ATOM    522  R4  CHO   165      -0.973 149.884  26.517  1.00  0.00            
ATOM    523  R5  CHO   165       0.377 151.434  25.717  1.00  0.00            
ATOM    524  C1  CHO   165       1.727 151.034  29.267  1.00  0.00           C
ATOM    525  C2  CHO   165       1.677 151.334  33.667  1.00  0.00           C
ATOM    526  ROH CHO   166     158.477 152.284  44.617  1.00  0.00            
ATOM    527  R1  CHO   166     157.577 151.284  42.117  1.00  0.00            
ATOM    528  R2  CHO   166     156.027 152.784  40.367  1.00  0.00            
ATOM    529  R3  CHO   166     158.027 152.184  38.617  1.00  0.00            
ATOM    530  R4  CHO   166     155.677 152.584  36.967  1.00  0.00            
ATOM    531  R5  CHO   166     156.927 150.834  36.967  1.00  0.00            
ATOM    532  C1  CHO   166     157.277 151.884  33.317  1.00  0.00           C
ATOM    533  C2  CHO   166     155.527 150.634  29.617  1.00  0.00           C
ATOM    534  ROH CHO   167     164.677  71.384  43.367  1.00  0.00            
ATOM    535  R1  CHO   167     165.027  73.334  41.367  1.00  0.00            
ATOM    536  R2  CHO   167     167.027  75.234  41.517  1.00  0.00            
ATOM    537  R3  CHO   167     167.627  74.284  39.017  1.00  0.00            
ATOM    538  R4  CHO   167     168.027  77.184  38.817  1.00  0.00            
ATOM    539  R5  CHO   167     166.777  75.984  37.517  1.00  0.00            
ATOM    540  C1  CHO   167     169.127  77.434  34.917  1.00  0.00           C
ATOM    541  C2  CHO   167     172.427  78.884  33.117  1.00  0.00           C
ATOM    542  ROH CHO   168     164.177  63.684  41.467  1.00  0.00            
ATOM    543  R1  CHO   168     164.677  65.534  39.367  1.00  0.00            
ATOM    544  R2  CHO   168     166.677  65.134  37.467  1.00  0.00            
ATOM    545  R3  CHO   168     164.627  65.484  35.717  1.00  0.00            
ATOM    546  R4  CHO   168     166.977  66.534  34.317  1.00  0.00            
ATOM    547  R5  CHO   168     165.077  67.634  34.667  1.00  0.00            
ATOM    548  C1  CHO   168     165.227  67.684  30.867  1.00  0.00           C
ATOM    549  C2  CHO   168     166.677  70.534  28.467  1.00  0.00           C
ATOM    550  ROH CHO   169      26.027  82.434  53.267  1.00  0.00            
ATOM    551  R1  CHO   169      26.477  81.134  50.767  1.00  0.00            
ATOM    552  R2  CHO   169      24.427  80.334  49.117  1.00  0.00            
ATOM    553  R3  CHO   169      25.727  81.834  47.267  1.00  0.00            
ATOM    554  R4  CHO   169      23.827  80.234  45.717  1.00  0.00            
ATOM    555  R5  CHO   169      25.977  80.384  45.367  1.00  0.00            
ATOM    556  C1  CHO   169      24.727  81.634  42.017  1.00  0.00           C
ATOM    557  C2  CHO   169      24.527  80.634  37.717  1.00  0.00           C
ATOM    558  ROH CHO   170     184.877   2.884  15.017  1.00  0.00            
ATOM    559  R1  CHO   170     186.327   2.034  17.317  1.00  0.00            
ATOM    560  R2  CHO   170     187.227   3.784  19.267  1.00  0.00            
ATOM    561  R3  CHO   170     185.877   2.134  20.917  1.00  0.00            
ATOM    562  R4  CHO   170     187.727   3.634  22.667  1.00  0.00            
ATOM    563  R5  CHO   170     187.527   1.434  22.517  1.00  0.00            
ATOM    564  C1  CHO   170     186.727   1.934  26.217  1.00  0.00           C
ATOM    565  C2  CHO   170     189.177   3.484  29.367  1.00  0.00           C
ATOM    566  ROH CHO   171     162.227  15.384  16.267  1.00  0.00            
ATOM    567  R1  CHO   171     163.227  14.134  18.617  1.00  0.00            
ATOM    568  R2  CHO   171     164.877  15.384  20.417  1.00  0.00            
ATOM    569  R3  CHO   171     162.977  14.634  22.217  1.00  0.00            
ATOM    570  R4  CHO   171     165.227  15.584  23.867  1.00  0.00            
ATOM    571  R5  CHO   171     164.227  13.634  24.017  1.00  0.00            
ATOM    572  C1  CHO   171     163.677  14.934  27.517  1.00  0.00           C
ATOM    573  C2  CHO   171     164.127  13.684  31.367  1.00  0.00           C
ATOM    574  ROH CHO   172      46.227  87.084  20.667  1.00  0.00            
ATOM    575  R1  CHO   172      44.577  88.084  22.717  1.00  0.00            
ATOM    576  R2  CHO   172      43.127  86.434  24.417  1.00  0.00            
ATOM    577  R3  CHO   172      44.427  87.834  26.367  1.00  0.00            
ATOM    578  R4  CHO   172      42.377  86.334  27.767  1.00  0.00            
ATOM    579  R5  CHO   172      42.727  88.484  27.867  1.00  0.00            
ATOM    580  C1  CHO   172      43.127  87.584  31.567  1.00  0.00           C
ATOM    581  C2  CHO   172      42.227  85.034  34.167  1.00  0.00           C
ATOM    582  ROH CHO   173      97.227 151.684  18.867  1.00  0.00            
ATOM    583  R1  CHO   173      97.877 151.734  21.617  1.00  0.00            
ATOM    584  R2  CHO   173      97.177 153.834  23.267  1.00  0.00            
ATOM    585  R3  CHO   173      96.027 151.834  24.717  1.00  0.00            
ATOM    586  R4  CHO   173      95.677 154.284  26.367  1.00  0.00            
ATOM    587  R5  CHO   173      96.577 152.384  27.017  1.00  0.00            
ATOM    588  C1  CHO   173      93.777 152.684  29.567  1.00  0.00           C
ATOM    589  C2  CHO   173      91.027 151.584  32.317  1.00  0.00           C
ATOM    590  ROH CHO   174     205.477  12.484  12.267  1.00  0.00            
ATOM    591  R1  CHO   174     206.027  13.184  14.917  1.00  0.00            
ATOM    592  R2  CHO   174     204.077  13.434  16.867  1.00  0.00            
ATOM    593  R3  CHO   174     205.627  11.684  18.217  1.00  0.00            
ATOM    594  R4  CHO   174     204.027  12.984  20.267  1.00  0.00            
ATOM    595  R5  CHO   174     206.177  12.784  20.267  1.00  0.00            
ATOM    596  C1  CHO   174     205.477  11.034  23.567  1.00  0.00           C
ATOM    597  C2  CHO   174     201.827  11.334  24.567  1.00  0.00           C
ATOM    598  ROH CHO   175       9.627  82.984  20.167  1.00  0.00            
ATOM    599  R1  CHO   175      10.777  82.734  22.717  1.00  0.00            
ATOM    600  R2  CHO   175      11.377  84.884  24.317  1.00  0.00            
ATOM    601  R3  CHO   175       9.827  83.584  26.117  1.00  0.00            
ATOM    602  R4  CHO   175      10.777  85.984  27.567  1.00  0.00            
ATOM    603  R5  CHO   175      10.977  83.934  28.217  1.00  0.00            
ATOM    604  C1  CHO   175       8.977  85.384  31.117  1.00  0.00           C
ATOM    605  C2  CHO   175       7.477  85.284  34.017  1.00  0.00           C
ATOM    606  ROH CHO   176     166.927   2.284  15.917  1.00  0.00            
ATOM    607  R1  CHO   176     168.427   2.084  18.317  1.00  0.00            
ATOM    608  R2  CHO   176     167.727   3.334  20.667  1.00  0.00            
ATOM    609  R3  CHO   176     167.877   0.834  21.667  1.00  0.00            
ATOM    610  R4  CHO   176     168.277   2.584  23.967  1.00  0.00            
ATOM    611  R5  CHO   176     169.627   0.984  23.367  1.00  0.00            
ATOM    612  C1  CHO   176     168.777  -0.166  26.917  1.00  0.00           C
ATOM    613  C2  CHO   176     168.227  -2.366  29.417  1.00  0.00           C
ATOM    614  ROH CHO   177      72.677 144.834  52.767  1.00  0.00            
ATOM    615  R1  CHO   177      72.927 143.334  50.367  1.00  0.00            
ATOM    616  R2  CHO   177      70.727 142.134  49.167  1.00  0.00            
ATOM    617  R3  CHO   177      71.577 143.534  47.017  1.00  0.00            
ATOM    618  R4  CHO   177      69.777 141.484  45.917  1.00  0.00            
ATOM    619  R5  CHO   177      71.827 141.884  45.267  1.00  0.00            
ATOM    620  C1  CHO   177      69.977 142.384  41.967  1.00  0.00           C
ATOM    621  C2  CHO   177      69.077 139.484  39.317  1.00  0.00           C
ATOM    622  ROH CHO   178     186.277 216.434  43.917  1.00  0.00            
ATOM    623  R1  CHO   178     185.977 217.484  41.317  1.00  0.00            
ATOM    624  R2  CHO   178     185.377 220.134  40.817  1.00  0.00            
ATOM    625  R3  CHO   178     187.627 219.984  39.317  1.00  0.00            
ATOM    626  R4  CHO   178     185.927 221.984  37.967  1.00  0.00            
ATOM    627  R5  CHO   178     186.827 220.234  37.067  1.00  0.00            
ATOM    628  C1  CHO   178     188.327 222.984  34.867  1.00  0.00           C
ATOM    629  C2  CHO   178     189.327 224.134  30.917  1.00  0.00           C
ATOM    630  ROH CHO   179      19.477 130.534  20.467  1.00  0.00            
ATOM    631  R1  CHO   179      17.727 130.684  22.717  1.00  0.00            
ATOM    632  R2  CHO   179      18.177 129.284  25.017  1.00  0.00            
ATOM    633  R3  CHO   179      17.977 131.734  26.167  1.00  0.00            
ATOM    634  R4  CHO   179      17.377 129.834  28.367  1.00  0.00            
ATOM    635  R5  CHO   179      16.177 131.534  27.717  1.00  0.00            
ATOM    636  C1  CHO   179      16.777 132.484  31.367  1.00  0.00           C
ATOM    637  C2  CHO   179      14.627 130.584  34.917  1.00  0.00           C
ATOM    638  ROH CHO   180     174.527  19.384  15.317  1.00  0.00            
ATOM    639  R1  CHO   180     174.727  19.034  18.117  1.00  0.00            
ATOM    640  R2  CHO   180     175.677  21.034  19.817  1.00  0.00            
ATOM    641  R3  CHO   180     173.277  20.584  21.117  1.00  0.00            
ATOM    642  R4  CHO   180     175.027  21.884  23.117  1.00  0.00            
ATOM    643  R5  CHO   180     173.977  20.034  23.317  1.00  0.00            
ATOM    644  C1  CHO   180     172.377  21.984  26.217  1.00  0.00           C
ATOM    645  C2  CHO   180     172.727  24.584  28.717  1.00  0.00           C
ATOM    646  ROH CHO   181      90.077 151.484  53.317  1.00  0.00            
ATOM    647  R1  CHO   181      90.277 151.834  50.517  1.00  0.00            
ATOM    648  R2  CHO   181      91.777 150.234  48.917  1.00  0.00            
ATOM    649  R3  CHO   181      89.477 149.934  47.517  1.00  0.00            
ATOM    650  R4  CHO   181      91.527 150.034  45.467  1.00  0.00            
ATOM    651  R5  CHO   181      89.777 151.284  45.567  1.00  0.00            
ATOM    652  C1  CHO   181      89.227 149.684  42.167  1.00  0.00           C
ATOM    653  C2  CHO   181      91.077 150.534  38.667  1.00  0.00           C
ATOM    654  ROH CHO   182      79.327  70.584  21.117  1.00  0.00            
ATOM    655  R1  CHO   182      79.027  71.184  23.867  1.00  0.00            
ATOM    656  R2  CHO   182      76.927  72.684  24.817  1.00  0.00            
ATOM    657  R3  CHO   182      76.577  70.534  26.467  1.00  0.00            
ATOM    658  R4  CHO   182      75.677  72.834  28.017  1.00  0.00            
ATOM    659  R5  CHO   182      77.127  71.334  28.617  1.00  0.00            
ATOM    660  C1  CHO   182      74.627  70.884  31.417  1.00  0.00           C
ATOM    661  C2  CHO   182      76.077  71.734  35.517  1.00  0.00           C
ATOM    662  ROH CHO   183       8.677 171.934  46.817  1.00  0.00            
ATOM    663  R1  CHO   183      10.277 171.334  44.567  1.00  0.00            
ATOM    664  R2  CHO   183       9.827 169.184  42.917  1.00  0.00            
ATOM    665  R3  CHO   183       9.827 171.084  40.967  1.00  0.00            
ATOM    666  R4  CHO   183      10.177 168.584  39.517  1.00  0.00            
ATOM    667  R5  CHO   183      11.477 170.334  39.367  1.00  0.00            
ATOM    668  C1  CHO   183      10.377 169.984  35.717  1.00  0.00           C
ATOM    669  C2  CHO   183      11.227 172.834  32.867  1.00  0.00           C
ATOM    670  ROH CHO   184     103.277 161.734  18.467  1.00  0.00            
ATOM    671  R1  CHO   184     102.927 160.434  20.917  1.00  0.00            
ATOM    672  R2  CHO   184     105.027 159.434  22.417  1.00  0.00            
ATOM    673  R3  CHO   184     103.977 160.984  24.367  1.00  0.00            
ATOM    674  R4  CHO   184     105.377 158.834  25.767  1.00  0.00            
ATOM    675  R5  CHO   184     103.277 159.434  26.067  1.00  0.00            
ATOM    676  C1  CHO   184     104.627 159.934  29.617  1.00  0.00           C
ATOM    677  C2  CHO   184     103.077 157.734  32.567  1.00  0.00           C
ATOM    678  ROH CHO   185     206.427  34.484  35.267  1.00  0.00            
ATOM    679  R1  CHO   185     203.827  35.334  34.617  1.00  0.00            
ATOM    680  R2  CHO   185     203.277  37.284  32.767  1.00  0.00            
ATOM    681  R3  CHO   185     201.677  35.384  31.667  1.00  0.00            
ATOM    682  R4  CHO   185     200.127  37.834  31.467  1.00  0.00            
ATOM    683  R5  CHO   185     199.477  35.984  32.367  1.00  0.00            
ATOM    684  C1  CHO   185     196.827  36.384  29.667  1.00  0.00           C
ATOM    685  C2  CHO   185     194.127  36.684  26.417  1.00  0.00           C
ATOM    686  ROH CHO   186      66.927  88.034  22.467  1.00  0.00            
ATOM    687  R1  CHO   186      68.877  88.134  24.517  1.00  0.00            
ATOM    688  R2  CHO   186      68.377  89.284  26.967  1.00  0.00            
ATOM    689  R3  CHO   186      69.177  86.884  27.917  1.00  0.00            
ATOM    690  R4  CHO   186      70.577  88.834  29.617  1.00  0.00            
ATOM    691  R5  CHO   186      71.477  87.184  28.517  1.00  0.00            
ATOM    692  C1  CHO   186      72.577  86.284  32.017  1.00  0.00           C
ATOM    693  C2  CHO   186      77.327  85.984  33.617  1.00  0.00           C
ATOM    694  ROH CHO   187     199.627  87.434  46.117  1.00  0.00            
ATOM    695  R1  CHO   187     197.377  86.834  44.517  1.00  0.00            
ATOM    696  R2  CHO   187     196.327  88.584  42.667  1.00  0.00            
ATOM    697  R3  CHO   187     196.677  86.534  40.967  1.00  0.00            
ATOM    698  R4  CHO   187     194.977  88.484  39.517  1.00  0.00            
ATOM    699  R5  CHO   187     194.577  86.334  39.817  1.00  0.00            
ATOM    700  C1  CHO   187     194.577  86.434  36.017  1.00  0.00           C
ATOM    701  C2  CHO   187     191.477  85.734  34.017  1.00  0.00           C
ATOM    702  ROH CHO   188     182.577 205.134  42.567  1.00  0.00            
ATOM    703  R1  CHO   188     183.177 204.134  39.967  1.00  0.00            
ATOM    704  R2  CHO   188     181.227 203.584  38.067  1.00  0.00            
ATOM    705  R3  CHO   188     182.727 205.234  36.517  1.00  0.00            
ATOM    706  R4  CHO   188     181.327 203.534  34.617  1.00  0.00            
ATOM    707  R5  CHO   188     183.477 203.834  34.717  1.00  0.00            
ATOM    708  C1  CHO   188     182.827 205.034  31.167  1.00  0.00           C
ATOM    709  C2  CHO   188     182.327 205.934  27.817  1.00  0.00           C
ATOM    710  ROH CHO   189      32.827  28.484  20.667  1.00  0.00            
ATOM    711  R1  CHO   189      33.377  29.434  23.317  1.00  0.00            
ATOM    712  R2  CHO   189      33.927  27.784  25.417  1.00  0.00            
ATOM    713  R3  CHO   189      36.127  29.334  25.667  1.00  0.00            
ATOM    714  R4  CHO   189      35.827  28.084  28.267  1.00  0.00            
ATOM    715  R5  CHO   189      35.977  30.234  27.867  1.00  0.00            
ATOM    716  C1  CHO   189      38.977  29.784  30.167  1.00  0.00           C
ATOM    717  C2  CHO   189      39.227  32.384  31.817  1.00  0.00           C
ATOM    718  ROH CHO   190     186.477 171.884  12.667  1.00  0.00            
ATOM    719  R1  CHO   190     185.227 172.384  15.167  1.00  0.00            
ATOM    720  R2  CHO   190     186.377 173.984  17.117  1.00  0.00            
ATOM    721  R3  CHO   190     183.977 175.284  16.967  1.00  0.00            
ATOM    722  R4  CHO   190     184.577 175.234  19.817  1.00  0.00            
ATOM    723  R5  CHO   190     182.777 174.534  18.917  1.00  0.00            
ATOM    724  C1  CHO   190     181.327 177.134  21.267  1.00  0.00           C
ATOM    725  C2  CHO   190     177.577 174.884  22.517  1.00  0.00           C
ATOM    726  ROH CHO   191      57.727 103.734  23.167  1.00  0.00            
ATOM    727  R1  CHO   191      58.377 102.034  25.367  1.00  0.00            
ATOM    728  R2  CHO   191      58.777 102.984  27.917  1.00  0.00            
ATOM    729  R3  CHO   191      56.877 101.134  28.567  1.00  0.00            
ATOM    730  R4  CHO   191      57.677 102.384  31.117  1.00  0.00            
ATOM    731  R5  CHO   191      57.627 100.234  30.617  1.00  0.00            
ATOM    732  C1  CHO   191      55.227 100.284  33.567  1.00  0.00           C
ATOM    733  C2  CHO   191      56.177 100.884  37.167  1.00  0.00           C
ATOM    734  ROH CHO   192     163.527 176.834  45.667  1.00  0.00            
ATOM    735  R1  CHO   192     161.727 176.234  43.517  1.00  0.00            
ATOM    736  R2  CHO   192     160.377 178.184  42.167  1.00  0.00            
ATOM    737  R3  CHO   192     161.477 176.984  39.967  1.00  0.00            
ATOM    738  R4  CHO   192     158.877 177.934  39.017  1.00  0.00            
ATOM    739  R5  CHO   192     159.677 175.934  38.867  1.00  0.00            
ATOM    740  C1  CHO   192     159.127 176.684  35.167  1.00  0.00           C
ATOM    741  C2  CHO   192     157.977 178.184  32.067  1.00  0.00           C
ATOM    742  ROH CHO   193     140.527 133.234  49.817  1.00  0.00            
ATOM    743  R1  CHO   193     138.677 132.834  47.717  1.00  0.00            
ATOM    744  R2  CHO   193     138.477 134.484  45.517  1.00  0.00            
ATOM    745  R3  CHO   193     138.827 132.234  44.117  1.00  0.00            
ATOM    746  R4  CHO   193     137.427 133.984  42.267  1.00  0.00            
ATOM    747  R5  CHO   193     136.827 131.984  42.867  1.00  0.00            
ATOM    748  C1  CHO   193     137.127 131.534  39.067  1.00  0.00           C
ATOM    749  C2  CHO   193     136.227 131.484  36.317  1.00  0.00           C
ATOM    750  ROH CHO   194     169.077  98.734  45.567  1.00  0.00            
ATOM    751  R1  CHO   194     167.627  98.684  43.117  1.00  0.00            
ATOM    752  R2  CHO   194     167.027 100.934  41.667  1.00  0.00            
ATOM    753  R3  CHO   194     168.277  99.584  39.667  1.00  0.00            
ATOM    754  R4  CHO   194     166.427 101.434  38.317  1.00  0.00            
ATOM    755  R5  CHO   194     166.527  99.284  38.017  1.00  0.00            
ATOM    756  C1  CHO   194     167.227 100.484  34.467  1.00  0.00           C
ATOM    757  C2  CHO   194     169.077  99.384  31.817  1.00  0.00           C
ATOM    758  ROH CHO   195      85.477 126.434  54.717  1.00  0.00            
ATOM    759  R1  CHO   195      86.727 126.334  52.217  1.00  0.00            
ATOM    760  R2  CHO   195      85.627 124.934  50.067  1.00  0.00            
ATOM    761  R3  CHO   195      85.927 127.284  48.767  1.00  0.00            
ATOM    762  R4  CHO   195      85.777 125.284  46.617  1.00  0.00            
ATOM    763  R5  CHO   195      87.377 126.784  46.917  1.00  0.00            
ATOM    764  C1  CHO   195      86.127 127.784  43.417  1.00  0.00           C
ATOM    765  C2  CHO   195      88.327 129.284  39.567  1.00  0.00           C
ATOM    766  ROH CHO   196      75.977 185.484  17.267  1.00  0.00            
ATOM    767  R1  CHO   196      75.127 183.884  19.467  1.00  0.00            
ATOM    768  R2  CHO   196      76.627 181.784  20.417  1.00  0.00            
ATOM    769  R3  CHO   196      76.377 183.084  22.767  1.00  0.00            
ATOM    770  R4  CHO   196      77.477 180.484  23.517  1.00  0.00            
ATOM    771  R5  CHO   196      75.727 181.434  24.317  1.00  0.00            
ATOM    772  C1  CHO   196      77.777 180.984  27.517  1.00  0.00           C
ATOM    773  C2  CHO   196      76.377 182.184  31.317  1.00  0.00           C
ATOM    774  ROH CHO   197      14.777 169.284  17.117  1.00  0.00            
ATOM    775  R1  CHO   197      13.777 169.634  19.717  1.00  0.00            
ATOM    776  R2  CHO   197      14.127 167.784  21.717  1.00  0.00            
ATOM    777  R3  CHO   197      15.177 169.934  23.067  1.00  0.00            
ATOM    778  R4  CHO   197      13.827 168.334  25.117  1.00  0.00            
ATOM    779  R5  CHO   197      13.477 170.434  24.717  1.00  0.00            
ATOM    780  C1  CHO   197      14.577 170.684  28.367  1.00  0.00           C
ATOM    781  C2  CHO   197      15.477 174.484  30.667  1.00  0.00           C
ATOM    782  ROH CHO   198     124.027 147.084  51.417  1.00  0.00            
ATOM    783  R1  CHO   198     124.177 146.934  48.567  1.00  0.00            
ATOM    784  R2  CHO   198     121.977 146.534  47.017  1.00  0.00            
ATOM    785  R3  CHO   198     122.827 148.784  45.767  1.00  0.00            
ATOM    786  R4  CHO   198     121.027 147.534  43.817  1.00  0.00            
ATOM    787  R5  CHO   198     123.077 148.134  43.467  1.00  0.00            
ATOM    788  C1  CHO   198     121.277 150.234  40.817  1.00  0.00           C
ATOM    789  C2  CHO   198     120.627 152.184  36.367  1.00  0.00           C
ATOM    790  ROH CHO   199       8.777 181.984  45.417  1.00  0.00            
ATOM    791  R1  CHO   199       8.327 182.234  42.667  1.00  0.00            
ATOM    792  R2  CHO   199      10.327 182.884  40.867  1.00  0.00            
ATOM    793  R3  CHO   199       9.477 180.634  39.617  1.00  0.00            
ATOM    794  R4  CHO   199      10.577 182.334  37.467  1.00  0.00            
ATOM    795  R5  CHO   199       8.577 181.434  37.517  1.00  0.00            
ATOM    796  C1  CHO   199       9.977 179.884  34.317  1.00  0.00           C
ATOM    797  C2  CHO   199       7.577 181.634  31.517  1.00  0.00           C
ATOM    798  ROH CHO   200     149.177  94.984  15.817  1.00  0.00            
ATOM    799  R1  CHO   200     148.677  93.534  18.217  1.00  0.00            
ATOM    800  R2  CHO   200     150.677  92.334  19.667  1.00  0.00            
ATOM    801  R3  CHO   200     149.577  93.784  21.717  1.00  0.00            
ATOM    802  R4  CHO   200     151.527  91.984  23.017  1.00  0.00            
ATOM    803  R5  CHO   200     149.377  92.234  23.517  1.00  0.00            
ATOM    804  C1  CHO   200     150.977  93.184  26.867  1.00  0.00           C
ATOM    805  C2  CHO   200     149.377  92.984  31.017  1.00  0.00           C
ATOM    806  ROH CHO   201       7.027 202.384  39.517  1.00  0.00            
ATOM    807  R1  CHO   201       7.127 202.384  36.667  1.00  0.00            
ATOM    808  R2  CHO   201       7.777 200.134  35.217  1.00  0.00            
ATOM    809  R3  CHO   201       5.427 200.634  33.967  1.00  0.00            
ATOM    810  R4  CHO   201       7.027 199.384  31.917  1.00  0.00            
ATOM    811  R5  CHO   201       6.027 201.284  31.767  1.00  0.00            
ATOM    812  C1  CHO   201       4.377 199.384  28.867  1.00  0.00           C
ATOM    813  C2  CHO   201       4.127 197.634  25.717  1.00  0.00           C
ATOM    814  ROH CHO   202      27.327 143.234  55.967  1.00  0.00            
ATOM    815  R1  CHO   202      28.527 141.534  54.067  1.00  0.00            
ATOM    816  R2  CHO   202      27.127 140.484  51.967  1.00  0.00            
ATOM    817  R3  CHO   202      29.127 141.534  50.517  1.00  0.00            
ATOM    818  R4  CHO   202      28.677 138.934  49.267  1.00  0.00            
ATOM    819  R5  CHO   202      30.577 139.684  50.017  1.00  0.00            
ATOM    820  C1  CHO   202      31.477 139.034  46.367  1.00  0.00           C
ATOM    821  C2  CHO   202      33.727 136.784  45.117  1.00  0.00           C
ATOM    822  ROH CHO   203      87.777  72.834  30.867  1.00  0.00            
ATOM    823  R1  CHO   203      88.977  71.334  32.917  1.00  0.00            
ATOM    824  R2  CHO   203      91.527  71.834  33.817  1.00  0.00            
ATOM    825  R3  CHO   203      90.327  72.034  36.217  1.00  0.00            
ATOM    826  R4  CHO   203      93.177  71.684  36.867  1.00  0.00            
ATOM    827  R5  CHO   203      91.527  70.484  37.617  1.00  0.00            
ATOM    828  C1  CHO   203      92.977  71.784  40.917  1.00  0.00           C
ATOM    829  C2  CHO   203      92.427  70.934  43.917  1.00  0.00           C
ATOM    830  ROH CHO   204     212.527  -0.066  14.167  1.00  0.00            
ATOM    831  R1  CHO   204     211.427  -0.816  16.667  1.00  0.00            
ATOM    832  R2  CHO   204     212.827  -0.716  19.017  1.00  0.00            
ATOM    833  R3  CHO   204     210.777   0.784  19.867  1.00  0.00            
ATOM    834  R4  CHO   204     212.177   0.084  22.317  1.00  0.00            
ATOM    835  R5  CHO   204     210.077  -0.216  21.917  1.00  0.00            
ATOM    836  C1  CHO   204     209.877   1.984  25.017  1.00  0.00           C
ATOM    837  C2  CHO   204     213.977   3.434  27.767  1.00  0.00           C
ATOM    838  ROH CHO   205      14.927 191.584  40.467  1.00  0.00            
ATOM    839  R1  CHO   205      14.927 191.634  37.667  1.00  0.00            
ATOM    840  R2  CHO   205      14.477 193.934  36.217  1.00  0.00            
ATOM    841  R3  CHO   205      16.827 193.284  35.017  1.00  0.00            
ATOM    842  R4  CHO   205      15.327 194.734  32.967  1.00  0.00            
ATOM    843  R5  CHO   205      16.227 192.784  32.767  1.00  0.00            
ATOM    844  C1  CHO   205      18.077 194.634  29.967  1.00  0.00           C
ATOM    845  C2  CHO   205      21.327 193.334  29.067  1.00  0.00           C
ATOM    846  ROH CHO   206      23.427  67.384  43.767  1.00  0.00            
ATOM    847  R1  CHO   206      21.277  68.484  42.317  1.00  0.00            
ATOM    848  R2  CHO   206      20.577  71.134  42.367  1.00  0.00            
ATOM    849  R3  CHO   206      20.777  70.934  39.667  1.00  0.00            
ATOM    850  R4  CHO   206      19.427  73.534  40.117  1.00  0.00            
ATOM    851  R5  CHO   206      18.777  71.884  38.817  1.00  0.00            
ATOM    852  C1  CHO   206      18.977  74.684  36.267  1.00  0.00           C
ATOM    853  C2  CHO   206      20.327  77.534  34.867  1.00  0.00           C
ATOM    854  ROH CHO   207     152.627 112.484  48.467  1.00  0.00            
ATOM    855  R1  CHO   207     152.377 113.534  45.867  1.00  0.00            
ATOM    856  R2  CHO   207     154.527 114.534  44.417  1.00  0.00            
ATOM    857  R3  CHO   207     153.677 112.734  42.567  1.00  0.00            
ATOM    858  R4  CHO   207     154.877 114.934  41.017  1.00  0.00            
ATOM    859  R5  CHO   207     152.877 114.134  40.767  1.00  0.00            
ATOM    860  C1  CHO   207     154.277 113.534  37.267  1.00  0.00           C
ATOM    861  C2  CHO   207     154.777 114.634  33.667  1.00  0.00           C
ATOM    862  ROH CHO   208     176.327  45.434  42.317  1.00  0.00            
ATOM    863  R1  CHO   208     175.127  46.184  39.867  1.00  0.00            
ATOM    864  R2  CHO   208     176.377  47.884  38.067  1.00  0.00            
ATOM    865  R3  CHO   208     175.877  45.834  36.317  1.00  0.00            
ATOM    866  R4  CHO   208     176.477  48.134  34.617  1.00  0.00            
ATOM    867  R5  CHO   208     174.727  46.834  34.517  1.00  0.00            
ATOM    868  C1  CHO   208     176.177  46.334  30.967  1.00  0.00           C
ATOM    869  C2  CHO   208     179.077  47.634  28.917  1.00  0.00           C
ATOM    870  ROH CHO   209     100.677 114.234  56.917  1.00  0.00            
ATOM    871  R1  CHO   209     102.077 112.034  55.817  1.00  0.00            
ATOM    872  R2  CHO   209     100.877 110.134  54.217  1.00  0.00            
ATOM    873  R3  CHO   209     102.827 110.834  52.467  1.00  0.00            
ATOM    874  R4  CHO   209     101.877 108.234  51.517  1.00  0.00            
ATOM    875  R5  CHO   209     103.977 108.734  51.967  1.00  0.00            
ATOM    876  C1  CHO   209     104.327 107.734  48.317  1.00  0.00           C
ATOM    877  C2  CHO   209     107.127 106.484  45.767  1.00  0.00           C
ATOM    878  ROH CHO   210      13.127  86.784  51.617  1.00  0.00            
ATOM    879  R1  CHO   210      13.827  87.434  48.967  1.00  0.00            
ATOM    880  R2  CHO   210      16.277  86.784  47.867  1.00  0.00            
ATOM    881  R3  CHO   210      14.777  85.634  45.967  1.00  0.00            
ATOM    882  R4  CHO   210      17.427  85.784  44.767  1.00  0.00            
ATOM    883  R5  CHO   210      15.577  86.534  43.917  1.00  0.00            
ATOM    884  C1  CHO   210      16.627  84.134  41.167  1.00  0.00           C
ATOM    885  C2  CHO   210      16.977  85.084  37.867  1.00  0.00           C
ATOM    886  ROH CHO   211     102.527 114.934  25.717  1.00  0.00            
ATOM    887  R1  CHO   211     102.977 116.284  28.167  1.00  0.00            
ATOM    888  R2  CHO   211     101.277 116.084  30.317  1.00  0.00            
ATOM    889  R3  CHO   211     103.477 115.284  31.617  1.00  0.00            
ATOM    890  R4  CHO   211     101.627 116.034  33.767  1.00  0.00            
ATOM    891  R5  CHO   211     103.677 116.784  33.517  1.00  0.00            
ATOM    892  C1  CHO   211     103.927 115.284  37.017  1.00  0.00           C
ATOM    893  C2  CHO   211     102.027 118.134  38.517  1.00  0.00           C
ATOM    894  ROH CHO   212     197.277  16.884  12.617  1.00  0.00            
ATOM    895  R1  CHO   212     195.327  17.034  14.667  1.00  0.00            
ATOM    896  R2  CHO   212     195.327  15.334  16.867  1.00  0.00            
ATOM    897  R3  CHO   212     195.277  17.684  18.217  1.00  0.00            
ATOM    898  R4  CHO   212     194.027  15.734  20.067  1.00  0.00            
ATOM    899  R5  CHO   212     193.177  17.634  19.417  1.00  0.00            
ATOM    900  C1  CHO   212     193.227  18.184  23.167  1.00  0.00           C
ATOM    901  C2  CHO   212     194.427  18.084  26.917  1.00  0.00           C
ATOM    902  ROH CHO   213      17.277 105.384  53.867  1.00  0.00            
ATOM    903  R1  CHO   213      16.727 103.584  51.767  1.00  0.00            
ATOM    904  R2  CHO   213      14.377 103.734  50.267  1.00  0.00            
ATOM    905  R3  CHO   213      16.127 103.784  48.167  1.00  0.00            
ATOM    906  R4  CHO   213      13.677 102.584  47.117  1.00  0.00            
ATOM    907  R5  CHO   213      15.677 101.734  46.967  1.00  0.00            
ATOM    908  C1  CHO   213      14.877 102.034  43.267  1.00  0.00           C
ATOM    909  C2  CHO   213      14.227 100.034  40.017  1.00  0.00           C
ATOM    910  ROH CHO   214     201.127 158.584  11.017  1.00  0.00            
ATOM    911  R1  CHO   214     199.977 159.184  13.517  1.00  0.00            
ATOM    912  R2  CHO   214     198.627 157.334  15.067  1.00  0.00            
ATOM    913  R3  CHO   214     200.377 158.134  16.967  1.00  0.00            
ATOM    914  R4  CHO   214     198.227 156.734  18.467  1.00  0.00            
ATOM    915  R5  CHO   214     198.977 158.784  18.817  1.00  0.00            
ATOM    916  C1  CHO   214     199.677 157.134  22.217  1.00  0.00           C
ATOM    917  C2  CHO   214     198.327 154.934  25.167  1.00  0.00           C
ATOM    918  ROH CHO   215     158.327 144.584  15.717  1.00  0.00            
ATOM    919  R1  CHO   215     159.977 144.384  18.017  1.00  0.00            
ATOM    920  R2  CHO   215     159.477 145.834  20.367  1.00  0.00            
ATOM    921  R3  CHO   215     159.527 143.334  21.517  1.00  0.00            
ATOM    922  R4  CHO   215     159.727 145.234  23.767  1.00  0.00            
ATOM    923  R5  CHO   215     161.077 143.584  23.317  1.00  0.00            
ATOM    924  C1  CHO   215     159.877 142.584  26.817  1.00  0.00           C
ATOM    925  C2  CHO   215     159.877 144.784  29.867  1.00  0.00           C
ATOM    926  ROH CHO   216      45.727  11.984  38.667  1.00  0.00            
ATOM    927  R1  CHO   216      46.477  11.734  35.967  1.00  0.00            
ATOM    928  R2  CHO   216      45.177  13.034  33.917  1.00  0.00            
ATOM    929  R3  CHO   216      47.677  13.884  33.317  1.00  0.00            
ATOM    930  R4  CHO   216      46.227  14.034  30.767  1.00  0.00            
ATOM    931  R5  CHO   216      48.127  13.034  31.117  1.00  0.00            
ATOM    932  C1  CHO   216      49.177  15.434  28.367  1.00  0.00           C
ATOM    933  C2  CHO   216      47.527  18.084  27.867  1.00  0.00           C
ATOM    934  ROH CHO   217      63.527 196.784  19.717  1.00  0.00            
ATOM    935  R1  CHO   217      61.877 196.134  21.917  1.00  0.00            
ATOM    936  R2  CHO   217      62.927 195.534  24.417  1.00  0.00            
ATOM    937  R3  CHO   217      61.227 197.484  25.217  1.00  0.00            
ATOM    938  R4  CHO   217      61.627 195.834  27.617  1.00  0.00            
ATOM    939  R5  CHO   217      59.727 196.384  26.717  1.00  0.00            
ATOM    940  C1  CHO   217      59.327 197.884  30.217  1.00  0.00           C
ATOM    941  C2  CHO   217      58.727 194.984  33.167  1.00  0.00           C
ATOM    942  ROH CHO   218     218.177 201.734  40.567  1.00  0.00            
ATOM    943  R1  CHO   218     219.677 199.534  39.667  1.00  0.00            
ATOM    944  R2  CHO   218     219.327 198.434  37.117  1.00  0.00            
ATOM    945  R3  CHO   218     221.977 198.884  36.917  1.00  0.00            
ATOM    946  R4  CHO   218     221.327 197.034  34.717  1.00  0.00            
ATOM    947  R5  CHO   218     222.877 196.784  36.217  1.00  0.00            
ATOM    948  C1  CHO   218     225.027 196.634  33.117  1.00  0.00           C
ATOM    949  C2  CHO   218     227.827 193.934  30.717  1.00  0.00           C
ATOM    950  ROH CHO   219      90.277 104.634  59.617  1.00  0.00            
ATOM    951  R1  CHO   219      90.127 104.834  56.817  1.00  0.00            
ATOM    952  R2  CHO   219      90.227 107.284  55.467  1.00  0.00            
ATOM    953  R3  CHO   219      92.277 106.084  54.117  1.00  0.00            
ATOM    954  R4  CHO   219      91.127 107.934  52.167  1.00  0.00            
ATOM    955  R5  CHO   219      91.527 105.784  51.917  1.00  0.00            
ATOM    956  C1  CHO   219      93.627 107.184  49.067  1.00  0.00           C
ATOM    957  C2  CHO   219      96.577 106.984  46.467  1.00  0.00           C
ATOM    958  ROH CHO   220     157.077   4.034  49.467  1.00  0.00            
ATOM    959  R1  CHO   220     156.727   2.834  46.967  1.00  0.00            
ATOM    960  R2  CHO   220     155.427   4.084  44.867  1.00  0.00            
ATOM    961  R3  CHO   220     157.727   3.484  43.517  1.00  0.00            
ATOM    962  R4  CHO   220     155.727   3.984  41.417  1.00  0.00            
ATOM    963  R5  CHO   220     156.977   2.184  41.617  1.00  0.00            
ATOM    964  C1  CHO   220     158.077   3.384  38.167  1.00  0.00           C
ATOM    965  C2  CHO   220     157.727   2.434  33.367  1.00  0.00           C
ATOM    966  ROH CHO   221     200.277 138.734  45.317  1.00  0.00            
ATOM    967  R1  CHO   221     200.577 139.234  42.567  1.00  0.00            
ATOM    968  R2  CHO   221     202.177 141.284  41.567  1.00  0.00            
ATOM    969  R3  CHO   221     203.327 139.284  40.167  1.00  0.00            
ATOM    970  R4  CHO   221     203.577 141.634  38.467  1.00  0.00            
ATOM    971  R5  CHO   221     202.727 139.734  37.917  1.00  0.00            
ATOM    972  C1  CHO   221     205.477 139.984  35.267  1.00  0.00           C
ATOM    973  C2  CHO   221     208.177 142.584  33.917  1.00  0.00           C
ATOM    974  ROH CHO   222      77.427 220.734  27.467  1.00  0.00            
ATOM    975  R1  CHO   222      79.077 219.384  29.317  1.00  0.00            
ATOM    976  R2  CHO   222      81.777 218.884  28.817  1.00  0.00            
ATOM    977  R3  CHO   222      82.177 220.134  31.167  1.00  0.00            
ATOM    978  R4  CHO   222      84.577 218.534  30.767  1.00  0.00            
ATOM    979  R5  CHO   222      83.277 218.534  32.517  1.00  0.00            
ATOM    980  C1  CHO   222      86.577 219.584  34.117  1.00  0.00           C
ATOM    981  C2  CHO   222      88.527 216.934  36.667  1.00  0.00           C
ATOM    982  ROH CHO   223       5.727 171.534  42.817  1.00  0.00            
ATOM    983  R1  CHO   223       5.127 172.634  40.267  1.00  0.00            
ATOM    984  R2  CHO   223       6.727 172.184  38.067  1.00  0.00            
ATOM    985  R3  CHO   223       4.427 171.334  36.917  1.00  0.00            
ATOM    986  R4  CHO   223       6.177 171.884  34.667  1.00  0.00            
ATOM    987  R5  CHO   223       4.127 172.684  34.967  1.00  0.00            
ATOM    988  C1  CHO   223       3.627 170.884  31.617  1.00  0.00           C
ATOM    989  C2  CHO   223       2.977 174.484  30.167  1.00  0.00           C
ATOM    990  ROH CHO   224     177.577 213.434  12.217  1.00  0.00            
ATOM    991  R1  CHO   224     179.377 212.384  14.167  1.00  0.00            
ATOM    992  R2  CHO   224     181.527 213.734  15.117  1.00  0.00            
ATOM    993  R3  CHO   224     180.427 213.184  17.567  1.00  0.00            
ATOM    994  R4  CHO   224     183.127 214.084  18.167  1.00  0.00            
ATOM    995  R5  CHO   224     182.177 212.234  18.817  1.00  0.00            
ATOM    996  C1  CHO   224     183.027 213.734  22.217  1.00  0.00           C
ATOM    997  C2  CHO   224     183.177 212.884  25.267  1.00  0.00           C
ATOM    998  ROH CHO   225     147.027 121.634  48.867  1.00  0.00            
ATOM    999  R1  CHO   225     147.177 120.184  46.467  1.00  0.00            
ATOM   1000  R2  CHO   225     145.027 120.034  44.667  1.00  0.00            
ATOM   1001  R3  CHO   225     146.877 120.884  42.867  1.00  0.00            
ATOM   1002  R4  CHO   225     144.377 120.734  41.367  1.00  0.00            
ATOM   1003  R5  CHO   225     146.277 119.834  40.867  1.00  0.00            
ATOM   1004  C1  CHO   225     145.727 121.984  37.767  1.00  0.00           C
ATOM   1005  C2  CHO   225     147.027 120.434  34.917  1.00  0.00           C
ATOM   1006  ROH CHO   226     221.877 133.984  19.967  1.00  0.00            
ATOM   1007  R1  CHO   226     220.527 135.484  21.967  1.00  0.00            
ATOM   1008  R2  CHO   226     217.777 135.284  22.367  1.00  0.00            
ATOM   1009  R3  CHO   226     218.527 134.734  24.917  1.00  0.00            
ATOM   1010  R4  CHO   226     215.727 135.634  25.117  1.00  0.00            
ATOM   1011  R5  CHO   226     217.427 136.434  26.217  1.00  0.00            
ATOM   1012  C1  CHO   226     215.277 135.284  29.117  1.00  0.00           C
ATOM   1013  C2  CHO   226     215.227 136.734  32.567  1.00  0.00           C
ATOM   1014  ROH CHO   227      58.127  90.534  20.467  1.00  0.00            
ATOM   1015  R1  CHO   227      58.627  91.084  23.217  1.00  0.00            
ATOM   1016  R2  CHO   227      57.877  93.434  24.467  1.00  0.00            
ATOM   1017  R3  CHO   227      56.627  91.684  26.217  1.00  0.00            
ATOM   1018  R4  CHO   227      56.577  94.284  27.567  1.00  0.00            
ATOM   1019  R5  CHO   227      57.327  92.434  28.367  1.00  0.00            
ATOM   1020  C1  CHO   227      54.677  93.184  30.967  1.00  0.00           C
ATOM   1021  C2  CHO   227      56.327  94.034  33.567  1.00  0.00           C
ATOM   1022  ROH CHO   228      28.127 125.884  52.667  1.00  0.00            
ATOM   1023  R1  CHO   228      28.827 124.934  50.117  1.00  0.00            
ATOM   1024  R2  CHO   228      27.827 122.584  49.067  1.00  0.00            
ATOM   1025  R3  CHO   228      27.077 124.234  47.017  1.00  0.00            
ATOM   1026  R4  CHO   228      27.127 121.534  45.867  1.00  0.00            
ATOM   1027  R5  CHO   228      28.177 123.284  45.067  1.00  0.00            
ATOM   1028  C1  CHO   228      26.027 122.434  42.067  1.00  0.00           C
ATOM   1029  C2  CHO   228      27.777 123.884  37.967  1.00  0.00           C
ATOM   1030  ROH CHO   229     200.577  69.984  44.167  1.00  0.00            
ATOM   1031  R1  CHO   229     201.977  70.484  41.767  1.00  0.00            
ATOM   1032  R2  CHO   229     202.977  68.434  40.167  1.00  0.00            
ATOM   1033  R3  CHO   229     201.577  69.684  38.267  1.00  0.00            
ATOM   1034  R4  CHO   229     203.177  67.734  36.817  1.00  0.00            
ATOM   1035  R5  CHO   229     203.127  69.884  36.417  1.00  0.00            
ATOM   1036  C1  CHO   229     202.027  68.534  33.017  1.00  0.00           C
ATOM   1037  C2  CHO   229     202.077  70.634  30.317  1.00  0.00           C
ATOM   1038  ROH CHO   230     174.877 225.634  13.417  1.00  0.00            
ATOM   1039  R1  CHO   230     175.177 226.284  16.117  1.00  0.00            
ATOM   1040  R2  CHO   230     173.127 225.884  17.967  1.00  0.00            
ATOM   1041  R3  CHO   230     175.127 224.534  19.317  1.00  0.00            
ATOM   1042  R4  CHO   230     173.677 225.934  21.417  1.00  0.00            
ATOM   1043  R5  CHO   230     175.827 225.984  21.017  1.00  0.00            
ATOM   1044  C1  CHO   230     175.777 224.734  24.617  1.00  0.00           C
ATOM   1045  C2  CHO   230     173.227 224.734  26.417  1.00  0.00           C
ATOM   1046  ROH CHO   231     125.527  59.434  43.367  1.00  0.00            
ATOM   1047  R1  CHO   231     126.577  59.434  40.767  1.00  0.00            
ATOM   1048  R2  CHO   231     125.577  57.834  38.717  1.00  0.00            
ATOM   1049  R3  CHO   231     125.377  60.184  37.417  1.00  0.00            
ATOM   1050  R4  CHO   231     124.577  58.184  35.467  1.00  0.00            
ATOM   1051  R5  CHO   231     126.077  59.684  35.167  1.00  0.00            
ATOM   1052  C1  CHO   231     123.777  60.584  32.267  1.00  0.00           C
ATOM   1053  C2  CHO   231     123.977  60.584  27.367  1.00  0.00           C
ATOM   1054  ROH CHO   232     125.127  22.584  45.117  1.00  0.00            
ATOM   1055  R1  CHO   232     124.027  21.734  42.667  1.00  0.00            
ATOM   1056  R2  CHO   232     123.927  19.034  41.917  1.00  0.00            
ATOM   1057  R3  CHO   232     121.277  19.584  41.617  1.00  0.00            
ATOM   1058  R4  CHO   232     121.827  17.334  39.767  1.00  0.00            
ATOM   1059  R5  CHO   232     120.877  19.234  39.267  1.00  0.00            
ATOM   1060  C1  CHO   232     118.127  16.784  38.217  1.00  0.00           C
ATOM   1061  C2  CHO   232     115.177  16.084  38.017  1.00  0.00           C
ATOM   1062  ROH CHO   233      76.077  94.584  54.917  1.00  0.00            
ATOM   1063  R1  CHO   233      77.727  93.884  52.667  1.00  0.00            
ATOM   1064  R2  CHO   233      76.677  92.884  50.317  1.00  0.00            
ATOM   1065  R3  CHO   233      78.027  94.934  49.217  1.00  0.00            
ATOM   1066  R4  CHO   233      77.027  93.384  46.917  1.00  0.00            
ATOM   1067  R5  CHO   233      79.127  93.984  47.317  1.00  0.00            
ATOM   1068  C1  CHO   233      78.527  95.634  43.917  1.00  0.00           C
ATOM   1069  C2  CHO   233      78.377  95.234  40.067  1.00  0.00           C
ATOM   1070  ROH CHO   234     131.527 108.234  21.217  1.00  0.00            
ATOM   1071  R1  CHO   234     131.377 108.984  23.967  1.00  0.00            
ATOM   1072  R2  CHO   234     130.177 107.384  25.867  1.00  0.00            
ATOM   1073  R3  CHO   234     132.527 107.634  27.117  1.00  0.00            
ATOM   1074  R4  CHO   234     130.627 107.134  29.267  1.00  0.00            
ATOM   1075  R5  CHO   234     132.027 108.784  29.117  1.00  0.00            
ATOM   1076  C1  CHO   234     133.127 107.234  32.417  1.00  0.00           C
ATOM   1077  C2  CHO   234     132.377 106.734  35.267  1.00  0.00           C
ATOM   1078  ROH CHO   235     158.177  82.634  16.217  1.00  0.00            
ATOM   1079  R1  CHO   235     158.177  81.434  18.767  1.00  0.00            
ATOM   1080  R2  CHO   235     160.477  80.584  20.017  1.00  0.00            
ATOM   1081  R3  CHO   235     159.627  82.184  22.017  1.00  0.00            
ATOM   1082  R4  CHO   235     161.577  80.384  23.317  1.00  0.00            
ATOM   1083  R5  CHO   235     159.527  80.784  23.967  1.00  0.00            
ATOM   1084  C1  CHO   235     161.427  81.834  27.117  1.00  0.00           C
ATOM   1085  C2  CHO   235     161.777  84.334  29.417  1.00  0.00           C
ATOM   1086  ROH CHO   236     135.427 121.484  52.367  1.00  0.00            
ATOM   1087  R1  CHO   236     135.277 123.084  50.017  1.00  0.00            
ATOM   1088  R2  CHO   236     136.627 122.434  47.717  1.00  0.00            
ATOM   1089  R3  CHO   236     134.177 122.634  46.567  1.00  0.00            
ATOM   1090  R4  CHO   236     136.027 122.484  44.317  1.00  0.00            
ATOM   1091  R5  CHO   236     134.477 123.984  44.617  1.00  0.00            
ATOM   1092  C1  CHO   236     133.327 122.634  41.267  1.00  0.00           C
ATOM   1093  C2  CHO   236     135.027 121.634  38.667  1.00  0.00           C
ATOM   1094  ROH CHO   237     165.627  85.884  11.017  1.00  0.00            
ATOM   1095  R1  CHO   237     166.927  84.684  13.217  1.00  0.00            
ATOM   1096  R2  CHO   237     169.427  85.484  14.117  1.00  0.00            
ATOM   1097  R3  CHO   237     168.127  85.734  16.517  1.00  0.00            
ATOM   1098  R4  CHO   237     170.927  85.584  17.217  1.00  0.00            
ATOM   1099  R5  CHO   237     169.327  84.334  18.017  1.00  0.00            
ATOM   1100  C1  CHO   237     170.627  85.834  21.267  1.00  0.00           C
ATOM   1101  C2  CHO   237     169.177  83.984  24.617  1.00  0.00           C
ATOM   1102  ROH CHO   238     136.877 219.534  49.317  1.00  0.00            
ATOM   1103  R1  CHO   238     135.327 219.334  47.017  1.00  0.00            
ATOM   1104  R2  CHO   238     134.777 221.484  45.367  1.00  0.00            
ATOM   1105  R3  CHO   238     135.777 219.834  43.417  1.00  0.00            
ATOM   1106  R4  CHO   238     133.627 221.284  42.117  1.00  0.00            
ATOM   1107  R5  CHO   238     133.877 219.134  42.167  1.00  0.00            
ATOM   1108  C1  CHO   238     133.877 219.634  38.417  1.00  0.00           C
ATOM   1109  C2  CHO   238     130.927 222.034  36.967  1.00  0.00           C
ATOM   1110  ROH CHO   239     135.827 179.584  18.867  1.00  0.00            
ATOM   1111  R1  CHO   239     136.827 179.734  21.517  1.00  0.00            
ATOM   1112  R2  CHO   239     136.677 181.984  23.067  1.00  0.00            
ATOM   1113  R3  CHO   239     135.427 180.334  24.817  1.00  0.00            
ATOM   1114  R4  CHO   239     136.077 182.734  26.367  1.00  0.00            
ATOM   1115  R5  CHO   239     136.627 180.684  26.867  1.00  0.00            
ATOM   1116  C1  CHO   239     134.577 181.584  29.967  1.00  0.00           C
ATOM   1117  C2  CHO   239     134.027 180.784  32.517  1.00  0.00           C
ATOM   1118  ROH CHO   240     105.627  40.184  19.017  1.00  0.00            
ATOM   1119  R1  CHO   240     106.827  41.084  21.417  1.00  0.00            
ATOM   1120  R2  CHO   240     106.027  40.084  23.917  1.00  0.00            
ATOM   1121  R3  CHO   240     108.677  39.584  24.167  1.00  0.00            
ATOM   1122  R4  CHO   240     107.627  39.484  26.917  1.00  0.00            
ATOM   1123  R5  CHO   240     109.277  40.684  26.217  1.00  0.00            
ATOM   1124  C1  CHO   240     111.027  38.634  28.917  1.00  0.00           C
ATOM   1125  C2  CHO   240     110.777  38.734  33.417  1.00  0.00           C
ATOM   1126  ROH CHO   241      87.827 205.384  19.667  1.00  0.00            
ATOM   1127  R1  CHO   241      86.427 205.834  22.067  1.00  0.00            
ATOM   1128  R2  CHO   241      85.777 203.834  23.867  1.00  0.00            
ATOM   1129  R3  CHO   241      87.077 205.384  25.617  1.00  0.00            
ATOM   1130  R4  CHO   241      85.677 203.384  27.267  1.00  0.00            
ATOM   1131  R5  CHO   241      85.577 205.584  27.517  1.00  0.00            
ATOM   1132  C1  CHO   241      86.877 204.634  30.967  1.00  0.00           C
ATOM   1133  C2  CHO   241      86.527 202.434  34.967  1.00  0.00           C
ATOM   1134  ROH CHO   242      13.677  40.634  33.267  1.00  0.00            
ATOM   1135  R1  CHO   242      11.277  39.284  33.967  1.00  0.00            
ATOM   1136  R2  CHO   242       8.977  39.384  32.417  1.00  0.00            
ATOM   1137  R3  CHO   242       9.177  36.684  32.517  1.00  0.00            
ATOM   1138  R4  CHO   242       6.327  37.184  32.167  1.00  0.00            
ATOM   1139  R5  CHO   242       7.227  35.984  33.717  1.00  0.00            
ATOM   1140  C1  CHO   242       4.927  33.384  32.067  1.00  0.00           C
ATOM   1141  C2  CHO   242       2.127  34.584  32.017  1.00  0.00           C
ATOM   1142  ROH CHO   243     196.377 219.884  41.767  1.00  0.00            
ATOM   1143  R1  CHO   243     197.727 220.084  39.267  1.00  0.00            
ATOM   1144  R2  CHO   243     197.027 218.534  37.067  1.00  0.00            
ATOM   1145  R3  CHO   243     196.927 220.984  35.867  1.00  0.00            
ATOM   1146  R4  CHO   243     197.477 219.084  33.667  1.00  0.00            
ATOM   1147  R5  CHO   243     198.627 220.884  34.167  1.00  0.00            
ATOM   1148  C1  CHO   243     197.627 221.684  30.567  1.00  0.00           C
ATOM   1149  C2  CHO   243     198.327 221.484  27.117  1.00  0.00           C
ATOM   1150  ROH CHO   244     165.527 186.234  10.117  1.00  0.00            
ATOM   1151  R1  CHO   244     164.677 187.034  12.717  1.00  0.00            
ATOM   1152  R2  CHO   244     164.527 185.234  14.817  1.00  0.00            
ATOM   1153  R3  CHO   244     166.127 187.084  16.067  1.00  0.00            
ATOM   1154  R4  CHO   244     164.677 185.734  18.217  1.00  0.00            
ATOM   1155  R5  CHO   244     164.777 187.884  17.867  1.00  0.00            
ATOM   1156  C1  CHO   244     166.227 187.734  21.367  1.00  0.00           C
ATOM   1157  C2  CHO   244     164.577 187.734  23.917  1.00  0.00           C
ATOM   1158  ROH CHO   245     129.327  13.934  17.417  1.00  0.00            
ATOM   1159  R1  CHO   245     128.077  13.284  19.867  1.00  0.00            
ATOM   1160  R2  CHO   245     129.127  11.384  21.617  1.00  0.00            
ATOM   1161  R3  CHO   245     129.027  13.434  23.417  1.00  0.00            
ATOM   1162  R4  CHO   245     128.627  11.034  25.017  1.00  0.00            
ATOM   1163  R5  CHO   245     127.327  12.784  24.967  1.00  0.00            
ATOM   1164  C1  CHO   245     128.227  12.734  28.667  1.00  0.00           C
ATOM   1165  C2  CHO   245     128.677  14.584  32.517  1.00  0.00           C
ATOM   1166  ROH CHO   246     107.377 164.434  18.467  1.00  0.00            
ATOM   1167  R1  CHO   246     106.727 163.634  21.117  1.00  0.00            
ATOM   1168  R2  CHO   246     108.627 162.884  22.967  1.00  0.00            
ATOM   1169  R3  CHO   246     107.477 164.834  24.517  1.00  0.00            
ATOM   1170  R4  CHO   246     108.777 163.084  26.417  1.00  0.00            
ATOM   1171  R5  CHO   246     106.677 163.684  26.467  1.00  0.00            
ATOM   1172  C1  CHO   246     107.777 164.984  29.867  1.00  0.00           C
ATOM   1173  C2  CHO   246     107.377 166.934  33.567  1.00  0.00           C
ATOM   1174  ROH CHO   247     214.377 142.884  19.567  1.00  0.00            
ATOM   1175  R1  CHO   247     214.377 143.334  22.367  1.00  0.00            
ATOM   1176  R2  CHO   247     215.377 145.634  23.467  1.00  0.00            
ATOM   1177  R3  CHO   247     212.927 145.734  24.667  1.00  0.00            
ATOM   1178  R4  CHO   247     214.627 147.434  26.317  1.00  0.00            
ATOM   1179  R5  CHO   247     213.427 145.784  27.017  1.00  0.00            
ATOM   1180  C1  CHO   247     211.877 148.584  29.067  1.00  0.00           C
ATOM   1181  C2  CHO   247     210.227 151.884  30.267  1.00  0.00           C
ATOM   1182  ROH CHO   248      72.677  36.984  23.267  1.00  0.00            
ATOM   1183  R1  CHO   248      71.627  35.884  25.617  1.00  0.00            
ATOM   1184  R2  CHO   248      69.877  33.734  25.667  1.00  0.00            
ATOM   1185  R3  CHO   248      71.727  32.684  27.367  1.00  0.00            
ATOM   1186  R4  CHO   248      69.127  31.934  28.517  1.00  0.00            
ATOM   1187  R5  CHO   248      70.727  32.934  29.517  1.00  0.00            
ATOM   1188  C1  CHO   248      70.427  29.884  31.767  1.00  0.00           C
ATOM   1189  C2  CHO   248      72.127  27.184  33.067  1.00  0.00           C
ATOM   1190  ROH CHO   249     111.877 152.534  19.117  1.00  0.00            
ATOM   1191  R1  CHO   249     110.877 152.134  21.767  1.00  0.00            
ATOM   1192  R2  CHO   249     112.377 151.184  23.817  1.00  0.00            
ATOM   1193  R3  CHO   249     111.527 153.434  25.067  1.00  0.00            
ATOM   1194  R4  CHO   249     112.077 151.584  27.267  1.00  0.00            
ATOM   1195  R5  CHO   249     110.227 152.634  26.917  1.00  0.00            
ATOM   1196  C1  CHO   249     111.127 153.934  30.417  1.00  0.00           C
ATOM   1197  C2  CHO   249     114.977 152.484  32.867  1.00  0.00           C
ATOM   1198  ROH CHO   250     188.277   0.034  13.767  1.00  0.00            
ATOM   1199  R1  CHO   250     190.177  -0.316  15.817  1.00  0.00            
ATOM   1200  R2  CHO   250     191.227   1.784  17.267  1.00  0.00            
ATOM   1201  R3  CHO   250     190.377   0.284  19.367  1.00  0.00            
ATOM   1202  R4  CHO   250     191.927   2.484  20.567  1.00  0.00            
ATOM   1203  R5  CHO   250     192.227   0.334  20.917  1.00  0.00            
ATOM   1204  C1  CHO   250     191.577   1.484  24.467  1.00  0.00           C
ATOM   1205  C2  CHO   250     194.877   2.934  27.117  1.00  0.00           C
ATOM   1206  ROH CHO   251      44.477  57.084  22.267  1.00  0.00            
ATOM   1207  R1  CHO   251      45.227  58.834  24.367  1.00  0.00            
ATOM   1208  R2  CHO   251      43.977  58.834  26.817  1.00  0.00            
ATOM   1209  R3  CHO   251      46.477  58.484  27.767  1.00  0.00            
ATOM   1210  R4  CHO   251      44.927  59.434  30.067  1.00  0.00            
ATOM   1211  R5  CHO   251      46.777  60.334  29.317  1.00  0.00            
ATOM   1212  C1  CHO   251      47.877  59.484  32.867  1.00  0.00           C
ATOM   1213  C2  CHO   251      45.477  61.334  35.667  1.00  0.00           C
ATOM   1214  ROH CHO   252     177.127  68.084  42.267  1.00  0.00            
ATOM   1215  R1  CHO   252     177.877  66.034  40.417  1.00  0.00            
ATOM   1216  R2  CHO   252     177.327  66.234  37.717  1.00  0.00            
ATOM   1217  R3  CHO   252     179.977  65.934  37.467  1.00  0.00            
ATOM   1218  R4  CHO   252     178.977  66.034  34.717  1.00  0.00            
ATOM   1219  R5  CHO   252     180.227  64.484  35.567  1.00  0.00            
ATOM   1220  C1  CHO   252     182.477  65.634  32.667  1.00  0.00           C
ATOM   1221  C2  CHO   252     184.177  64.734  29.517  1.00  0.00           C
ATOM   1222  ROH CHO   253     142.727  34.184  33.217  1.00  0.00            
ATOM   1223  R1  CHO   253     144.377  32.284  31.817  1.00  0.00            
ATOM   1224  R2  CHO   253     146.227  33.084  29.967  1.00  0.00            
ATOM   1225  R3  CHO   253     147.927  31.584  31.517  1.00  0.00            
ATOM   1226  R4  CHO   253     148.977  31.284  28.817  1.00  0.00            
ATOM   1227  R5  CHO   253     148.477  29.684  30.167  1.00  0.00            
ATOM   1228  C1  CHO   253     152.177  28.884  29.617  1.00  0.00           C
ATOM   1229  C2  CHO   253     157.277  27.384  30.367  1.00  0.00           C
ATOM   1230  ROH CHO   254     100.877 111.534  28.517  1.00  0.00            
ATOM   1231  R1  CHO   254     100.477 112.284  31.217  1.00  0.00            
ATOM   1232  R2  CHO   254      99.527 110.484  33.117  1.00  0.00            
ATOM   1233  R3  CHO   254     101.827 111.184  34.417  1.00  0.00            
ATOM   1234  R4  CHO   254      99.927 110.384  36.517  1.00  0.00            
ATOM   1235  R5  CHO   254     101.027 112.284  36.417  1.00  0.00            
ATOM   1236  C1  CHO   254     102.327 110.984  39.767  1.00  0.00           C
ATOM   1237  C2  CHO   254     101.777 114.084  42.417  1.00  0.00           C
ATOM   1238  ROH CHO   255      37.177 169.334  49.217  1.00  0.00            
ATOM   1239  R1  CHO   255      38.527 167.684  47.317  1.00  0.00            
ATOM   1240  R2  CHO   255      37.727 167.534  44.667  1.00  0.00            
ATOM   1241  R3  CHO   255      40.327 168.184  44.217  1.00  0.00            
ATOM   1242  R4  CHO   255      39.077 168.184  41.567  1.00  0.00            
ATOM   1243  R5  CHO   255      40.877 167.084  42.167  1.00  0.00            
ATOM   1244  C1  CHO   255      42.327 169.234  39.317  1.00  0.00           C
ATOM   1245  C2  CHO   255      45.527 168.534  36.967  1.00  0.00           C
ATOM   1246  ROH CHO   256      57.877 146.734  53.367  1.00  0.00            
ATOM   1247  R1  CHO   256      57.377 145.434  50.867  1.00  0.00            
ATOM   1248  R2  CHO   256      54.877 145.384  49.717  1.00  0.00            
ATOM   1249  R3  CHO   256      56.177 146.484  47.617  1.00  0.00            
ATOM   1250  R4  CHO   256      54.077 144.784  46.417  1.00  0.00            
ATOM   1251  R5  CHO   256      56.177 144.684  45.967  1.00  0.00            
ATOM   1252  C1  CHO   256      54.827 145.434  42.517  1.00  0.00           C
ATOM   1253  C2  CHO   256      53.377 145.484  39.567  1.00  0.00           C
ATOM   1254  ROH CHO   257       9.477 121.384  20.617  1.00  0.00            
ATOM   1255  R1  CHO   257      10.927 121.334  23.067  1.00  0.00            
ATOM   1256  R2  CHO   257      10.927 123.434  24.867  1.00  0.00            
ATOM   1257  R3  CHO   257      10.127 121.534  26.617  1.00  0.00            
ATOM   1258  R4  CHO   257      11.327 123.634  28.267  1.00  0.00            
ATOM   1259  R5  CHO   257      11.877 121.534  28.267  1.00  0.00            
ATOM   1260  C1  CHO   257      10.827 121.934  31.917  1.00  0.00           C
ATOM   1261  C2  CHO   257      11.477 124.584  34.617  1.00  0.00           C
ATOM   1262  ROH CHO   258      97.677  96.784  57.167  1.00  0.00            
ATOM   1263  R1  CHO   258      97.827  97.884  54.567  1.00  0.00            
ATOM   1264  R2  CHO   258     100.227  98.684  53.467  1.00  0.00            
ATOM   1265  R3  CHO   258      99.427  96.984  51.467  1.00  0.00            
ATOM   1266  R4  CHO   258     101.227  98.934  50.167  1.00  0.00            
ATOM   1267  R5  CHO   258      99.227  98.434  49.517  1.00  0.00            
ATOM   1268  C1  CHO   258     101.077  97.484  46.367  1.00  0.00           C
ATOM   1269  C2  CHO   258      99.927  98.334  43.217  1.00  0.00           C
ATOM   1270  ROH CHO   259     112.527  80.134  20.517  1.00  0.00            
ATOM   1271  R1  CHO   259     112.727  80.034  23.367  1.00  0.00            
ATOM   1272  R2  CHO   259     113.677  77.834  24.717  1.00  0.00            
ATOM   1273  R3  CHO   259     115.327  79.684  25.867  1.00  0.00            
ATOM   1274  R4  CHO   259     115.027  77.634  27.917  1.00  0.00            
ATOM   1275  R5  CHO   259     114.677  79.784  28.167  1.00  0.00            
ATOM   1276  C1  CHO   259     117.377  79.234  30.817  1.00  0.00           C
ATOM   1277  C2  CHO   259     118.577  81.084  34.467  1.00  0.00           C
ATOM   1278  ROH CHO   260       4.727 135.634  50.567  1.00  0.00            
ATOM   1279  R1  CHO   260       5.227 135.834  47.817  1.00  0.00            
ATOM   1280  R2  CHO   260       7.027 134.234  46.467  1.00  0.00            
ATOM   1281  R3  CHO   260       4.877 133.734  44.867  1.00  0.00            
ATOM   1282  R4  CHO   260       7.177 132.884  43.267  1.00  0.00            
ATOM   1283  R5  CHO   260       5.577 134.284  42.667  1.00  0.00            
ATOM   1284  C1  CHO   260       5.227 131.634  39.917  1.00  0.00           C
ATOM   1285  C2  CHO   260       4.227 130.434  36.767  1.00  0.00           C
ATOM   1286  ROH CHO   261     118.627 136.784  21.467  1.00  0.00            
ATOM   1287  R1  CHO   261     119.977 135.284  23.517  1.00  0.00            
ATOM   1288  R2  CHO   261     121.027 136.434  25.767  1.00  0.00            
ATOM   1289  R3  CHO   261     119.477 134.584  27.017  1.00  0.00            
ATOM   1290  R4  CHO   261     120.477 136.284  29.167  1.00  0.00            
ATOM   1291  R5  CHO   261     120.627 134.134  29.067  1.00  0.00            
ATOM   1292  C1  CHO   261     118.777 134.434  32.367  1.00  0.00           C
ATOM   1293  C2  CHO   261     116.627 137.134  35.167  1.00  0.00           C
ATOM   1294  ROH CHO   262     182.927 112.634  47.417  1.00  0.00            
ATOM   1295  R1  CHO   262     183.727 113.084  44.767  1.00  0.00            
ATOM   1296  R2  CHO   262     185.377 111.384  43.317  1.00  0.00            
ATOM   1297  R3  CHO   262     183.327 111.434  41.517  1.00  0.00            
ATOM   1298  R4  CHO   262     185.777 111.434  39.917  1.00  0.00            
ATOM   1299  R5  CHO   262     184.127 112.884  39.817  1.00  0.00            
ATOM   1300  C1  CHO   262     184.127 111.584  36.217  1.00  0.00           C
ATOM   1301  C2  CHO   262     182.727 110.634  32.817  1.00  0.00           C
ATOM   1302  ROH CHO   263     202.327 193.784  44.567  1.00  0.00            
ATOM   1303  R1  CHO   263     202.177 193.884  41.767  1.00  0.00            
ATOM   1304  R2  CHO   263     204.377 194.384  40.167  1.00  0.00            
ATOM   1305  R3  CHO   263     203.677 192.034  38.967  1.00  0.00            
ATOM   1306  R4  CHO   263     204.927 193.634  36.817  1.00  0.00            
ATOM   1307  R5  CHO   263     202.927 192.684  36.767  1.00  0.00            
ATOM   1308  C1  CHO   263     204.577 190.984  33.767  1.00  0.00           C
ATOM   1309  C2  CHO   263     204.227 191.684  30.267  1.00  0.00           C
ATOM   1310  ROH CHO   264      54.327  73.734  54.817  1.00  0.00            
ATOM   1311  R1  CHO   264      54.177  75.134  52.367  1.00  0.00            
ATOM   1312  R2  CHO   264      55.077  74.134  49.967  1.00  0.00            
ATOM   1313  R3  CHO   264      52.577  74.684  49.117  1.00  0.00            
ATOM   1314  R4  CHO   264      54.227  74.934  46.717  1.00  0.00            
ATOM   1315  R5  CHO   264      52.827  76.434  47.517  1.00  0.00            
ATOM   1316  C1  CHO   264      51.327  75.884  44.067  1.00  0.00           C
ATOM   1317  C2  CHO   264      50.827  75.784  40.367  1.00  0.00           C
ATOM   1318  ROH CHO   265     223.077 140.534  47.417  1.00  0.00            
ATOM   1319  R1  CHO   265     221.727 140.684  44.917  1.00  0.00            
ATOM   1320  R2  CHO   265     223.027 140.684  42.517  1.00  0.00            
ATOM   1321  R3  CHO   265     221.427 138.584  41.967  1.00  0.00            
ATOM   1322  R4  CHO   265     222.777 139.134  39.417  1.00  0.00            
ATOM   1323  R5  CHO   265     220.627 138.984  39.767  1.00  0.00            
ATOM   1324  C1  CHO   265     221.077 136.284  37.117  1.00  0.00           C
ATOM   1325  C2  CHO   265     220.577 137.434  32.967  1.00  0.00           C
ATOM   1326  ROH CHO   266      51.077 112.034  23.517  1.00  0.00            
ATOM   1327  R1  CHO   266      50.927 112.534  26.317  1.00  0.00            
ATOM   1328  R2  CHO   266      49.327 111.034  27.967  1.00  0.00            
ATOM   1329  R3  CHO   266      51.677 110.684  29.367  1.00  0.00            
ATOM   1330  R4  CHO   266      49.627 111.034  31.417  1.00  0.00            
ATOM   1331  R5  CHO   266      51.477 112.184  31.217  1.00  0.00            
ATOM   1332  C1  CHO   266      52.027 110.784  34.717  1.00  0.00           C
ATOM   1333  C2  CHO   266      52.877 111.934  39.767  1.00  0.00           C
ATOM   1334  ROH CHO   267       1.527 113.884  21.867  1.00  0.00            
ATOM   1335  R1  CHO   267       2.227 112.684  24.317  1.00  0.00            
ATOM   1336  R2  CHO   267       3.877 113.934  26.167  1.00  0.00            
ATOM   1337  R3  CHO   267       1.827 113.434  27.867  1.00  0.00            
ATOM   1338  R4  CHO   267       4.127 113.684  29.567  1.00  0.00            
ATOM   1339  R5  CHO   267       2.727 112.034  29.517  1.00  0.00            
ATOM   1340  C1  CHO   267       2.377 113.034  33.167  1.00  0.00           C
ATOM   1341  C2  CHO   267       4.577 112.984  36.467  1.00  0.00           C
ATOM   1342  ROH CHO   268     119.527  67.584  46.717  1.00  0.00            
ATOM   1343  R1  CHO   268     119.327  66.284  44.167  1.00  0.00            
ATOM   1344  R2  CHO   268     117.577  67.184  42.217  1.00  0.00            
ATOM   1345  R3  CHO   268     119.877  67.234  40.717  1.00  0.00            
ATOM   1346  R4  CHO   268     117.677  67.384  38.767  1.00  0.00            
ATOM   1347  R5  CHO   268     119.327  65.934  38.817  1.00  0.00            
ATOM   1348  C1  CHO   268     119.827  67.534  35.367  1.00  0.00           C
ATOM   1349  C2  CHO   268     121.827  70.034  32.267  1.00  0.00           C
ATOM   1350  ROH CHO   269      21.977 105.584  20.917  1.00  0.00            
ATOM   1351  R1  CHO   269      21.677 105.584  23.767  1.00  0.00            
ATOM   1352  R2  CHO   269      19.677 104.184  25.067  1.00  0.00            
ATOM   1353  R3  CHO   269      21.777 103.184  26.467  1.00  0.00            
ATOM   1354  R4  CHO   269      19.577 103.334  28.417  1.00  0.00            
ATOM   1355  R5  CHO   269      21.577 104.234  28.617  1.00  0.00            
ATOM   1356  C1  CHO   269      21.477 101.934  31.667  1.00  0.00           C
ATOM   1357  C2  CHO   269      19.177 101.134  33.867  1.00  0.00           C
ATOM   1358  ROH CHO   270     124.677 101.234  55.067  1.00  0.00            
ATOM   1359  R1  CHO   270     125.027 102.384  52.517  1.00  0.00            
ATOM   1360  R2  CHO   270     125.127 100.834  50.217  1.00  0.00            
ATOM   1361  R3  CHO   270     123.177 102.534  49.417  1.00  0.00            
ATOM   1362  R4  CHO   270     124.677 101.934  46.967  1.00  0.00            
ATOM   1363  R5  CHO   270     124.227 103.934  47.767  1.00  0.00            
ATOM   1364  C1  CHO   270     122.527 104.184  44.317  1.00  0.00           C
ATOM   1365  C2  CHO   270     121.677 103.484  40.817  1.00  0.00           C
ATOM   1366  ROH CHO   271     111.227 119.034  25.017  1.00  0.00            
ATOM   1367  R1  CHO   271     112.177 120.334  27.367  1.00  0.00            
ATOM   1368  R2  CHO   271     110.727 120.484  29.717  1.00  0.00            
ATOM   1369  R3  CHO   271     112.927 119.384  30.817  1.00  0.00            
ATOM   1370  R4  CHO   271     111.477 120.534  33.067  1.00  0.00            
ATOM   1371  R5  CHO   271     113.577 120.934  32.517  1.00  0.00            
ATOM   1372  C1  CHO   271     114.027 119.534  36.067  1.00  0.00           C
ATOM   1373  C2  CHO   271     116.727 119.534  39.267  1.00  0.00           C
ATOM   1374  ROH CHO   272     215.827  78.834  50.417  1.00  0.00            
ATOM   1375  R1  CHO   272     216.377  78.534  47.667  1.00  0.00            
ATOM   1376  R2  CHO   272     218.627  79.634  46.467  1.00  0.00            
ATOM   1377  R3  CHO   272     219.027  77.034  45.667  1.00  0.00            
ATOM   1378  R4  CHO   272     220.627  78.684  43.817  1.00  0.00            
ATOM   1379  R5  CHO   272     219.127  77.234  43.267  1.00  0.00            
ATOM   1380  C1  CHO   272     222.127  75.784  41.467  1.00  0.00           C
ATOM   1381  C2  CHO   272     224.977  75.984  39.017  1.00  0.00           C
ATOM   1382  ROH CHO   273      65.477 106.384  54.067  1.00  0.00            
ATOM   1383  R1  CHO   273      66.027 106.834  51.317  1.00  0.00            
ATOM   1384  R2  CHO   273      67.277 109.134  50.417  1.00  0.00            
ATOM   1385  R3  CHO   273      69.027 107.384  49.267  1.00  0.00            
ATOM   1386  R4  CHO   273      69.277 109.834  47.667  1.00  0.00            
ATOM   1387  R5  CHO   273      68.827 107.834  46.917  1.00  0.00            
ATOM   1388  C1  CHO   273      72.077 108.584  45.017  1.00  0.00           C
ATOM   1389  C2  CHO   273      73.127 109.434  42.717  1.00  0.00           C
ATOM   1390  ROH CHO   274     103.977 144.984  21.517  1.00  0.00            
ATOM   1391  R1  CHO   274     103.827 144.084  24.217  1.00  0.00            
ATOM   1392  R2  CHO   274     105.977 144.084  25.917  1.00  0.00            
ATOM   1393  R3  CHO   274     104.377 145.584  27.517  1.00  0.00            
ATOM   1394  R4  CHO   274     106.377 144.484  29.317  1.00  0.00            
ATOM   1395  R5  CHO   274     104.227 144.284  29.567  1.00  0.00            
ATOM   1396  C1  CHO   274     105.077 146.084  32.817  1.00  0.00           C
ATOM   1397  C2  CHO   274     104.577 149.034  34.867  1.00  0.00           C
ATOM   1398  ROH CHO   275     154.077  81.684  48.117  1.00  0.00            
ATOM   1399  R1  CHO   275     154.977  81.984  45.467  1.00  0.00            
ATOM   1400  R2  CHO   275     153.777  80.784  43.317  1.00  0.00            
ATOM   1401  R3  CHO   275     153.627  83.284  42.367  1.00  0.00            
ATOM   1402  R4  CHO   275     152.927  81.584  40.067  1.00  0.00            
ATOM   1403  R5  CHO   275     154.477  83.134  40.117  1.00  0.00            
ATOM   1404  C1  CHO   275     152.327  84.434  37.267  1.00  0.00           C
ATOM   1405  C2  CHO   275     152.277  84.234  33.167  1.00  0.00           C
ATOM   1406  ROH CHO   276     188.027  99.934  47.067  1.00  0.00            
ATOM   1407  R1  CHO   276     185.727  99.484  45.417  1.00  0.00            
ATOM   1408  R2  CHO   276     185.877  99.134  42.717  1.00  0.00            
ATOM   1409  R3  CHO   276     184.477  96.884  43.217  1.00  0.00            
ATOM   1410  R4  CHO   276     184.777  96.934  40.317  1.00  0.00            
ATOM   1411  R5  CHO   276     182.927  96.734  41.467  1.00  0.00            
ATOM   1412  C1  CHO   276     182.777  93.484  39.417  1.00  0.00           C
ATOM   1413  C2  CHO   276     184.927  91.734  36.867  1.00  0.00           C
ATOM   1414  ROH CHO   277     172.927 210.734  46.267  1.00  0.00            
ATOM   1415  R1  CHO   277     172.627 209.234  43.867  1.00  0.00            
ATOM   1416  R2  CHO   277     170.977 210.034  41.817  1.00  0.00            
ATOM   1417  R3  CHO   277     173.277 209.734  40.317  1.00  0.00            
ATOM   1418  R4  CHO   277     171.027 209.434  38.417  1.00  0.00            
ATOM   1419  R5  CHO   277     172.677 207.984  38.767  1.00  0.00            
ATOM   1420  C1  CHO   277     173.177 208.784  35.067  1.00  0.00           C
ATOM   1421  C2  CHO   277     169.677 207.384  33.017  1.00  0.00           C
ATOM   1422  ROH CHO   278     139.927  20.734  46.567  1.00  0.00            
ATOM   1423  R1  CHO   278     139.877  18.584  44.717  1.00  0.00            
ATOM   1424  R2  CHO   278     137.827  18.284  42.917  1.00  0.00            
ATOM   1425  R3  CHO   278     139.877  18.184  41.117  1.00  0.00            
ATOM   1426  R4  CHO   278     137.477  18.284  39.467  1.00  0.00            
ATOM   1427  R5  CHO   278     139.077  16.784  39.317  1.00  0.00            
ATOM   1428  C1  CHO   278     139.177  18.184  35.767  1.00  0.00           C
ATOM   1429  C2  CHO   278     141.627  19.784  32.767  1.00  0.00           C
ATOM   1430  ROH CHO   279      46.727  56.584  49.817  1.00  0.00            
ATOM   1431  R1  CHO   279      45.927  56.434  47.117  1.00  0.00            
ATOM   1432  R2  CHO   279      47.727  56.234  45.067  1.00  0.00            
ATOM   1433  R3  CHO   279      46.227  54.084  44.367  1.00  0.00            
ATOM   1434  R4  CHO   279      46.827  55.384  41.817  1.00  0.00            
ATOM   1435  R5  CHO   279      44.827  54.834  42.567  1.00  0.00            
ATOM   1436  C1  CHO   279      44.877  52.834  39.317  1.00  0.00           C
ATOM   1437  C2  CHO   279      44.877  51.734  35.067  1.00  0.00           C
ATOM   1438  ROH CHO   280     140.227 126.334  14.967  1.00  0.00            
ATOM   1439  R1  CHO   280     139.827 127.734  17.417  1.00  0.00            
ATOM   1440  R2  CHO   280     138.627 126.584  19.617  1.00  0.00            
ATOM   1441  R3  CHO   280     140.927 127.434  20.867  1.00  0.00            
ATOM   1442  R4  CHO   280     138.877 127.334  23.017  1.00  0.00            
ATOM   1443  R5  CHO   280     140.177 129.034  22.467  1.00  0.00            
ATOM   1444  C1  CHO   280     141.177 128.534  26.117  1.00  0.00           C
ATOM   1445  C2  CHO   280     139.277 128.784  29.317  1.00  0.00           C
ATOM   1446  ROH CHO   281      10.877  54.134  48.067  1.00  0.00            
ATOM   1447  R1  CHO   281      12.677  53.934  45.917  1.00  0.00            
ATOM   1448  R2  CHO   281      13.077  51.534  44.567  1.00  0.00            
ATOM   1449  R3  CHO   281      12.477  53.034  42.367  1.00  0.00            
ATOM   1450  R4  CHO   281      14.177  50.884  41.317  1.00  0.00            
ATOM   1451  R5  CHO   281      14.477  53.034  41.067  1.00  0.00            
ATOM   1452  C1  CHO   281      14.227  51.934  37.417  1.00  0.00           C
ATOM   1453  C2  CHO   281      15.927  53.034  33.767  1.00  0.00           C
ATOM   1454  ROH CHO   282     188.477  98.584  15.767  1.00  0.00            
ATOM   1455  R1  CHO   282     187.527  97.334  18.117  1.00  0.00            
ATOM   1456  R2  CHO   282     188.877  97.534  20.517  1.00  0.00            
ATOM   1457  R3  CHO   282     186.477  98.434  21.417  1.00  0.00            
ATOM   1458  R4  CHO   282     187.927  97.784  23.867  1.00  0.00            
ATOM   1459  R5  CHO   282     185.977  97.084  23.317  1.00  0.00            
ATOM   1460  C1  CHO   282     185.177  98.784  26.617  1.00  0.00           C
ATOM   1461  C2  CHO   282     183.127  99.184  30.417  1.00  0.00           C
ATOM   1462  ROH CHO   283     221.377  13.934  28.567  1.00  0.00            
ATOM   1463  R1  CHO   283     220.727  11.184  28.917  1.00  0.00            
ATOM   1464  R2  CHO   283     221.527   9.284  27.117  1.00  0.00            
ATOM   1465  R3  CHO   283     222.627   8.084  29.317  1.00  0.00            
ATOM   1466  R4  CHO   283     222.327   5.934  27.417  1.00  0.00            
ATOM   1467  R5  CHO   283     221.577   5.934  29.417  1.00  0.00            
ATOM   1468  C1  CHO   283     223.827   2.884  29.617  1.00  0.00           C
ATOM   1469  C2  CHO   283     222.077  -1.166  29.767  1.00  0.00           C
ATOM   1470  ROH CHO   284     131.427 115.334  55.267  1.00  0.00            
ATOM   1471  R1  CHO   284     130.227 115.234  52.717  1.00  0.00            
ATOM   1472  R2  CHO   284     130.527 113.084  51.017  1.00  0.00            
ATOM   1473  R3  CHO   284     127.827 113.034  51.067  1.00  0.00            
ATOM   1474  R4  CHO   284     128.527 111.534  48.667  1.00  0.00            
ATOM   1475  R5  CHO   284     127.177 113.234  48.767  1.00  0.00            
ATOM   1476  C1  CHO   284     124.827 110.584  47.317  1.00  0.00           C
ATOM   1477  C2  CHO   284     124.227 109.434  43.167  1.00  0.00           C
ATOM   1478  ROH CHO   285     190.377 172.784  13.967  1.00  0.00            
ATOM   1479  R1  CHO   285     190.527 171.284  16.367  1.00  0.00            
ATOM   1480  R2  CHO   285     192.777 171.334  18.017  1.00  0.00            
ATOM   1481  R3  CHO   285     190.927 172.034  19.917  1.00  0.00            
ATOM   1482  R4  CHO   285     193.427 171.484  21.417  1.00  0.00            
ATOM   1483  R5  CHO   285     191.427 170.584  21.767  1.00  0.00            
ATOM   1484  C1  CHO   285     192.077 172.184  25.167  1.00  0.00           C
ATOM   1485  C2  CHO   285     192.577 174.534  28.817  1.00  0.00           C
ATOM   1486  ROH CHO   286      96.777 123.234  26.767  1.00  0.00            
ATOM   1487  R1  CHO   286      97.277 125.284  28.667  1.00  0.00            
ATOM   1488  R2  CHO   286      97.227 124.834  31.417  1.00  0.00            
ATOM   1489  R3  CHO   286      99.677 125.934  31.317  1.00  0.00            
ATOM   1490  R4  CHO   286      99.077 125.734  34.167  1.00  0.00            
ATOM   1491  R5  CHO   286      99.727 127.534  33.117  1.00  0.00            
ATOM   1492  C1  CHO   286     102.527 127.284  35.667  1.00  0.00           C
ATOM   1493  C2  CHO   286     103.827 128.134  37.817  1.00  0.00           C
ATOM   1494  ROH CHO   287     130.677 124.284  19.567  1.00  0.00            
ATOM   1495  R1  CHO   287     129.977 124.634  22.267  1.00  0.00            
ATOM   1496  R2  CHO   287     129.377 122.484  23.917  1.00  0.00            
ATOM   1497  R3  CHO   287     131.327 123.634  25.517  1.00  0.00            
ATOM   1498  R4  CHO   287     130.277 121.384  27.067  1.00  0.00            
ATOM   1499  R5  CHO   287     130.427 123.484  27.717  1.00  0.00            
ATOM   1500  C1  CHO   287     132.577 121.834  30.417  1.00  0.00           C
ATOM   1501  C2  CHO   287     133.977 119.934  34.017  1.00  0.00           C
ATOM   1502  ROH CHO   288     137.327  15.134  18.467  1.00  0.00            
ATOM   1503  R1  CHO   288     139.227  17.134  19.067  1.00  0.00            
ATOM   1504  R2  CHO   288     138.477  19.684  19.867  1.00  0.00            
ATOM   1505  R3  CHO   288     140.177  19.134  21.967  1.00  0.00            
ATOM   1506  R4  CHO   288     139.577  21.984  22.217  1.00  0.00            
ATOM   1507  R5  CHO   288     141.527  21.084  22.117  1.00  0.00            
ATOM   1508  C1  CHO   288     141.777  22.834  25.467  1.00  0.00           C
ATOM   1509  C2  CHO   288     142.977  22.684  29.267  1.00  0.00           C
ATOM   1510  ROH CHO   289      99.077   8.984  17.767  1.00  0.00            
ATOM   1511  R1  CHO   289      98.177  10.784  19.767  1.00  0.00            
ATOM   1512  R2  CHO   289      97.277   9.934  22.217  1.00  0.00            
ATOM   1513  R3  CHO   289      99.127  11.634  23.167  1.00  0.00            
ATOM   1514  R4  CHO   289      98.127  10.284  25.567  1.00  0.00            
ATOM   1515  R5  CHO   289      98.227  12.434  25.267  1.00  0.00            
ATOM   1516  C1  CHO   289     100.377  12.084  28.367  1.00  0.00           C
ATOM   1517  C2  CHO   289     102.027  12.634  31.317  1.00  0.00           C
ATOM   1518  ROH CHO   290      82.327  69.184  51.317  1.00  0.00            
ATOM   1519  R1  CHO   290      83.427  69.934  48.817  1.00  0.00            
ATOM   1520  R2  CHO   290      86.127  70.034  48.367  1.00  0.00            
ATOM   1521  R3  CHO   290      85.527  68.434  46.267  1.00  0.00            
ATOM   1522  R4  CHO   290      88.027  69.734  45.467  1.00  0.00            
ATOM   1523  R5  CHO   290      86.177  69.684  44.317  1.00  0.00            
ATOM   1524  C1  CHO   290      88.527  68.034  41.817  1.00  0.00           C
ATOM   1525  C2  CHO   290      89.977  65.534  38.617  1.00  0.00           C
ATOM   1526  ROH CHO   291      80.477  77.984  47.517  1.00  0.00            
ATOM   1527  R1  CHO   291      81.027  79.484  45.167  1.00  0.00            
ATOM   1528  R2  CHO   291      80.727  78.434  42.617  1.00  0.00            
ATOM   1529  R3  CHO   291      79.177  80.634  42.267  1.00  0.00            
ATOM   1530  R4  CHO   291      79.177  79.284  39.667  1.00  0.00            
ATOM   1531  R5  CHO   291      79.727  81.384  40.017  1.00  0.00            
ATOM   1532  C1  CHO   291      76.877  81.884  37.567  1.00  0.00           C
ATOM   1533  C2  CHO   291      76.977  81.034  33.317  1.00  0.00           C
ATOM   1534  ROH CHO   292      72.527 128.184  27.467  1.00  0.00            
ATOM   1535  R1  CHO   292      72.877 127.784  30.267  1.00  0.00            
ATOM   1536  R2  CHO   292      73.177 129.834  32.017  1.00  0.00            
ATOM   1537  R3  CHO   292      71.077 128.684  33.267  1.00  0.00            
ATOM   1538  R4  CHO   292      72.477 130.134  35.417  1.00  0.00            
ATOM   1539  R5  CHO   292      71.927 128.034  35.417  1.00  0.00            
ATOM   1540  C1  CHO   292      70.077 129.184  38.517  1.00  0.00           C
ATOM   1541  C2  CHO   292      69.677 132.634  40.667  1.00  0.00           C
ATOM   1542  ROH CHO   293      54.977 126.834  27.867  1.00  0.00            
ATOM   1543  R1  CHO   293      54.977 127.534  30.617  1.00  0.00            
ATOM   1544  R2  CHO   293      53.277 126.384  32.467  1.00  0.00            
ATOM   1545  R3  CHO   293      55.577 125.884  33.767  1.00  0.00            
ATOM   1546  R4  CHO   293      53.577 126.184  35.867  1.00  0.00            
ATOM   1547  R5  CHO   293      55.477 127.234  35.767  1.00  0.00            
ATOM   1548  C1  CHO   293      55.927 125.584  39.167  1.00  0.00           C
ATOM   1549  C2  CHO   293      53.027 124.084  42.667  1.00  0.00           C
ATOM   1550  ROH CHO   294     219.527 173.284  29.217  1.00  0.00            
ATOM   1551  R1  CHO   294     217.077 174.084  28.017  1.00  0.00            
ATOM   1552  R2  CHO   294     215.427 172.334  26.667  1.00  0.00            
ATOM   1553  R3  CHO   294     213.577 173.334  28.417  1.00  0.00            
ATOM   1554  R4  CHO   294     212.027 171.834  26.417  1.00  0.00            
ATOM   1555  R5  CHO   294     211.677 173.934  27.017  1.00  0.00            
ATOM   1556  C1  CHO   294     208.277 172.434  27.867  1.00  0.00           C
ATOM   1557  C2  CHO   294     205.427 169.584  27.417  1.00  0.00           C
ATOM   1558  ROH CHO   295     150.027  26.234  12.367  1.00  0.00            
ATOM   1559  R1  CHO   295     151.577  27.084  14.567  1.00  0.00            
ATOM   1560  R2  CHO   295     152.977  29.434  14.567  1.00  0.00            
ATOM   1561  R3  CHO   295     151.577  29.934  16.867  1.00  0.00            
ATOM   1562  R4  CHO   295     154.127  31.334  17.267  1.00  0.00            
ATOM   1563  R5  CHO   295     153.227  29.834  18.617  1.00  0.00            
ATOM   1564  C1  CHO   295     153.427  32.834  20.967  1.00  0.00           C
ATOM   1565  C2  CHO   295     156.077  32.734  22.717  1.00  0.00           C
ATOM   1566  ROH CHO   296     130.727 104.684  40.817  1.00  0.00            
ATOM   1567  R1  CHO   296     133.227 104.584  39.467  1.00  0.00            
ATOM   1568  R2  CHO   296     135.327 103.084  40.367  1.00  0.00            
ATOM   1569  R3  CHO   296     135.277 102.034  37.867  1.00  0.00            
ATOM   1570  R4  CHO   296     137.527 100.634  39.167  1.00  0.00            
ATOM   1571  R5  CHO   296     137.577 101.734  37.267  1.00  0.00            
ATOM   1572  C1  CHO   296     138.677  98.284  36.117  1.00  0.00           C
ATOM   1573  C2  CHO   296     140.127  95.184  34.967  1.00  0.00           C
ATOM   1574  ROH CHO   297     149.727 187.084  12.917  1.00  0.00            
ATOM   1575  R1  CHO   297     149.127 186.834  15.667  1.00  0.00            
ATOM   1576  R2  CHO   297     150.777 185.534  17.467  1.00  0.00            
ATOM   1577  R3  CHO   297     150.577 187.884  18.867  1.00  0.00            
ATOM   1578  R4  CHO   297     151.077 185.834  20.917  1.00  0.00            
ATOM   1579  R5  CHO   297     149.427 187.284  20.867  1.00  0.00            
ATOM   1580  C1  CHO   297     151.027 188.234  24.167  1.00  0.00           C
ATOM   1581  C2  CHO   297     150.927 184.684  26.917  1.00  0.00           C
ATOM   1582  ROH CHO   298      28.227 132.834  26.067  1.00  0.00            
ATOM   1583  R1  CHO   298      27.177 133.484  28.617  1.00  0.00            
ATOM   1584  R2  CHO   298      27.277 131.784  30.767  1.00  0.00            
ATOM   1585  R3  CHO   298      28.427 133.884  32.017  1.00  0.00            
ATOM   1586  R4  CHO   298      27.927 131.934  34.167  1.00  0.00            
ATOM   1587  R5  CHO   298      27.277 134.034  34.117  1.00  0.00            
ATOM   1588  C1  CHO   298      29.377 134.034  37.317  1.00  0.00           C
ATOM   1589  C2  CHO   298      25.677 131.384  39.667  1.00  0.00           C
ATOM   1590  ROH CHO   299     169.177 183.884  42.917  1.00  0.00            
ATOM   1591  R1  CHO   299     169.727 183.134  40.267  1.00  0.00            
ATOM   1592  R2  CHO   299     168.127 181.434  38.767  1.00  0.00            
ATOM   1593  R3  CHO   299     168.077 183.484  37.017  1.00  0.00            
ATOM   1594  R4  CHO   299     167.527 181.134  35.417  1.00  0.00            
ATOM   1595  R5  CHO   299     169.077 182.584  35.067  1.00  0.00            
ATOM   1596  C1  CHO   299     167.127 182.884  31.767  1.00  0.00           C
ATOM   1597  C2  CHO   299     165.427 184.484  29.317  1.00  0.00           C
ATOM   1598  ROH CHO   300     112.927  21.634  51.517  1.00  0.00            
ATOM   1599  R1  CHO   300     110.677  21.884  49.817  1.00  0.00            
ATOM   1600  R2  CHO   300     109.177  24.184  49.667  1.00  0.00            
ATOM   1601  R3  CHO   300     109.677  23.934  47.017  1.00  0.00            
ATOM   1602  R4  CHO   300     107.427  25.734  47.117  1.00  0.00            
ATOM   1603  R5  CHO   300     107.527  23.934  45.967  1.00  0.00            
ATOM   1604  C1  CHO   300     106.877  26.434  43.167  1.00  0.00           C
ATOM   1605  C2  CHO   300     105.327  27.984  41.317  1.00  0.00           C
ATOM   1606  ROH CHO   301      82.777  28.584  19.567  1.00  0.00            
ATOM   1607  R1  CHO   301      81.377  26.434  20.667  1.00  0.00            
ATOM   1608  R2  CHO   301      82.527  24.634  22.467  1.00  0.00            
ATOM   1609  R3  CHO   301      80.377  25.334  24.017  1.00  0.00            
ATOM   1610  R4  CHO   301      81.327  22.784  25.117  1.00  0.00            
ATOM   1611  R5  CHO   301      79.327  23.234  24.467  1.00  0.00            
ATOM   1612  C1  CHO   301      78.627  22.334  28.117  1.00  0.00           C
ATOM   1613  C2  CHO   301      79.627  21.034  32.067  1.00  0.00           C
ATOM   1614  ROH CHO   302     168.127 156.984  47.017  1.00  0.00            
ATOM   1615  R1  CHO   302     166.577 157.884  44.817  1.00  0.00            
ATOM   1616  R2  CHO   302     167.677 159.084  42.617  1.00  0.00            
ATOM   1617  R3  CHO   302     166.327 157.134  41.267  1.00  0.00            
ATOM   1618  R4  CHO   302     167.477 158.784  39.167  1.00  0.00            
ATOM   1619  R5  CHO   302     165.377 158.284  39.367  1.00  0.00            
ATOM   1620  C1  CHO   302     166.077 156.834  35.917  1.00  0.00           C
ATOM   1621  C2  CHO   302     166.327 158.534  32.917  1.00  0.00           C
ATOM   1622  ROH CHO   303     195.377  55.934  44.767  1.00  0.00            
ATOM   1623  R1  CHO   303     193.877  56.934  42.617  1.00  0.00            
ATOM   1624  R2  CHO   303     194.927  57.434  40.117  1.00  0.00            
ATOM   1625  R3  CHO   303     192.977  55.834  39.267  1.00  0.00            
ATOM   1626  R4  CHO   303     194.477  56.484  36.817  1.00  0.00            
ATOM   1627  R5  CHO   303     192.327  56.734  37.117  1.00  0.00            
ATOM   1628  C1  CHO   303     192.327  54.384  34.117  1.00  0.00           C
ATOM   1629  C2  CHO   303     190.627  52.434  30.867  1.00  0.00           C
ATOM   1630  ROH CHO   304       5.577 215.484  16.267  1.00  0.00            
ATOM   1631  R1  CHO   304       4.927 214.784  18.917  1.00  0.00            
ATOM   1632  R2  CHO   304       6.477 215.584  21.067  1.00  0.00            
ATOM   1633  R3  CHO   304       4.177 216.584  22.017  1.00  0.00            
ATOM   1634  R4  CHO   304       5.277 215.084  24.267  1.00  0.00            
ATOM   1635  R5  CHO   304       3.277 214.884  23.417  1.00  0.00            
ATOM   1636  C1  CHO   304       2.327 215.734  27.017  1.00  0.00           C
ATOM   1637  C2  CHO   304       2.927 213.734  30.817  1.00  0.00           C
ATOM   1638  ROH CHO   305     151.027 169.484  48.417  1.00  0.00            
ATOM   1639  R1  CHO   305     151.327 171.184  46.167  1.00  0.00            
ATOM   1640  R2  CHO   305     153.277 170.784  44.267  1.00  0.00            
ATOM   1641  R3  CHO   305     151.127 170.784  42.567  1.00  0.00            
ATOM   1642  R4  CHO   305     153.477 170.834  40.817  1.00  0.00            
ATOM   1643  R5  CHO   305     151.827 172.234  40.767  1.00  0.00            
ATOM   1644  C1  CHO   305     151.627 170.884  37.217  1.00  0.00           C
ATOM   1645  C2  CHO   305     150.627 170.784  33.617  1.00  0.00           C
ATOM   1646  ROH CHO   306      39.277 150.934  25.167  1.00  0.00            
ATOM   1647  R1  CHO   306      39.477 152.284  27.667  1.00  0.00            
ATOM   1648  R2  CHO   306      37.327 152.584  29.367  1.00  0.00            
ATOM   1649  R3  CHO   306      39.077 151.484  31.167  1.00  0.00            
ATOM   1650  R4  CHO   306      37.277 153.184  32.767  1.00  0.00            
ATOM   1651  R5  CHO   306      39.477 153.234  32.767  1.00  0.00            
ATOM   1652  C1  CHO   306      38.927 152.534  36.467  1.00  0.00           C
ATOM   1653  C2  CHO   306      36.827 153.084  38.417  1.00  0.00           C
ATOM   1654  ROH CHO   307     101.077 155.334  52.067  1.00  0.00            
ATOM   1655  R1  CHO   307     100.027 153.934  49.817  1.00  0.00            
ATOM   1656  R2  CHO   307      99.027 155.234  47.617  1.00  0.00            
ATOM   1657  R3  CHO   307     100.827 153.634  46.317  1.00  0.00            
ATOM   1658  R4  CHO   307      98.927 154.484  44.217  1.00  0.00            
ATOM   1659  R5  CHO   307      99.477 152.434  44.717  1.00  0.00            
ATOM   1660  C1  CHO   307     100.527 152.534  41.067  1.00  0.00           C
ATOM   1661  C2  CHO   307     100.827 149.684  38.117  1.00  0.00           C
ATOM   1662  ROH CHO   308     132.927  32.284  41.167  1.00  0.00            
ATOM   1663  R1  CHO   308     134.027  32.034  38.617  1.00  0.00            
ATOM   1664  R2  CHO   308     133.377  29.934  36.917  1.00  0.00            
ATOM   1665  R3  CHO   308     132.827  31.984  35.167  1.00  0.00            
ATOM   1666  R4  CHO   308     133.927  29.834  33.467  1.00  0.00            
ATOM   1667  R5  CHO   308     134.627  31.884  33.567  1.00  0.00            
ATOM   1668  C1  CHO   308     133.727  31.684  29.867  1.00  0.00           C
ATOM   1669  C2  CHO   308     132.577  28.684  27.467  1.00  0.00           C
ATOM   1670  ROH CHO   309      37.977 173.134  21.867  1.00  0.00            
ATOM   1671  R1  CHO   309      36.927 174.284  24.217  1.00  0.00            
ATOM   1672  R2  CHO   309      37.327 173.134  26.717  1.00  0.00            
ATOM   1673  R3  CHO   309      38.227 175.634  27.317  1.00  0.00            
ATOM   1674  R4  CHO   309      37.577 174.434  29.917  1.00  0.00            
ATOM   1675  R5  CHO   309      36.827 176.384  29.167  1.00  0.00            
ATOM   1676  C1  CHO   309      38.577 177.534  32.317  1.00  0.00           C
ATOM   1677  C2  CHO   309      38.977 177.384  35.367  1.00  0.00           C
ATOM   1678  ROH CHO   310     207.477  79.734  45.067  1.00  0.00            
ATOM   1679  R1  CHO   310     208.577  78.034  43.067  1.00  0.00            
ATOM   1680  R2  CHO   310     207.327  77.684  40.617  1.00  0.00            
ATOM   1681  R3  CHO   310     209.777  78.434  39.667  1.00  0.00            
ATOM   1682  R4  CHO   310     208.227  77.784  37.267  1.00  0.00            
ATOM   1683  R5  CHO   310     210.177  76.984  37.817  1.00  0.00            
ATOM   1684  C1  CHO   310     210.977  78.534  34.417  1.00  0.00           C
ATOM   1685  C2  CHO   310     211.377  76.034  32.267  1.00  0.00           C
ATOM   1686  ROH CHO   311      26.277 100.084  53.767  1.00  0.00            
ATOM   1687  R1  CHO   311      25.577  99.984  51.017  1.00  0.00            
ATOM   1688  R2  CHO   311      24.327 102.084  49.717  1.00  0.00            
ATOM   1689  R3  CHO   311      26.427 101.834  48.017  1.00  0.00            
ATOM   1690  R4  CHO   311      24.477 103.484  46.567  1.00  0.00            
ATOM   1691  R5  CHO   311      25.427 101.634  45.817  1.00  0.00            
ATOM   1692  C1  CHO   311      26.527 104.034  43.117  1.00  0.00           C
ATOM   1693  C2  CHO   311      23.777 104.734  41.017  1.00  0.00           C
ATOM   1694  ROH CHO   312     131.377  99.734  20.117  1.00  0.00            
ATOM   1695  R1  CHO   312     132.927  99.134  22.367  1.00  0.00            
ATOM   1696  R2  CHO   312     131.877  98.134  24.717  1.00  0.00            
ATOM   1697  R3  CHO   312     133.777  96.184  24.367  1.00  0.00            
ATOM   1698  R4  CHO   312     133.677  96.584  27.267  1.00  0.00            
ATOM   1699  R5  CHO   312     135.427  96.684  26.017  1.00  0.00            
ATOM   1700  C1  CHO   312     136.477  93.884  28.367  1.00  0.00           C
ATOM   1701  C2  CHO   312     138.277  92.084  31.067  1.00  0.00           C
ATOM   1702  ROH CHO   313     131.077  26.284  46.717  1.00  0.00            
ATOM   1703  R1  CHO   313     130.727  25.234  44.117  1.00  0.00            
ATOM   1704  R2  CHO   313     129.677  22.684  43.667  1.00  0.00            
ATOM   1705  R3  CHO   313     127.927  24.084  42.067  1.00  0.00            
ATOM   1706  R4  CHO   313     128.327  21.534  40.667  1.00  0.00            
ATOM   1707  R5  CHO   313     128.577  23.534  39.867  1.00  0.00            
ATOM   1708  C1  CHO   313     125.977  22.134  37.467  1.00  0.00           C
ATOM   1709  C2  CHO   313     127.077  18.684  35.717  1.00  0.00           C
ATOM   1710  ROH CHO   314     185.527 144.384  15.967  1.00  0.00            
ATOM   1711  R1  CHO   314     184.427 144.984  18.517  1.00  0.00            
ATOM   1712  R2  CHO   314     185.427 143.884  20.867  1.00  0.00            
ATOM   1713  R3  CHO   314     185.627 146.484  21.617  1.00  0.00            
ATOM   1714  R4  CHO   314     185.277 145.034  24.117  1.00  0.00            
ATOM   1715  R5  CHO   314     184.077 146.684  23.417  1.00  0.00            
ATOM   1716  C1  CHO   314     185.377 148.134  26.717  1.00  0.00           C
ATOM   1717  C2  CHO   314     186.627 147.734  29.217  1.00  0.00           C
ATOM   1718  ROH CHO   315     219.277  88.834  50.617  1.00  0.00            
ATOM   1719  R1  CHO   315     218.177  89.034  48.017  1.00  0.00            
ATOM   1720  R2  CHO   315     219.477  90.284  45.917  1.00  0.00            
ATOM   1721  R3  CHO   315     219.027  87.884  44.667  1.00  0.00            
ATOM   1722  R4  CHO   315     219.477  89.834  42.517  1.00  0.00            
ATOM   1723  R5  CHO   315     217.777  88.484  42.717  1.00  0.00            
ATOM   1724  C1  CHO   315     219.027  87.334  39.317  1.00  0.00           C
ATOM   1725  C2  CHO   315     218.027  88.934  35.717  1.00  0.00           C
ATOM   1726  ROH CHO   316      60.677 149.484  23.917  1.00  0.00            
ATOM   1727  R1  CHO   316      61.977 150.134  26.367  1.00  0.00            
ATOM   1728  R2  CHO   316      60.577 150.184  28.767  1.00  0.00            
ATOM   1729  R3  CHO   316      62.527 148.484  29.567  1.00  0.00            
ATOM   1730  R4  CHO   316      61.677 149.834  32.017  1.00  0.00            
ATOM   1731  R5  CHO   316      63.727 149.634  31.267  1.00  0.00            
ATOM   1732  C1  CHO   316      64.127 147.984  34.667  1.00  0.00           C
ATOM   1733  C2  CHO   316      62.927 145.334  37.917  1.00  0.00           C
ATOM   1734  ROH CHO   317      66.477  11.384  39.117  1.00  0.00            
ATOM   1735  R1  CHO   317      68.927   9.984  38.767  1.00  0.00            
ATOM   1736  R2  CHO   317      69.127   7.534  37.567  1.00  0.00            
ATOM   1737  R3  CHO   317      70.927   8.784  36.017  1.00  0.00            
ATOM   1738  R4  CHO   317      71.527   5.934  35.667  1.00  0.00            
ATOM   1739  R5  CHO   317      72.927   7.484  36.267  1.00  0.00            
ATOM   1740  C1  CHO   317      74.677   6.234  33.117  1.00  0.00           C
ATOM   1741  C2  CHO   317      78.227   4.284  31.667  1.00  0.00           C
ATOM   1742  ROH CHO   318      35.227 108.184  55.567  1.00  0.00            
ATOM   1743  R1  CHO   318      35.377 107.484  52.817  1.00  0.00            
ATOM   1744  R2  CHO   318      33.227 107.734  51.117  1.00  0.00            
ATOM   1745  R3  CHO   318      34.977 109.184  49.617  1.00  0.00            
ATOM   1746  R4  CHO   318      32.977 108.284  47.717  1.00  0.00            
ATOM   1747  R5  CHO   318      35.127 108.034  47.517  1.00  0.00            
ATOM   1748  C1  CHO   318      34.477 110.034  44.367  1.00  0.00           C
ATOM   1749  C2  CHO   318      33.277 109.384  39.917  1.00  0.00           C
ATOM   1750  ROH CHO   319     120.777 151.034  50.867  1.00  0.00            
ATOM   1751  R1  CHO   319     119.527 149.934  48.617  1.00  0.00            
ATOM   1752  R2  CHO   319     117.177 150.934  47.517  1.00  0.00            
ATOM   1753  R3  CHO   319     118.627 151.084  45.267  1.00  0.00            
ATOM   1754  R4  CHO   319     115.827 150.934  44.367  1.00  0.00            
ATOM   1755  R5  CHO   319     117.477 149.634  43.717  1.00  0.00            
ATOM   1756  C1  CHO   319     116.427 151.084  40.367  1.00  0.00           C
ATOM   1757  C2  CHO   319     114.077 150.634  37.867  1.00  0.00           C
ATOM   1758  ROH CHO   320     112.177 173.534  50.267  1.00  0.00            
ATOM   1759  R1  CHO   320     112.127 173.834  47.467  1.00  0.00            
ATOM   1760  R2  CHO   320     111.577 176.284  46.267  1.00  0.00            
ATOM   1761  R3  CHO   320     113.927 175.834  44.967  1.00  0.00            
ATOM   1762  R4  CHO   320     112.177 176.934  42.917  1.00  0.00            
ATOM   1763  R5  CHO   320     113.327 175.084  42.817  1.00  0.00            
ATOM   1764  C1  CHO   320     114.777 176.934  39.817  1.00  0.00           C
ATOM   1765  C2  CHO   320     116.427 175.884  36.717  1.00  0.00           C
ATOM   1766  ROH CHO   321      35.327 117.084  55.017  1.00  0.00            
ATOM   1767  R1  CHO   321      36.827 117.234  52.567  1.00  0.00            
ATOM   1768  R2  CHO   321      35.627 116.884  50.117  1.00  0.00            
ATOM   1769  R3  CHO   321      36.677 119.334  49.617  1.00  0.00            
ATOM   1770  R4  CHO   321      36.027 118.234  46.967  1.00  0.00            
ATOM   1771  R5  CHO   321      37.977 119.034  47.567  1.00  0.00            
ATOM   1772  C1  CHO   321      37.277 121.334  44.617  1.00  0.00           C
ATOM   1773  C2  CHO   321      35.227 122.484  41.017  1.00  0.00           C
ATOM   1774  ROH CHO   322      51.777  64.834  21.217  1.00  0.00            
ATOM   1775  R1  CHO   322      52.877  64.334  23.767  1.00  0.00            
ATOM   1776  R2  CHO   322      54.527  66.084  25.067  1.00  0.00            
ATOM   1777  R3  CHO   322      52.677  65.834  27.067  1.00  0.00            
ATOM   1778  R4  CHO   322      55.127  66.734  28.417  1.00  0.00            
ATOM   1779  R5  CHO   322      53.977  64.984  28.917  1.00  0.00            
ATOM   1780  C1  CHO   322      53.777  66.834  32.267  1.00  0.00           C
ATOM   1781  C2  CHO   322      52.027  68.684  36.367  1.00  0.00           C
ATOM   1782  ROH CHO   323      26.027  67.134  23.517  1.00  0.00            
ATOM   1783  R1  CHO   323      27.327  68.734  25.517  1.00  0.00            
ATOM   1784  R2  CHO   323      29.427  70.434  24.917  1.00  0.00            
ATOM   1785  R3  CHO   323      27.877  72.284  26.167  1.00  0.00            
ATOM   1786  R4  CHO   323      30.577  73.384  26.267  1.00  0.00            
ATOM   1787  R5  CHO   323      29.227  73.084  27.967  1.00  0.00            
ATOM   1788  C1  CHO   323      29.727  76.834  28.267  1.00  0.00           C
ATOM   1789  C2  CHO   323      30.977  78.034  31.317  1.00  0.00           C
ATOM   1790  ROH CHO   324     147.427 146.634  46.767  1.00  0.00            
ATOM   1791  R1  CHO   324     148.327 147.734  44.317  1.00  0.00            
ATOM   1792  R2  CHO   324     149.427 146.184  42.317  1.00  0.00            
ATOM   1793  R3  CHO   324     147.527 147.384  40.767  1.00  0.00            
ATOM   1794  R4  CHO   324     148.977 145.584  38.917  1.00  0.00            
ATOM   1795  R5  CHO   324     148.577 147.734  38.667  1.00  0.00            
ATOM   1796  C1  CHO   324     146.877 146.334  35.517  1.00  0.00           C
ATOM   1797  C2  CHO   324     146.327 143.234  32.817  1.00  0.00           C
ATOM   1798  ROH CHO   325     151.077 183.934  44.567  1.00  0.00            
ATOM   1799  R1  CHO   325     151.027 183.884  41.717  1.00  0.00            
ATOM   1800  R2  CHO   325     150.077 181.734  40.317  1.00  0.00            
ATOM   1801  R3  CHO   325     148.477 183.584  39.117  1.00  0.00            
ATOM   1802  R4  CHO   325     148.177 181.184  37.467  1.00  0.00            
ATOM   1803  R5  CHO   325     148.727 183.184  36.767  1.00  0.00            
ATOM   1804  C1  CHO   325     145.577 182.634  34.717  1.00  0.00           C
ATOM   1805  C2  CHO   325     143.577 181.784  32.617  1.00  0.00           C
ATOM   1806  ROH CHO   326     101.027  82.634  25.817  1.00  0.00            
ATOM   1807  R1  CHO   326     102.927  80.734  26.667  1.00  0.00            
ATOM   1808  R2  CHO   326     104.827  81.284  28.567  1.00  0.00            
ATOM   1809  R3  CHO   326     103.777  79.134  29.817  1.00  0.00            
ATOM   1810  R4  CHO   326     106.527  79.384  30.917  1.00  0.00            
ATOM   1811  R5  CHO   326     105.627  77.584  30.017  1.00  0.00            
ATOM   1812  C1  CHO   326     106.477  76.234  33.467  1.00  0.00           C
ATOM   1813  C2  CHO   326     104.977  73.134  36.017  1.00  0.00           C
ATOM   1814  ROH CHO   327     179.277 203.234  12.317  1.00  0.00            
ATOM   1815  R1  CHO   327     177.977 202.734  14.767  1.00  0.00            
ATOM   1816  R2  CHO   327     179.327 201.784  17.017  1.00  0.00            
ATOM   1817  R3  CHO   327     178.177 203.984  18.217  1.00  0.00            
ATOM   1818  R4  CHO   327     179.427 202.484  20.417  1.00  0.00            
ATOM   1819  R5  CHO   327     177.377 203.134  20.267  1.00  0.00            
ATOM   1820  C1  CHO   327     178.427 204.934  23.467  1.00  0.00           C
ATOM   1821  C2  CHO   327     176.327 202.884  26.517  1.00  0.00           C
ATOM   1822  ROH CHO   328     187.077  37.734  47.217  1.00  0.00            
ATOM   1823  R1  CHO   328     186.477  38.234  44.467  1.00  0.00            
ATOM   1824  R2  CHO   328     188.427  38.084  42.467  1.00  0.00            
ATOM   1825  R3  CHO   328     186.627  36.384  41.367  1.00  0.00            
ATOM   1826  R4  CHO   328     187.927  37.734  39.067  1.00  0.00            
ATOM   1827  R5  CHO   328     185.777  37.584  39.467  1.00  0.00            
ATOM   1828  C1  CHO   328     185.977  35.884  36.017  1.00  0.00           C
ATOM   1829  C2  CHO   328     186.277  33.634  33.217  1.00  0.00           C
ATOM   1830  ROH CHO   329     145.927  12.084  47.767  1.00  0.00            
ATOM   1831  R1  CHO   329     146.827  11.934  45.067  1.00  0.00            
ATOM   1832  R2  CHO   329     148.077   9.684  44.067  1.00  0.00            
ATOM   1833  R3  CHO   329     146.127   9.884  42.167  1.00  0.00            
ATOM   1834  R4  CHO   329     148.027   7.984  41.067  1.00  0.00            
ATOM   1835  R5  CHO   329     147.277   9.784  40.117  1.00  0.00            
ATOM   1836  C1  CHO   329     146.177   7.134  37.567  1.00  0.00           C
ATOM   1837  C2  CHO   329     148.877   6.134  34.467  1.00  0.00           C
ATOM   1838  ROH CHO   330     143.227 172.134  15.417  1.00  0.00            
ATOM   1839  R1  CHO   330     144.927 172.534  17.617  1.00  0.00            
ATOM   1840  R2  CHO   330     144.127 173.784  19.917  1.00  0.00            
ATOM   1841  R3  CHO   330     144.977 171.484  21.117  1.00  0.00            
ATOM   1842  R4  CHO   330     145.027 173.534  23.267  1.00  0.00            
ATOM   1843  R5  CHO   330     146.677 172.234  22.667  1.00  0.00            
ATOM   1844  C1  CHO   330     146.377 171.234  26.317  1.00  0.00           C
ATOM   1845  C2  CHO   330     146.527 170.434  29.117  1.00  0.00           C
ATOM   1846  ROH CHO   331     133.277 166.184  49.667  1.00  0.00            
ATOM   1847  R1  CHO   331     132.527 166.834  47.017  1.00  0.00            
ATOM   1848  R2  CHO   331     134.377 167.034  44.967  1.00  0.00            
ATOM   1849  R3  CHO   331     132.777 165.234  43.767  1.00  0.00            
ATOM   1850  R4  CHO   331     134.577 166.134  41.667  1.00  0.00            
ATOM   1851  R5  CHO   331     132.427 166.134  41.567  1.00  0.00            
ATOM   1852  C1  CHO   331     133.177 163.934  38.567  1.00  0.00           C
ATOM   1853  C2  CHO   331     132.127 160.384  36.517  1.00  0.00           C
ATOM   1854  ROH CHO   332     108.327 194.384  19.567  1.00  0.00            
ATOM   1855  R1  CHO   332     107.227 195.184  22.067  1.00  0.00            
ATOM   1856  R2  CHO   332     107.627 193.734  24.417  1.00  0.00            
ATOM   1857  R3  CHO   332     108.527 196.134  25.317  1.00  0.00            
ATOM   1858  R4  CHO   332     107.177 194.934  27.617  1.00  0.00            
ATOM   1859  R5  CHO   332     106.777 196.884  26.817  1.00  0.00            
ATOM   1860  C1  CHO   332     107.777 197.834  30.367  1.00  0.00           C
ATOM   1861  C2  CHO   332     107.777 198.384  33.067  1.00  0.00           C
ATOM   1862  ROH CHO   333      34.427  -2.266  17.317  1.00  0.00            
ATOM   1863  R1  CHO   333      33.477  -1.416  19.867  1.00  0.00            
ATOM   1864  R2  CHO   333      34.477  -2.416  22.217  1.00  0.00            
ATOM   1865  R3  CHO   333      34.877   0.184  22.817  1.00  0.00            
ATOM   1866  R4  CHO   333      35.527  -1.166  25.317  1.00  0.00            
ATOM   1867  R5  CHO   333      34.127   0.484  25.067  1.00  0.00            
ATOM   1868  C1  CHO   333      36.477   1.984  27.617  1.00  0.00           C
ATOM   1869  C2  CHO   333      37.677   2.834  31.817  1.00  0.00           C
ATOM   1870  ROH CHO   334     111.827  28.934  17.517  1.00  0.00            
ATOM   1871  R1  CHO   334     111.827  30.834  19.617  1.00  0.00            
ATOM   1872  R2  CHO   334     110.127  30.684  21.717  1.00  0.00            
ATOM   1873  R3  CHO   334     112.427  30.784  23.167  1.00  0.00            
ATOM   1874  R4  CHO   334     110.277  31.034  25.167  1.00  0.00            
ATOM   1875  R5  CHO   334     111.927  32.384  24.917  1.00  0.00            
ATOM   1876  C1  CHO   334     112.527  31.384  28.517  1.00  0.00           C
ATOM   1877  C2  CHO   334     112.077  33.434  31.367  1.00  0.00           C
ATOM   1878  ROH CHO   335     222.127 110.434  20.467  1.00  0.00            
ATOM   1879  R1  CHO   335     222.277 109.434  23.117  1.00  0.00            
ATOM   1880  R2  CHO   335     222.377 111.134  25.317  1.00  0.00            
ATOM   1881  R3  CHO   335     220.227 109.734  26.117  1.00  0.00            
ATOM   1882  R4  CHO   335     221.627 110.384  28.617  1.00  0.00            
ATOM   1883  R5  CHO   335     220.977 108.384  27.967  1.00  0.00            
ATOM   1884  C1  CHO   335     219.127 108.584  31.267  1.00  0.00           C
ATOM   1885  C2  CHO   335     218.977 106.484  34.317  1.00  0.00           C
ATOM   1886  ROH CHO   336     185.027  44.234  10.717  1.00  0.00            
ATOM   1887  R1  CHO   336     183.827  44.134  13.317  1.00  0.00            
ATOM   1888  R2  CHO   336     185.127  43.034  15.467  1.00  0.00            
ATOM   1889  R3  CHO   336     184.627  45.484  16.617  1.00  0.00            
ATOM   1890  R4  CHO   336     184.427  43.584  18.817  1.00  0.00            
ATOM   1891  R5  CHO   336     182.927  45.034  18.217  1.00  0.00            
ATOM   1892  C1  CHO   336     183.527  46.134  21.817  1.00  0.00           C
ATOM   1893  C2  CHO   336     181.927  46.634  24.317  1.00  0.00           C
ATOM   1894  ROH CHO   337      43.527  76.534  49.917  1.00  0.00            
ATOM   1895  R1  CHO   337      43.927  75.684  47.267  1.00  0.00            
ATOM   1896  R2  CHO   337      42.627  76.834  45.117  1.00  0.00            
ATOM   1897  R3  CHO   337      45.177  77.134  44.167  1.00  0.00            
ATOM   1898  R4  CHO   337      43.477  77.284  41.767  1.00  0.00            
ATOM   1899  R5  CHO   337      45.177  75.984  42.067  1.00  0.00            
ATOM   1900  C1  CHO   337      46.327  77.834  38.967  1.00  0.00           C
ATOM   1901  C2  CHO   337      46.827  77.184  34.617  1.00  0.00           C
ATOM   1902  ROH CHO   338      42.177 135.734  28.617  1.00  0.00            
ATOM   1903  R1  CHO   338      40.927 137.584  30.367  1.00  0.00            
ATOM   1904  R2  CHO   338      38.777 136.934  32.017  1.00  0.00            
ATOM   1905  R3  CHO   338      40.427 137.884  33.967  1.00  0.00            
ATOM   1906  R4  CHO   338      37.877 137.334  35.317  1.00  0.00            
ATOM   1907  R5  CHO   338      38.927 139.234  35.367  1.00  0.00            
ATOM   1908  C1  CHO   338      38.827 138.434  39.067  1.00  0.00           C
ATOM   1909  C2  CHO   338      38.077 137.084  42.267  1.00  0.00           C
ATOM   1910  ROH CHO   339      13.527   8.034  18.117  1.00  0.00            
ATOM   1911  R1  CHO   339      13.227   8.884  20.817  1.00  0.00            
ATOM   1912  R2  CHO   339      12.877  11.534  21.467  1.00  0.00            
ATOM   1913  R3  CHO   339      10.727  10.584  22.817  1.00  0.00            
ATOM   1914  R4  CHO   339      11.177  13.234  23.967  1.00  0.00            
ATOM   1915  R5  CHO   339      11.027  11.384  25.067  1.00  0.00            
ATOM   1916  C1  CHO   339       8.177  13.334  26.667  1.00  0.00           C
ATOM   1917  C2  CHO   339       6.077  16.684  28.267  1.00  0.00           C
ATOM   1918  ROH CHO   340     105.777   5.334  53.267  1.00  0.00            
ATOM   1919  R1  CHO   340     105.877   7.434  51.367  1.00  0.00            
ATOM   1920  R2  CHO   340     107.627   7.384  49.217  1.00  0.00            
ATOM   1921  R3  CHO   340     105.327   7.784  47.817  1.00  0.00            
ATOM   1922  R4  CHO   340     107.427   7.434  45.767  1.00  0.00            
ATOM   1923  R5  CHO   340     106.027   9.084  45.917  1.00  0.00            
ATOM   1924  C1  CHO   340     105.127   7.834  42.417  1.00  0.00           C
ATOM   1925  C2  CHO   340     101.427   8.134  39.367  1.00  0.00           C
ATOM   1926  ROH CHO   341     211.177 152.134  16.767  1.00  0.00            
ATOM   1927  R1  CHO   341     211.227 154.434  18.417  1.00  0.00            
ATOM   1928  R2  CHO   341     209.227 155.034  20.217  1.00  0.00            
ATOM   1929  R3  CHO   341     211.277 155.084  22.017  1.00  0.00            
ATOM   1930  R4  CHO   341     209.127 156.634  23.267  1.00  0.00            
ATOM   1931  R5  CHO   341     211.177 157.284  22.917  1.00  0.00            
ATOM   1932  C1  CHO   341     210.977 157.634  26.717  1.00  0.00           C
ATOM   1933  C2  CHO   341     212.877 158.684  30.667  1.00  0.00           C
ATOM   1934  ROH CHO   342     140.977  57.634  42.467  1.00  0.00            
ATOM   1935  R1  CHO   342     140.777  57.984  39.667  1.00  0.00            
ATOM   1936  R2  CHO   342     142.827  59.084  38.117  1.00  0.00            
ATOM   1937  R3  CHO   342     142.577  56.784  36.717  1.00  0.00            
ATOM   1938  R4  CHO   342     141.927  58.934  34.817  1.00  0.00            
ATOM   1939  R5  CHO   342     140.677  57.234  35.267  1.00  0.00            
ATOM   1940  C1  CHO   342     141.177  56.734  31.517  1.00  0.00           C
ATOM   1941  C2  CHO   342     140.277  54.684  28.167  1.00  0.00           C
ATOM   1942  ROH CHO   343     192.877 215.284  13.967  1.00  0.00            
ATOM   1943  R1  CHO   343     194.277 215.934  16.367  1.00  0.00            
ATOM   1944  R2  CHO   343     193.077 217.184  18.517  1.00  0.00            
ATOM   1945  R3  CHO   343     194.077 215.084  19.867  1.00  0.00            
ATOM   1946  R4  CHO   343     192.627 216.634  21.867  1.00  0.00            
ATOM   1947  R5  CHO   343     194.677 215.984  22.017  1.00  0.00            
ATOM   1948  C1  CHO   343     193.277 214.334  25.167  1.00  0.00           C
ATOM   1949  C2  CHO   343     193.327 209.634  26.967  1.00  0.00           C
ATOM   1950  ROH CHO   344      67.777  61.434  23.267  1.00  0.00            
ATOM   1951  R1  CHO   344      66.327  61.584  25.717  1.00  0.00            
ATOM   1952  R2  CHO   344      67.527  61.084  28.167  1.00  0.00            
ATOM   1953  R3  CHO   344      66.527  63.534  28.767  1.00  0.00            
ATOM   1954  R4  CHO   344      67.177  62.334  31.367  1.00  0.00            
ATOM   1955  R5  CHO   344      65.227  63.184  30.767  1.00  0.00            
ATOM   1956  C1  CHO   344      66.027  65.334  33.817  1.00  0.00           C
ATOM   1957  C2  CHO   344      63.277  66.434  36.567  1.00  0.00           C
ATOM   1958  ROH CHO   345     208.477 172.234  36.217  1.00  0.00            
ATOM   1959  R1  CHO   345     210.577 170.434  35.717  1.00  0.00            
ATOM   1960  R2  CHO   345     211.277 168.384  37.467  1.00  0.00            
ATOM   1961  R3  CHO   345     210.977 166.834  35.267  1.00  0.00            
ATOM   1962  R4  CHO   345     213.277 165.684  36.667  1.00  0.00            
ATOM   1963  R5  CHO   345     213.227 166.334  34.567  1.00  0.00            
ATOM   1964  C1  CHO   345     214.177 162.684  34.117  1.00  0.00           C
ATOM   1965  C2  CHO   345     217.377 160.484  33.117  1.00  0.00           C
ATOM   1966  ROH CHO   346     176.377 165.034  43.167  1.00  0.00            
ATOM   1967  R1  CHO   346     177.327 164.484  40.567  1.00  0.00            
ATOM   1968  R2  CHO   346     175.777 163.184  38.667  1.00  0.00            
ATOM   1969  R3  CHO   346     176.377 165.384  37.117  1.00  0.00            
ATOM   1970  R4  CHO   346     175.827 163.234  35.217  1.00  0.00            
ATOM   1971  R5  CHO   346     177.627 164.484  35.267  1.00  0.00            
ATOM   1972  C1  CHO   346     176.427 165.334  31.767  1.00  0.00           C
ATOM   1973  C2  CHO   346     178.277 163.034  28.467  1.00  0.00           C
ATOM   1974  ROH CHO   347      82.827  84.934  21.017  1.00  0.00            
ATOM   1975  R1  CHO   347      84.127  84.484  23.517  1.00  0.00            
ATOM   1976  R2  CHO   347      86.277  86.034  24.367  1.00  0.00            
ATOM   1977  R3  CHO   347      84.727  86.384  26.567  1.00  0.00            
ATOM   1978  R4  CHO   347      87.427  85.984  27.617  1.00  0.00            
ATOM   1979  R5  CHO   347      85.677  84.884  28.167  1.00  0.00            
ATOM   1980  C1  CHO   347      86.677  86.284  31.567  1.00  0.00           C
ATOM   1981  C2  CHO   347      87.427  88.434  34.517  1.00  0.00           C
ATOM   1982  ROH CHO   348     106.927  38.634  49.217  1.00  0.00            
ATOM   1983  R1  CHO   348     107.277  39.384  46.467  1.00  0.00            
ATOM   1984  R2  CHO   348     108.927  37.984  44.767  1.00  0.00            
ATOM   1985  R3  CHO   348     106.677  37.834  43.217  1.00  0.00            
ATOM   1986  R4  CHO   348     108.877  37.034  41.417  1.00  0.00            
ATOM   1987  R5  CHO   348     107.377  38.634  41.067  1.00  0.00            
ATOM   1988  C1  CHO   348     106.727  36.384  38.067  1.00  0.00           C
ATOM   1989  C2  CHO   348     106.727  35.734  34.017  1.00  0.00           C
ATOM   1990  ROH CHO   349      92.727  14.084  48.817  1.00  0.00            
ATOM   1991  R1  CHO   349      91.777  14.334  46.167  1.00  0.00            
ATOM   1992  R2  CHO   349      93.477  14.084  43.967  1.00  0.00            
ATOM   1993  R3  CHO   349      91.627  12.234  43.167  1.00  0.00            
ATOM   1994  R4  CHO   349      93.277  12.734  40.817  1.00  0.00            
ATOM   1995  R5  CHO   349      91.127  12.834  40.917  1.00  0.00            
ATOM   1996  C1  CHO   349      91.477  10.184  38.217  1.00  0.00           C
ATOM   1997  C2  CHO   349      90.977   5.034  38.717  1.00  0.00           C
ATOM   1998  ROH CHO   350     150.377 221.434  50.017  1.00  0.00            
ATOM   1999  R1  CHO   350     151.427 220.184  47.667  1.00  0.00            
ATOM   2000  R2  CHO   350     149.827 219.334  45.617  1.00  0.00            
ATOM   2001  R3  CHO   350     151.477 220.884  44.117  1.00  0.00            
ATOM   2002  R4  CHO   350     150.427 218.884  42.217  1.00  0.00            
ATOM   2003  R5  CHO   350     152.527 219.334  42.617  1.00  0.00            
ATOM   2004  C1  CHO   350     152.327 220.084  38.867  1.00  0.00           C
ATOM   2005  C2  CHO   350     151.127 220.284  35.167  1.00  0.00           C
ATOM   2006  ROH CHO   351     121.577 155.684  18.267  1.00  0.00            
ATOM   2007  R1  CHO   351     121.477 156.834  20.867  1.00  0.00            
ATOM   2008  R2  CHO   351     120.027 155.734  22.917  1.00  0.00            
ATOM   2009  R3  CHO   351     122.427 155.834  24.217  1.00  0.00            
ATOM   2010  R4  CHO   351     120.377 155.784  26.367  1.00  0.00            
ATOM   2011  R5  CHO   351     121.977 157.234  26.117  1.00  0.00            
ATOM   2012  C1  CHO   351     122.827 155.884  29.567  1.00  0.00           C
ATOM   2013  C2  CHO   351     120.227 154.784  32.017  1.00  0.00           C
ATOM   2014  ROH CHO   352      19.527 120.684  20.117  1.00  0.00            
ATOM   2015  R1  CHO   352      20.477 118.984  22.167  1.00  0.00            
ATOM   2016  R2  CHO   352      22.827 119.384  23.517  1.00  0.00            
ATOM   2017  R3  CHO   352      21.227 119.284  25.717  1.00  0.00            
ATOM   2018  R4  CHO   352      23.977 118.934  26.767  1.00  0.00            
ATOM   2019  R5  CHO   352      22.227 117.634  27.117  1.00  0.00            
ATOM   2020  C1  CHO   352      23.127 118.534  30.667  1.00  0.00           C
ATOM   2021  C2  CHO   352      22.327 117.384  34.867  1.00  0.00           C
ATOM   2022  ROH CHO   353     102.827 145.434  57.517  1.00  0.00            
ATOM   2023  R1  CHO   353     101.327 144.234  55.467  1.00  0.00            
ATOM   2024  R2  CHO   353     100.677 145.534  53.117  1.00  0.00            
ATOM   2025  R3  CHO   353     101.827 143.334  51.967  1.00  0.00            
ATOM   2026  R4  CHO   353     100.227 144.534  49.867  1.00  0.00            
ATOM   2027  R5  CHO   353     100.127 142.484  50.517  1.00  0.00            
ATOM   2028  C1  CHO   353     101.027 141.884  46.867  1.00  0.00           C
ATOM   2029  C2  CHO   353      98.827 142.084  44.217  1.00  0.00           C
ATOM   2030  ROH CHO   354     105.427  21.034  49.417  1.00  0.00            
ATOM   2031  R1  CHO   354     106.727  19.734  47.267  1.00  0.00            
ATOM   2032  R2  CHO   354     106.127  17.184  46.467  1.00  0.00            
ATOM   2033  R3  CHO   354     105.727  18.334  44.067  1.00  0.00            
ATOM   2034  R4  CHO   354     106.877  15.684  43.467  1.00  0.00            
ATOM   2035  R5  CHO   354     107.627  17.634  42.767  1.00  0.00            
ATOM   2036  C1  CHO   354     107.027  15.934  39.417  1.00  0.00           C
ATOM   2037  C2  CHO   354     107.727  16.234  35.467  1.00  0.00           C
ATOM   2038  ROH CHO   355      97.877  57.634  22.867  1.00  0.00            
ATOM   2039  R1  CHO   355      96.127  57.984  25.067  1.00  0.00            
ATOM   2040  R2  CHO   355      95.477  55.934  26.767  1.00  0.00            
ATOM   2041  R3  CHO   355      96.327  57.734  28.667  1.00  0.00            
ATOM   2042  R4  CHO   355      95.127  55.534  30.217  1.00  0.00            
ATOM   2043  R5  CHO   355      94.627  57.634  30.367  1.00  0.00            
ATOM   2044  C1  CHO   355      95.777  56.884  33.967  1.00  0.00           C
ATOM   2045  C2  CHO   355      95.177  54.034  35.617  1.00  0.00           C
ATOM   2046  ROH CHO   356     194.277  72.384  12.617  1.00  0.00            
ATOM   2047  R1  CHO   356     192.377  72.984  14.617  1.00  0.00            
ATOM   2048  R2  CHO   356     190.227  71.384  15.167  1.00  0.00            
ATOM   2049  R3  CHO   356     191.227  71.484  17.717  1.00  0.00            
ATOM   2050  R4  CHO   356     188.327  70.934  18.067  1.00  0.00            
ATOM   2051  R5  CHO   356     189.477  72.584  18.967  1.00  0.00            
ATOM   2052  C1  CHO   356     188.177  70.834  22.117  1.00  0.00           C
ATOM   2053  C2  CHO   356     185.877  69.084  25.117  1.00  0.00           C
ATOM   2054  ROH CHO   357      94.227 122.834  59.867  1.00  0.00            
ATOM   2055  R1  CHO   357      94.227 122.984  57.067  1.00  0.00            
ATOM   2056  R2  CHO   357      96.327 122.034  55.567  1.00  0.00            
ATOM   2057  R3  CHO   357      94.377 120.684  54.267  1.00  0.00            
ATOM   2058  R4  CHO   357      96.727 120.384  52.567  1.00  0.00            
ATOM   2059  R5  CHO   357      94.727 121.134  51.967  1.00  0.00            
ATOM   2060  C1  CHO   357      95.077 118.134  49.617  1.00  0.00           C
ATOM   2061  C2  CHO   357      94.627 119.134  45.917  1.00  0.00           C
ATOM   2062  ROH CHO   358     210.427 141.134  18.717  1.00  0.00            
ATOM   2063  R1  CHO   358     210.027 142.684  21.067  1.00  0.00            
ATOM   2064  R2  CHO   358     210.377 145.434  21.117  1.00  0.00            
ATOM   2065  R3  CHO   358     207.827 145.384  22.117  1.00  0.00            
ATOM   2066  R4  CHO   358     209.177 147.584  23.517  1.00  0.00            
ATOM   2067  R5  CHO   358     208.127 145.884  24.417  1.00  0.00            
ATOM   2068  C1  CHO   358     206.127 148.834  25.867  1.00  0.00           C
ATOM   2069  C2  CHO   358     206.327 149.284  29.017  1.00  0.00           C
ATOM   2070  ROH CHO   359      77.627 121.584  55.017  1.00  0.00            
ATOM   2071  R1  CHO   359      77.927 121.234  52.217  1.00  0.00            
ATOM   2072  R2  CHO   359      75.777 120.884  50.517  1.00  0.00            
ATOM   2073  R3  CHO   359      76.877 122.984  49.217  1.00  0.00            
ATOM   2074  R4  CHO   359      75.177 121.684  47.217  1.00  0.00            
ATOM   2075  R5  CHO   359      77.277 122.134  47.017  1.00  0.00            
ATOM   2076  C1  CHO   359      75.827 124.084  44.067  1.00  0.00           C
ATOM   2077  C2  CHO   359      75.877 127.384  43.617  1.00  0.00           C
ATOM   2078  ROH CHO   360      17.527 177.134  47.517  1.00  0.00            
ATOM   2079  R1  CHO   360      17.627 175.284  45.417  1.00  0.00            
ATOM   2080  R2  CHO   360      15.427 173.884  44.517  1.00  0.00            
ATOM   2081  R3  CHO   360      16.127 174.934  42.117  1.00  0.00            
ATOM   2082  R4  CHO   360      14.427 172.634  41.417  1.00  0.00            
ATOM   2083  R5  CHO   360      16.477 173.034  40.717  1.00  0.00            
ATOM   2084  C1  CHO   360      14.577 172.884  37.367  1.00  0.00           C
ATOM   2085  C2  CHO   360      16.377 171.134  34.867  1.00  0.00           C
ATOM   2086  ROH CHO   361      86.877  54.834  21.967  1.00  0.00            
ATOM   2087  R1  CHO   361      85.477  55.384  24.417  1.00  0.00            
ATOM   2088  R2  CHO   361      85.777  53.784  26.667  1.00  0.00            
ATOM   2089  R3  CHO   361      86.427  56.134  27.867  1.00  0.00            
ATOM   2090  R4  CHO   361      85.627  54.384  30.067  1.00  0.00            
ATOM   2091  R5  CHO   361      84.827  56.384  29.617  1.00  0.00            
ATOM   2092  C1  CHO   361      86.127  56.984  33.167  1.00  0.00           C
ATOM   2093  C2  CHO   361      86.977  55.834  36.717  1.00  0.00           C
ATOM   2094  ROH CHO   362     159.227 154.234  13.567  1.00  0.00            
ATOM   2095  R1  CHO   362     159.727 155.884  15.767  1.00  0.00            
ATOM   2096  R2  CHO   362     160.127 154.884  18.367  1.00  0.00            
ATOM   2097  R3  CHO   362     162.427 156.334  18.217  1.00  0.00            
ATOM   2098  R4  CHO   362     161.827 156.234  21.067  1.00  0.00            
ATOM   2099  R5  CHO   362     162.177 158.034  19.867  1.00  0.00            
ATOM   2100  C1  CHO   362     164.977 158.334  22.517  1.00  0.00           C
ATOM   2101  C2  CHO   362     167.477 158.484  26.167  1.00  0.00           C
ATOM   2102  ROH CHO   363      73.027 212.784  45.967  1.00  0.00            
ATOM   2103  R1  CHO   363      71.577 213.734  43.667  1.00  0.00            
ATOM   2104  R2  CHO   363      72.827 214.834  41.517  1.00  0.00            
ATOM   2105  R3  CHO   363      71.477 212.934  40.117  1.00  0.00            
ATOM   2106  R4  CHO   363      72.227 214.934  38.117  1.00  0.00            
ATOM   2107  R5  CHO   363      70.227 214.184  38.517  1.00  0.00            
ATOM   2108  C1  CHO   363      70.577 213.184  34.817  1.00  0.00           C
ATOM   2109  C2  CHO   363      68.877 214.534  32.767  1.00  0.00           C
ATOM   2110  ROH CHO   364     167.827 212.484  13.267  1.00  0.00            
ATOM   2111  R1  CHO   364     168.277 211.284  15.817  1.00  0.00            
ATOM   2112  R2  CHO   364     170.177 212.184  17.567  1.00  0.00            
ATOM   2113  R3  CHO   364     168.077 212.284  19.267  1.00  0.00            
ATOM   2114  R4  CHO   364     170.327 211.384  20.967  1.00  0.00            
ATOM   2115  R5  CHO   364     168.377 210.384  20.717  1.00  0.00            
ATOM   2116  C1  CHO   364     168.377 210.984  24.517  1.00  0.00           C
ATOM   2117  C2  CHO   364     168.427 210.134  28.267  1.00  0.00           C
ATOM   2118  ROH CHO   365      36.027 121.884  53.217  1.00  0.00            
ATOM   2119  R1  CHO   365      37.727 123.334  51.517  1.00  0.00            
ATOM   2120  R2  CHO   365      37.277 123.584  48.817  1.00  0.00            
ATOM   2121  R3  CHO   365      37.427 126.234  49.317  1.00  0.00            
ATOM   2122  R4  CHO   365      38.577 125.934  46.617  1.00  0.00            
ATOM   2123  R5  CHO   365      39.527 126.884  48.317  1.00  0.00            
ATOM   2124  C1  CHO   365      39.477 129.784  45.817  1.00  0.00           C
ATOM   2125  C2  CHO   365      41.177 132.034  42.517  1.00  0.00           C
ATOM   2126  ROH CHO   366     103.977 199.284  29.517  1.00  0.00            
ATOM   2127  R1  CHO   366     102.777 201.234  31.167  1.00  0.00            
ATOM   2128  R2  CHO   366     104.077 202.434  33.267  1.00  0.00            
ATOM   2129  R3  CHO   366     103.427 204.734  32.017  1.00  0.00            
ATOM   2130  R4  CHO   366     104.927 205.584  34.367  1.00  0.00            
ATOM   2131  R5  CHO   366     102.927 206.234  33.817  1.00  0.00            
ATOM   2132  C1  CHO   366     104.777 209.584  33.817  1.00  0.00           C
ATOM   2133  C2  CHO   366     105.477 213.384  31.367  1.00  0.00           C
ATOM   2134  ROH CHO   367     149.627  17.434  17.367  1.00  0.00            
ATOM   2135  R1  CHO   367     150.427  17.234  20.067  1.00  0.00            
ATOM   2136  R2  CHO   367     150.577  19.384  21.717  1.00  0.00            
ATOM   2137  R3  CHO   367     148.927  17.934  23.317  1.00  0.00            
ATOM   2138  R4  CHO   367     150.727  19.334  25.167  1.00  0.00            
ATOM   2139  R5  CHO   367     150.327  17.184  25.117  1.00  0.00            
ATOM   2140  C1  CHO   367     149.177  17.934  28.667  1.00  0.00           C
ATOM   2141  C2  CHO   367     147.627  20.184  31.717  1.00  0.00           C
ATOM   2142  ROH CHO   368      33.877  17.834  46.067  1.00  0.00            
ATOM   2143  R1  CHO   368      33.627  19.134  43.567  1.00  0.00            
ATOM   2144  R2  CHO   368      33.327  21.834  43.367  1.00  0.00            
ATOM   2145  R3  CHO   368      35.527  21.684  41.767  1.00  0.00            
ATOM   2146  R4  CHO   368      34.877  24.534  41.817  1.00  0.00            
ATOM   2147  R5  CHO   368      35.177  23.284  40.067  1.00  0.00            
ATOM   2148  C1  CHO   368      37.877  25.884  39.467  1.00  0.00           C
ATOM   2149  C2  CHO   368      40.827  25.984  36.417  1.00  0.00           C
ATOM   2150  ROH CHO   369     116.827 129.084  19.417  1.00  0.00            
ATOM   2151  R1  CHO   369     117.827 128.584  22.017  1.00  0.00            
ATOM   2152  R2  CHO   369     118.227 130.584  23.917  1.00  0.00            
ATOM   2153  R3  CHO   369     116.627 129.034  25.467  1.00  0.00            
ATOM   2154  R4  CHO   369     118.227 130.584  27.367  1.00  0.00            
ATOM   2155  R5  CHO   369     118.077 128.384  27.267  1.00  0.00            
ATOM   2156  C1  CHO   369     116.777 129.084  30.817  1.00  0.00           C
ATOM   2157  C2  CHO   369     117.127 129.384  34.117  1.00  0.00           C
ATOM   2158  ROH CHO   370     118.427 184.284  47.367  1.00  0.00            
ATOM   2159  R1  CHO   370     119.227 183.834  44.667  1.00  0.00            
ATOM   2160  R2  CHO   370     118.477 185.534  42.617  1.00  0.00            
ATOM   2161  R3  CHO   370     121.177 185.584  42.167  1.00  0.00            
ATOM   2162  R4  CHO   370     119.977 186.684  39.717  1.00  0.00            
ATOM   2163  R5  CHO   370     121.427 185.034  39.817  1.00  0.00            
ATOM   2164  C1  CHO   370     123.377 187.434  37.617  1.00  0.00           C
ATOM   2165  C2  CHO   370     126.027 189.834  36.767  1.00  0.00           C
ATOM   2166  ROH CHO   371      42.177  13.384  16.367  1.00  0.00            
ATOM   2167  R1  CHO   371      40.927  13.184  18.917  1.00  0.00            
ATOM   2168  R2  CHO   371      40.977  10.884  20.417  1.00  0.00            
ATOM   2169  R3  CHO   371      41.977  12.534  22.317  1.00  0.00            
ATOM   2170  R4  CHO   371      41.277  10.084  23.817  1.00  0.00            
ATOM   2171  R5  CHO   371      40.627  12.134  24.267  1.00  0.00            
ATOM   2172  C1  CHO   371      42.377  11.234  27.517  1.00  0.00           C
ATOM   2173  C2  CHO   371      42.577   9.634  31.067  1.00  0.00           C
ATOM   2174  ROH CHO   372      81.477 130.384  54.317  1.00  0.00            
ATOM   2175  R1  CHO   372      81.527 130.884  51.567  1.00  0.00            
ATOM   2176  R2  CHO   372      82.577 133.184  50.467  1.00  0.00            
ATOM   2177  R3  CHO   372      84.027 131.384  48.967  1.00  0.00            
ATOM   2178  R4  CHO   372      83.177 133.484  47.067  1.00  0.00            
ATOM   2179  R5  CHO   372      82.877 131.334  46.867  1.00  0.00            
ATOM   2180  C1  CHO   372      84.927 132.034  43.717  1.00  0.00           C
ATOM   2181  C2  CHO   372      84.227 131.234  40.217  1.00  0.00           C
ATOM   2182  ROH CHO   373      60.277 179.784  22.517  1.00  0.00            
ATOM   2183  R1  CHO   373      61.777 180.484  24.817  1.00  0.00            
ATOM   2184  R2  CHO   373      60.977 182.384  26.617  1.00  0.00            
ATOM   2185  R3  CHO   373      61.377 180.384  28.417  1.00  0.00            
ATOM   2186  R4  CHO   373      60.577 182.684  30.067  1.00  0.00            
ATOM   2187  R5  CHO   373      62.377 181.434  30.317  1.00  0.00            
ATOM   2188  C1  CHO   373      60.727 180.934  33.717  1.00  0.00           C
ATOM   2189  C2  CHO   373      59.577 184.084  36.567  1.00  0.00           C
ATOM   2190  ROH CHO   374     143.277 109.184  49.867  1.00  0.00            
ATOM   2191  R1  CHO   374     141.027 109.834  48.267  1.00  0.00            
ATOM   2192  R2  CHO   374     141.177 109.834  45.467  1.00  0.00            
ATOM   2193  R3  CHO   374     139.027 108.184  45.717  1.00  0.00            
ATOM   2194  R4  CHO   374     138.627 109.534  43.167  1.00  0.00            
ATOM   2195  R5  CHO   374     137.177 109.384  44.817  1.00  0.00            
ATOM   2196  C1  CHO   374     135.177 107.734  42.017  1.00  0.00           C
ATOM   2197  C2  CHO   374     132.627 109.484  40.467  1.00  0.00           C
ATOM   2198  ROH CHO   375     133.027  88.934  44.467  1.00  0.00            
ATOM   2199  R1  CHO   375     131.427  90.184  42.517  1.00  0.00            
ATOM   2200  R2  CHO   375     132.477  91.434  40.317  1.00  0.00            
ATOM   2201  R3  CHO   375     130.827  89.784  38.967  1.00  0.00            
ATOM   2202  R4  CHO   375     131.377  91.934  37.067  1.00  0.00            
ATOM   2203  R5  CHO   375     129.377  91.234  37.717  1.00  0.00            
ATOM   2204  C1  CHO   375     129.127  90.684  33.917  1.00  0.00           C
ATOM   2205  C2  CHO   375     126.827  93.734  32.417  1.00  0.00           C
ATOM   2206  ROH CHO   376     108.127  58.784  47.817  1.00  0.00            
ATOM   2207  R1  CHO   376     107.727  58.034  45.117  1.00  0.00            
ATOM   2208  R2  CHO   376     106.727  55.584  44.367  1.00  0.00            
ATOM   2209  R3  CHO   376     104.927  57.084  43.017  1.00  0.00            
ATOM   2210  R4  CHO   376     104.377  54.334  42.167  1.00  0.00            
ATOM   2211  R5  CHO   376     104.777  56.084  40.867  1.00  0.00            
ATOM   2212  C1  CHO   376     101.327  55.034  39.617  1.00  0.00           C
ATOM   2213  C2  CHO   376     100.727  55.084  36.017  1.00  0.00           C
ATOM   2214  ROH CHO   377     125.977 124.734  55.167  1.00  0.00            
ATOM   2215  R1  CHO   377     125.627 123.234  52.767  1.00  0.00            
ATOM   2216  R2  CHO   377     123.727 123.784  50.867  1.00  0.00            
ATOM   2217  R3  CHO   377     125.877 123.834  49.217  1.00  0.00            
ATOM   2218  R4  CHO   377     123.627 122.934  47.517  1.00  0.00            
ATOM   2219  R5  CHO   377     125.527 121.934  47.767  1.00  0.00            
ATOM   2220  C1  CHO   377     125.527 122.484  44.017  1.00  0.00           C
ATOM   2221  C2  CHO   377     124.577 119.984  43.017  1.00  0.00           C
ATOM   2222  ROH CHO   378      57.277 171.084  21.567  1.00  0.00            
ATOM   2223  R1  CHO   378      56.227 172.384  23.867  1.00  0.00            
ATOM   2224  R2  CHO   378      54.877 171.034  25.867  1.00  0.00            
ATOM   2225  R3  CHO   378      56.727 172.184  27.467  1.00  0.00            
ATOM   2226  R4  CHO   378      54.827 170.934  29.317  1.00  0.00            
ATOM   2227  R5  CHO   378      55.477 173.034  29.317  1.00  0.00            
ATOM   2228  C1  CHO   378      56.577 171.984  32.817  1.00  0.00           C
ATOM   2229  C2  CHO   378      55.977 171.734  37.467  1.00  0.00           C
ATOM   2230  ROH CHO   379      31.777  19.484  19.117  1.00  0.00            
ATOM   2231  R1  CHO   379      33.077  18.784  21.517  1.00  0.00            
ATOM   2232  R2  CHO   379      32.477  19.984  23.967  1.00  0.00            
ATOM   2233  R3  CHO   379      32.127  17.434  24.767  1.00  0.00            
ATOM   2234  R4  CHO   379      32.927  18.834  27.167  1.00  0.00            
ATOM   2235  R5  CHO   379      33.877  17.034  26.367  1.00  0.00            
ATOM   2236  C1  CHO   379      32.877  15.784  29.817  1.00  0.00           C
ATOM   2237  C2  CHO   379      31.977  15.384  33.517  1.00  0.00           C
ATOM   2238  ROH CHO   380      65.227  29.534  20.317  1.00  0.00            
ATOM   2239  R1  CHO   380      64.927  30.234  23.067  1.00  0.00            
ATOM   2240  R2  CHO   380      62.477  30.634  24.267  1.00  0.00            
ATOM   2241  R3  CHO   380      63.427  28.784  26.017  1.00  0.00            
ATOM   2242  R4  CHO   380      61.927  30.734  27.667  1.00  0.00            
ATOM   2243  R5  CHO   380      64.027  30.084  27.967  1.00  0.00            
ATOM   2244  C1  CHO   380      62.527  29.084  31.317  1.00  0.00           C
ATOM   2245  C2  CHO   380      65.677  31.834  32.417  1.00  0.00           C
ATOM   2246  ROH CHO   381     149.177 101.284  46.267  1.00  0.00            
ATOM   2247  R1  CHO   381     147.427 102.534  44.417  1.00  0.00            
ATOM   2248  R2  CHO   381     147.977 105.034  43.367  1.00  0.00            
ATOM   2249  R3  CHO   381     147.677 103.734  40.967  1.00  0.00            
ATOM   2250  R4  CHO   381     147.677 106.584  40.267  1.00  0.00            
ATOM   2251  R5  CHO   381     146.177 105.084  39.717  1.00  0.00            
ATOM   2252  C1  CHO   381     147.277 106.234  36.267  1.00  0.00           C
ATOM   2253  C2  CHO   381     147.277 108.634  33.817  1.00  0.00           C
ATOM   2254  ROH CHO   382     133.177  89.084  18.967  1.00  0.00            
ATOM   2255  R1  CHO   382     134.827  87.034  19.967  1.00  0.00            
ATOM   2256  R2  CHO   382     137.377  87.534  20.917  1.00  0.00            
ATOM   2257  R3  CHO   382     136.477  86.284  23.167  1.00  0.00            
ATOM   2258  R4  CHO   382     139.177  85.284  22.867  1.00  0.00            
ATOM   2259  R5  CHO   382     137.377  84.084  23.067  1.00  0.00            
ATOM   2260  C1  CHO   382     139.377  82.784  26.067  1.00  0.00           C
ATOM   2261  C2  CHO   382     138.227  79.184  26.517  1.00  0.00           C
ATOM   2262  ROH CHO   383      10.927 102.284  22.467  1.00  0.00            
ATOM   2263  R1  CHO   383      10.277 101.934  25.217  1.00  0.00            
ATOM   2264  R2  CHO   383      11.127  99.734  26.667  1.00  0.00            
ATOM   2265  R3  CHO   383      12.127 101.684  28.367  1.00  0.00            
ATOM   2266  R4  CHO   383      11.377  99.434  30.117  1.00  0.00            
ATOM   2267  R5  CHO   383      10.727 101.484  30.317  1.00  0.00            
ATOM   2268  C1  CHO   383      12.477 100.984  33.667  1.00  0.00           C
ATOM   2269  C2  CHO   383      10.627  98.434  36.617  1.00  0.00           C
ATOM   2270  ROH CHO   384     127.427  43.384  41.317  1.00  0.00            
ATOM   2271  R1  CHO   384     125.777  43.234  39.017  1.00  0.00            
ATOM   2272  R2  CHO   384     125.827  45.184  37.017  1.00  0.00            
ATOM   2273  R3  CHO   384     126.327  43.034  35.417  1.00  0.00            
ATOM   2274  R4  CHO   384     125.077  45.034  33.667  1.00  0.00            
ATOM   2275  R5  CHO   384     124.427  42.934  33.967  1.00  0.00            
ATOM   2276  C1  CHO   384     125.077  42.934  30.167  1.00  0.00           C
ATOM   2277  C2  CHO   384     124.377  41.834  25.917  1.00  0.00           C
ATOM   2278  ROH CHO   385      56.377 127.284  54.167  1.00  0.00            
ATOM   2279  R1  CHO   385      56.577 125.134  52.367  1.00  0.00            
ATOM   2280  R2  CHO   385      54.877 124.834  50.217  1.00  0.00            
ATOM   2281  R3  CHO   385      57.227 124.684  48.817  1.00  0.00            
ATOM   2282  R4  CHO   385      55.177 124.184  46.817  1.00  0.00            
ATOM   2283  R5  CHO   385      56.877 122.934  47.267  1.00  0.00            
ATOM   2284  C1  CHO   385      57.527 123.684  43.567  1.00  0.00           C
ATOM   2285  C2  CHO   385      60.127 122.934  40.417  1.00  0.00           C
ATOM   2286  ROH CHO   386      12.827 111.584  23.417  1.00  0.00            
ATOM   2287  R1  CHO   386      13.677 112.184  26.067  1.00  0.00            
ATOM   2288  R2  CHO   386      12.177 111.584  28.267  1.00  0.00            
ATOM   2289  R3  CHO   386      14.427 110.284  29.067  1.00  0.00            
ATOM   2290  R4  CHO   386      13.127 111.084  31.567  1.00  0.00            
ATOM   2291  R5  CHO   386      15.177 111.484  30.967  1.00  0.00            
ATOM   2292  C1  CHO   386      15.777 109.534  34.217  1.00  0.00           C
ATOM   2293  C2  CHO   386      14.077 111.484  36.667  1.00  0.00           C
ATOM   2294  ROH CHO   387      60.577 171.734  48.967  1.00  0.00            
ATOM   2295  R1  CHO   387      58.027 171.534  47.667  1.00  0.00            
ATOM   2296  R2  CHO   387      57.677 172.284  45.067  1.00  0.00            
ATOM   2297  R3  CHO   387      56.727 169.734  44.817  1.00  0.00            
ATOM   2298  R4  CHO   387      55.877 171.084  42.317  1.00  0.00            
ATOM   2299  R5  CHO   387      54.577 169.984  43.717  1.00  0.00            
ATOM   2300  C1  CHO   387      53.977 168.034  40.517  1.00  0.00           C
ATOM   2301  C2  CHO   387      55.527 166.684  37.567  1.00  0.00           C
ATOM   2302  ROH CHO   388      45.427 219.984  24.217  1.00  0.00            
ATOM   2303  R1  CHO   388      43.077 219.434  25.667  1.00  0.00            
ATOM   2304  R2  CHO   388      42.927 217.484  27.567  1.00  0.00            
ATOM   2305  R3  CHO   388      41.977 219.484  29.117  1.00  0.00            
ATOM   2306  R4  CHO   388      41.277 217.034  30.567  1.00  0.00            
ATOM   2307  R5  CHO   388      39.927 218.634  30.017  1.00  0.00            
ATOM   2308  C1  CHO   388      39.477 218.684  33.817  1.00  0.00           C
ATOM   2309  C2  CHO   388      39.127 219.184  38.317  1.00  0.00           C
ATOM   2310  ROH CHO   389     185.627  28.784  32.217  1.00  0.00            
ATOM   2311  R1  CHO   389     184.277  28.184  29.817  1.00  0.00            
ATOM   2312  R2  CHO   389     182.177  29.684  28.867  1.00  0.00            
ATOM   2313  R3  CHO   389     183.727  29.834  26.617  1.00  0.00            
ATOM   2314  R4  CHO   389     180.977  29.784  25.667  1.00  0.00            
ATOM   2315  R5  CHO   389     182.577  28.434  25.067  1.00  0.00            
ATOM   2316  C1  CHO   389     181.677  29.934  21.667  1.00  0.00           C
ATOM   2317  C2  CHO   389     178.177  29.034  21.617  1.00  0.00           C
ATOM   2318  ROH CHO   390      75.727  55.684  50.917  1.00  0.00            
ATOM   2319  R1  CHO   390      75.377  55.534  48.117  1.00  0.00            
ATOM   2320  R2  CHO   390      76.677  53.684  46.517  1.00  0.00            
ATOM   2321  R3  CHO   390      74.177  53.034  45.717  1.00  0.00            
ATOM   2322  R4  CHO   390      75.877  52.534  43.367  1.00  0.00            
ATOM   2323  R5  CHO   390      74.077  53.734  43.417  1.00  0.00            
ATOM   2324  C1  CHO   390      73.027  51.184  40.817  1.00  0.00           C
ATOM   2325  C2  CHO   390      71.277  49.184  37.767  1.00  0.00           C
ATOM   2326  ROH CHO   391     151.977  97.334  48.317  1.00  0.00            
ATOM   2327  R1  CHO   391     152.977  96.234  45.967  1.00  0.00            
ATOM   2328  R2  CHO   391     152.177  93.734  45.067  1.00  0.00            
ATOM   2329  R3  CHO   391     151.577  95.084  42.767  1.00  0.00            
ATOM   2330  R4  CHO   391     152.577  92.534  41.817  1.00  0.00            
ATOM   2331  R5  CHO   391     153.277  94.484  41.217  1.00  0.00            
ATOM   2332  C1  CHO   391     152.277  93.134  37.817  1.00  0.00           C
ATOM   2333  C2  CHO   391     152.927  94.484  33.867  1.00  0.00           C
ATOM   2334  ROH CHO   392      76.677  79.334  49.317  1.00  0.00            
ATOM   2335  R1  CHO   392      76.677  80.384  46.667  1.00  0.00            
ATOM   2336  R2  CHO   392      76.277  78.784  44.467  1.00  0.00            
ATOM   2337  R3  CHO   392      74.327  80.584  43.917  1.00  0.00            
ATOM   2338  R4  CHO   392      74.577  79.034  41.467  1.00  0.00            
ATOM   2339  R5  CHO   392      74.677  81.184  41.617  1.00  0.00            
ATOM   2340  C1  CHO   392      71.727  80.884  39.217  1.00  0.00           C
ATOM   2341  C2  CHO   392      71.827  80.584  35.517  1.00  0.00           C
ATOM   2342  ROH CHO   393      75.027  99.834  23.367  1.00  0.00            
ATOM   2343  R1  CHO   393      74.277  99.734  26.117  1.00  0.00            
ATOM   2344  R2  CHO   393      73.927  97.334  27.467  1.00  0.00            
ATOM   2345  R3  CHO   393      75.677  98.484  29.167  1.00  0.00            
ATOM   2346  R4  CHO   393      74.327  96.384  30.767  1.00  0.00            
ATOM   2347  R5  CHO   393      74.527  98.484  31.267  1.00  0.00            
ATOM   2348  C1  CHO   393      76.227  96.884  34.317  1.00  0.00           C
ATOM   2349  C2  CHO   393      73.377  95.934  36.467  1.00  0.00           C
ATOM   2350  ROH CHO   394     120.927 114.584  54.867  1.00  0.00            
ATOM   2351  R1  CHO   394     119.277 116.634  53.817  1.00  0.00            
ATOM   2352  R2  CHO   394     117.777 116.334  51.517  1.00  0.00            
ATOM   2353  R3  CHO   394     115.727 117.084  53.117  1.00  0.00            
ATOM   2354  R4  CHO   394     114.977 118.084  50.417  1.00  0.00            
ATOM   2355  R5  CHO   394     115.077 119.234  52.267  1.00  0.00            
ATOM   2356  C1  CHO   394     111.427 119.784  51.317  1.00  0.00           C
ATOM   2357  C2  CHO   394     110.627 121.384  48.067  1.00  0.00           C
ATOM   2358  ROH CHO   395     140.277 149.284  15.517  1.00  0.00            
ATOM   2359  R1  CHO   395     142.177 150.784  16.967  1.00  0.00            
ATOM   2360  R2  CHO   395     141.477 152.434  19.067  1.00  0.00            
ATOM   2361  R3  CHO   395     143.327 150.934  20.367  1.00  0.00            
ATOM   2362  R4  CHO   395     143.627 153.634  21.517  1.00  0.00            
ATOM   2363  R5  CHO   395     145.227 152.434  20.667  1.00  0.00            
ATOM   2364  C1  CHO   395     146.577 152.934  24.167  1.00  0.00           C
ATOM   2365  C2  CHO   395     146.177 156.184  26.217  1.00  0.00           C
ATOM   2366  ROH CHO   396     161.377 167.434  46.067  1.00  0.00            
ATOM   2367  R1  CHO   396     162.477 166.584  43.617  1.00  0.00            
ATOM   2368  R2  CHO   396     161.127 164.934  41.867  1.00  0.00            
ATOM   2369  R3  CHO   396     161.677 166.884  40.067  1.00  0.00            
ATOM   2370  R4  CHO   396     160.227 164.884  38.517  1.00  0.00            
ATOM   2371  R5  CHO   396     162.127 165.734  38.017  1.00  0.00            
ATOM   2372  C1  CHO   396     160.177 166.734  34.917  1.00  0.00           C
ATOM   2373  C2  CHO   396     160.677 168.584  31.517  1.00  0.00           C
ATOM   2374  ROH CHO   397     104.327  69.134  50.217  1.00  0.00            
ATOM   2375  R1  CHO   397     106.227  69.034  48.067  1.00  0.00            
ATOM   2376  R2  CHO   397     105.727  67.634  45.717  1.00  0.00            
ATOM   2377  R3  CHO   397     106.277  70.034  44.567  1.00  0.00            
ATOM   2378  R4  CHO   397     106.727  68.084  42.467  1.00  0.00            
ATOM   2379  R5  CHO   397     108.127  69.584  43.117  1.00  0.00            
ATOM   2380  C1  CHO   397     107.827  70.584  39.467  1.00  0.00           C
ATOM   2381  C2  CHO   397     108.477  69.234  36.617  1.00  0.00           C
ATOM   2382  ROH CHO   398      45.877 106.584  52.767  1.00  0.00            
ATOM   2383  R1  CHO   398      45.577 107.634  50.167  1.00  0.00            
ATOM   2384  R2  CHO   398      47.127 106.834  48.017  1.00  0.00            
ATOM   2385  R3  CHO   398      44.777 106.234  46.867  1.00  0.00            
ATOM   2386  R4  CHO   398      46.577 106.834  44.617  1.00  0.00            
ATOM   2387  R5  CHO   398      44.627 107.784  45.017  1.00  0.00            
ATOM   2388  C1  CHO   398      43.977 106.284  41.567  1.00  0.00           C
ATOM   2389  C2  CHO   398      40.427 106.234  38.917  1.00  0.00           C
ATOM   2390  ROH CHO   399     201.727 150.134  46.617  1.00  0.00            
ATOM   2391  R1  CHO   399     201.527 150.334  43.817  1.00  0.00            
ATOM   2392  R2  CHO   399     202.527 152.484  42.417  1.00  0.00            
ATOM   2393  R3  CHO   399     203.877 150.584  41.017  1.00  0.00            
ATOM   2394  R4  CHO   399     204.177 152.984  39.367  1.00  0.00            
ATOM   2395  R5  CHO   399     203.377 151.084  38.717  1.00  0.00            
ATOM   2396  C1  CHO   399     206.327 151.484  36.317  1.00  0.00           C
ATOM   2397  C2  CHO   399     207.327 149.984  33.767  1.00  0.00           C
ATOM   2398  ROH CHO   400     196.827  95.384  15.217  1.00  0.00            
ATOM   2399  R1  CHO   400     197.577  96.334  17.767  1.00  0.00            
ATOM   2400  R2  CHO   400     196.027  95.834  20.017  1.00  0.00            
ATOM   2401  R3  CHO   400     198.377  94.834  20.967  1.00  0.00            
ATOM   2402  R4  CHO   400     196.827  95.484  23.367  1.00  0.00            
ATOM   2403  R5  CHO   400     198.827  96.134  22.917  1.00  0.00            
ATOM   2404  C1  CHO   400     199.477  94.334  26.217  1.00  0.00           C
ATOM   2405  C2  CHO   400     196.627  96.284  28.367  1.00  0.00           C
ATOM   2406  ROH CHO   401     119.727  23.434  14.917  1.00  0.00            
ATOM   2407  R1  CHO   401     119.727  22.184  17.467  1.00  0.00            
ATOM   2408  R2  CHO   401     122.027  21.234  18.617  1.00  0.00            
ATOM   2409  R3  CHO   401     121.277  22.834  20.667  1.00  0.00            
ATOM   2410  R4  CHO   401     122.927  20.734  21.917  1.00  0.00            
ATOM   2411  R5  CHO   401     120.877  21.334  22.517  1.00  0.00            
ATOM   2412  C1  CHO   401     122.727  22.034  25.767  1.00  0.00           C
ATOM   2413  C2  CHO   401     122.977  22.934  28.817  1.00  0.00           C
ATOM   2414  ROH CHO   402     141.177 106.884  20.217  1.00  0.00            
ATOM   2415  R1  CHO   402     141.827 106.084  22.867  1.00  0.00            
ATOM   2416  R2  CHO   402     140.727 103.884  24.067  1.00  0.00            
ATOM   2417  R3  CHO   402     143.327 103.184  24.467  1.00  0.00            
ATOM   2418  R4  CHO   402     141.977 102.284  26.867  1.00  0.00            
ATOM   2419  R5  CHO   402     143.727 103.584  26.817  1.00  0.00            
ATOM   2420  C1  CHO   402     145.127 100.734  28.917  1.00  0.00           C
ATOM   2421  C2  CHO   402     145.627  97.634  31.617  1.00  0.00           C
ATOM   2422  ROH CHO   403     220.327 112.784  48.867  1.00  0.00            
ATOM   2423  R1  CHO   403     222.127 112.384  46.717  1.00  0.00            
ATOM   2424  R2  CHO   403     221.277 112.084  44.117  1.00  0.00            
ATOM   2425  R3  CHO   403     223.027 114.134  43.667  1.00  0.00            
ATOM   2426  R4  CHO   403     222.177 113.284  41.017  1.00  0.00            
ATOM   2427  R5  CHO   403     224.227 113.434  41.717  1.00  0.00            
ATOM   2428  C1  CHO   403     224.327 115.884  38.767  1.00  0.00           C
ATOM   2429  C2  CHO   403     224.977 119.184  38.517  1.00  0.00           C
ATOM   2430  ROH CHO   404     200.477 120.584  15.967  1.00  0.00            
ATOM   2431  R1  CHO   404     199.127 121.584  18.267  1.00  0.00            
ATOM   2432  R2  CHO   404     197.877 119.934  20.067  1.00  0.00            
ATOM   2433  R3  CHO   404     199.427 121.234  21.867  1.00  0.00            
ATOM   2434  R4  CHO   404     197.577 119.684  23.517  1.00  0.00            
ATOM   2435  R5  CHO   404     197.977 121.834  23.667  1.00  0.00            
ATOM   2436  C1  CHO   404     198.927 120.784  27.167  1.00  0.00           C
ATOM   2437  C2  CHO   404     198.327 119.634  29.967  1.00  0.00           C
ATOM   2438  ROH CHO   405      47.027  66.334  52.567  1.00  0.00            
ATOM   2439  R1  CHO   405      46.277  67.234  50.017  1.00  0.00            
ATOM   2440  R2  CHO   405      48.127  67.884  48.067  1.00  0.00            
ATOM   2441  R3  CHO   405      46.677  66.084  46.567  1.00  0.00            
ATOM   2442  R4  CHO   405      48.527  67.234  44.667  1.00  0.00            
ATOM   2443  R5  CHO   405      46.377  67.134  44.467  1.00  0.00            
ATOM   2444  C1  CHO   405      47.427  65.234  41.317  1.00  0.00           C
ATOM   2445  C2  CHO   405      48.777  64.434  37.417  1.00  0.00           C
ATOM   2446  ROH CHO   406      75.477 108.834  25.317  1.00  0.00            
ATOM   2447  R1  CHO   406      76.677 108.384  27.867  1.00  0.00            
ATOM   2448  R2  CHO   406      75.677 109.534  30.167  1.00  0.00            
ATOM   2449  R3  CHO   406      75.627 106.934  31.067  1.00  0.00            
ATOM   2450  R4  CHO   406      75.027 108.534  33.467  1.00  0.00            
ATOM   2451  R5  CHO   406      76.627 107.034  33.217  1.00  0.00            
ATOM   2452  C1  CHO   406      74.627 105.584  36.167  1.00  0.00           C
ATOM   2453  C2  CHO   406      75.577 105.984  39.667  1.00  0.00           C
ATOM   2454  ROH CHO   407     167.527 129.184  47.617  1.00  0.00            
ATOM   2455  R1  CHO   407     166.177 129.984  45.267  1.00  0.00            
ATOM   2456  R2  CHO   407     167.427 131.184  43.117  1.00  0.00            
ATOM   2457  R3  CHO   407     166.327 129.134  41.717  1.00  0.00            
ATOM   2458  R4  CHO   407     167.377 130.984  39.717  1.00  0.00            
ATOM   2459  R5  CHO   407     165.327 130.184  39.817  1.00  0.00            
ATOM   2460  C1  CHO   407     166.277 128.934  36.367  1.00  0.00           C
ATOM   2461  C2  CHO   407     167.677 128.184  33.167  1.00  0.00           C
ATOM   2462  ROH CHO   408     172.927  55.134  40.517  1.00  0.00            
ATOM   2463  R1  CHO   408     172.727  56.584  38.117  1.00  0.00            
ATOM   2464  R2  CHO   408     174.827  56.684  36.267  1.00  0.00            
ATOM   2465  R3  CHO   408     172.877  55.834  34.567  1.00  0.00            
ATOM   2466  R4  CHO   408     175.227  56.284  32.867  1.00  0.00            
ATOM   2467  R5  CHO   408     173.227  57.084  32.567  1.00  0.00            
ATOM   2468  C1  CHO   408     173.677  55.184  29.267  1.00  0.00           C
ATOM   2469  C2  CHO   408     174.577  56.484  25.417  1.00  0.00           C
ATOM   2470  ROH CHO   409      80.927 103.084  55.217  1.00  0.00            
ATOM   2471  R1  CHO   409      82.727 103.134  53.017  1.00  0.00            
ATOM   2472  R2  CHO   409      84.227 100.984  52.267  1.00  0.00            
ATOM   2473  R3  CHO   409      83.077 101.434  49.817  1.00  0.00            
ATOM   2474  R4  CHO   409      85.877 100.834  49.217  1.00  0.00            
ATOM   2475  R5  CHO   409      84.777 102.584  48.567  1.00  0.00            
ATOM   2476  C1  CHO   409      85.777 101.184  45.167  1.00  0.00           C
ATOM   2477  C2  CHO   409      87.727  98.684  42.267  1.00  0.00           C
ATOM   2478  ROH CHO   410      87.977  94.084  54.767  1.00  0.00            
ATOM   2479  R1  CHO   410      88.177  94.234  51.967  1.00  0.00            
ATOM   2480  R2  CHO   410      87.777  96.584  50.517  1.00  0.00            
ATOM   2481  R3  CHO   410      90.177  95.984  49.467  1.00  0.00            
ATOM   2482  R4  CHO   410      89.027  97.834  47.567  1.00  0.00            
ATOM   2483  R5  CHO   410      89.827  95.884  47.117  1.00  0.00            
ATOM   2484  C1  CHO   410      92.027  98.034  44.917  1.00  0.00           C
ATOM   2485  C2  CHO   410      92.327  99.834  41.417  1.00  0.00           C
ATOM   2486  ROH CHO   411     191.577  84.584  13.417  1.00  0.00            
ATOM   2487  R1  CHO   411     191.277  82.684  15.467  1.00  0.00            
ATOM   2488  R2  CHO   411     193.277  82.234  17.367  1.00  0.00            
ATOM   2489  R3  CHO   411     191.227  82.684  19.117  1.00  0.00            
ATOM   2490  R4  CHO   411     193.627  82.334  20.767  1.00  0.00            
ATOM   2491  R5  CHO   411     191.727  81.234  20.967  1.00  0.00            
ATOM   2492  C1  CHO   411     191.927  82.834  24.417  1.00  0.00           C
ATOM   2493  C2  CHO   411     194.027  84.134  27.517  1.00  0.00           C
ATOM   2494  ROH CHO   412      45.077  87.434  53.067  1.00  0.00            
ATOM   2495  R1  CHO   412      45.827  88.334  50.467  1.00  0.00            
ATOM   2496  R2  CHO   412      46.527  86.584  48.417  1.00  0.00            
ATOM   2497  R3  CHO   412      44.577  87.834  47.067  1.00  0.00            
ATOM   2498  R4  CHO   412      46.177  86.534  45.017  1.00  0.00            
ATOM   2499  R5  CHO   412      45.627  88.634  45.117  1.00  0.00            
ATOM   2500  C1  CHO   412      44.077  87.734  41.717  1.00  0.00           C
ATOM   2501  C2  CHO   412      42.277  87.034  38.767  1.00  0.00           C
ATOM   2502  ROH CHO   413     131.577 153.734  16.867  1.00  0.00            
ATOM   2503  R1  CHO   413     132.577 152.284  19.067  1.00  0.00            
ATOM   2504  R2  CHO   413     133.527 153.484  21.367  1.00  0.00            
ATOM   2505  R3  CHO   413     131.677 151.884  22.567  1.00  0.00            
ATOM   2506  R4  CHO   413     133.527 152.634  24.717  1.00  0.00            
ATOM   2507  R5  CHO   413     132.927 150.584  24.117  1.00  0.00            
ATOM   2508  C1  CHO   413     131.827 150.584  27.767  1.00  0.00           C
ATOM   2509  C2  CHO   413     133.727 148.184  30.417  1.00  0.00           C
ATOM   2510  ROH CHO   414     158.927 137.134  47.167  1.00  0.00            
ATOM   2511  R1  CHO   414     159.227 135.784  44.667  1.00  0.00            
ATOM   2512  R2  CHO   414     157.427 136.084  42.567  1.00  0.00            
ATOM   2513  R3  CHO   414     159.627 136.784  41.167  1.00  0.00            
ATOM   2514  R4  CHO   414     157.577 136.384  39.167  1.00  0.00            
ATOM   2515  R5  CHO   414     159.527 135.434  39.217  1.00  0.00            
ATOM   2516  C1  CHO   414     159.727 137.184  35.817  1.00  0.00           C
ATOM   2517  C2  CHO   414     163.477 138.184  34.817  1.00  0.00           C
ATOM   2518  ROH CHO   415     199.277 184.034  44.267  1.00  0.00            
ATOM   2519  R1  CHO   415     199.227 182.084  42.217  1.00  0.00            
ATOM   2520  R2  CHO   415     196.927 180.784  41.417  1.00  0.00            
ATOM   2521  R3  CHO   415     197.577 181.684  38.967  1.00  0.00            
ATOM   2522  R4  CHO   415     195.927 179.334  38.467  1.00  0.00            
ATOM   2523  R5  CHO   415     197.927 179.734  37.667  1.00  0.00            
ATOM   2524  C1  CHO   415     196.027 179.334  34.417  1.00  0.00           C
ATOM   2525  C2  CHO   415     195.977 177.534  31.667  1.00  0.00           C
ATOM   2526  ROH CHO   416     177.927 126.684  14.867  1.00  0.00            
ATOM   2527  R1  CHO   416     177.227 127.434  17.517  1.00  0.00            
ATOM   2528  R2  CHO   416     176.177 125.684  19.367  1.00  0.00            
ATOM   2529  R3  CHO   416     178.277 126.534  20.917  1.00  0.00            
ATOM   2530  R4  CHO   416     176.377 125.334  22.817  1.00  0.00            
ATOM   2531  R5  CHO   416     177.227 127.334  22.917  1.00  0.00            
ATOM   2532  C1  CHO   416     178.427 125.934  26.217  1.00  0.00           C
ATOM   2533  C2  CHO   416     176.427 124.934  29.117  1.00  0.00           C
ATOM   2534  ROH CHO   417      17.327 122.634  54.317  1.00  0.00            
ATOM   2535  R1  CHO   417      16.277 123.534  51.867  1.00  0.00            
ATOM   2536  R2  CHO   417      17.777 123.484  49.517  1.00  0.00            
ATOM   2537  R3  CHO   417      15.577 122.134  48.617  1.00  0.00            
ATOM   2538  R4  CHO   417      17.177 122.734  46.217  1.00  0.00            
ATOM   2539  R5  CHO   417      15.077 123.184  46.517  1.00  0.00            
ATOM   2540  C1  CHO   417      14.777 121.034  43.417  1.00  0.00           C
ATOM   2541  C2  CHO   417      15.827 120.834  40.517  1.00  0.00           C
ATOM   2542  ROH CHO   418     142.627  56.384  13.517  1.00  0.00            
ATOM   2543  R1  CHO   418     142.427  55.584  16.217  1.00  0.00            
ATOM   2544  R2  CHO   418     143.827  56.784  18.267  1.00  0.00            
ATOM   2545  R3  CHO   418     141.377  57.084  19.367  1.00  0.00            
ATOM   2546  R4  CHO   418     143.227  57.734  21.517  1.00  0.00            
ATOM   2547  R5  CHO   418     141.627  56.284  21.617  1.00  0.00            
ATOM   2548  C1  CHO   418     140.577  58.584  24.467  1.00  0.00           C
ATOM   2549  C2  CHO   418     140.227  60.034  27.617  1.00  0.00           C
ATOM   2550  ROH CHO   419     109.627  24.734  17.717  1.00  0.00            
ATOM   2551  R1  CHO   419     111.227  24.284  20.017  1.00  0.00            
ATOM   2552  R2  CHO   419     112.677  26.284  21.267  1.00  0.00            
ATOM   2553  R3  CHO   419     111.327  25.484  23.467  1.00  0.00            
ATOM   2554  R4  CHO   419     113.627  26.984  24.517  1.00  0.00            
ATOM   2555  R5  CHO   419     113.027  24.934  25.017  1.00  0.00            
ATOM   2556  C1  CHO   419     112.927  26.584  28.467  1.00  0.00           C
ATOM   2557  C2  CHO   419     116.627  27.434  29.317  1.00  0.00           C
ATOM   2558  ROH CHO   420     142.327  89.084  48.067  1.00  0.00            
ATOM   2559  R1  CHO   420     143.327  90.534  45.867  1.00  0.00            
ATOM   2560  R2  CHO   420     142.077  90.484  43.367  1.00  0.00            
ATOM   2561  R3  CHO   420     142.127  93.184  43.667  1.00  0.00            
ATOM   2562  R4  CHO   420     141.927  92.784  40.767  1.00  0.00            
ATOM   2563  R5  CHO   420     143.427  93.984  41.817  1.00  0.00            
ATOM   2564  C1  CHO   420     141.927  96.634  39.567  1.00  0.00           C
ATOM   2565  C2  CHO   420     143.727  98.234  36.667  1.00  0.00           C
ATOM   2566  ROH CHO   421     195.477 175.784  14.317  1.00  0.00            
ATOM   2567  R1  CHO   421     195.427 174.884  17.017  1.00  0.00            
ATOM   2568  R2  CHO   421     197.427 175.434  18.817  1.00  0.00            
ATOM   2569  R3  CHO   421     195.377 176.334  20.317  1.00  0.00            
ATOM   2570  R4  CHO   421     197.527 175.884  22.217  1.00  0.00            
ATOM   2571  R5  CHO   421     195.477 175.084  22.367  1.00  0.00            
ATOM   2572  C1  CHO   421     195.677 177.034  25.617  1.00  0.00           C
ATOM   2573  C2  CHO   421     198.327 174.984  28.417  1.00  0.00           C
ATOM   2574  ROH CHO   422     169.527  82.834  44.717  1.00  0.00            
ATOM   2575  R1  CHO   422     170.627  83.234  42.117  1.00  0.00            
ATOM   2576  R2  CHO   422     170.577  81.234  40.167  1.00  0.00            
ATOM   2577  R3  CHO   422     169.377  83.184  38.667  1.00  0.00            
ATOM   2578  R4  CHO   422     170.677  81.434  36.717  1.00  0.00            
ATOM   2579  R5  CHO   422     170.877  83.584  36.867  1.00  0.00            
ATOM   2580  C1  CHO   422     169.577  83.334  33.317  1.00  0.00           C
ATOM   2581  C2  CHO   422     171.627  82.284  29.767  1.00  0.00           C
ATOM   2582  ROH CHO   423     216.677  93.684  48.817  1.00  0.00            
ATOM   2583  R1  CHO   423     215.827  94.284  46.167  1.00  0.00            
ATOM   2584  R2  CHO   423     217.327  93.684  43.967  1.00  0.00            
ATOM   2585  R3  CHO   423     215.077  92.384  43.167  1.00  0.00            
ATOM   2586  R4  CHO   423     216.677  92.584  40.717  1.00  0.00            
ATOM   2587  R5  CHO   423     214.627  93.234  40.967  1.00  0.00            
ATOM   2588  C1  CHO   423     214.227  90.734  38.117  1.00  0.00           C
ATOM   2589  C2  CHO   423     215.327  93.834  35.367  1.00  0.00           C
ATOM   2590  ROH CHO   424      92.327 135.484  24.717  1.00  0.00            
ATOM   2591  R1  CHO   424      93.777 135.534  27.167  1.00  0.00            
ATOM   2592  R2  CHO   424      96.127 136.934  27.417  1.00  0.00            
ATOM   2593  R3  CHO   424      94.827 138.084  29.517  1.00  0.00            
ATOM   2594  R4  CHO   424      97.677 138.584  30.067  1.00  0.00            
ATOM   2595  R5  CHO   424      96.227 137.684  31.417  1.00  0.00            
ATOM   2596  C1  CHO   424      97.327 140.634  33.517  1.00  0.00           C
ATOM   2597  C2  CHO   424      99.077 140.434  36.467  1.00  0.00           C
ATOM   2598  ROH CHO   425      66.677 150.934  52.667  1.00  0.00            
ATOM   2599  R1  CHO   425      65.727 151.534  50.117  1.00  0.00            
ATOM   2600  R2  CHO   425      67.077 150.884  47.767  1.00  0.00            
ATOM   2601  R3  CHO   425      64.727 149.684  47.117  1.00  0.00            
ATOM   2602  R4  CHO   425      66.177 149.934  44.567  1.00  0.00            
ATOM   2603  R5  CHO   425      64.127 150.634  45.017  1.00  0.00            
ATOM   2604  C1  CHO   425      63.427 148.234  42.117  1.00  0.00           C
ATOM   2605  C2  CHO   425      65.027 150.484  39.567  1.00  0.00           C
ATOM   2606  ROH CHO   426     102.227 131.834  57.167  1.00  0.00            
ATOM   2607  R1  CHO   426     102.427 131.134  54.417  1.00  0.00            
ATOM   2608  R2  CHO   426     103.427 128.734  53.567  1.00  0.00            
ATOM   2609  R3  CHO   426     101.077 128.634  52.217  1.00  0.00            
ATOM   2610  R4  CHO   426     102.877 126.834  50.717  1.00  0.00            
ATOM   2611  R5  CHO   426     101.727 128.484  49.917  1.00  0.00            
ATOM   2612  C1  CHO   426     100.327 125.634  47.767  1.00  0.00           C
ATOM   2613  C2  CHO   426      99.927 126.134  45.717  1.00  0.00           C
ATOM   2614  ROH CHO   427      65.777  47.184  20.117  1.00  0.00            
ATOM   2615  R1  CHO   427      65.977  47.284  22.917  1.00  0.00            
ATOM   2616  R2  CHO   427      64.227  48.784  24.467  1.00  0.00            
ATOM   2617  R3  CHO   427      63.827  46.434  25.767  1.00  0.00            
ATOM   2618  R4  CHO   427      63.227  48.484  27.767  1.00  0.00            
ATOM   2619  R5  CHO   427      64.627  46.834  27.967  1.00  0.00            
ATOM   2620  C1  CHO   427      62.277  46.134  30.867  1.00  0.00           C
ATOM   2621  C2  CHO   427      61.927  44.434  34.267  1.00  0.00           C
ATOM   2622  ROH CHO   428     209.527 132.234  18.467  1.00  0.00            
ATOM   2623  R1  CHO   428     207.577 132.134  20.517  1.00  0.00            
ATOM   2624  R2  CHO   428     208.227 131.484  23.167  1.00  0.00            
ATOM   2625  R3  CHO   428     206.977 133.884  23.667  1.00  0.00            
ATOM   2626  R4  CHO   428     207.577 132.734  26.317  1.00  0.00            
ATOM   2627  R5  CHO   428     205.627 133.384  25.617  1.00  0.00            
ATOM   2628  C1  CHO   428     206.077 135.634  28.667  1.00  0.00           C
ATOM   2629  C2  CHO   428     206.077 138.884  29.367  1.00  0.00           C
ATOM   2630  ROH CHO   429      53.977 216.834  45.817  1.00  0.00            
ATOM   2631  R1  CHO   429      54.627 215.734  43.267  1.00  0.00            
ATOM   2632  R2  CHO   429      53.227 216.384  40.967  1.00  0.00            
ATOM   2633  R3  CHO   429      55.727 216.984  40.067  1.00  0.00            
ATOM   2634  R4  CHO   429      53.977 217.384  37.767  1.00  0.00            
ATOM   2635  R5  CHO   429      55.777 216.134  37.817  1.00  0.00            
ATOM   2636  C1  CHO   429      56.727 218.534  35.017  1.00  0.00           C
ATOM   2637  C2  CHO   429      57.427 218.384  32.017  1.00  0.00           C
ATOM   2638  ROH CHO   430     206.727 173.534  44.767  1.00  0.00            
ATOM   2639  R1  CHO   430     207.027 175.184  42.517  1.00  0.00            
ATOM   2640  R2  CHO   430     208.327 174.284  40.217  1.00  0.00            
ATOM   2641  R3  CHO   430     206.027 175.034  39.017  1.00  0.00            
ATOM   2642  R4  CHO   430     208.127 176.334  37.417  1.00  0.00            
ATOM   2643  R5  CHO   430     206.377 177.284  38.317  1.00  0.00            
ATOM   2644  C1  CHO   430     205.827 178.184  34.667  1.00  0.00           C
ATOM   2645  C2  CHO   430     206.427 182.184  34.067  1.00  0.00           C
ATOM   2646  ROH CHO   431      35.827  91.734  22.317  1.00  0.00            
ATOM   2647  R1  CHO   431      33.277  91.984  23.517  1.00  0.00            
ATOM   2648  R2  CHO   431      32.427  90.434  25.617  1.00  0.00            
ATOM   2649  R3  CHO   431      31.977  92.834  26.817  1.00  0.00            
ATOM   2650  R4  CHO   431      31.327  90.834  28.867  1.00  0.00            
ATOM   2651  R5  CHO   431      30.027  92.484  28.167  1.00  0.00            
ATOM   2652  C1  CHO   431      30.277  93.384  31.867  1.00  0.00           C
ATOM   2653  C2  CHO   431      31.677  95.234  35.617  1.00  0.00           C
ATOM   2654  ROH CHO   432     158.527 123.334  10.767  1.00  0.00            
ATOM   2655  R1  CHO   432     159.727 122.584  13.217  1.00  0.00            
ATOM   2656  R2  CHO   432     162.077 123.734  14.167  1.00  0.00            
ATOM   2657  R3  CHO   432     160.577 124.234  16.367  1.00  0.00            
ATOM   2658  R4  CHO   432     163.277 123.984  17.367  1.00  0.00            
ATOM   2659  R5  CHO   432     161.527 122.934  18.117  1.00  0.00            
ATOM   2660  C1  CHO   432     162.627 124.684  21.317  1.00  0.00           C
ATOM   2661  C2  CHO   432     162.927 124.534  25.117  1.00  0.00           C
ATOM   2662  ROH CHO   433     194.727 116.334  46.867  1.00  0.00            
ATOM   2663  R1  CHO   433     193.277 117.584  44.817  1.00  0.00            
ATOM   2664  R2  CHO   433     194.477 118.634  42.567  1.00  0.00            
ATOM   2665  R3  CHO   433     192.627 117.034  41.267  1.00  0.00            
ATOM   2666  R4  CHO   433     193.927 118.584  39.117  1.00  0.00            
ATOM   2667  R5  CHO   433     191.777 118.434  39.517  1.00  0.00            
ATOM   2668  C1  CHO   433     191.927 117.084  35.967  1.00  0.00           C
ATOM   2669  C2  CHO   433     189.427 117.134  33.217  1.00  0.00           C
ATOM   2670  ROH CHO   434      55.877  88.234  42.917  1.00  0.00            
ATOM   2671  R1  CHO   434      57.677  87.734  40.817  1.00  0.00            
ATOM   2672  R2  CHO   434      60.127  86.584  41.167  1.00  0.00            
ATOM   2673  R3  CHO   434      59.227  84.834  39.267  1.00  0.00            
ATOM   2674  R4  CHO   434      61.927  83.884  39.967  1.00  0.00            
ATOM   2675  R5  CHO   434      61.177  84.334  37.967  1.00  0.00            
ATOM   2676  C1  CHO   434      62.127  80.684  37.467  1.00  0.00           C
ATOM   2677  C2  CHO   434      64.927  79.134  39.967  1.00  0.00           C
ATOM   2678  ROH CHO   435     107.477  14.334  18.067  1.00  0.00            
ATOM   2679  R1  CHO   435     107.127  14.234  20.867  1.00  0.00            
ATOM   2680  R2  CHO   435     108.877  12.934  22.567  1.00  0.00            
ATOM   2681  R3  CHO   435     109.027  15.334  23.767  1.00  0.00            
ATOM   2682  R4  CHO   435     110.127  13.434  25.717  1.00  0.00            
ATOM   2683  R5  CHO   435     108.527  14.834  26.067  1.00  0.00            
ATOM   2684  C1  CHO   435     111.027  15.984  28.717  1.00  0.00           C
ATOM   2685  C2  CHO   435     111.777  14.534  32.717  1.00  0.00           C
ATOM   2686  ROH CHO   436     127.627 138.334  19.417  1.00  0.00            
ATOM   2687  R1  CHO   436     129.577 139.084  21.317  1.00  0.00            
ATOM   2688  R2  CHO   436     129.027 139.384  24.017  1.00  0.00            
ATOM   2689  R3  CHO   436     131.077 137.584  24.317  1.00  0.00            
ATOM   2690  R4  CHO   436     131.077 139.084  26.817  1.00  0.00            
ATOM   2691  R5  CHO   436     132.777 138.834  25.467  1.00  0.00            
ATOM   2692  C1  CHO   436     134.127 137.284  28.717  1.00  0.00           C
ATOM   2693  C2  CHO   436     136.477 138.034  31.917  1.00  0.00           C
ATOM   2694  ROH CHO   437     183.577  80.584  47.367  1.00  0.00            
ATOM   2695  R1  CHO   437     183.727  79.834  44.617  1.00  0.00            
ATOM   2696  R2  CHO   437     181.477  79.684  43.017  1.00  0.00            
ATOM   2697  R3  CHO   437     182.927  81.384  41.467  1.00  0.00            
ATOM   2698  R4  CHO   437     181.127  79.984  39.617  1.00  0.00            
ATOM   2699  R5  CHO   437     183.277  80.134  39.417  1.00  0.00            
ATOM   2700  C1  CHO   437     182.277  81.734  36.117  1.00  0.00           C
ATOM   2701  C2  CHO   437     182.627  84.084  32.267  1.00  0.00           C
ATOM   2702  ROH CHO   438     130.327 201.034  20.317  1.00  0.00            
ATOM   2703  R1  CHO   438     130.727 201.134  23.117  1.00  0.00            
ATOM   2704  R2  CHO   438     131.827 203.284  24.417  1.00  0.00            
ATOM   2705  R3  CHO   438     129.577 203.134  25.917  1.00  0.00            
ATOM   2706  R4  CHO   438     131.527 204.384  27.667  1.00  0.00            
ATOM   2707  R5  CHO   438     130.327 202.634  28.117  1.00  0.00            
ATOM   2708  C1  CHO   438     129.227 204.884  30.967  1.00  0.00           C
ATOM   2709  C2  CHO   438     130.527 203.834  34.767  1.00  0.00           C
ATOM   2710  ROH CHO   439      78.727 159.084  21.567  1.00  0.00            
ATOM   2711  R1  CHO   439      78.377 160.584  23.967  1.00  0.00            
ATOM   2712  R2  CHO   439      78.427 159.434  26.467  1.00  0.00            
ATOM   2713  R3  CHO   439      80.327 161.284  26.917  1.00  0.00            
ATOM   2714  R4  CHO   439      79.527 160.334  29.567  1.00  0.00            
ATOM   2715  R5  CHO   439      79.627 162.384  28.917  1.00  0.00            
ATOM   2716  C1  CHO   439      82.027 162.584  31.867  1.00  0.00           C
ATOM   2717  C2  CHO   439      81.877 164.234  34.017  1.00  0.00           C
ATOM   2718  ROH CHO   440      72.077  96.484  55.517  1.00  0.00            
ATOM   2719  R1  CHO   440      72.477  98.034  53.217  1.00  0.00            
ATOM   2720  R2  CHO   440      74.377  97.384  51.317  1.00  0.00            
ATOM   2721  R3  CHO   440      72.227  97.484  49.617  1.00  0.00            
ATOM   2722  R4  CHO   440      74.627  97.434  47.867  1.00  0.00            
ATOM   2723  R5  CHO   440      72.977  98.884  47.817  1.00  0.00            
ATOM   2724  C1  CHO   440      72.777  97.584  44.267  1.00  0.00           C
ATOM   2725  C2  CHO   440      74.027  94.934  41.617  1.00  0.00           C
ATOM   2726  ROH CHO   441     141.877 159.284  49.267  1.00  0.00            
ATOM   2727  R1  CHO   441     142.227 160.784  46.917  1.00  0.00            
ATOM   2728  R2  CHO   441     144.027 160.084  44.967  1.00  0.00            
ATOM   2729  R3  CHO   441     141.877 160.184  43.317  1.00  0.00            
ATOM   2730  R4  CHO   441     144.177 160.184  41.517  1.00  0.00            
ATOM   2731  R5  CHO   441     142.527 161.634  41.567  1.00  0.00            
ATOM   2732  C1  CHO   441     142.177 160.384  37.967  1.00  0.00           C
ATOM   2733  C2  CHO   441     142.327 159.134  34.017  1.00  0.00           C
ATOM   2734  ROH CHO   442     119.577  30.934  46.067  1.00  0.00            
ATOM   2735  R1  CHO   442     120.477  31.184  43.417  1.00  0.00            
ATOM   2736  R2  CHO   442     120.027  29.234  41.517  1.00  0.00            
ATOM   2737  R3  CHO   442     118.927  31.334  40.117  1.00  0.00            
ATOM   2738  R4  CHO   442     119.927  29.434  38.067  1.00  0.00            
ATOM   2739  R5  CHO   442     120.377  31.584  38.217  1.00  0.00            
ATOM   2740  C1  CHO   442     118.827  31.484  34.717  1.00  0.00           C
ATOM   2741  C2  CHO   442     117.327  32.034  31.067  1.00  0.00           C
ATOM   2742  ROH CHO   443     121.127  97.584  53.617  1.00  0.00            
ATOM   2743  R1  CHO   443     121.177  98.884  51.117  1.00  0.00            
ATOM   2744  R2  CHO   443     122.077  97.634  48.767  1.00  0.00            
ATOM   2745  R3  CHO   443     119.627  98.434  47.867  1.00  0.00            
ATOM   2746  R4  CHO   443     121.427  98.734  45.567  1.00  0.00            
ATOM   2747  R5  CHO   443     120.127 100.284  46.367  1.00  0.00            
ATOM   2748  C1  CHO   443     118.827 100.134  42.817  1.00  0.00           C
ATOM   2749  C2  CHO   443     115.277 100.784  42.367  1.00  0.00           C
ATOM   2750  ROH CHO   444     174.477   8.334  48.417  1.00  0.00            
ATOM   2751  R1  CHO   444     172.227   7.234  47.017  1.00  0.00            
ATOM   2752  R2  CHO   444     171.227   8.334  44.717  1.00  0.00            
ATOM   2753  R3  CHO   444     171.677   5.834  43.717  1.00  0.00            
ATOM   2754  R4  CHO   444     170.577   7.334  41.467  1.00  0.00            
ATOM   2755  R5  CHO   444     169.827   5.434  42.217  1.00  0.00            
ATOM   2756  C1  CHO   444     170.577   4.434  38.617  1.00  0.00           C
ATOM   2757  C2  CHO   444     167.477   5.984  36.017  1.00  0.00           C
ATOM   2758  ROH CHO   445      60.177  38.634  23.117  1.00  0.00            
ATOM   2759  R1  CHO   445      60.527  39.584  25.767  1.00  0.00            
ATOM   2760  R2  CHO   445      62.727  39.034  27.267  1.00  0.00            
ATOM   2761  R3  CHO   445      62.877  41.734  27.517  1.00  0.00            
ATOM   2762  R4  CHO   445      64.677  40.734  29.617  1.00  0.00            
ATOM   2763  R5  CHO   445      63.027  42.134  29.867  1.00  0.00            
ATOM   2764  C1  CHO   445      65.927  44.234  31.167  1.00  0.00           C
ATOM   2765  C2  CHO   445      67.727  46.984  32.017  1.00  0.00           C
ATOM   2766  ROH CHO   446     117.177  57.684  42.817  1.00  0.00            
ATOM   2767  R1  CHO   446     115.827  57.184  40.417  1.00  0.00            
ATOM   2768  R2  CHO   446     113.927  58.934  39.367  1.00  0.00            
ATOM   2769  R3  CHO   446     115.527  58.834  37.167  1.00  0.00            
ATOM   2770  R4  CHO   446     112.827  59.184  36.117  1.00  0.00            
ATOM   2771  R5  CHO   446     114.227  57.634  35.517  1.00  0.00            
ATOM   2772  C1  CHO   446     113.627  59.284  32.167  1.00  0.00           C
ATOM   2773  C2  CHO   446     114.277  58.384  28.267  1.00  0.00           C
ATOM   2774  ROH CHO   447     173.477 113.684  14.467  1.00  0.00            
ATOM   2775  R1  CHO   447     174.127 113.534  17.217  1.00  0.00            
ATOM   2776  R2  CHO   447     176.777 113.484  18.067  1.00  0.00            
ATOM   2777  R3  CHO   447     175.977 115.584  19.567  1.00  0.00            
ATOM   2778  R4  CHO   447     177.727 114.034  21.367  1.00  0.00            
ATOM   2779  R5  CHO   447     175.677 114.734  21.767  1.00  0.00            
ATOM   2780  C1  CHO   447     177.577 116.384  24.667  1.00  0.00           C
ATOM   2781  C2  CHO   447     175.177 116.184  27.667  1.00  0.00           C
ATOM   2782  ROH CHO   448      30.727 183.634  26.517  1.00  0.00            
ATOM   2783  R1  CHO   448      31.327 185.134  28.817  1.00  0.00            
ATOM   2784  R2  CHO   448      33.927 185.434  29.767  1.00  0.00            
ATOM   2785  R3  CHO   448      33.327 188.084  29.617  1.00  0.00            
ATOM   2786  R4  CHO   448      35.727 187.934  31.317  1.00  0.00            
ATOM   2787  R5  CHO   448      33.827 188.934  31.817  1.00  0.00            
ATOM   2788  C1  CHO   448      36.227 191.934  32.067  1.00  0.00           C
ATOM   2789  C2  CHO   448      34.477 195.034  30.167  1.00  0.00           C
ATOM   2790  ROH CHO   449     204.277 150.934  50.367  1.00  0.00            
ATOM   2791  R1  CHO   449     205.777 150.134  48.117  1.00  0.00            
ATOM   2792  R2  CHO   449     206.377 147.484  47.567  1.00  0.00            
ATOM   2793  R3  CHO   449     205.277 148.084  45.167  1.00  0.00            
ATOM   2794  R4  CHO   449     206.677 145.534  44.717  1.00  0.00            
ATOM   2795  R5  CHO   449     206.927 147.384  43.567  1.00  0.00            
ATOM   2796  C1  CHO   449     205.827 145.034  40.767  1.00  0.00           C
ATOM   2797  C2  CHO   449     207.077 145.534  38.167  1.00  0.00           C
ATOM   2798  ROH CHO   450     191.477  87.684  17.267  1.00  0.00            
ATOM   2799  R1  CHO   450     190.377  87.534  19.867  1.00  0.00            
ATOM   2800  R2  CHO   450     191.877  86.784  22.067  1.00  0.00            
ATOM   2801  R3  CHO   450     190.927  89.184  23.067  1.00  0.00            
ATOM   2802  R4  CHO   450     190.877  87.334  25.317  1.00  0.00            
ATOM   2803  R5  CHO   450     189.227  88.534  24.567  1.00  0.00            
ATOM   2804  C1  CHO   450     189.377  89.834  28.167  1.00  0.00           C
ATOM   2805  C2  CHO   450     191.827  88.334  29.917  1.00  0.00           C
ATOM   2806  ROH CHO   451     139.727 139.784  15.117  1.00  0.00            
ATOM   2807  R1  CHO   451     139.177 140.534  17.817  1.00  0.00            
ATOM   2808  R2  CHO   451     140.127 139.134  19.967  1.00  0.00            
ATOM   2809  R3  CHO   451     141.077 141.584  20.717  1.00  0.00            
ATOM   2810  R4  CHO   451     140.777 140.134  23.217  1.00  0.00            
ATOM   2811  R5  CHO   451     139.927 142.084  22.767  1.00  0.00            
ATOM   2812  C1  CHO   451     142.027 142.984  25.817  1.00  0.00           C
ATOM   2813  C2  CHO   451     141.377 145.734  28.017  1.00  0.00           C
ATOM   2814  ROH CHO   452     218.827 215.484  41.767  1.00  0.00            
ATOM   2815  R1  CHO   452     219.227 216.584  39.217  1.00  0.00            
ATOM   2816  R2  CHO   452     219.277 215.084  36.917  1.00  0.00            
ATOM   2817  R3  CHO   452     217.377 216.884  36.117  1.00  0.00            
ATOM   2818  R4  CHO   452     218.777 216.134  33.667  1.00  0.00            
ATOM   2819  R5  CHO   452     218.427 218.134  34.367  1.00  0.00            
ATOM   2820  C1  CHO   452     216.727 218.384  30.967  1.00  0.00           C
ATOM   2821  C2  CHO   452     218.777 219.334  27.917  1.00  0.00           C
ATOM   2822  ROH CHO   453      97.477  35.384  49.917  1.00  0.00            
ATOM   2823  R1  CHO   453      97.077  34.884  47.167  1.00  0.00            
ATOM   2824  R2  CHO   453      97.477  36.784  45.217  1.00  0.00            
ATOM   2825  R3  CHO   453      99.127  34.934  44.117  1.00  0.00            
ATOM   2826  R4  CHO   453      98.427  36.684  41.867  1.00  0.00            
ATOM   2827  R5  CHO   453      98.227  34.484  41.967  1.00  0.00            
ATOM   2828  C1  CHO   453     100.577  34.834  38.967  1.00  0.00           C
ATOM   2829  C2  CHO   453     100.227  33.334  35.817  1.00  0.00           C
ATOM   2830  ROH CHO   454     145.277  57.284  42.217  1.00  0.00            
ATOM   2831  R1  CHO   454     146.677  58.134  39.917  1.00  0.00            
ATOM   2832  R2  CHO   454     148.677  56.584  38.767  1.00  0.00            
ATOM   2833  R3  CHO   454     147.127  56.984  36.517  1.00  0.00            
ATOM   2834  R4  CHO   454     149.827  56.384  35.517  1.00  0.00            
ATOM   2835  R5  CHO   454     148.627  58.134  35.017  1.00  0.00            
ATOM   2836  C1  CHO   454     149.127  56.634  31.517  1.00  0.00           C
ATOM   2837  C2  CHO   454     149.277  54.984  28.317  1.00  0.00           C
ATOM   2838  ROH CHO   455     172.727 194.234  12.467  1.00  0.00            
ATOM   2839  R1  CHO   455     173.027 192.934  14.967  1.00  0.00            
ATOM   2840  R2  CHO   455     175.427 192.884  16.317  1.00  0.00            
ATOM   2841  R3  CHO   455     173.927 193.884  18.367  1.00  0.00            
ATOM   2842  R4  CHO   455     176.127 192.434  19.717  1.00  0.00            
ATOM   2843  R5  CHO   455     173.977 192.184  20.017  1.00  0.00            
ATOM   2844  C1  CHO   455     175.077 193.134  23.567  1.00  0.00           C
ATOM   2845  C2  CHO   455     178.327 190.184  24.617  1.00  0.00           C
ATOM   2846  ROH CHO   456      27.677 222.184  44.817  1.00  0.00            
ATOM   2847  R1  CHO   456      27.877 220.834  42.367  1.00  0.00            
ATOM   2848  R2  CHO   456      25.677 219.884  40.967  1.00  0.00            
ATOM   2849  R3  CHO   456      26.727 221.334  38.967  1.00  0.00            
ATOM   2850  R4  CHO   456      24.677 219.634  37.667  1.00  0.00            
ATOM   2851  R5  CHO   456      26.777 219.834  37.117  1.00  0.00            
ATOM   2852  C1  CHO   456      25.077 220.884  33.867  1.00  0.00           C
ATOM   2853  C2  CHO   456      25.977 219.234  30.317  1.00  0.00           C
ATOM   2854  ROH CHO   457     168.177 147.184  46.267  1.00  0.00            
ATOM   2855  R1  CHO   457     167.727 146.334  43.617  1.00  0.00            
ATOM   2856  R2  CHO   457     167.377 148.134  41.517  1.00  0.00            
ATOM   2857  R3  CHO   457     169.377 146.684  40.367  1.00  0.00            
ATOM   2858  R4  CHO   457     167.727 147.484  38.117  1.00  0.00            
ATOM   2859  R5  CHO   457     168.327 145.484  38.617  1.00  0.00            
ATOM   2860  C1  CHO   457     169.777 145.784  35.117  1.00  0.00           C
ATOM   2861  C2  CHO   457     167.277 147.084  31.067  1.00  0.00           C
ATOM   2862  ROH CHO   458     191.277 122.234  15.367  1.00  0.00            
ATOM   2863  R1  CHO   458     192.327 122.934  17.917  1.00  0.00            
ATOM   2864  R2  CHO   458     190.877 122.734  20.217  1.00  0.00            
ATOM   2865  R3  CHO   458     192.977 121.234  21.067  1.00  0.00            
ATOM   2866  R4  CHO   458     191.427 121.734  23.517  1.00  0.00            
ATOM   2867  R5  CHO   458     193.527 122.134  23.217  1.00  0.00            
ATOM   2868  C1  CHO   458     193.727 119.784  26.167  1.00  0.00           C
ATOM   2869  C2  CHO   458     192.277 119.534  29.767  1.00  0.00           C
ATOM   2870  ROH CHO   459     112.827  88.434  53.417  1.00  0.00            
ATOM   2871  R1  CHO   459     112.627  89.884  51.017  1.00  0.00            
ATOM   2872  R2  CHO   459     114.827  90.384  49.417  1.00  0.00            
ATOM   2873  R3  CHO   459     113.277  89.234  47.467  1.00  0.00            
ATOM   2874  R4  CHO   459     115.327  90.684  45.967  1.00  0.00            
ATOM   2875  R5  CHO   459     113.177  90.884  45.717  1.00  0.00            
ATOM   2876  C1  CHO   459     114.177  89.784  42.217  1.00  0.00           C
ATOM   2877  C2  CHO   459     116.327  91.034  40.567  1.00  0.00           C
ATOM   2878  ROH CHO   460     174.877  44.084  10.617  1.00  0.00            
ATOM   2879  R1  CHO   460     175.027  44.484  13.417  1.00  0.00            
ATOM   2880  R2  CHO   460     175.927  46.884  14.517  1.00  0.00            
ATOM   2881  R3  CHO   460     173.527  46.784  15.817  1.00  0.00            
ATOM   2882  R4  CHO   460     175.377  48.134  17.667  1.00  0.00            
ATOM   2883  R5  CHO   460     174.127  46.334  18.117  1.00  0.00            
ATOM   2884  C1  CHO   460     172.777  48.734  20.767  1.00  0.00           C
ATOM   2885  C2  CHO   460     174.077  51.384  22.767  1.00  0.00           C
ATOM   2886  ROH CHO   461     163.477  58.734  42.767  1.00  0.00            
ATOM   2887  R1  CHO   461     163.627  58.584  39.967  1.00  0.00            
ATOM   2888  R2  CHO   461     162.077  60.184  38.317  1.00  0.00            
ATOM   2889  R3  CHO   461     164.477  60.884  37.217  1.00  0.00            
ATOM   2890  R4  CHO   461     162.527  61.484  35.167  1.00  0.00            
ATOM   2891  R5  CHO   461     164.277  60.234  34.917  1.00  0.00            
ATOM   2892  C1  CHO   461     165.027  62.934  32.317  1.00  0.00           C
ATOM   2893  C2  CHO   461     161.877  63.834  29.667  1.00  0.00           C
ATOM   2894  ROH CHO   462     147.527 126.084  49.017  1.00  0.00            
ATOM   2895  R1  CHO   462     147.877 125.184  46.367  1.00  0.00            
ATOM   2896  R2  CHO   462     145.777 124.684  44.667  1.00  0.00            
ATOM   2897  R3  CHO   462     147.077 126.434  43.067  1.00  0.00            
ATOM   2898  R4  CHO   462     145.327 124.884  41.267  1.00  0.00            
ATOM   2899  R5  CHO   462     147.477 125.134  41.067  1.00  0.00            
ATOM   2900  C1  CHO   462     146.327 126.584  37.717  1.00  0.00           C
ATOM   2901  C2  CHO   462     144.677 126.134  34.167  1.00  0.00           C
ATOM   2902  ROH CHO   463     119.777  43.634  11.917  1.00  0.00            
ATOM   2903  R1  CHO   463     118.677  45.334  13.917  1.00  0.00            
ATOM   2904  R2  CHO   463     117.077  44.334  15.917  1.00  0.00            
ATOM   2905  R3  CHO   463     118.877  45.584  17.517  1.00  0.00            
ATOM   2906  R4  CHO   463     116.277  46.134  18.767  1.00  0.00            
ATOM   2907  R5  CHO   463     117.827  47.584  18.217  1.00  0.00            
ATOM   2908  C1  CHO   463     117.577  48.334  21.917  1.00  0.00           C
ATOM   2909  C2  CHO   463     115.977  47.334  24.267  1.00  0.00           C
ATOM   2910  ROH CHO   464      56.327 107.084  26.317  1.00  0.00            
ATOM   2911  R1  CHO   464      54.877 105.834  28.417  1.00  0.00            
ATOM   2912  R2  CHO   464      55.277 106.434  31.067  1.00  0.00            
ATOM   2913  R3  CHO   464      52.577 106.934  31.017  1.00  0.00            
ATOM   2914  R4  CHO   464      53.227 106.634  33.867  1.00  0.00            
ATOM   2915  R5  CHO   464      51.677 105.534  32.767  1.00  0.00            
ATOM   2916  C1  CHO   464      49.527 107.184  35.417  1.00  0.00           C
ATOM   2917  C2  CHO   464      48.127 108.434  38.517  1.00  0.00           C
ATOM   2918  ROH CHO   465       4.227 147.634  18.267  1.00  0.00            
ATOM   2919  R1  CHO   465       3.827 148.734  20.817  1.00  0.00            
ATOM   2920  R2  CHO   465       5.627 148.434  22.917  1.00  0.00            
ATOM   2921  R3  CHO   465       5.527 151.184  22.967  1.00  0.00            
ATOM   2922  R4  CHO   465       6.677 150.384  25.567  1.00  0.00            
ATOM   2923  R5  CHO   465       4.977 151.684  25.217  1.00  0.00            
ATOM   2924  C1  CHO   465       7.227 154.084  27.117  1.00  0.00           C
ATOM   2925  C2  CHO   465       6.627 151.884  30.317  1.00  0.00           C
ATOM   2926  ROH CHO   466     108.877 134.734  21.217  1.00  0.00            
ATOM   2927  R1  CHO   466     107.477 133.784  23.467  1.00  0.00            
ATOM   2928  R2  CHO   466     108.727 132.934  25.767  1.00  0.00            
ATOM   2929  R3  CHO   466     107.027 134.734  26.917  1.00  0.00            
ATOM   2930  R4  CHO   466     108.227 133.234  29.167  1.00  0.00            
ATOM   2931  R5  CHO   466     106.077 133.534  28.767  1.00  0.00            
ATOM   2932  C1  CHO   466     106.327 135.084  32.267  1.00  0.00           C
ATOM   2933  C2  CHO   466     108.627 135.484  35.367  1.00  0.00           C
ATOM   2934  ROH CHO   467      91.127 222.534  21.917  1.00  0.00            
ATOM   2935  R1  CHO   467      91.327 220.634  24.017  1.00  0.00            
ATOM   2936  R2  CHO   467      91.927 221.334  26.617  1.00  0.00            
ATOM   2937  R3  CHO   467      89.627 220.034  27.167  1.00  0.00            
ATOM   2938  R4  CHO   467      91.427 219.234  29.317  1.00  0.00            
ATOM   2939  R5  CHO   467      90.327 217.884  28.017  1.00  0.00            
ATOM   2940  C1  CHO   467      88.977 216.834  31.417  1.00  0.00           C
ATOM   2941  C2  CHO   467      89.127 213.534  33.117  1.00  0.00           C
ATOM   2942  ROH CHO   468      49.177 204.934  17.317  1.00  0.00            
ATOM   2943  R1  CHO   468      49.977 204.784  20.017  1.00  0.00            
ATOM   2944  R2  CHO   468      52.077 206.234  21.017  1.00  0.00            
ATOM   2945  R3  CHO   468      50.227 207.034  22.817  1.00  0.00            
ATOM   2946  R4  CHO   468      52.777 207.934  23.917  1.00  0.00            
ATOM   2947  R5  CHO   468      51.277 206.734  24.967  1.00  0.00            
ATOM   2948  C1  CHO   468      51.427 209.734  27.317  1.00  0.00           C
ATOM   2949  C2  CHO   468      51.127 211.534  31.317  1.00  0.00           C
ATOM   2950  ROH CHO   469      64.427 167.784  51.467  1.00  0.00            
ATOM   2951  R1  CHO   469      65.377 168.884  49.067  1.00  0.00            
ATOM   2952  R2  CHO   469      67.677 167.984  47.817  1.00  0.00            
ATOM   2953  R3  CHO   469      66.077 167.684  45.667  1.00  0.00            
ATOM   2954  R4  CHO   469      68.777 167.584  44.567  1.00  0.00            
ATOM   2955  R5  CHO   469      67.127 168.884  43.917  1.00  0.00            
ATOM   2956  C1  CHO   469      67.877 167.034  40.667  1.00  0.00           C
ATOM   2957  C2  CHO   469      71.077 167.784  38.167  1.00  0.00           C
ATOM   2958  ROH CHO   470     133.477 219.334  19.167  1.00  0.00            
ATOM   2959  R1  CHO   470     132.527 219.234  21.817  1.00  0.00            
ATOM   2960  R2  CHO   470     133.077 217.134  23.567  1.00  0.00            
ATOM   2961  R3  CHO   470     133.977 219.134  25.167  1.00  0.00            
ATOM   2962  R4  CHO   470     134.027 216.784  26.867  1.00  0.00            
ATOM   2963  R5  CHO   470     133.027 218.684  27.317  1.00  0.00            
ATOM   2964  C1  CHO   470     135.427 218.434  30.267  1.00  0.00           C
ATOM   2965  C2  CHO   470     136.077 218.584  33.517  1.00  0.00           C
ATOM   2966  ROH CHO   471      60.427  80.934  20.267  1.00  0.00            
ATOM   2967  R1  CHO   471      60.527  80.384  23.017  1.00  0.00            
ATOM   2968  R2  CHO   471      61.327  82.284  24.917  1.00  0.00            
ATOM   2969  R3  CHO   471      58.927  81.734  26.017  1.00  0.00            
ATOM   2970  R4  CHO   471      60.177  83.734  27.817  1.00  0.00            
ATOM   2971  R5  CHO   471      59.377  81.784  28.367  1.00  0.00            
ATOM   2972  C1  CHO   471      57.227  84.084  30.567  1.00  0.00           C
ATOM   2973  C2  CHO   471      56.427  83.684  34.767  1.00  0.00           C
ATOM   2974  ROH CHO   472       1.927   7.084  41.167  1.00  0.00            
ATOM   2975  R1  CHO   472       2.977   8.034  38.717  1.00  0.00            
ATOM   2976  R2  CHO   472       5.677   8.184  38.217  1.00  0.00            
ATOM   2977  R3  CHO   472       5.027   6.684  36.017  1.00  0.00            
ATOM   2978  R4  CHO   472       7.527   8.034  35.267  1.00  0.00            
ATOM   2979  R5  CHO   472       5.627   8.084  34.167  1.00  0.00            
ATOM   2980  C1  CHO   472       7.977   6.584  31.517  1.00  0.00           C
ATOM   2981  C2  CHO   472       8.027   7.334  27.267  1.00  0.00           C
ATOM   2982  ROH CHO   473     207.927 117.984  51.317  1.00  0.00            
ATOM   2983  R1  CHO   473     207.627 119.634  49.017  1.00  0.00            
ATOM   2984  R2  CHO   473     209.677 121.234  48.067  1.00  0.00            
ATOM   2985  R3  CHO   473     209.277 119.884  45.767  1.00  0.00            
ATOM   2986  R4  CHO   473     210.127 122.584  44.917  1.00  0.00            
ATOM   2987  R5  CHO   473     208.277 121.534  44.267  1.00  0.00            
ATOM   2988  C1  CHO   473     209.927 122.084  40.917  1.00  0.00           C
ATOM   2989  C2  CHO   473     211.077 122.634  37.117  1.00  0.00           C
ATOM   2990  ROH CHO   474     224.877 169.534  15.567  1.00  0.00            
ATOM   2991  R1  CHO   474     224.177 168.834  18.217  1.00  0.00            
ATOM   2992  R2  CHO   474     224.527 170.584  20.367  1.00  0.00            
ATOM   2993  R3  CHO   474     221.877 170.084  20.717  1.00  0.00            
ATOM   2994  R4  CHO   474     222.927 170.684  23.417  1.00  0.00            
ATOM   2995  R5  CHO   474     221.777 168.884  22.817  1.00  0.00            
ATOM   2996  C1  CHO   474     219.527 170.284  25.567  1.00  0.00           C
ATOM   2997  C2  CHO   474     218.877 168.534  27.817  1.00  0.00           C
ATOM   2998  ROH CHO   475     206.727  91.284  50.217  1.00  0.00            
ATOM   2999  R1  CHO   475     205.427  91.584  47.767  1.00  0.00            
ATOM   3000  R2  CHO   475     204.777  94.034  46.667  1.00  0.00            
ATOM   3001  R3  CHO   475     206.177  93.084  44.517  1.00  0.00            
ATOM   3002  R4  CHO   475     204.527  95.284  43.467  1.00  0.00            
ATOM   3003  R5  CHO   475     204.627  93.234  42.717  1.00  0.00            
ATOM   3004  C1  CHO   475     205.677  95.084  39.567  1.00  0.00           C
ATOM   3005  C2  CHO   475     205.327  96.234  35.617  1.00  0.00           C
ATOM   3006  ROH CHO   476      80.127 130.034  25.267  1.00  0.00            
ATOM   3007  R1  CHO   476      80.877 128.684  27.667  1.00  0.00            
ATOM   3008  R2  CHO   476      83.177 129.284  29.017  1.00  0.00            
ATOM   3009  R3  CHO   476      81.477 129.584  31.117  1.00  0.00            
ATOM   3010  R4  CHO   476      83.977 128.534  32.317  1.00  0.00            
ATOM   3011  R5  CHO   476      81.977 127.684  32.517  1.00  0.00            
ATOM   3012  C1  CHO   476      82.827 128.334  36.217  1.00  0.00           C
ATOM   3013  C2  CHO   476      84.827 124.484  39.367  1.00  0.00           C
ATOM   3014  ROH CHO   477      18.877 159.034  21.467  1.00  0.00            
ATOM   3015  R1  CHO   477      17.377 159.734  23.767  1.00  0.00            
ATOM   3016  R2  CHO   477      17.477 158.284  26.117  1.00  0.00            
ATOM   3017  R3  CHO   477      18.127 160.684  27.167  1.00  0.00            
ATOM   3018  R4  CHO   477      17.727 158.934  29.467  1.00  0.00            
ATOM   3019  R5  CHO   477      16.777 160.834  29.167  1.00  0.00            
ATOM   3020  C1  CHO   477      18.477 161.534  32.467  1.00  0.00           C
ATOM   3021  C2  CHO   477      18.727 160.034  35.067  1.00  0.00           C
ATOM   3022  ROH CHO   478      57.577  55.234  20.817  1.00  0.00            
ATOM   3023  R1  CHO   478      57.677  54.584  23.567  1.00  0.00            
ATOM   3024  R2  CHO   478      56.577  56.234  25.467  1.00  0.00            
ATOM   3025  R3  CHO   478      55.227  53.984  26.167  1.00  0.00            
ATOM   3026  R4  CHO   478      55.827  55.334  28.717  1.00  0.00            
ATOM   3027  R5  CHO   478      56.327  53.234  28.217  1.00  0.00            
ATOM   3028  C1  CHO   478      54.127  52.684  31.267  1.00  0.00           C
ATOM   3029  C2  CHO   478      56.427  53.534  34.417  1.00  0.00           C
ATOM   3030  ROH CHO   479     125.527  91.684  21.217  1.00  0.00            
ATOM   3031  R1  CHO   479     125.427  89.784  23.317  1.00  0.00            
ATOM   3032  R2  CHO   479     127.527  88.084  23.867  1.00  0.00            
ATOM   3033  R3  CHO   479     127.277  89.084  26.367  1.00  0.00            
ATOM   3034  R4  CHO   479     128.777  86.584  26.717  1.00  0.00            
ATOM   3035  R5  CHO   479     126.927  87.184  27.767  1.00  0.00            
ATOM   3036  C1  CHO   479     129.227  86.734  30.767  1.00  0.00           C
ATOM   3037  C2  CHO   479     130.777  84.234  33.567  1.00  0.00           C
ATOM   3038  ROH CHO   480     162.827  93.084  13.017  1.00  0.00            
ATOM   3039  R1  CHO   480     164.777  93.534  15.017  1.00  0.00            
ATOM   3040  R2  CHO   480     165.277  96.034  16.017  1.00  0.00            
ATOM   3041  R3  CHO   480     164.777  94.834  18.417  1.00  0.00            
ATOM   3042  R4  CHO   480     166.177  97.334  19.117  1.00  0.00            
ATOM   3043  R5  CHO   480     166.727  95.284  19.717  1.00  0.00            
ATOM   3044  C1  CHO   480     166.227  96.934  23.117  1.00  0.00           C
ATOM   3045  C2  CHO   480     166.827  96.184  26.417  1.00  0.00           C
ATOM   3046  ROH CHO   481      48.727 157.484  53.867  1.00  0.00            
ATOM   3047  R1  CHO   481      49.127 159.234  51.667  1.00  0.00            
ATOM   3048  R2  CHO   481      50.577 158.534  49.467  1.00  0.00            
ATOM   3049  R3  CHO   481      48.327 159.284  48.117  1.00  0.00            
ATOM   3050  R4  CHO   481      50.477 159.484  46.167  1.00  0.00            
ATOM   3051  R5  CHO   481      49.027 161.034  46.717  1.00  0.00            
ATOM   3052  C1  CHO   481      48.277 160.784  42.967  1.00  0.00           C
ATOM   3053  C2  CHO   481      49.027 160.184  39.417  1.00  0.00           C
ATOM   3054  ROH CHO   482     212.177  99.534  31.117  1.00  0.00            
ATOM   3055  R1  CHO   482     209.677  98.734  30.167  1.00  0.00            
ATOM   3056  R2  CHO   482     209.277  96.334  28.867  1.00  0.00            
ATOM   3057  R3  CHO   482     207.377  95.984  30.767  1.00  0.00            
ATOM   3058  R4  CHO   482     206.327  94.584  28.367  1.00  0.00            
ATOM   3059  R5  CHO   482     205.277  96.134  29.567  1.00  0.00            
ATOM   3060  C1  CHO   482     202.777  93.284  29.917  1.00  0.00           C
ATOM   3061  C2  CHO   482     198.277  92.234  31.617  1.00  0.00           C
ATOM   3062  ROH CHO   483      80.177 160.534  49.867  1.00  0.00            
ATOM   3063  R1  CHO   483      80.627 161.834  47.417  1.00  0.00            
ATOM   3064  R2  CHO   483      81.427 164.434  47.217  1.00  0.00            
ATOM   3065  R3  CHO   483      83.427 163.384  45.717  1.00  0.00            
ATOM   3066  R4  CHO   483      83.577 166.284  45.217  1.00  0.00            
ATOM   3067  R5  CHO   483      83.427 164.734  43.717  1.00  0.00            
ATOM   3068  C1  CHO   483      86.727 166.334  42.667  1.00  0.00           C
ATOM   3069  C2  CHO   483      89.527 166.334  39.767  1.00  0.00           C
ATOM   3070  ROH CHO   484     158.477  43.784  42.017  1.00  0.00            
ATOM   3071  R1  CHO   484     157.327  44.784  39.617  1.00  0.00            
ATOM   3072  R2  CHO   484     158.877  45.634  37.467  1.00  0.00            
ATOM   3073  R3  CHO   484     157.327  43.884  36.067  1.00  0.00            
ATOM   3074  R4  CHO   484     159.577  44.484  34.317  1.00  0.00            
ATOM   3075  R5  CHO   484     157.427  44.634  33.817  1.00  0.00            
ATOM   3076  C1  CHO   484     158.527  42.134  31.167  1.00  0.00           C
ATOM   3077  C2  CHO   484     160.977  40.184  28.917  1.00  0.00           C
ATOM   3078  ROH CHO   485      72.227  69.684  50.667  1.00  0.00            
ATOM   3079  R1  CHO   485      73.777  69.884  48.317  1.00  0.00            
ATOM   3080  R2  CHO   485      73.677  68.034  46.267  1.00  0.00            
ATOM   3081  R3  CHO   485      73.127  70.184  44.717  1.00  0.00            
ATOM   3082  R4  CHO   485      73.727  68.034  42.817  1.00  0.00            
ATOM   3083  R5  CHO   485      74.677  69.984  42.917  1.00  0.00            
ATOM   3084  C1  CHO   485      73.277  70.084  39.367  1.00  0.00           C
ATOM   3085  C2  CHO   485      70.577  70.184  35.617  1.00  0.00           C
ATOM   3086  ROH CHO   486     176.677 153.334  42.117  1.00  0.00            
ATOM   3087  R1  CHO   486     176.427 152.034  39.567  1.00  0.00            
ATOM   3088  R2  CHO   486     175.127 153.234  37.467  1.00  0.00            
ATOM   3089  R3  CHO   486     177.477 152.734  36.167  1.00  0.00            
ATOM   3090  R4  CHO   486     175.477 152.784  34.017  1.00  0.00            
ATOM   3091  R5  CHO   486     176.877 151.184  34.467  1.00  0.00            
ATOM   3092  C1  CHO   486     177.877 152.034  30.867  1.00  0.00           C
ATOM   3093  C2  CHO   486     180.377 152.284  27.617  1.00  0.00           C
ATOM   3094  ROH CHO   487     138.877 169.384  16.317  1.00  0.00            
ATOM   3095  R1  CHO   487     138.527 169.334  19.117  1.00  0.00            
ATOM   3096  R2  CHO   487     140.627 168.784  20.867  1.00  0.00            
ATOM   3097  R3  CHO   487     139.877 171.184  21.967  1.00  0.00            
ATOM   3098  R4  CHO   487     141.877 170.034  23.817  1.00  0.00            
ATOM   3099  R5  CHO   487     139.827 170.734  24.317  1.00  0.00            
ATOM   3100  C1  CHO   487     141.877 173.034  26.617  1.00  0.00           C
ATOM   3101  C2  CHO   487     143.127 176.584  27.917  1.00  0.00           C
ATOM   3102  ROH CHO   488      60.377 135.834  54.517  1.00  0.00            
ATOM   3103  R1  CHO   488      57.977 135.834  53.067  1.00  0.00            
ATOM   3104  R2  CHO   488      57.827 136.534  50.417  1.00  0.00            
ATOM   3105  R3  CHO   488      56.577 134.134  50.167  1.00  0.00            
ATOM   3106  R4  CHO   488      55.427 135.734  48.017  1.00  0.00            
ATOM   3107  R5  CHO   488      54.327 134.634  49.567  1.00  0.00            
ATOM   3108  C1  CHO   488      52.877 133.034  46.417  1.00  0.00           C
ATOM   3109  C2  CHO   488      51.177 131.234  43.717  1.00  0.00           C
ATOM   3110  ROH CHO   489     139.127  10.934  17.317  1.00  0.00            
ATOM   3111  R1  CHO   489     139.677  10.634  20.067  1.00  0.00            
ATOM   3112  R2  CHO   489     140.927  12.584  21.567  1.00  0.00            
ATOM   3113  R3  CHO   489     138.777  12.334  23.167  1.00  0.00            
ATOM   3114  R4  CHO   489     140.727  13.734  24.817  1.00  0.00            
ATOM   3115  R5  CHO   489     139.627  11.934  25.317  1.00  0.00            
ATOM   3116  C1  CHO   489     138.527  14.184  28.217  1.00  0.00           C
ATOM   3117  C2  CHO   489     136.827  16.084  31.417  1.00  0.00           C
ATOM   3118  ROH CHO   490     171.627 216.634  46.867  1.00  0.00            
ATOM   3119  R1  CHO   490     172.477 215.334  44.517  1.00  0.00            
ATOM   3120  R2  CHO   490     170.727 214.134  42.717  1.00  0.00            
ATOM   3121  R3  CHO   490     171.927 215.784  40.917  1.00  0.00            
ATOM   3122  R4  CHO   490     170.227 213.984  39.317  1.00  0.00            
ATOM   3123  R5  CHO   490     172.377 214.334  39.017  1.00  0.00            
ATOM   3124  C1  CHO   490     171.077 215.484  35.617  1.00  0.00           C
ATOM   3125  C2  CHO   490     172.577 215.784  33.517  1.00  0.00           C
ATOM   3126  ROH CHO   491     156.927   3.284  17.917  1.00  0.00            
ATOM   3127  R1  CHO   491     158.427   1.984  19.967  1.00  0.00            
ATOM   3128  R2  CHO   491     158.827   3.084  22.467  1.00  0.00            
ATOM   3129  R3  CHO   491     157.827   0.684  23.267  1.00  0.00            
ATOM   3130  R4  CHO   491     159.027   1.834  25.667  1.00  0.00            
ATOM   3131  R5  CHO   491     159.427  -0.116  24.867  1.00  0.00            
ATOM   3132  C1  CHO   491     158.177  -1.116  28.317  1.00  0.00           C
ATOM   3133  C2  CHO   491     159.377  -2.416  31.117  1.00  0.00           C
ATOM   3134  ROH CHO   492     188.627 128.634  46.667  1.00  0.00            
ATOM   3135  R1  CHO   492     189.077 127.334  44.217  1.00  0.00            
ATOM   3136  R2  CHO   492     187.327 125.434  43.217  1.00  0.00            
ATOM   3137  R3  CHO   492     187.327 127.084  41.017  1.00  0.00            
ATOM   3138  R4  CHO   492     187.827 124.434  39.967  1.00  0.00            
ATOM   3139  R5  CHO   492     189.077 126.184  39.617  1.00  0.00            
ATOM   3140  C1  CHO   492     188.177 125.334  36.017  1.00  0.00           C
ATOM   3141  C2  CHO   492     189.577 123.634  32.217  1.00  0.00           C
ATOM   3142  ROH CHO   493     168.877  18.884  48.067  1.00  0.00            
ATOM   3143  R1  CHO   493     168.677  17.884  45.417  1.00  0.00            
ATOM   3144  R2  CHO   493     168.527  19.584  43.217  1.00  0.00            
ATOM   3145  R3  CHO   493     170.627  18.034  42.367  1.00  0.00            
ATOM   3146  R4  CHO   493     169.127  18.684  39.917  1.00  0.00            
ATOM   3147  R5  CHO   493     169.727  16.684  40.617  1.00  0.00            
ATOM   3148  C1  CHO   493     171.477  16.734  37.217  1.00  0.00           C
ATOM   3149  C2  CHO   493     171.777  17.534  34.067  1.00  0.00           C
ATOM   3150  ROH CHO   494     209.827 139.534  47.917  1.00  0.00            
ATOM   3151  R1  CHO   494     211.827 138.584  46.167  1.00  0.00            
ATOM   3152  R2  CHO   494     211.277 137.384  43.767  1.00  0.00            
ATOM   3153  R3  CHO   494     212.977 139.284  42.817  1.00  0.00            
ATOM   3154  R4  CHO   494     213.277 136.984  40.967  1.00  0.00            
ATOM   3155  R5  CHO   494     214.877 138.034  42.017  1.00  0.00            
ATOM   3156  C1  CHO   494     216.027 138.534  38.417  1.00  0.00           C
ATOM   3157  C2  CHO   494     216.077 135.134  37.267  1.00  0.00           C
ATOM   3158  ROH CHO   495     165.477 118.834  46.217  1.00  0.00            
ATOM   3159  R1  CHO   495     164.427 119.934  43.817  1.00  0.00            
ATOM   3160  R2  CHO   495     165.977 121.584  42.217  1.00  0.00            
ATOM   3161  R3  CHO   495     165.277 119.784  40.317  1.00  0.00            
ATOM   3162  R4  CHO   495     166.627 121.934  38.817  1.00  0.00            
ATOM   3163  R5  CHO   495     164.677 121.134  38.417  1.00  0.00            
ATOM   3164  C1  CHO   495     166.377 120.434  35.067  1.00  0.00           C
ATOM   3165  C2  CHO   495     167.827 123.384  34.167  1.00  0.00           C
ATOM   3166  ROH CHO   496     147.377  74.934  47.567  1.00  0.00            
ATOM   3167  R1  CHO   496     145.277  75.634  45.817  1.00  0.00            
ATOM   3168  R2  CHO   496     144.877  78.234  44.967  1.00  0.00            
ATOM   3169  R3  CHO   496     144.927  77.084  42.517  1.00  0.00            
ATOM   3170  R4  CHO   496     143.977  79.834  42.017  1.00  0.00            
ATOM   3171  R5  CHO   496     143.027  77.984  41.417  1.00  0.00            
ATOM   3172  C1  CHO   496     143.527  79.684  38.017  1.00  0.00           C
ATOM   3173  C2  CHO   496     145.427  80.084  34.317  1.00  0.00           C
ATOM   3174  ROH CHO   497     151.427 165.134  47.017  1.00  0.00            
ATOM   3175  R1  CHO   497     151.727 166.384  44.467  1.00  0.00            
ATOM   3176  R2  CHO   497     152.127 164.934  42.167  1.00  0.00            
ATOM   3177  R3  CHO   497     149.927 166.334  41.317  1.00  0.00            
ATOM   3178  R4  CHO   497     151.277 165.434  38.817  1.00  0.00            
ATOM   3179  R5  CHO   497     150.727 167.484  39.367  1.00  0.00            
ATOM   3180  C1  CHO   497     148.727 167.084  36.117  1.00  0.00           C
ATOM   3181  C2  CHO   497     145.927 167.484  33.117  1.00  0.00           C
ATOM   3182  ROH CHO   498      13.277 217.234  33.017  1.00  0.00            
ATOM   3183  R1  CHO   498      12.027 215.384  31.267  1.00  0.00            
ATOM   3184  R2  CHO   498      13.427 214.084  29.217  1.00  0.00            
ATOM   3185  R3  CHO   498      12.477 211.834  30.417  1.00  0.00            
ATOM   3186  R4  CHO   498      13.977 210.884  28.117  1.00  0.00            
ATOM   3187  R5  CHO   498      11.927 210.384  28.567  1.00  0.00            
ATOM   3188  C1  CHO   498      13.427 206.884  28.567  1.00  0.00           C
ATOM   3189  C2  CHO   498      12.827 202.734  25.717  1.00  0.00           C
ATOM   3190  ROH CHO   499     219.627 119.734  22.067  1.00  0.00            
ATOM   3191  R1  CHO   499     220.177 121.234  24.417  1.00  0.00            
ATOM   3192  R2  CHO   499     222.227 123.134  24.467  1.00  0.00            
ATOM   3193  R3  CHO   499     220.227 124.784  25.317  1.00  0.00            
ATOM   3194  R4  CHO   499     222.477 125.484  27.017  1.00  0.00            
ATOM   3195  R5  CHO   499     220.477 124.884  27.717  1.00  0.00            
ATOM   3196  C1  CHO   499     220.777 128.334  29.267  1.00  0.00           C
ATOM   3197  C2  CHO   499     223.177 129.434  31.517  1.00  0.00           C
ATOM   3198  ROH CHO   500     162.627 173.934  26.267  1.00  0.00            
ATOM   3199  R1  CHO   500     162.777 171.884  24.317  1.00  0.00            
ATOM   3200  R2  CHO   500     165.077 170.384  23.917  1.00  0.00            
ATOM   3201  R3  CHO   500     163.327 168.284  24.267  1.00  0.00            
ATOM   3202  R4  CHO   500     165.427 167.284  22.467  1.00  0.00            
ATOM   3203  R5  CHO   500     163.277 167.234  22.117  1.00  0.00            
ATOM   3204  C1  CHO   500     164.027 163.484  21.917  1.00  0.00           C
ATOM   3205  C2  CHO   500     162.427 162.534  19.417  1.00  0.00           C
ATOM   3206  ROH CHO   501       2.427  92.684  55.317  1.00  0.00            
ATOM   3207  R1  CHO   501       0.727  91.434  53.417  1.00  0.00            
ATOM   3208  R2  CHO   501      -0.323  92.784  51.217  1.00  0.00            
ATOM   3209  R3  CHO   501       0.827  90.734  49.867  1.00  0.00            
ATOM   3210  R4  CHO   501      -1.173  91.834  48.017  1.00  0.00            
ATOM   3211  R5  CHO   501      -1.023  89.734  48.667  1.00  0.00            
ATOM   3212  C1  CHO   501      -0.673  89.334  44.867  1.00  0.00           C
ATOM   3213  C2  CHO   501       2.277  88.984  41.817  1.00  0.00           C
ATOM   3214  ROH CHO   502     141.677  70.334  15.217  1.00  0.00            
ATOM   3215  R1  CHO   502     140.027  69.234  17.217  1.00  0.00            
ATOM   3216  R2  CHO   502     140.427  66.734  18.317  1.00  0.00            
ATOM   3217  R3  CHO   502     140.377  68.134  20.667  1.00  0.00            
ATOM   3218  R4  CHO   502     139.327  65.434  21.367  1.00  0.00            
ATOM   3219  R5  CHO   502     138.377  67.334  21.767  1.00  0.00            
ATOM   3220  C1  CHO   502     138.627  65.984  25.317  1.00  0.00           C
ATOM   3221  C2  CHO   502     138.377  64.484  29.467  1.00  0.00           C
ATOM   3222  ROH CHO   503       7.327 150.284  50.717  1.00  0.00            
ATOM   3223  R1  CHO   503       7.277 150.984  47.967  1.00  0.00            
ATOM   3224  R2  CHO   503       8.577 149.484  46.017  1.00  0.00            
ATOM   3225  R3  CHO   503       6.077 149.484  44.867  1.00  0.00            
ATOM   3226  R4  CHO   503       7.877 148.334  42.817  1.00  0.00            
ATOM   3227  R5  CHO   503       6.527 150.034  42.567  1.00  0.00            
ATOM   3228  C1  CHO   503       5.127 147.684  39.867  1.00  0.00           C
ATOM   3229  C2  CHO   503       5.277 148.634  36.317  1.00  0.00           C
ATOM   3230  ROH CHO   504     197.227 203.734  41.867  1.00  0.00            
ATOM   3231  R1  CHO   504     198.677 203.834  39.417  1.00  0.00            
ATOM   3232  R2  CHO   504     197.777 202.584  37.117  1.00  0.00            
ATOM   3233  R3  CHO   504     198.077 205.034  36.017  1.00  0.00            
ATOM   3234  R4  CHO   504     197.377 203.334  33.767  1.00  0.00            
ATOM   3235  R5  CHO   504     199.077 204.634  33.917  1.00  0.00            
ATOM   3236  C1  CHO   504     197.377 206.084  30.817  1.00  0.00           C
ATOM   3237  C2  CHO   504     198.327 207.134  27.267  1.00  0.00           C
ATOM   3238  ROH CHO   505     110.027 104.434  57.467  1.00  0.00            
ATOM   3239  R1  CHO   505     109.777 104.634  54.667  1.00  0.00            
ATOM   3240  R2  CHO   505     108.177 106.484  53.467  1.00  0.00            
ATOM   3241  R3  CHO   505     110.427 107.134  52.117  1.00  0.00            
ATOM   3242  R4  CHO   505     108.327 108.484  50.617  1.00  0.00            
ATOM   3243  R5  CHO   505     109.827 107.084  49.817  1.00  0.00            
ATOM   3244  C1  CHO   505     110.577 110.234  47.717  1.00  0.00           C
ATOM   3245  C2  CHO   505     111.277 113.284  44.317  1.00  0.00           C
ATOM   3246  ROH CHO   506     153.177  58.884  32.267  1.00  0.00            
ATOM   3247  R1  CHO   506     151.177  60.484  31.017  1.00  0.00            
ATOM   3248  R2  CHO   506     149.377  62.034  32.467  1.00  0.00            
ATOM   3249  R3  CHO   506     150.327  64.034  30.867  1.00  0.00            
ATOM   3250  R4  CHO   506     147.427  64.584  31.167  1.00  0.00            
ATOM   3251  R5  CHO   506     148.527  64.384  29.317  1.00  0.00            
ATOM   3252  C1  CHO   506     147.177  67.984  28.967  1.00  0.00           C
ATOM   3253  C2  CHO   506     147.227  71.134  27.267  1.00  0.00           C
ATOM   3254  ROH CHO   507      59.277 117.034  26.267  1.00  0.00            
ATOM   3255  R1  CHO   507      59.277 116.384  29.017  1.00  0.00            
ATOM   3256  R2  CHO   507      60.727 117.734  30.917  1.00  0.00            
ATOM   3257  R3  CHO   507      58.327 118.034  32.117  1.00  0.00            
ATOM   3258  R4  CHO   507      60.227 117.884  34.317  1.00  0.00            
ATOM   3259  R5  CHO   507      58.477 116.634  34.067  1.00  0.00            
ATOM   3260  C1  CHO   507      57.677 118.234  37.467  1.00  0.00           C
ATOM   3261  C2  CHO   507      56.027 119.984  40.567  1.00  0.00           C
ATOM   3262  ROH CHO   508     192.777 196.084  43.017  1.00  0.00            
ATOM   3263  R1  CHO   508     191.477 195.034  40.767  1.00  0.00            
ATOM   3264  R2  CHO   508     190.727 196.634  38.617  1.00  0.00            
ATOM   3265  R3  CHO   508     192.127 194.834  37.167  1.00  0.00            
ATOM   3266  R4  CHO   508     190.977 196.584  35.167  1.00  0.00            
ATOM   3267  R5  CHO   508     190.827 194.434  35.267  1.00  0.00            
ATOM   3268  C1  CHO   508     192.427 194.834  31.817  1.00  0.00           C
ATOM   3269  C2  CHO   508     192.327 193.834  28.417  1.00  0.00           C
ATOM   3270  ROH CHO   509     119.677 145.484  19.467  1.00  0.00            
ATOM   3271  R1  CHO   509     121.077 146.434  21.767  1.00  0.00            
ATOM   3272  R2  CHO   509     119.727 147.084  24.117  1.00  0.00            
ATOM   3273  R3  CHO   509     121.477 145.334  25.217  1.00  0.00            
ATOM   3274  R4  CHO   509     120.627 147.034  27.467  1.00  0.00            
ATOM   3275  R5  CHO   509     122.677 146.584  26.867  1.00  0.00            
ATOM   3276  C1  CHO   509     122.827 145.334  30.417  1.00  0.00           C
ATOM   3277  C2  CHO   509     125.077 144.534  32.917  1.00  0.00           C
ATOM   3278  ROH CHO   510      71.927  21.384  47.367  1.00  0.00            
ATOM   3279  R1  CHO   510      71.077  21.434  44.667  1.00  0.00            
ATOM   3280  R2  CHO   510      72.827  21.484  42.567  1.00  0.00            
ATOM   3281  R3  CHO   510      71.427  19.334  41.767  1.00  0.00            
ATOM   3282  R4  CHO   510      72.927  20.134  39.367  1.00  0.00            
ATOM   3283  R5  CHO   510      70.777  19.834  39.517  1.00  0.00            
ATOM   3284  C1  CHO   510      71.677  17.334  36.767  1.00  0.00           C
ATOM   3285  C2  CHO   510      69.477  14.184  35.167  1.00  0.00           C
ATOM   3286  ROH CHO   511      71.777 203.084  44.667  1.00  0.00            
ATOM   3287  R1  CHO   511      70.077 204.134  42.667  1.00  0.00            
ATOM   3288  R2  CHO   511      68.427 202.584  41.117  1.00  0.00            
ATOM   3289  R3  CHO   511      66.527 204.284  42.067  1.00  0.00            
ATOM   3290  R4  CHO   511      65.377 203.134  39.567  1.00  0.00            
ATOM   3291  R5  CHO   511      65.577 205.284  40.067  1.00  0.00            
ATOM   3292  C1  CHO   511      61.777 205.034  39.567  1.00  0.00           C
ATOM   3293  C2  CHO   511      60.477 205.134  35.517  1.00  0.00           C
ATOM   3294  ROH CHO   512     167.077  76.784  12.617  1.00  0.00            
ATOM   3295  R1  CHO   512     167.977  75.334  14.867  1.00  0.00            
ATOM   3296  R2  CHO   512     169.127  76.534  17.067  1.00  0.00            
ATOM   3297  R3  CHO   512     167.227  75.184  18.417  1.00  0.00            
ATOM   3298  R4  CHO   512     169.377  75.584  20.417  1.00  0.00            
ATOM   3299  R5  CHO   512     168.427  73.684  19.867  1.00  0.00            
ATOM   3300  C1  CHO   512     167.677  73.734  23.567  1.00  0.00           C
ATOM   3301  C2  CHO   512     169.077  74.684  26.667  1.00  0.00           C
ATOM   3302  ROH CHO   513     119.077 161.584  50.217  1.00  0.00            
ATOM   3303  R1  CHO   513     118.627 160.234  47.767  1.00  0.00            
ATOM   3304  R2  CHO   513     117.077 161.284  45.717  1.00  0.00            
ATOM   3305  R3  CHO   513     119.277 160.834  44.217  1.00  0.00            
ATOM   3306  R4  CHO   513     117.177 161.384  42.267  1.00  0.00            
ATOM   3307  R5  CHO   513     118.477 159.634  42.317  1.00  0.00            
ATOM   3308  C1  CHO   513     119.327 161.034  38.867  1.00  0.00           C
ATOM   3309  C2  CHO   513     121.927 162.684  35.967  1.00  0.00           C
ATOM   3310  ROH CHO   514      22.277 184.884  44.917  1.00  0.00            
ATOM   3311  R1  CHO   514      22.977 184.434  42.217  1.00  0.00            
ATOM   3312  R2  CHO   514      21.677 182.584  40.667  1.00  0.00            
ATOM   3313  R3  CHO   514      21.327 184.684  39.017  1.00  0.00            
ATOM   3314  R4  CHO   514      20.477 182.334  37.417  1.00  0.00            
ATOM   3315  R5  CHO   514      21.927 183.884  36.817  1.00  0.00            
ATOM   3316  C1  CHO   514      19.377 184.234  34.017  1.00  0.00           C
ATOM   3317  C2  CHO   514      19.827 184.184  29.967  1.00  0.00           C
ATOM   3318  ROH CHO   515     212.977 124.584  18.017  1.00  0.00            
ATOM   3319  R1  CHO   515     211.027 123.884  19.967  1.00  0.00            
ATOM   3320  R2  CHO   515     211.277 121.634  21.517  1.00  0.00            
ATOM   3321  R3  CHO   515     211.027 123.434  23.567  1.00  0.00            
ATOM   3322  R4  CHO   515     211.277 120.834  24.917  1.00  0.00            
ATOM   3323  R5  CHO   515     209.727 122.284  25.217  1.00  0.00            
ATOM   3324  C1  CHO   515     211.077 122.034  28.767  1.00  0.00           C
ATOM   3325  C2  CHO   515     212.427 121.784  32.317  1.00  0.00           C
ATOM   3326  ROH CHO   516      65.327 164.884  21.367  1.00  0.00            
ATOM   3327  R1  CHO   516      64.777 166.234  23.767  1.00  0.00            
ATOM   3328  R2  CHO   516      62.977 165.284  25.667  1.00  0.00            
ATOM   3329  R3  CHO   516      65.077 165.584  27.367  1.00  0.00            
ATOM   3330  R4  CHO   516      62.827 164.784  29.067  1.00  0.00            
ATOM   3331  R5  CHO   516      64.127 166.534  29.317  1.00  0.00            
ATOM   3332  C1  CHO   516      64.727 164.784  32.667  1.00  0.00           C
ATOM   3333  C2  CHO   516      67.027 162.784  36.267  1.00  0.00           C
ATOM   3334  ROH CHO   517     171.277 117.384  15.267  1.00  0.00            
ATOM   3335  R1  CHO   517     170.377 116.084  17.617  1.00  0.00            
ATOM   3336  R2  CHO   517     171.327 116.784  20.167  1.00  0.00            
ATOM   3337  R3  CHO   517     168.677 117.084  20.667  1.00  0.00            
ATOM   3338  R4  CHO   517     169.927 116.484  23.267  1.00  0.00            
ATOM   3339  R5  CHO   517     168.227 115.434  22.367  1.00  0.00            
ATOM   3340  C1  CHO   517     166.577 116.584  25.617  1.00  0.00           C
ATOM   3341  C2  CHO   517     163.777 119.184  25.517  1.00  0.00           C
ATOM   3342  ROH CHO   518      57.727  91.534  53.967  1.00  0.00            
ATOM   3343  R1  CHO   518      58.027  90.834  51.217  1.00  0.00            
ATOM   3344  R2  CHO   518      55.927  89.834  49.717  1.00  0.00            
ATOM   3345  R3  CHO   518      56.527  91.884  48.067  1.00  0.00            
ATOM   3346  R4  CHO   518      54.627  90.284  46.567  1.00  0.00            
ATOM   3347  R5  CHO   518      56.577  90.884  45.867  1.00  0.00            
ATOM   3348  C1  CHO   518      54.477  92.484  43.167  1.00  0.00           C
ATOM   3349  C2  CHO   518      53.527  92.934  39.917  1.00  0.00           C
ATOM   3350  ROH CHO   519     157.827 104.784  46.417  1.00  0.00            
ATOM   3351  R1  CHO   519     158.577 104.134  43.767  1.00  0.00            
ATOM   3352  R2  CHO   519     157.077 102.384  42.167  1.00  0.00            
ATOM   3353  R3  CHO   519     157.127 104.484  40.417  1.00  0.00            
ATOM   3354  R4  CHO   519     156.977 102.084  38.717  1.00  0.00            
ATOM   3355  R5  CHO   519     158.427 103.684  38.617  1.00  0.00            
ATOM   3356  C1  CHO   519     156.977 103.884  35.067  1.00  0.00           C
ATOM   3357  C2  CHO   519     155.727 104.834  31.117  1.00  0.00           C
ATOM   3358  ROH CHO   520     184.727  71.034  42.667  1.00  0.00            
ATOM   3359  R1  CHO   520     186.877  71.784  40.917  1.00  0.00            
ATOM   3360  R2  CHO   520     187.277  70.534  38.517  1.00  0.00            
ATOM   3361  R3  CHO   520     187.177  73.084  37.567  1.00  0.00            
ATOM   3362  R4  CHO   520     188.977  71.684  35.717  1.00  0.00            
ATOM   3363  R5  CHO   520     189.427  73.534  36.817  1.00  0.00            
ATOM   3364  C1  CHO   520     189.877  74.784  33.217  1.00  0.00           C
ATOM   3365  C2  CHO   520     189.677  76.184  30.467  1.00  0.00           C
ATOM   3366  ROH CHO   521     143.777 196.884  18.567  1.00  0.00            
ATOM   3367  R1  CHO   521     143.677 195.284  20.917  1.00  0.00            
ATOM   3368  R2  CHO   521     145.077 195.984  23.217  1.00  0.00            
ATOM   3369  R3  CHO   521     142.627 195.734  24.367  1.00  0.00            
ATOM   3370  R4  CHO   521     144.527 195.984  26.617  1.00  0.00            
ATOM   3371  R5  CHO   521     143.027 194.384  26.317  1.00  0.00            
ATOM   3372  C1  CHO   521     141.877 195.734  29.667  1.00  0.00           C
ATOM   3373  C2  CHO   521     144.077 195.434  31.917  1.00  0.00           C
ATOM   3374  ROH CHO   522     140.627 118.084  15.117  1.00  0.00            
ATOM   3375  R1  CHO   522     140.427 117.684  17.867  1.00  0.00            
ATOM   3376  R2  CHO   522     142.177 116.034  19.267  1.00  0.00            
ATOM   3377  R3  CHO   522     142.527 118.284  20.817  1.00  0.00            
ATOM   3378  R4  CHO   522     143.127 116.034  22.617  1.00  0.00            
ATOM   3379  R5  CHO   522     141.677 117.634  22.967  1.00  0.00            
ATOM   3380  C1  CHO   522     143.977 118.134  25.967  1.00  0.00           C
ATOM   3381  C2  CHO   522     146.327 117.734  29.117  1.00  0.00           C
ATOM   3382  ROH CHO   523     134.927   7.284  19.017  1.00  0.00            
ATOM   3383  R1  CHO   523     133.727   5.534  20.917  1.00  0.00            
ATOM   3384  R2  CHO   523     135.177   3.934  22.567  1.00  0.00            
ATOM   3385  R3  CHO   523     133.727   5.134  24.517  1.00  0.00            
ATOM   3386  R4  CHO   523     134.627   2.634  25.717  1.00  0.00            
ATOM   3387  R5  CHO   523     132.577   3.334  25.617  1.00  0.00            
ATOM   3388  C1  CHO   523     132.877   2.984  29.367  1.00  0.00           C
ATOM   3389  C2  CHO   523     133.927   1.534  32.217  1.00  0.00           C
ATOM   3390  ROH CHO   524     139.077 144.134  49.717  1.00  0.00            
ATOM   3391  R1  CHO   524     137.577 144.434  47.367  1.00  0.00            
ATOM   3392  R2  CHO   524     138.677 145.534  45.017  1.00  0.00            
ATOM   3393  R3  CHO   524     137.777 143.184  43.917  1.00  0.00            
ATOM   3394  R4  CHO   524     138.377 144.934  41.667  1.00  0.00            
ATOM   3395  R5  CHO   524     136.477 143.934  42.067  1.00  0.00            
ATOM   3396  C1  CHO   524     137.277 142.434  38.667  1.00  0.00           C
ATOM   3397  C2  CHO   524     138.827 140.484  35.667  1.00  0.00           C
ATOM   3398  ROH CHO   525     107.777 173.634  16.867  1.00  0.00            
ATOM   3399  R1  CHO   525     107.577 175.984  18.467  1.00  0.00            
ATOM   3400  R2  CHO   525     105.277 176.634  19.817  1.00  0.00            
ATOM   3401  R3  CHO   525     106.877 176.734  21.967  1.00  0.00            
ATOM   3402  R4  CHO   525     104.427 178.034  22.867  1.00  0.00            
ATOM   3403  R5  CHO   525     106.427 178.834  22.967  1.00  0.00            
ATOM   3404  C1  CHO   525     105.427 178.884  26.667  1.00  0.00           C
ATOM   3405  C2  CHO   525     107.727 181.534  27.367  1.00  0.00           C
ATOM   3406  ROH CHO   526     104.577  78.684  49.017  1.00  0.00            
ATOM   3407  R1  CHO   526     103.577  78.784  46.417  1.00  0.00            
ATOM   3408  R2  CHO   526     103.427  81.084  44.917  1.00  0.00            
ATOM   3409  R3  CHO   526     104.777  79.634  43.067  1.00  0.00            
ATOM   3410  R4  CHO   526     103.777  81.934  41.567  1.00  0.00            
ATOM   3411  R5  CHO   526     103.527  79.834  41.067  1.00  0.00            
ATOM   3412  C1  CHO   526     105.277  81.034  37.917  1.00  0.00           C
ATOM   3413  C2  CHO   526     102.327  78.734  35.117  1.00  0.00           C
ATOM   3414  ROH CHO   527     175.977 194.884  43.367  1.00  0.00            
ATOM   3415  R1  CHO   527     177.277 195.684  40.967  1.00  0.00            
ATOM   3416  R2  CHO   527     178.527 193.834  39.267  1.00  0.00            
ATOM   3417  R3  CHO   527     176.877 194.934  37.417  1.00  0.00            
ATOM   3418  R4  CHO   527     178.827 193.384  35.867  1.00  0.00            
ATOM   3419  R5  CHO   527     178.327 195.484  35.567  1.00  0.00            
ATOM   3420  C1  CHO   527     177.477 194.134  32.117  1.00  0.00           C
ATOM   3421  C2  CHO   527     177.027 192.434  29.067  1.00  0.00           C
ATOM   3422  ROH CHO   528     144.177  85.784  15.517  1.00  0.00            
ATOM   3423  R1  CHO   528     143.527  85.534  18.267  1.00  0.00            
ATOM   3424  R2  CHO   528     143.327  83.084  19.517  1.00  0.00            
ATOM   3425  R3  CHO   528     145.127  84.184  21.217  1.00  0.00            
ATOM   3426  R4  CHO   528     143.377  82.584  22.917  1.00  0.00            
ATOM   3427  R5  CHO   528     143.877  84.684  23.217  1.00  0.00            
ATOM   3428  C1  CHO   528     145.127  83.334  26.517  1.00  0.00           C
ATOM   3429  C2  CHO   528     143.927  83.084  29.967  1.00  0.00           C
ATOM   3430  ROH CHO   529     186.877  66.784  44.217  1.00  0.00            
ATOM   3431  R1  CHO   529     188.427  67.634  42.017  1.00  0.00            
ATOM   3432  R2  CHO   529     190.877  66.484  41.417  1.00  0.00            
ATOM   3433  R3  CHO   529     189.727  66.084  38.967  1.00  0.00            
ATOM   3434  R4  CHO   529     192.577  66.434  38.367  1.00  0.00            
ATOM   3435  R5  CHO   529     190.927  67.584  37.517  1.00  0.00            
ATOM   3436  C1  CHO   529     192.477  66.034  34.367  1.00  0.00           C
ATOM   3437  C2  CHO   529     192.527  66.134  30.617  1.00  0.00           C
ATOM   3438  ROH CHO   530     178.977 186.334  44.667  1.00  0.00            
ATOM   3439  R1  CHO   530     179.427 184.634  42.467  1.00  0.00            
ATOM   3440  R2  CHO   530     177.727 184.484  40.267  1.00  0.00            
ATOM   3441  R3  CHO   530     180.027 184.984  38.867  1.00  0.00            
ATOM   3442  R4  CHO   530     177.927 184.784  36.817  1.00  0.00            
ATOM   3443  R5  CHO   530     179.777 183.684  36.917  1.00  0.00            
ATOM   3444  C1  CHO   530     180.177 185.434  33.517  1.00  0.00           C
ATOM   3445  C2  CHO   530     176.627 183.734  31.967  1.00  0.00           C
ATOM   3446  ROH CHO   531      88.477  72.534  20.967  1.00  0.00            
ATOM   3447  R1  CHO   531      88.727  71.284  23.517  1.00  0.00            
ATOM   3448  R2  CHO   531      90.127  68.934  23.867  1.00  0.00            
ATOM   3449  R3  CHO   531      91.477  70.384  25.717  1.00  0.00            
ATOM   3450  R4  CHO   531      91.427  67.684  26.867  1.00  0.00            
ATOM   3451  R5  CHO   531      90.777  69.534  27.817  1.00  0.00            
ATOM   3452  C1  CHO   531      93.427  68.334  30.267  1.00  0.00           C
ATOM   3453  C2  CHO   531      96.477  67.284  31.617  1.00  0.00           C
ATOM   3454  ROH CHO   532     187.277  26.834  11.417  1.00  0.00            
ATOM   3455  R1  CHO   532     188.077  25.634  13.867  1.00  0.00            
ATOM   3456  R2  CHO   532     190.627  25.884  14.867  1.00  0.00            
ATOM   3457  R3  CHO   532     189.277  26.734  17.117  1.00  0.00            
ATOM   3458  R4  CHO   532     192.027  26.334  18.017  1.00  0.00            
ATOM   3459  R5  CHO   532     190.277  25.484  18.867  1.00  0.00            
ATOM   3460  C1  CHO   532     191.627  27.384  21.917  1.00  0.00           C
ATOM   3461  C2  CHO   532     195.377  28.884  22.417  1.00  0.00           C
ATOM   3462  ROH CHO   533     143.927 220.584  19.117  1.00  0.00            
ATOM   3463  R1  CHO   533     143.327 220.784  21.867  1.00  0.00            
ATOM   3464  R2  CHO   533     142.327 218.684  23.367  1.00  0.00            
ATOM   3465  R3  CHO   533     144.477 219.184  24.917  1.00  0.00            
ATOM   3466  R4  CHO   533     142.327 218.434  26.817  1.00  0.00            
ATOM   3467  R5  CHO   533     143.527 220.284  26.867  1.00  0.00            
ATOM   3468  C1  CHO   533     144.377 218.834  30.317  1.00  0.00           C
ATOM   3469  C2  CHO   533     142.977 217.184  34.217  1.00  0.00           C
ATOM   3470  ROH CHO   534     186.627 160.684  45.867  1.00  0.00            
ATOM   3471  R1  CHO   534     187.527 160.234  43.217  1.00  0.00            
ATOM   3472  R2  CHO   534     185.777 159.634  41.167  1.00  0.00            
ATOM   3473  R3  CHO   534     186.977 161.784  39.967  1.00  0.00            
ATOM   3474  R4  CHO   534     185.577 160.384  37.817  1.00  0.00            
ATOM   3475  R5  CHO   534     187.677 160.934  37.817  1.00  0.00            
ATOM   3476  C1  CHO   534     186.577 162.784  34.717  1.00  0.00           C
ATOM   3477  C2  CHO   534     186.427 163.084  30.117  1.00  0.00           C
ATOM   3478  ROH CHO   535      33.877 189.934  50.867  1.00  0.00            
ATOM   3479  R1  CHO   535      33.477 190.334  48.067  1.00  0.00            
ATOM   3480  R2  CHO   535      34.727 192.384  46.667  1.00  0.00            
ATOM   3481  R3  CHO   535      35.527 190.334  45.067  1.00  0.00            
ATOM   3482  R4  CHO   535      34.927 192.534  43.217  1.00  0.00            
ATOM   3483  R5  CHO   535      34.127 190.484  43.167  1.00  0.00            
ATOM   3484  C1  CHO   535      35.827 190.684  39.717  1.00  0.00           C
ATOM   3485  C2  CHO   535      33.827 189.984  36.717  1.00  0.00           C
ATOM   3486  ROH CHO   536     148.677 131.084  12.317  1.00  0.00            
ATOM   3487  R1  CHO   536     149.727 131.784  14.867  1.00  0.00            
ATOM   3488  R2  CHO   536     148.327 133.284  16.717  1.00  0.00            
ATOM   3489  R3  CHO   536     148.877 131.184  18.367  1.00  0.00            
ATOM   3490  R4  CHO   536     149.627 133.534  19.917  1.00  0.00            
ATOM   3491  R5  CHO   536     150.877 131.784  19.517  1.00  0.00            
ATOM   3492  C1  CHO   536     150.877 131.734  23.317  1.00  0.00           C
ATOM   3493  C2  CHO   536     150.727 132.484  26.717  1.00  0.00           C
ATOM   3494  ROH CHO   537     130.977  74.784  15.867  1.00  0.00            
ATOM   3495  R1  CHO   537     130.177  73.234  18.117  1.00  0.00            
ATOM   3496  R2  CHO   537     131.427  73.384  20.567  1.00  0.00            
ATOM   3497  R3  CHO   537     128.927  73.834  21.467  1.00  0.00            
ATOM   3498  R4  CHO   537     130.377  72.834  23.817  1.00  0.00            
ATOM   3499  R5  CHO   537     128.477  72.034  23.017  1.00  0.00            
ATOM   3500  C1  CHO   537     127.377  72.934  26.517  1.00  0.00           C
ATOM   3501  C2  CHO   537     128.027  73.984  30.167  1.00  0.00           C
ATOM   3502  ROH CHO   538     180.877 133.984  47.117  1.00  0.00            
ATOM   3503  R1  CHO   538     179.677 131.884  45.667  1.00  0.00            
ATOM   3504  R2  CHO   538     177.077 131.984  44.767  1.00  0.00            
ATOM   3505  R3  CHO   538     178.227 131.434  42.367  1.00  0.00            
ATOM   3506  R4  CHO   538     175.377 130.934  41.967  1.00  0.00            
ATOM   3507  R5  CHO   538     176.977 129.534  41.567  1.00  0.00            
ATOM   3508  C1  CHO   538     175.427 129.784  38.067  1.00  0.00           C
ATOM   3509  C2  CHO   538     174.727 129.934  33.967  1.00  0.00           C
ATOM   3510  ROH CHO   539      92.177 164.034  19.217  1.00  0.00            
ATOM   3511  R1  CHO   539      93.977 163.184  21.267  1.00  0.00            
ATOM   3512  R2  CHO   539      95.027 164.934  23.117  1.00  0.00            
ATOM   3513  R3  CHO   539      93.977 163.184  24.917  1.00  0.00            
ATOM   3514  R4  CHO   539      95.377 165.134  26.567  1.00  0.00            
ATOM   3515  R5  CHO   539      95.627 162.984  26.617  1.00  0.00            
ATOM   3516  C1  CHO   539      94.627 163.584  30.217  1.00  0.00           C
ATOM   3517  C2  CHO   539      93.627 160.684  31.967  1.00  0.00           C
ATOM   3518  ROH CHO   540      78.627  14.334  20.717  1.00  0.00            
ATOM   3519  R1  CHO   540      79.277  12.884  23.067  1.00  0.00            
ATOM   3520  R2  CHO   540      81.877  12.634  23.967  1.00  0.00            
ATOM   3521  R3  CHO   540      80.877  13.634  26.217  1.00  0.00            
ATOM   3522  R4  CHO   540      83.027  11.934  27.117  1.00  0.00            
ATOM   3523  R5  CHO   540      80.977  11.884  27.817  1.00  0.00            
ATOM   3524  C1  CHO   540      82.777  12.484  31.117  1.00  0.00           C
ATOM   3525  C2  CHO   540      84.277   9.734  34.017  1.00  0.00           C
ATOM   3526  ROH CHO   541     191.327  24.684  44.467  1.00  0.00            
ATOM   3527  R1  CHO   541     190.127  23.284  42.317  1.00  0.00            
ATOM   3528  R2  CHO   541     189.077  24.534  40.117  1.00  0.00            
ATOM   3529  R3  CHO   541     190.777  22.884  38.767  1.00  0.00            
ATOM   3530  R4  CHO   541     188.827  23.734  36.767  1.00  0.00            
ATOM   3531  R5  CHO   541     189.327  21.684  37.267  1.00  0.00            
ATOM   3532  C1  CHO   541     190.227  21.734  33.517  1.00  0.00           C
ATOM   3533  C2  CHO   541     192.827  21.984  30.517  1.00  0.00           C
ATOM   3534  ROH CHO   542     123.227 224.734  22.967  1.00  0.00            
ATOM   3535  R1  CHO   542     124.577 223.934  25.367  1.00  0.00            
ATOM   3536  R2  CHO   542     124.327 225.384  27.717  1.00  0.00            
ATOM   3537  R3  CHO   542     123.577 222.984  28.717  1.00  0.00            
ATOM   3538  R4  CHO   542     124.727 224.384  31.017  1.00  0.00            
ATOM   3539  R5  CHO   542     125.327 222.434  30.317  1.00  0.00            
ATOM   3540  C1  CHO   542     124.227 221.534  33.867  1.00  0.00           C
ATOM   3541  C2  CHO   542     125.877 223.734  36.417  1.00  0.00           C
ATOM   3542  ROH CHO   543      92.777 134.484  56.217  1.00  0.00            
ATOM   3543  R1  CHO   543      93.377 133.534  53.617  1.00  0.00            
ATOM   3544  R2  CHO   543      91.727 134.034  51.417  1.00  0.00            
ATOM   3545  R3  CHO   543      94.077 134.984  50.317  1.00  0.00            
ATOM   3546  R4  CHO   543      92.177 134.884  48.117  1.00  0.00            
ATOM   3547  R5  CHO   543      94.127 133.984  48.167  1.00  0.00            
ATOM   3548  C1  CHO   543      94.577 136.284  45.167  1.00  0.00           C
ATOM   3549  C2  CHO   543      96.327 137.934  41.317  1.00  0.00           C
ATOM   3550  ROH CHO   544      82.227  40.734  21.317  1.00  0.00            
ATOM   3551  R1  CHO   544      81.727  40.134  24.017  1.00  0.00            
ATOM   3552  R2  CHO   544      83.577  38.834  25.617  1.00  0.00            
ATOM   3553  R3  CHO   544      83.177  40.984  27.217  1.00  0.00            
ATOM   3554  R4  CHO   544      83.477  38.734  29.067  1.00  0.00            
ATOM   3555  R5  CHO   544      81.827  40.134  29.017  1.00  0.00            
ATOM   3556  C1  CHO   544      83.077  40.684  32.617  1.00  0.00           C
ATOM   3557  C2  CHO   544      84.177  40.634  36.467  1.00  0.00           C
ATOM   3558  ROH CHO   545      85.777  84.334  54.267  1.00  0.00            
ATOM   3559  R1  CHO   545      85.177  84.234  51.517  1.00  0.00            
ATOM   3560  R2  CHO   545      84.727  86.484  49.967  1.00  0.00            
ATOM   3561  R3  CHO   545      86.677  85.484  48.417  1.00  0.00            
ATOM   3562  R4  CHO   545      85.277  87.334  46.667  1.00  0.00            
ATOM   3563  R5  CHO   545      85.677  85.234  46.267  1.00  0.00            
ATOM   3564  C1  CHO   545      87.427  86.884  43.317  1.00  0.00           C
ATOM   3565  C2  CHO   545      90.077  88.234  40.617  1.00  0.00           C
ATOM   3566  ROH CHO   546      86.727  60.484  19.467  1.00  0.00            
ATOM   3567  R1  CHO   546      86.377  61.484  22.067  1.00  0.00            
ATOM   3568  R2  CHO   546      83.977  61.434  23.367  1.00  0.00            
ATOM   3569  R3  CHO   546      85.377  60.184  25.317  1.00  0.00            
ATOM   3570  R4  CHO   546      83.827  62.184  26.767  1.00  0.00            
ATOM   3571  R5  CHO   546      85.977  61.934  26.867  1.00  0.00            
ATOM   3572  C1  CHO   546      85.077  61.434  30.517  1.00  0.00           C
ATOM   3573  C2  CHO   546      86.427  63.184  34.417  1.00  0.00           C
ATOM   3574  ROH CHO   547     153.777  60.384  41.767  1.00  0.00            
ATOM   3575  R1  CHO   547     154.577  61.584  39.317  1.00  0.00            
ATOM   3576  R2  CHO   547     156.477  60.434  37.667  1.00  0.00            
ATOM   3577  R3  CHO   547     154.577  60.684  35.817  1.00  0.00            
ATOM   3578  R4  CHO   547     157.027  61.434  34.417  1.00  0.00            
ATOM   3579  R5  CHO   547     155.177  62.634  34.517  1.00  0.00            
ATOM   3580  C1  CHO   547     155.477  62.234  30.767  1.00  0.00           C
ATOM   3581  C2  CHO   547     157.727  60.984  27.017  1.00  0.00           C
ATOM   3582  ROH CHO   548     171.777 111.784  45.717  1.00  0.00            
ATOM   3583  R1  CHO   548     170.127 111.534  43.417  1.00  0.00            
ATOM   3584  R2  CHO   548     170.527 112.984  41.117  1.00  0.00            
ATOM   3585  R3  CHO   548     170.577 110.534  39.967  1.00  0.00            
ATOM   3586  R4  CHO   548     169.677 112.334  37.867  1.00  0.00            
ATOM   3587  R5  CHO   548     168.677 110.534  38.517  1.00  0.00            
ATOM   3588  C1  CHO   548     169.227 109.634  34.867  1.00  0.00           C
ATOM   3589  C2  CHO   548     168.527 109.684  30.917  1.00  0.00           C
ATOM   3590  ROH CHO   549      32.477  92.534  52.767  1.00  0.00            
ATOM   3591  R1  CHO   549      32.427  91.934  50.017  1.00  0.00            
ATOM   3592  R2  CHO   549      30.127  91.284  48.617  1.00  0.00            
ATOM   3593  R3  CHO   549      30.977  93.284  46.967  1.00  0.00            
ATOM   3594  R4  CHO   549      29.327  91.534  45.267  1.00  0.00            
ATOM   3595  R5  CHO   549      31.377  92.184  44.867  1.00  0.00            
ATOM   3596  C1  CHO   549      29.677  93.534  41.767  1.00  0.00           C
ATOM   3597  C2  CHO   549      27.677  94.934  38.267  1.00  0.00           C
ATOM   3598  ROH CHO   550     200.727  18.684  42.817  1.00  0.00            
ATOM   3599  R1  CHO   550     198.977  17.684  40.817  1.00  0.00            
ATOM   3600  R2  CHO   550     198.877  18.734  38.267  1.00  0.00            
ATOM   3601  R3  CHO   550     199.327  16.134  37.517  1.00  0.00            
ATOM   3602  R4  CHO   550     197.927  17.334  35.217  1.00  0.00            
ATOM   3603  R5  CHO   550     197.377  15.534  36.267  1.00  0.00            
ATOM   3604  C1  CHO   550     197.827  14.134  32.767  1.00  0.00           C
ATOM   3605  C2  CHO   550     197.227  14.584  29.067  1.00  0.00           C
ATOM   3606  ROH CHO   551     218.877  59.234  43.517  1.00  0.00            
ATOM   3607  R1  CHO   551     218.677  59.284  40.667  1.00  0.00            
ATOM   3608  R2  CHO   551     216.827  57.784  39.317  1.00  0.00            
ATOM   3609  R3  CHO   551     216.177  60.234  38.217  1.00  0.00            
ATOM   3610  R4  CHO   551     214.277  58.334  37.017  1.00  0.00            
ATOM   3611  R5  CHO   551     215.627  59.734  35.967  1.00  0.00            
ATOM   3612  C1  CHO   551     212.227  60.934  34.667  1.00  0.00           C
ATOM   3613  C2  CHO   551     208.527  62.184  33.817  1.00  0.00           C
ATOM   3614  ROH CHO   552     125.927 169.234  18.267  1.00  0.00            
ATOM   3615  R1  CHO   552     124.777 169.784  20.817  1.00  0.00            
ATOM   3616  R2  CHO   552     126.127 169.234  23.167  1.00  0.00            
ATOM   3617  R3  CHO   552     125.627 171.884  23.667  1.00  0.00            
ATOM   3618  R4  CHO   552     125.527 170.634  26.317  1.00  0.00            
ATOM   3619  R5  CHO   552     124.027 171.884  25.417  1.00  0.00            
ATOM   3620  C1  CHO   552     124.777 173.884  28.617  1.00  0.00           C
ATOM   3621  C2  CHO   552     124.927 173.934  32.467  1.00  0.00           C
ATOM   3622  ROH CHO   553     151.877 174.534  14.217  1.00  0.00            
ATOM   3623  R1  CHO   553     153.927 174.584  16.117  1.00  0.00            
ATOM   3624  R2  CHO   553     154.077 176.534  18.117  1.00  0.00            
ATOM   3625  R3  CHO   553     154.227 174.384  19.767  1.00  0.00            
ATOM   3626  R4  CHO   553     155.027 176.684  21.417  1.00  0.00            
ATOM   3627  R5  CHO   553     156.127 174.834  21.117  1.00  0.00            
ATOM   3628  C1  CHO   553     155.677 174.734  24.917  1.00  0.00           C
ATOM   3629  C2  CHO   553     157.027 174.634  27.417  1.00  0.00           C
ATOM   3630  ROH CHO   554     126.377 206.184  20.167  1.00  0.00            
ATOM   3631  R1  CHO   554     127.477 206.234  22.767  1.00  0.00            
ATOM   3632  R2  CHO   554     129.627 207.834  23.417  1.00  0.00            
ATOM   3633  R3  CHO   554     127.977 208.734  25.367  1.00  0.00            
ATOM   3634  R4  CHO   554     130.627 208.734  26.617  1.00  0.00            
ATOM   3635  R5  CHO   554     128.827 207.784  27.417  1.00  0.00            
ATOM   3636  C1  CHO   554     129.627 210.084  30.317  1.00  0.00           C
ATOM   3637  C2  CHO   554     132.877 208.534  31.817  1.00  0.00           C
ATOM   3638  ROH CHO   555      16.577   4.834  42.967  1.00  0.00            
ATOM   3639  R1  CHO   555      17.277   6.534  40.817  1.00  0.00            
ATOM   3640  R2  CHO   555      19.877   7.134  40.217  1.00  0.00            
ATOM   3641  R3  CHO   555      19.177   6.284  37.717  1.00  0.00            
ATOM   3642  R4  CHO   555      21.977   7.184  37.417  1.00  0.00            
ATOM   3643  R5  CHO   555      20.277   7.784  36.217  1.00  0.00            
ATOM   3644  C1  CHO   555      22.477   6.334  33.517  1.00  0.00           C
ATOM   3645  C2  CHO   555      21.477   7.634  29.967  1.00  0.00           C
ATOM   3646  ROH CHO   556      40.727 161.484  21.967  1.00  0.00            
ATOM   3647  R1  CHO   556      40.127 162.734  24.417  1.00  0.00            
ATOM   3648  R2  CHO   556      38.027 161.984  26.067  1.00  0.00            
ATOM   3649  R3  CHO   556      39.977 161.784  27.917  1.00  0.00            
ATOM   3650  R4  CHO   556      37.677 162.784  29.367  1.00  0.00            
ATOM   3651  R5  CHO   556      39.627 163.734  29.317  1.00  0.00            
ATOM   3652  C1  CHO   556      39.277 163.134  33.067  1.00  0.00           C
ATOM   3653  C2  CHO   556      41.027 162.884  36.117  1.00  0.00           C
ATOM   3654  ROH CHO   557      38.727  72.484  53.367  1.00  0.00            
ATOM   3655  R1  CHO   557      38.127  74.284  51.267  1.00  0.00            
ATOM   3656  R2  CHO   557      39.727  74.584  49.017  1.00  0.00            
ATOM   3657  R3  CHO   557      37.427  74.034  47.717  1.00  0.00            
ATOM   3658  R4  CHO   557      39.477  74.184  45.617  1.00  0.00            
ATOM   3659  R5  CHO   557      37.627  75.284  45.667  1.00  0.00            
ATOM   3660  C1  CHO   557      37.177  73.434  42.367  1.00  0.00           C
ATOM   3661  C2  CHO   557      40.277  73.234  39.967  1.00  0.00           C
ATOM   3662  ROH CHO   558     188.027 205.984  19.767  1.00  0.00            
ATOM   3663  R1  CHO   558     190.827 206.284  20.317  1.00  0.00            
ATOM   3664  R2  CHO   558     191.827 206.134  22.867  1.00  0.00            
ATOM   3665  R3  CHO   558     193.377 204.184  21.867  1.00  0.00            
ATOM   3666  R4  CHO   558     194.527 204.734  24.517  1.00  0.00            
ATOM   3667  R5  CHO   558     195.577 204.784  22.617  1.00  0.00            
ATOM   3668  C1  CHO   558     197.577 202.084  24.467  1.00  0.00           C
ATOM   3669  C2  CHO   558     200.927 202.934  25.867  1.00  0.00           C
ATOM   3670  ROH CHO   559     121.227 172.884  49.817  1.00  0.00            
ATOM   3671  R1  CHO   559     122.777 171.634  47.817  1.00  0.00            
ATOM   3672  R2  CHO   559     121.677 170.084  45.817  1.00  0.00            
ATOM   3673  R3  CHO   559     122.927 171.834  44.167  1.00  0.00            
ATOM   3674  R4  CHO   559     121.727 169.834  42.367  1.00  0.00            
ATOM   3675  R5  CHO   559     123.827 170.434  42.417  1.00  0.00            
ATOM   3676  C1  CHO   559     122.977 171.334  38.817  1.00  0.00           C
ATOM   3677  C2  CHO   559     120.377 170.634  35.917  1.00  0.00           C
ATOM   3678  ROH CHO   560       3.027  74.384  25.117  1.00  0.00            
ATOM   3679  R1  CHO   560       5.377  75.384  26.317  1.00  0.00            
ATOM   3680  R2  CHO   560       5.377  76.534  28.817  1.00  0.00            
ATOM   3681  R3  CHO   560       7.327  74.684  29.317  1.00  0.00            
ATOM   3682  R4  CHO   560       7.527  76.584  31.567  1.00  0.00            
ATOM   3683  R5  CHO   560       9.177  75.934  30.217  1.00  0.00            
ATOM   3684  C1  CHO   560      10.577  74.884  33.567  1.00  0.00           C
ATOM   3685  C2  CHO   560      14.277  74.134  34.317  1.00  0.00           C
ATOM   3686  ROH CHO   561     116.927  40.184  43.517  1.00  0.00            
ATOM   3687  R1  CHO   561     117.277  41.234  40.867  1.00  0.00            
ATOM   3688  R2  CHO   561     116.227  40.034  38.667  1.00  0.00            
ATOM   3689  R3  CHO   561     115.127  42.484  38.217  1.00  0.00            
ATOM   3690  R4  CHO   561     114.927  41.184  35.617  1.00  0.00            
ATOM   3691  R5  CHO   561     115.827  43.134  36.017  1.00  0.00            
ATOM   3692  C1  CHO   561     113.177  44.134  33.517  1.00  0.00           C
ATOM   3693  C2  CHO   561     109.927  43.334  30.967  1.00  0.00           C
ATOM   3694  ROH CHO   562     187.977 138.534  45.617  1.00  0.00            
ATOM   3695  R1  CHO   562     189.977 138.734  43.617  1.00  0.00            
ATOM   3696  R2  CHO   562     190.827 136.584  42.117  1.00  0.00            
ATOM   3697  R3  CHO   562     190.227 138.184  40.017  1.00  0.00            
ATOM   3698  R4  CHO   562     190.927 135.634  38.817  1.00  0.00            
ATOM   3699  R5  CHO   562     191.777 137.584  38.317  1.00  0.00            
ATOM   3700  C1  CHO   562     190.427 136.584  34.917  1.00  0.00           C
ATOM   3701  C2  CHO   562     190.777 134.384  32.367  1.00  0.00           C
ATOM   3702  ROH CHO   563     150.027 163.634  13.467  1.00  0.00            
ATOM   3703  R1  CHO   563     150.727 163.034  16.167  1.00  0.00            
ATOM   3704  R2  CHO   563     153.327 163.084  17.067  1.00  0.00            
ATOM   3705  R3  CHO   563     152.277 164.784  18.917  1.00  0.00            
ATOM   3706  R4  CHO   563     154.377 163.334  20.367  1.00  0.00            
ATOM   3707  R5  CHO   563     152.277 163.584  20.967  1.00  0.00            
ATOM   3708  C1  CHO   563     154.027 165.084  24.017  1.00  0.00           C
ATOM   3709  C2  CHO   563     154.827 166.234  27.917  1.00  0.00           C
ATOM   3710  ROH CHO   564      40.677  97.634  53.917  1.00  0.00            
ATOM   3711  R1  CHO   564      40.777  98.234  51.167  1.00  0.00            
ATOM   3712  R2  CHO   564      42.677  97.234  49.467  1.00  0.00            
ATOM   3713  R3  CHO   564      40.527  96.434  48.017  1.00  0.00            
ATOM   3714  R4  CHO   564      42.577  96.934  46.017  1.00  0.00            
ATOM   3715  R5  CHO   564      40.577  97.784  46.067  1.00  0.00            
ATOM   3716  C1  CHO   564      40.477  96.084  42.667  1.00  0.00           C
ATOM   3717  C2  CHO   564      39.227  96.834  40.117  1.00  0.00           C
ATOM   3718  ROH CHO   565      35.827  61.634  24.567  1.00  0.00            
ATOM   3719  R1  CHO   565      36.627  60.384  27.017  1.00  0.00            
ATOM   3720  R2  CHO   565      39.177  60.634  28.017  1.00  0.00            
ATOM   3721  R3  CHO   565      37.877  61.434  30.267  1.00  0.00            
ATOM   3722  R4  CHO   565      40.627  60.834  31.167  1.00  0.00            
ATOM   3723  R5  CHO   565      38.777  60.084  31.967  1.00  0.00            
ATOM   3724  C1  CHO   565      40.227  61.734  35.067  1.00  0.00           C
ATOM   3725  C2  CHO   565      39.877  65.684  36.517  1.00  0.00           C
ATOM   3726  ROH CHO   566     159.177  11.784  18.217  1.00  0.00            
ATOM   3727  R1  CHO   566     159.327  12.734  20.867  1.00  0.00            
ATOM   3728  R2  CHO   566     157.577  11.884  22.817  1.00  0.00            
ATOM   3729  R3  CHO   566     159.827  11.284  24.167  1.00  0.00            
ATOM   3730  R4  CHO   566     157.877  11.734  26.267  1.00  0.00            
ATOM   3731  R5  CHO   566     159.827  12.684  26.067  1.00  0.00            
ATOM   3732  C1  CHO   566     160.177  11.034  29.517  1.00  0.00           C
ATOM   3733  C2  CHO   566     159.727  11.334  32.567  1.00  0.00           C
ATOM   3734  ROH CHO   567      67.527  96.934  54.767  1.00  0.00            
ATOM   3735  R1  CHO   567      68.627  97.284  52.217  1.00  0.00            
ATOM   3736  R2  CHO   567      67.627  95.934  49.967  1.00  0.00            
ATOM   3737  R3  CHO   567      67.527  98.434  48.967  1.00  0.00            
ATOM   3738  R4  CHO   567      67.627  96.684  46.617  1.00  0.00            
ATOM   3739  R5  CHO   567      68.927  98.384  47.017  1.00  0.00            
ATOM   3740  C1  CHO   567      67.477  99.484  43.667  1.00  0.00           C
ATOM   3741  C2  CHO   567      66.627 100.684  40.717  1.00  0.00           C
ATOM   3742  ROH CHO   568     113.427  73.884  50.967  1.00  0.00            
ATOM   3743  R1  CHO   568     114.027  74.384  48.217  1.00  0.00            
ATOM   3744  R2  CHO   568     112.127  74.984  46.367  1.00  0.00            
ATOM   3745  R3  CHO   568     113.727  77.184  45.917  1.00  0.00            
ATOM   3746  R4  CHO   568     112.427  76.634  43.317  1.00  0.00            
ATOM   3747  R5  CHO   568     114.577  76.834  43.717  1.00  0.00            
ATOM   3748  C1  CHO   568     114.127  79.584  41.117  1.00  0.00           C
ATOM   3749  C2  CHO   568     114.327  81.684  37.617  1.00  0.00           C
ATOM   3750  ROH CHO   569      32.177 114.984  23.017  1.00  0.00            
ATOM   3751  R1  CHO   569      31.277 115.884  25.567  1.00  0.00            
ATOM   3752  R2  CHO   569      30.827 114.134  27.617  1.00  0.00            
ATOM   3753  R3  CHO   569      32.527 115.784  28.967  1.00  0.00            
ATOM   3754  R4  CHO   569      31.227 114.234  31.067  1.00  0.00            
ATOM   3755  R5  CHO   569      31.377 116.384  30.967  1.00  0.00            
ATOM   3756  C1  CHO   569      33.027 115.784  34.317  1.00  0.00           C
ATOM   3757  C2  CHO   569      34.327 116.984  39.367  1.00  0.00           C
ATOM   3758  ROH CHO   570     224.327  88.234  23.617  1.00  0.00            
ATOM   3759  R1  CHO   570     222.877  88.484  26.017  1.00  0.00            
ATOM   3760  R2  CHO   570     223.177  86.784  28.117  1.00  0.00            
ATOM   3761  R3  CHO   570     223.627  89.034  29.517  1.00  0.00            
ATOM   3762  R4  CHO   570     223.227  86.984  31.567  1.00  0.00            
ATOM   3763  R5  CHO   570     222.177  88.884  31.417  1.00  0.00            
ATOM   3764  C1  CHO   570     223.677  89.284  34.917  1.00  0.00           C
ATOM   3765  C2  CHO   570     222.677  90.434  38.367  1.00  0.00           C
ATOM   3766  ROH CHO   571     128.027 129.734  53.317  1.00  0.00            
ATOM   3767  R1  CHO   571     127.027 127.934  51.367  1.00  0.00            
ATOM   3768  R2  CHO   571     124.727 128.384  49.967  1.00  0.00            
ATOM   3769  R3  CHO   571     126.327 127.984  47.817  1.00  0.00            
ATOM   3770  R4  CHO   571     123.677 128.484  46.667  1.00  0.00            
ATOM   3771  R5  CHO   571     124.977 126.784  46.267  1.00  0.00            
ATOM   3772  C1  CHO   571     124.627 128.134  42.717  1.00  0.00           C
ATOM   3773  C2  CHO   571     123.777 129.034  39.967  1.00  0.00           C
ATOM   3774  ROH CHO   572     121.327 101.784  20.967  1.00  0.00            
ATOM   3775  R1  CHO   572     120.977 101.434  23.717  1.00  0.00            
ATOM   3776  R2  CHO   572     120.877  98.984  24.967  1.00  0.00            
ATOM   3777  R3  CHO   572     122.877 100.034  26.467  1.00  0.00            
ATOM   3778  R4  CHO   572     121.827  97.784  28.067  1.00  0.00            
ATOM   3779  R5  CHO   572     122.027  99.834  28.717  1.00  0.00            
ATOM   3780  C1  CHO   572     124.227  98.084  31.317  1.00  0.00           C
ATOM   3781  C2  CHO   572     124.827  99.134  34.617  1.00  0.00           C
ATOM   3782  ROH CHO   573      39.077  24.384  18.967  1.00  0.00            
ATOM   3783  R1  CHO   573      40.977  22.784  20.267  1.00  0.00            
ATOM   3784  R2  CHO   573      43.077  23.834  21.767  1.00  0.00            
ATOM   3785  R3  CHO   573      42.077  22.234  23.717  1.00  0.00            
ATOM   3786  R4  CHO   573      44.477  23.384  24.867  1.00  0.00            
ATOM   3787  R5  CHO   573      43.977  21.234  24.717  1.00  0.00            
ATOM   3788  C1  CHO   573      44.377  21.584  28.517  1.00  0.00           C
ATOM   3789  C2  CHO   573      44.877  23.184  32.317  1.00  0.00           C
ATOM   3790  ROH CHO   574     189.877 112.934  15.517  1.00  0.00            
ATOM   3791  R1  CHO   574     187.777 113.434  17.367  1.00  0.00            
ATOM   3792  R2  CHO   574     187.027 111.634  19.317  1.00  0.00            
ATOM   3793  R3  CHO   574     187.427 113.784  20.967  1.00  0.00            
ATOM   3794  R4  CHO   574     186.127 111.834  22.667  1.00  0.00            
ATOM   3795  R5  CHO   574     185.477 113.884  22.367  1.00  0.00            
ATOM   3796  C1  CHO   574     185.977 113.934  26.117  1.00  0.00           C
ATOM   3797  C2  CHO   574     184.077 112.284  28.467  1.00  0.00           C
ATOM   3798  ROH CHO   575     176.427 148.834  43.417  1.00  0.00            
ATOM   3799  R1  CHO   575     176.827 147.384  41.017  1.00  0.00            
ATOM   3800  R2  CHO   575     174.827 147.034  39.117  1.00  0.00            
ATOM   3801  R3  CHO   575     176.627 148.084  37.417  1.00  0.00            
ATOM   3802  R4  CHO   575     174.577 146.984  35.667  1.00  0.00            
ATOM   3803  R5  CHO   575     176.677 146.534  35.617  1.00  0.00            
ATOM   3804  C1  CHO   575     176.177 147.934  32.067  1.00  0.00           C
ATOM   3805  C2  CHO   575     175.027 148.784  28.367  1.00  0.00           C
ATOM   3806  ROH CHO   576     202.277 219.434  13.117  1.00  0.00            
ATOM   3807  R1  CHO   576     204.027 219.434  15.317  1.00  0.00            
ATOM   3808  R2  CHO   576     203.177 220.034  17.917  1.00  0.00            
ATOM   3809  R3  CHO   576     204.327 217.634  18.467  1.00  0.00            
ATOM   3810  R4  CHO   576     203.627 218.784  21.067  1.00  0.00            
ATOM   3811  R5  CHO   576     205.577 218.034  20.467  1.00  0.00            
ATOM   3812  C1  CHO   576     204.927 215.784  23.517  1.00  0.00           C
ATOM   3813  C2  CHO   576     207.527 213.534  23.517  1.00  0.00           C
ATOM   3814  ROH CHO   577     136.327 165.634  17.017  1.00  0.00            
ATOM   3815  R1  CHO   577     135.077 166.784  19.217  1.00  0.00            
ATOM   3816  R2  CHO   577     135.177 165.634  21.767  1.00  0.00            
ATOM   3817  R3  CHO   577     136.077 168.084  22.467  1.00  0.00            
ATOM   3818  R4  CHO   577     135.577 166.734  25.017  1.00  0.00            
ATOM   3819  R5  CHO   577     134.777 168.684  24.417  1.00  0.00            
ATOM   3820  C1  CHO   577     136.627 169.684  27.567  1.00  0.00           C
ATOM   3821  C2  CHO   577     138.227 171.484  31.467  1.00  0.00           C
ATOM   3822  ROH CHO   578     213.327 129.784  49.867  1.00  0.00            
ATOM   3823  R1  CHO   578     214.827 129.684  47.467  1.00  0.00            
ATOM   3824  R2  CHO   578     217.127 131.184  47.117  1.00  0.00            
ATOM   3825  R3  CHO   578     218.227 128.784  46.467  1.00  0.00            
ATOM   3826  R4  CHO   578     219.127 130.584  44.317  1.00  0.00            
ATOM   3827  R5  CHO   578     218.077 128.684  44.067  1.00  0.00            
ATOM   3828  C1  CHO   578     221.277 127.934  42.117  1.00  0.00           C
ATOM   3829  C2  CHO   578     225.227 129.034  40.867  1.00  0.00           C
ATOM   3830  ROH CHO   579     188.927  46.184  14.067  1.00  0.00            
ATOM   3831  R1  CHO   579     189.227  45.284  16.717  1.00  0.00            
ATOM   3832  R2  CHO   579     190.077  46.884  18.767  1.00  0.00            
ATOM   3833  R3  CHO   579     187.777  46.084  19.967  1.00  0.00            
ATOM   3834  R4  CHO   579     189.227  47.584  22.067  1.00  0.00            
ATOM   3835  R5  CHO   579     188.427  45.534  22.217  1.00  0.00            
ATOM   3836  C1  CHO   579     186.577  47.184  25.117  1.00  0.00           C
ATOM   3837  C2  CHO   579     188.127  50.584  26.167  1.00  0.00           C
ATOM   3838  ROH CHO   580     157.977 194.934  15.067  1.00  0.00            
ATOM   3839  R1  CHO   580     158.777 194.234  17.717  1.00  0.00            
ATOM   3840  R2  CHO   580     159.377 196.184  19.617  1.00  0.00            
ATOM   3841  R3  CHO   580     157.527 194.784  21.067  1.00  0.00            
ATOM   3842  R4  CHO   580     158.427 196.984  22.867  1.00  0.00            
ATOM   3843  R5  CHO   580     158.427 194.834  23.317  1.00  0.00            
ATOM   3844  C1  CHO   580     156.177 196.134  26.117  1.00  0.00           C
ATOM   3845  C2  CHO   580     154.327 199.034  27.167  1.00  0.00           C
ATOM   3846  ROH CHO   581      85.827  96.284  31.217  1.00  0.00            
ATOM   3847  R1  CHO   581      88.277  96.234  32.667  1.00  0.00            
ATOM   3848  R2  CHO   581      89.877  94.034  32.817  1.00  0.00            
ATOM   3849  R3  CHO   581      91.777  95.734  31.967  1.00  0.00            
ATOM   3850  R4  CHO   581      93.277  93.284  32.517  1.00  0.00            
ATOM   3851  R5  CHO   581      93.727  95.284  33.317  1.00  0.00            
ATOM   3852  C1  CHO   581      97.027  94.484  31.517  1.00  0.00           C
ATOM   3853  C2  CHO   581     100.077  94.634  31.767  1.00  0.00           C
ATOM   3854  ROH CHO   582     211.277 108.034  19.967  1.00  0.00            
ATOM   3855  R1  CHO   582     209.927 108.734  22.367  1.00  0.00            
ATOM   3856  R2  CHO   582     210.527 107.634  24.817  1.00  0.00            
ATOM   3857  R3  CHO   582     210.777 110.234  25.567  1.00  0.00            
ATOM   3858  R4  CHO   582     210.927 108.734  28.067  1.00  0.00            
ATOM   3859  R5  CHO   582     209.577 110.384  27.617  1.00  0.00            
ATOM   3860  C1  CHO   582     211.377 111.834  30.667  1.00  0.00           C
ATOM   3861  C2  CHO   582     209.377 110.634  32.917  1.00  0.00           C
ATOM   3862  ROH CHO   583     127.377 133.034  19.917  1.00  0.00            
ATOM   3863  R1  CHO   583     129.177 134.134  21.767  1.00  0.00            
ATOM   3864  R2  CHO   583     128.977 133.734  24.517  1.00  0.00            
ATOM   3865  R3  CHO   583     131.527 132.934  24.267  1.00  0.00            
ATOM   3866  R4  CHO   583     130.927 132.584  27.117  1.00  0.00            
ATOM   3867  R5  CHO   583     132.577 133.684  26.267  1.00  0.00            
ATOM   3868  C1  CHO   583     134.477 131.184  28.417  1.00  0.00           C
ATOM   3869  C2  CHO   583     135.577 132.884  31.617  1.00  0.00           C
ATOM   3870  ROH CHO   584      29.327 159.934  20.417  1.00  0.00            
ATOM   3871  R1  CHO   584      29.327 161.584  22.667  1.00  0.00            
ATOM   3872  R2  CHO   584      27.127 161.934  24.267  1.00  0.00            
ATOM   3873  R3  CHO   584      28.827 161.184  26.267  1.00  0.00            
ATOM   3874  R4  CHO   584      26.677 162.584  27.667  1.00  0.00            
ATOM   3875  R5  CHO   584      28.777 163.034  27.817  1.00  0.00            
ATOM   3876  C1  CHO   584      27.977 162.234  31.467  1.00  0.00           C
ATOM   3877  C2  CHO   584      26.477 163.384  35.267  1.00  0.00           C
ATOM   3878  ROH CHO   585      47.227  26.784  43.267  1.00  0.00            
ATOM   3879  R1  CHO   585      47.827  27.934  40.717  1.00  0.00            
ATOM   3880  R2  CHO   585      49.927  29.734  40.367  1.00  0.00            
ATOM   3881  R3  CHO   585      50.677  27.934  38.417  1.00  0.00            
ATOM   3882  R4  CHO   585      51.527  30.534  37.417  1.00  0.00            
ATOM   3883  R5  CHO   585      50.277  29.084  36.367  1.00  0.00            
ATOM   3884  C1  CHO   585      53.177  29.334  33.867  1.00  0.00           C
ATOM   3885  C2  CHO   585      52.977  29.984  29.967  1.00  0.00           C
ATOM   3886  ROH CHO   586     166.027  32.834  44.167  1.00  0.00            
ATOM   3887  R1  CHO   586     166.327  31.984  41.517  1.00  0.00            
ATOM   3888  R2  CHO   586     165.277  33.384  39.367  1.00  0.00            
ATOM   3889  R3  CHO   586     167.877  33.284  38.467  1.00  0.00            
ATOM   3890  R4  CHO   586     166.277  33.634  36.067  1.00  0.00            
ATOM   3891  R5  CHO   586     167.727  32.084  36.417  1.00  0.00            
ATOM   3892  C1  CHO   586     169.227  33.734  33.317  1.00  0.00           C
ATOM   3893  C2  CHO   586     171.977  33.684  28.967  1.00  0.00           C
ATOM   3894  ROH CHO   587     105.677  43.284  48.667  1.00  0.00            
ATOM   3895  R1  CHO   587     106.327  44.384  46.117  1.00  0.00            
ATOM   3896  R2  CHO   587     106.577  42.834  43.867  1.00  0.00            
ATOM   3897  R3  CHO   587     104.727  44.534  42.867  1.00  0.00            
ATOM   3898  R4  CHO   587     106.377  43.784  40.567  1.00  0.00            
ATOM   3899  R5  CHO   587     105.927  45.834  41.217  1.00  0.00            
ATOM   3900  C1  CHO   587     104.527  45.984  37.667  1.00  0.00           C
ATOM   3901  C2  CHO   587     107.127  45.784  35.067  1.00  0.00           C
ATOM   3902  ROH CHO   588       1.977  20.984  20.367  1.00  0.00            
ATOM   3903  R1  CHO   588       3.227  22.134  22.617  1.00  0.00            
ATOM   3904  R2  CHO   588       2.027  22.084  25.117  1.00  0.00            
ATOM   3905  R3  CHO   588       4.427  20.984  25.867  1.00  0.00            
ATOM   3906  R4  CHO   588       3.977  23.084  27.817  1.00  0.00            
ATOM   3907  R5  CHO   588       5.777  22.784  26.617  1.00  0.00            
ATOM   3908  C1  CHO   588       7.327  22.634  30.067  1.00  0.00           C
ATOM   3909  C2  CHO   588       7.927  25.284  33.817  1.00  0.00           C
ATOM   3910  ROH CHO   589      46.527 138.734  24.667  1.00  0.00            
ATOM   3911  R1  CHO   589      46.277 139.834  27.267  1.00  0.00            
ATOM   3912  R2  CHO   589      44.977 142.234  27.767  1.00  0.00            
ATOM   3913  R3  CHO   589      43.577 140.734  29.517  1.00  0.00            
ATOM   3914  R4  CHO   589      44.077 143.234  30.917  1.00  0.00            
ATOM   3915  R5  CHO   589      44.577 141.234  31.667  1.00  0.00            
ATOM   3916  C1  CHO   589      42.277 142.384  34.467  1.00  0.00           C
ATOM   3917  C2  CHO   589      42.427 143.334  37.417  1.00  0.00           C
ATOM   3918  ROH CHO   590      14.727  31.634  36.967  1.00  0.00            
ATOM   3919  R1  CHO   590      12.277  32.734  37.817  1.00  0.00            
ATOM   3920  R2  CHO   590      12.127  35.184  39.117  1.00  0.00            
ATOM   3921  R3  CHO   590      10.327  35.684  37.117  1.00  0.00            
ATOM   3922  R4  CHO   590       9.727  37.684  39.217  1.00  0.00            
ATOM   3923  R5  CHO   590       8.327  36.334  38.267  1.00  0.00            
ATOM   3924  C1  CHO   590       6.677  39.634  37.417  1.00  0.00           C
ATOM   3925  C2  CHO   590       5.627  41.234  35.867  1.00  0.00           C
ATOM   3926  ROH CHO   591     177.227  94.634  15.917  1.00  0.00            
ATOM   3927  R1  CHO   591     177.827  94.634  18.717  1.00  0.00            
ATOM   3928  R2  CHO   591     176.077  95.534  20.617  1.00  0.00            
ATOM   3929  R3  CHO   591     176.527  93.084  21.717  1.00  0.00            
ATOM   3930  R4  CHO   591     175.877  94.784  24.017  1.00  0.00            
ATOM   3931  R5  CHO   591     177.627  93.534  23.767  1.00  0.00            
ATOM   3932  C1  CHO   591     176.177  92.084  26.967  1.00  0.00           C
ATOM   3933  C2  CHO   591     178.827  92.234  29.167  1.00  0.00           C
ATOM   3934  ROH CHO   592     106.427 102.384  26.467  1.00  0.00            
ATOM   3935  R1  CHO   592     107.777 102.434  28.967  1.00  0.00            
ATOM   3936  R2  CHO   592     106.627 103.484  31.217  1.00  0.00            
ATOM   3937  R3  CHO   592     107.227 101.084  32.317  1.00  0.00            
ATOM   3938  R4  CHO   592     106.627 102.734  34.617  1.00  0.00            
ATOM   3939  R5  CHO   592     108.427 101.584  34.317  1.00  0.00            
ATOM   3940  C1  CHO   592     107.227 100.034  37.567  1.00  0.00           C
ATOM   3941  C2  CHO   592     110.327  97.684  39.517  1.00  0.00           C
ATOM   3942  ROH CHO   593     187.727 192.834  45.717  1.00  0.00            
ATOM   3943  R1  CHO   593     188.577 192.234  43.067  1.00  0.00            
ATOM   3944  R2  CHO   593     187.427 190.284  41.517  1.00  0.00            
ATOM   3945  R3  CHO   593     187.227 192.334  39.717  1.00  0.00            
ATOM   3946  R4  CHO   593     187.627 189.934  38.067  1.00  0.00            
ATOM   3947  R5  CHO   593     188.827 191.784  38.017  1.00  0.00            
ATOM   3948  C1  CHO   593     187.577 191.634  34.417  1.00  0.00           C
ATOM   3949  C2  CHO   593     189.477 190.384  31.617  1.00  0.00           C
ATOM   3950  ROH CHO   594     131.477  72.634  48.117  1.00  0.00            
ATOM   3951  R1  CHO   594     132.427  73.734  45.667  1.00  0.00            
ATOM   3952  R2  CHO   594     131.677  72.784  43.217  1.00  0.00            
ATOM   3953  R3  CHO   594     130.977  75.334  42.767  1.00  0.00            
ATOM   3954  R4  CHO   594     131.377  74.184  40.067  1.00  0.00            
ATOM   3955  R5  CHO   594     132.327  75.984  40.867  1.00  0.00            
ATOM   3956  C1  CHO   594     130.527  77.484  37.817  1.00  0.00           C
ATOM   3957  C2  CHO   594     128.477  80.834  37.067  1.00  0.00           C
ATOM   3958  ROH CHO   595     139.577 177.234  51.867  1.00  0.00            
ATOM   3959  R1  CHO   595     139.227 176.984  49.067  1.00  0.00            
ATOM   3960  R2  CHO   595     137.677 174.984  47.917  1.00  0.00            
ATOM   3961  R3  CHO   595     136.477 177.134  46.667  1.00  0.00            
ATOM   3962  R4  CHO   595     135.627 174.784  45.167  1.00  0.00            
ATOM   3963  R5  CHO   595     136.577 176.534  44.367  1.00  0.00            
ATOM   3964  C1  CHO   595     133.327 176.584  42.367  1.00  0.00           C
ATOM   3965  C2  CHO   595     129.877 176.534  40.317  1.00  0.00           C
ATOM   3966  ROH CHO   596     160.177 188.784  42.117  1.00  0.00            
ATOM   3967  R1  CHO   596     159.627 189.234  39.367  1.00  0.00            
ATOM   3968  R2  CHO   596     160.277 187.434  37.417  1.00  0.00            
ATOM   3969  R3  CHO   596     157.627 187.684  36.767  1.00  0.00            
ATOM   3970  R4  CHO   596     158.977 187.584  34.167  1.00  0.00            
ATOM   3971  R5  CHO   596     157.577 189.084  34.867  1.00  0.00            
ATOM   3972  C1  CHO   596     155.777 187.884  31.717  1.00  0.00           C
ATOM   3973  C2  CHO   596     154.627 187.684  28.217  1.00  0.00           C
ATOM   3974  ROH CHO   597     156.627  30.484  42.867  1.00  0.00            
ATOM   3975  R1  CHO   597     157.077  28.334  41.067  1.00  0.00            
ATOM   3976  R2  CHO   597     156.877  28.584  38.317  1.00  0.00            
ATOM   3977  R3  CHO   597     159.427  27.584  38.367  1.00  0.00            
ATOM   3978  R4  CHO   597     158.577  27.284  35.617  1.00  0.00            
ATOM   3979  R5  CHO   597     159.377  25.734  36.917  1.00  0.00            
ATOM   3980  C1  CHO   597     161.927  25.584  34.067  1.00  0.00           C
ATOM   3981  C2  CHO   597     162.477  26.984  29.967  1.00  0.00           C
ATOM   3982  ROH CHO   598      22.277 194.884  44.267  1.00  0.00            
ATOM   3983  R1  CHO   598      23.677 195.434  41.867  1.00  0.00            
ATOM   3984  R2  CHO   598      26.327 194.834  41.517  1.00  0.00            
ATOM   3985  R3  CHO   598      25.427 193.534  39.267  1.00  0.00            
ATOM   3986  R4  CHO   598      27.627 195.184  38.317  1.00  0.00            
ATOM   3987  R5  CHO   598      25.577 195.134  37.517  1.00  0.00            
ATOM   3988  C1  CHO   598      27.527 194.184  34.367  1.00  0.00           C
ATOM   3989  C2  CHO   598      30.077 191.534  32.017  1.00  0.00           C
ATOM   3990  ROH CHO   599      76.377 147.934  51.417  1.00  0.00            
ATOM   3991  R1  CHO   599      77.127 146.784  48.917  1.00  0.00            
ATOM   3992  R2  CHO   599      75.277 145.834  47.117  1.00  0.00            
ATOM   3993  R3  CHO   599      76.527 147.584  45.417  1.00  0.00            
ATOM   3994  R4  CHO   599      74.777 145.934  43.667  1.00  0.00            
ATOM   3995  R5  CHO   599      76.927 146.234  43.417  1.00  0.00            
ATOM   3996  C1  CHO   599      75.727 147.584  40.067  1.00  0.00           C
ATOM   3997  C2  CHO   599      73.227 148.434  37.067  1.00  0.00           C
ATOM   3998  ROH CHO   600     163.977  96.434  47.367  1.00  0.00            
ATOM   3999  R1  CHO   600     164.527  95.234  44.867  1.00  0.00            
ATOM   4000  R2  CHO   600     162.527  94.434  43.117  1.00  0.00            
ATOM   4001  R3  CHO   600     163.927  95.984  41.367  1.00  0.00            
ATOM   4002  R4  CHO   600     161.727  94.784  39.767  1.00  0.00            
ATOM   4003  R5  CHO   600     163.877  94.684  39.317  1.00  0.00            
ATOM   4004  C1  CHO   600     162.577  96.434  36.167  1.00  0.00           C
ATOM   4005  C2  CHO   600     164.377  97.034  32.917  1.00  0.00           C
ATOM   4006  ROH CHO   601      27.277 205.034  43.967  1.00  0.00            
ATOM   4007  R1  CHO   601      27.027 204.934  41.167  1.00  0.00            
ATOM   4008  R2  CHO   601      25.627 206.834  39.717  1.00  0.00            
ATOM   4009  R3  CHO   601      27.977 207.034  38.317  1.00  0.00            
ATOM   4010  R4  CHO   601      25.877 207.734  36.367  1.00  0.00            
ATOM   4011  R5  CHO   601      27.427 206.234  36.117  1.00  0.00            
ATOM   4012  C1  CHO   601      28.277 208.484  33.167  1.00  0.00           C
ATOM   4013  C2  CHO   601      27.027 208.984  29.467  1.00  0.00           C
ATOM   4014  ROH CHO   602     185.877  13.184  15.017  1.00  0.00            
ATOM   4015  R1  CHO   602     184.227  13.384  17.317  1.00  0.00            
ATOM   4016  R2  CHO   602     185.177  13.034  19.867  1.00  0.00            
ATOM   4017  R3  CHO   602     184.027  15.434  20.317  1.00  0.00            
ATOM   4018  R4  CHO   602     184.377  14.334  23.017  1.00  0.00            
ATOM   4019  R5  CHO   602     182.527  15.084  22.167  1.00  0.00            
ATOM   4020  C1  CHO   602     182.827  17.334  25.167  1.00  0.00           C
ATOM   4021  C2  CHO   602     182.527  19.684  29.667  1.00  0.00           C
ATOM   4022  ROH CHO   603     170.727 172.884  41.917  1.00  0.00            
ATOM   4023  R1  CHO   603     170.127 171.734  39.417  1.00  0.00            
ATOM   4024  R2  CHO   603     168.277 172.784  37.667  1.00  0.00            
ATOM   4025  R3  CHO   603     170.327 172.684  35.917  1.00  0.00            
ATOM   4026  R4  CHO   603     167.927 172.284  34.267  1.00  0.00            
ATOM   4027  R5  CHO   603     169.727 170.984  34.367  1.00  0.00            
ATOM   4028  C1  CHO   603     169.727 171.884  30.617  1.00  0.00           C
ATOM   4029  C2  CHO   603     169.527 170.234  26.867  1.00  0.00           C
ATOM   4030  ROH CHO   604     140.527 155.034  48.467  1.00  0.00            
ATOM   4031  R1  CHO   604     140.777 156.484  46.067  1.00  0.00            
ATOM   4032  R2  CHO   604     142.027 155.484  43.817  1.00  0.00            
ATOM   4033  R3  CHO   604     139.677 156.084  42.617  1.00  0.00            
ATOM   4034  R4  CHO   604     141.527 155.534  40.417  1.00  0.00            
ATOM   4035  R5  CHO   604     140.377 157.334  40.667  1.00  0.00            
ATOM   4036  C1  CHO   604     139.027 156.184  37.267  1.00  0.00           C
ATOM   4037  C2  CHO   604     138.027 152.684  35.167  1.00  0.00           C
ATOM   4038  ROH CHO   605     107.877 218.534  49.117  1.00  0.00            
ATOM   4039  R1  CHO   605     107.627 220.334  46.967  1.00  0.00            
ATOM   4040  R2  CHO   605     108.877 219.934  44.517  1.00  0.00            
ATOM   4041  R3  CHO   605     106.327 220.234  43.517  1.00  0.00            
ATOM   4042  R4  CHO   605     108.077 220.784  41.267  1.00  0.00            
ATOM   4043  R5  CHO   605     106.477 222.034  42.017  1.00  0.00            
ATOM   4044  C1  CHO   605     105.277 221.534  38.417  1.00  0.00           C
ATOM   4045  C2  CHO   605     103.677 223.684  34.967  1.00  0.00           C
ATOM   4046  ROH CHO   606     157.627 135.984  12.167  1.00  0.00            
ATOM   4047  R1  CHO   606     158.127 134.534  14.567  1.00  0.00            
ATOM   4048  R2  CHO   606     160.227 135.134  16.217  1.00  0.00            
ATOM   4049  R3  CHO   606     158.277 135.334  18.117  1.00  0.00            
ATOM   4050  R4  CHO   606     160.677 134.484  19.567  1.00  0.00            
ATOM   4051  R5  CHO   606     158.727 133.484  19.567  1.00  0.00            
ATOM   4052  C1  CHO   606     159.127 134.284  23.317  1.00  0.00           C
ATOM   4053  C2  CHO   606     159.277 132.634  27.317  1.00  0.00           C
ATOM   4054  ROH CHO   607      32.227 105.084  20.467  1.00  0.00            
ATOM   4055  R1  CHO   607      31.327 105.434  23.117  1.00  0.00            
ATOM   4056  R2  CHO   607      30.377 103.384  24.667  1.00  0.00            
ATOM   4057  R3  CHO   607      32.277 104.234  26.417  1.00  0.00            
ATOM   4058  R4  CHO   607      30.227 102.934  28.067  1.00  0.00            
ATOM   4059  R5  CHO   607      31.027 104.984  28.317  1.00  0.00            
ATOM   4060  C1  CHO   607      31.927 103.484  31.717  1.00  0.00           C
ATOM   4061  C2  CHO   607      31.077 102.234  35.867  1.00  0.00           C
ATOM   4062  ROH CHO   608     218.477 140.234  20.817  1.00  0.00            
ATOM   4063  R1  CHO   608     217.377 139.534  23.317  1.00  0.00            
ATOM   4064  R2  CHO   608     218.277 140.634  25.667  1.00  0.00            
ATOM   4065  R3  CHO   608     215.677 141.284  26.017  1.00  0.00            
ATOM   4066  R4  CHO   608     216.577 140.584  28.717  1.00  0.00            
ATOM   4067  R5  CHO   608     214.877 139.784  27.667  1.00  0.00            
ATOM   4068  C1  CHO   608     213.127 141.184  30.767  1.00  0.00           C
ATOM   4069  C2  CHO   608     212.277 140.034  34.617  1.00  0.00           C
ATOM   4070  ROH CHO   609     100.027  20.034  18.517  1.00  0.00            
ATOM   4071  R1  CHO   609      99.977  20.984  21.167  1.00  0.00            
ATOM   4072  R2  CHO   609     100.877  19.534  23.317  1.00  0.00            
ATOM   4073  R3  CHO   609     102.427  21.734  23.767  1.00  0.00            
ATOM   4074  R4  CHO   609     101.827  20.684  26.417  1.00  0.00            
ATOM   4075  R5  CHO   609     101.477  22.734  25.717  1.00  0.00            
ATOM   4076  C1  CHO   609     103.827  23.434  28.667  1.00  0.00           C
ATOM   4077  C2  CHO   609     104.577  25.834  30.767  1.00  0.00           C
ATOM   4078  ROH CHO   610     144.827  35.734  13.267  1.00  0.00            
ATOM   4079  R1  CHO   610     145.527  35.284  15.967  1.00  0.00            
ATOM   4080  R2  CHO   610     145.677  37.334  17.817  1.00  0.00            
ATOM   4081  R3  CHO   610     143.927  35.784  19.217  1.00  0.00            
ATOM   4082  R4  CHO   610     144.677  37.884  21.067  1.00  0.00            
ATOM   4083  R5  CHO   610     144.827  35.734  21.417  1.00  0.00            
ATOM   4084  C1  CHO   610     142.527  36.734  24.267  1.00  0.00           C
ATOM   4085  C2  CHO   610     142.877  35.934  28.717  1.00  0.00           C
ATOM   4086  ROH CHO   611      94.477  87.284  56.817  1.00  0.00            
ATOM   4087  R1  CHO   611      96.327  87.334  54.667  1.00  0.00            
ATOM   4088  R2  CHO   611      96.177  85.634  52.517  1.00  0.00            
ATOM   4089  R3  CHO   611      96.177  87.934  51.067  1.00  0.00            
ATOM   4090  R4  CHO   611      96.577  85.834  49.067  1.00  0.00            
ATOM   4091  R5  CHO   611      97.827  87.584  49.367  1.00  0.00            
ATOM   4092  C1  CHO   611      96.827  88.134  45.767  1.00  0.00           C
ATOM   4093  C2  CHO   611      98.327  89.534  43.217  1.00  0.00           C
ATOM   4094  ROH CHO   612       2.377 162.384  13.967  1.00  0.00            
ATOM   4095  R1  CHO   612       1.227 164.034  16.017  1.00  0.00            
ATOM   4096  R2  CHO   612      -0.623 163.084  17.817  1.00  0.00            
ATOM   4097  R3  CHO   612       1.127 164.034  19.617  1.00  0.00            
ATOM   4098  R4  CHO   612      -1.423 163.884  21.067  1.00  0.00            
ATOM   4099  R5  CHO   612      -0.123 165.634  20.917  1.00  0.00            
ATOM   4100  C1  CHO   612      -0.173 165.234  24.717  1.00  0.00           C
ATOM   4101  C2  CHO   612      -2.523 164.034  27.067  1.00  0.00           C
ATOM   4102  ROH CHO   613      57.877 100.884  54.417  1.00  0.00            
ATOM   4103  R1  CHO   613      58.527 100.634  51.667  1.00  0.00            
ATOM   4104  R2  CHO   613      56.677  99.884  49.767  1.00  0.00            
ATOM   4105  R3  CHO   613      57.427 102.184  48.517  1.00  0.00            
ATOM   4106  R4  CHO   613      56.777 100.384  46.317  1.00  0.00            
ATOM   4107  R5  CHO   613      58.627 101.434  46.617  1.00  0.00            
ATOM   4108  C1  CHO   613      57.527 102.834  43.217  1.00  0.00           C
ATOM   4109  C2  CHO   613      59.227 105.834  40.717  1.00  0.00           C
ATOM   4110  ROH CHO   614     181.127 103.284  12.367  1.00  0.00            
ATOM   4111  R1  CHO   614     180.677 104.484  14.917  1.00  0.00            
ATOM   4112  R2  CHO   614     178.127 104.534  16.067  1.00  0.00            
ATOM   4113  R3  CHO   614     179.477 103.384  18.167  1.00  0.00            
ATOM   4114  R4  CHO   614     177.377 104.984  19.367  1.00  0.00            
ATOM   4115  R5  CHO   614     179.477 105.084  19.817  1.00  0.00            
ATOM   4116  C1  CHO   614     178.177 104.234  23.317  1.00  0.00           C
ATOM   4117  C2  CHO   614     176.977 105.634  27.267  1.00  0.00           C
ATOM   4118  ROH CHO   615      34.327 141.434  25.317  1.00  0.00            
ATOM   4119  R1  CHO   615      33.177 143.384  27.017  1.00  0.00            
ATOM   4120  R2  CHO   615      31.077 142.784  28.767  1.00  0.00            
ATOM   4121  R3  CHO   615      32.777 143.934  30.617  1.00  0.00            
ATOM   4122  R4  CHO   615      30.227 143.634  32.017  1.00  0.00            
ATOM   4123  R5  CHO   615      31.377 145.484  31.767  1.00  0.00            
ATOM   4124  C1  CHO   615      31.277 145.184  35.617  1.00  0.00           C
ATOM   4125  C2  CHO   615      29.727 144.584  38.817  1.00  0.00           C
ATOM   4126  ROH CHO   616       4.977  88.684  21.817  1.00  0.00            
ATOM   4127  R1  CHO   616       4.077  90.934  23.167  1.00  0.00            
ATOM   4128  R2  CHO   616       2.727  90.784  25.617  1.00  0.00            
ATOM   4129  R3  CHO   616       4.677  92.534  26.417  1.00  0.00            
ATOM   4130  R4  CHO   616       3.177  91.884  28.867  1.00  0.00            
ATOM   4131  R5  CHO   616       3.577  93.884  28.067  1.00  0.00            
ATOM   4132  C1  CHO   616       5.227  94.184  31.467  1.00  0.00           C
ATOM   4133  C2  CHO   616       6.477  94.084  35.467  1.00  0.00           C
ATOM   4134  ROH CHO   617     127.527 156.684  48.517  1.00  0.00            
ATOM   4135  R1  CHO   617     128.377 157.634  46.017  1.00  0.00            
ATOM   4136  R2  CHO   617     129.827 156.084  44.267  1.00  0.00            
ATOM   4137  R3  CHO   617     127.827 156.784  42.517  1.00  0.00            
ATOM   4138  R4  CHO   617     129.777 155.384  40.867  1.00  0.00            
ATOM   4139  R5  CHO   617     128.977 157.384  40.517  1.00  0.00            
ATOM   4140  C1  CHO   617     127.927 155.634  37.267  1.00  0.00           C
ATOM   4141  C2  CHO   617     129.877 153.134  35.167  1.00  0.00           C
ATOM   4142  ROH CHO   618     157.077 123.734  48.917  1.00  0.00            
ATOM   4143  R1  CHO   618     156.027 125.134  46.717  1.00  0.00            
ATOM   4144  R2  CHO   618     157.577 126.234  44.717  1.00  0.00            
ATOM   4145  R3  CHO   618     155.927 124.784  43.117  1.00  0.00            
ATOM   4146  R4  CHO   618     157.577 126.384  41.267  1.00  0.00            
ATOM   4147  R5  CHO   618     155.427 126.334  41.317  1.00  0.00            
ATOM   4148  C1  CHO   618     156.027 125.134  37.767  1.00  0.00           C
ATOM   4149  C2  CHO   618     157.727 127.384  34.517  1.00  0.00           C
ATOM   4150  ROH CHO   619      71.477  42.684  49.117  1.00  0.00            
ATOM   4151  R1  CHO   619      72.627  43.534  46.667  1.00  0.00            
ATOM   4152  R2  CHO   619      72.427  42.084  44.317  1.00  0.00            
ATOM   4153  R3  CHO   619      71.427  44.384  43.317  1.00  0.00            
ATOM   4154  R4  CHO   619      71.427  42.534  41.067  1.00  0.00            
ATOM   4155  R5  CHO   619      72.327  44.534  41.117  1.00  0.00            
ATOM   4156  C1  CHO   619      69.927  44.984  38.217  1.00  0.00           C
ATOM   4157  C2  CHO   619      66.677  46.284  37.567  1.00  0.00           C
ATOM   4158  ROH CHO   620     207.177 217.384  39.267  1.00  0.00            
ATOM   4159  R1  CHO   620     208.277 218.334  36.867  1.00  0.00            
ATOM   4160  R2  CHO   620     210.827 217.584  35.967  1.00  0.00            
ATOM   4161  R3  CHO   620     209.427 216.884  33.717  1.00  0.00            
ATOM   4162  R4  CHO   620     212.277 216.884  32.917  1.00  0.00            
ATOM   4163  R5  CHO   620     210.627 217.984  31.967  1.00  0.00            
ATOM   4164  C1  CHO   620     211.827 215.884  29.017  1.00  0.00           C
ATOM   4165  C2  CHO   620     214.327 216.984  26.217  1.00  0.00           C
ATOM   4166  ROH CHO   621     102.977   0.384  19.367  1.00  0.00            
ATOM   4167  R1  CHO   621     102.677  -0.066  22.117  1.00  0.00            
ATOM   4168  R2  CHO   621     102.927   1.934  24.017  1.00  0.00            
ATOM   4169  R3  CHO   621     100.427   1.134  24.767  1.00  0.00            
ATOM   4170  R4  CHO   621     101.427   2.734  27.017  1.00  0.00            
ATOM   4171  R5  CHO   621     100.627   0.734  27.117  1.00  0.00            
ATOM   4172  C1  CHO   621      98.177   2.484  29.467  1.00  0.00           C
ATOM   4173  C2  CHO   621      96.077   1.784  31.617  1.00  0.00           C
ATOM   4174  ROH CHO   622     114.477 143.084  53.617  1.00  0.00            
ATOM   4175  R1  CHO   622     114.877 142.634  50.867  1.00  0.00            
ATOM   4176  R2  CHO   622     116.477 140.584  49.917  1.00  0.00            
ATOM   4177  R3  CHO   622     114.227 139.984  48.517  1.00  0.00            
ATOM   4178  R4  CHO   622     116.427 139.484  46.617  1.00  0.00            
ATOM   4179  R5  CHO   622     114.677 140.734  46.267  1.00  0.00            
ATOM   4180  C1  CHO   622     114.327 138.284  43.417  1.00  0.00           C
ATOM   4181  C2  CHO   622     114.127 135.984  39.067  1.00  0.00           C
ATOM   4182  ROH CHO   623     141.127 157.884  15.317  1.00  0.00            
ATOM   4183  R1  CHO   623     140.627 158.934  17.917  1.00  0.00            
ATOM   4184  R2  CHO   623     141.277 157.534  20.217  1.00  0.00            
ATOM   4185  R3  CHO   623     142.627 159.834  20.817  1.00  0.00            
ATOM   4186  R4  CHO   623     142.227 158.484  23.417  1.00  0.00            
ATOM   4187  R5  CHO   623     141.727 160.534  22.917  1.00  0.00            
ATOM   4188  C1  CHO   623     144.077 161.184  25.817  1.00  0.00           C
ATOM   4189  C2  CHO   623     142.977 159.384  28.617  1.00  0.00           C
ATOM   4190  ROH CHO   624      44.277 190.184  46.917  1.00  0.00            
ATOM   4191  R1  CHO   624      45.827 190.384  44.567  1.00  0.00            
ATOM   4192  R2  CHO   624      46.127 188.284  42.767  1.00  0.00            
ATOM   4193  R3  CHO   624      45.227 190.134  40.967  1.00  0.00            
ATOM   4194  R4  CHO   624      46.777 188.234  39.367  1.00  0.00            
ATOM   4195  R5  CHO   624      47.027 190.384  39.417  1.00  0.00            
ATOM   4196  C1  CHO   624      46.327 189.884  35.717  1.00  0.00           C
ATOM   4197  C2  CHO   624      44.577 190.334  32.217  1.00  0.00           C
ATOM   4198  ROH CHO   625     120.927  76.734  48.967  1.00  0.00            
ATOM   4199  R1  CHO   625     120.927  75.584  46.367  1.00  0.00            
ATOM   4200  R2  CHO   625     118.877  76.084  44.517  1.00  0.00            
ATOM   4201  R3  CHO   625     120.977  76.784  42.917  1.00  0.00            
ATOM   4202  R4  CHO   625     118.777  76.334  41.067  1.00  0.00            
ATOM   4203  R5  CHO   625     120.727  75.434  40.967  1.00  0.00            
ATOM   4204  C1  CHO   625     120.627  77.184  37.567  1.00  0.00           C
ATOM   4205  C2  CHO   625     121.027  76.484  33.267  1.00  0.00           C
ATOM   4206  ROH CHO   626       4.127 162.784  47.817  1.00  0.00            
ATOM   4207  R1  CHO   626       5.727 161.434  45.917  1.00  0.00            
ATOM   4208  R2  CHO   626       4.677 159.484  44.267  1.00  0.00            
ATOM   4209  R3  CHO   626       5.777 161.034  42.317  1.00  0.00            
ATOM   4210  R4  CHO   626       5.927 158.334  41.267  1.00  0.00            
ATOM   4211  R5  CHO   626       7.577 159.734  41.467  1.00  0.00            
ATOM   4212  C1  CHO   626       7.677 159.084  37.667  1.00  0.00           C
ATOM   4213  C2  CHO   626       6.677 161.884  34.567  1.00  0.00           C
ATOM   4214  ROH CHO   627      52.227   5.334  16.367  1.00  0.00            
ATOM   4215  R1  CHO   627      53.277   3.434  18.217  1.00  0.00            
ATOM   4216  R2  CHO   627      54.077   4.134  20.767  1.00  0.00            
ATOM   4217  R3  CHO   627      52.327   2.234  21.517  1.00  0.00            
ATOM   4218  R4  CHO   627      53.977   2.684  23.867  1.00  0.00            
ATOM   4219  R5  CHO   627      53.627   0.784  22.917  1.00  0.00            
ATOM   4220  C1  CHO   627      52.277   0.034  26.417  1.00  0.00           C
ATOM   4221  C2  CHO   627      52.377   1.284  30.217  1.00  0.00           C
ATOM   4222  ROH CHO   628     161.077 225.534  48.167  1.00  0.00            
ATOM   4223  R1  CHO   628     160.227 226.034  45.517  1.00  0.00            
ATOM   4224  R2  CHO   628     162.027 226.434  43.417  1.00  0.00            
ATOM   4225  R3  CHO   628     160.577 224.434  42.267  1.00  0.00            
ATOM   4226  R4  CHO   628     162.227 225.484  40.117  1.00  0.00            
ATOM   4227  R5  CHO   628     160.077 225.234  40.067  1.00  0.00            
ATOM   4228  C1  CHO   628     160.977 223.034  37.117  1.00  0.00           C
ATOM   4229  C2  CHO   628     161.827 219.634  35.017  1.00  0.00           C
ATOM   4230  ROH CHO   629     133.077   0.234  40.617  1.00  0.00            
ATOM   4231  R1  CHO   629     133.377   2.834  39.517  1.00  0.00            
ATOM   4232  R2  CHO   629     135.427   3.484  37.767  1.00  0.00            
ATOM   4233  R3  CHO   629     133.377   4.284  36.217  1.00  0.00            
ATOM   4234  R4  CHO   629     135.627   6.034  35.467  1.00  0.00            
ATOM   4235  R5  CHO   629     133.677   6.684  36.067  1.00  0.00            
ATOM   4236  C1  CHO   629     133.827   8.284  32.617  1.00  0.00           C
ATOM   4237  C2  CHO   629     133.077  12.634  31.117  1.00  0.00           C
ATOM   4238  ROH CHO   630     169.877  36.334  44.517  1.00  0.00            
ATOM   4239  R1  CHO   630     169.977  36.084  41.717  1.00  0.00            
ATOM   4240  R2  CHO   630     171.277  37.884  40.067  1.00  0.00            
ATOM   4241  R3  CHO   630     172.527  35.634  39.167  1.00  0.00            
ATOM   4242  R4  CHO   630     172.527  37.484  36.867  1.00  0.00            
ATOM   4243  R5  CHO   630     171.777  35.434  36.867  1.00  0.00            
ATOM   4244  C1  CHO   630     174.477  35.184  34.167  1.00  0.00           C
ATOM   4245  C2  CHO   630     176.377  32.284  31.667  1.00  0.00           C
ATOM   4246  ROH CHO   631     191.227 150.684  45.417  1.00  0.00            
ATOM   4247  R1  CHO   631     191.227 151.634  42.767  1.00  0.00            
ATOM   4248  R2  CHO   631     193.427 152.834  41.617  1.00  0.00            
ATOM   4249  R3  CHO   631     193.027 150.934  39.667  1.00  0.00            
ATOM   4250  R4  CHO   631     193.927 153.334  38.217  1.00  0.00            
ATOM   4251  R5  CHO   631     192.127 152.184  37.817  1.00  0.00            
ATOM   4252  C1  CHO   631     193.827 151.834  34.467  1.00  0.00           C
ATOM   4253  C2  CHO   631     195.177 150.634  31.267  1.00  0.00           C
ATOM   4254  ROH CHO   632     185.927 143.384  45.867  1.00  0.00            
ATOM   4255  R1  CHO   632     185.877 141.984  43.417  1.00  0.00            
ATOM   4256  R2  CHO   632     185.477 143.284  40.967  1.00  0.00            
ATOM   4257  R3  CHO   632     187.777 141.934  40.317  1.00  0.00            
ATOM   4258  R4  CHO   632     186.527 142.684  37.717  1.00  0.00            
ATOM   4259  R5  CHO   632     187.177 140.684  38.367  1.00  0.00            
ATOM   4260  C1  CHO   632     189.277 141.084  35.217  1.00  0.00           C
ATOM   4261  C2  CHO   632     187.477 138.684  31.067  1.00  0.00           C
ATOM   4262  ROH CHO   633      60.327  12.984  16.417  1.00  0.00            
ATOM   4263  R1  CHO   633      60.377  10.934  18.367  1.00  0.00            
ATOM   4264  R2  CHO   633      61.977  11.084  20.617  1.00  0.00            
ATOM   4265  R3  CHO   633      59.677  10.684  21.917  1.00  0.00            
ATOM   4266  R4  CHO   633      61.727   9.884  23.817  1.00  0.00            
ATOM   4267  R5  CHO   633      60.027   8.684  23.167  1.00  0.00            
ATOM   4268  C1  CHO   633      59.377   8.784  26.967  1.00  0.00           C
ATOM   4269  C2  CHO   633      57.777   7.784  30.267  1.00  0.00           C
ATOM   4270  ROH CHO   634      47.627 145.784  55.667  1.00  0.00            
ATOM   4271  R1  CHO   634      46.827 144.484  53.267  1.00  0.00            
ATOM   4272  R2  CHO   634      46.727 141.734  53.067  1.00  0.00            
ATOM   4273  R3  CHO   634      44.177 142.234  52.267  1.00  0.00            
ATOM   4274  R4  CHO   634      45.077 140.084  50.467  1.00  0.00            
ATOM   4275  R5  CHO   634      44.227 142.034  49.917  1.00  0.00            
ATOM   4276  C1  CHO   634      41.777 139.634  48.217  1.00  0.00           C
ATOM   4277  C2  CHO   634      40.477 141.084  44.517  1.00  0.00           C
ATOM   4278  ROH CHO   635      68.727 172.084  40.017  1.00  0.00            
ATOM   4279  R1  CHO   635      70.277 172.784  37.717  1.00  0.00            
ATOM   4280  R2  CHO   635      69.627 171.934  35.167  1.00  0.00            
ATOM   4281  R3  CHO   635      69.777 174.584  34.617  1.00  0.00            
ATOM   4282  R4  CHO   635      70.077 173.234  32.017  1.00  0.00            
ATOM   4283  R5  CHO   635      71.427 174.734  32.917  1.00  0.00            
ATOM   4284  C1  CHO   635      70.527 176.484  29.667  1.00  0.00           C
ATOM   4285  C2  CHO   635      73.427 178.884  28.617  1.00  0.00           C
ATOM   4286  ROH CHO   636     180.777  43.734  41.167  1.00  0.00            
ATOM   4287  R1  CHO   636     180.127  44.634  38.567  1.00  0.00            
ATOM   4288  R2  CHO   636     181.827  44.434  36.467  1.00  0.00            
ATOM   4289  R3  CHO   636     179.727  43.184  35.267  1.00  0.00            
ATOM   4290  R4  CHO   636     181.477  43.984  33.017  1.00  0.00            
ATOM   4291  R5  CHO   636     179.327  44.434  33.267  1.00  0.00            
ATOM   4292  C1  CHO   636     179.227  42.584  29.967  1.00  0.00           C
ATOM   4293  C2  CHO   636     178.777  42.884  26.067  1.00  0.00           C
ATOM   4294  ROH CHO   637      39.377 155.484  54.517  1.00  0.00            
ATOM   4295  R1  CHO   637      38.777 154.784  51.817  1.00  0.00            
ATOM   4296  R2  CHO   637      36.677 153.084  51.117  1.00  0.00            
ATOM   4297  R3  CHO   637      35.977 155.184  49.517  1.00  0.00            
ATOM   4298  R4  CHO   637      34.527 152.884  48.467  1.00  0.00            
ATOM   4299  R5  CHO   637      35.827 154.234  47.367  1.00  0.00            
ATOM   4300  C1  CHO   637      32.577 154.734  45.417  1.00  0.00           C
ATOM   4301  C2  CHO   637      31.927 153.134  41.867  1.00  0.00           C
ATOM   4302  ROH CHO   638     142.727  44.784  11.767  1.00  0.00            
ATOM   4303  R1  CHO   638     142.977  44.734  14.567  1.00  0.00            
ATOM   4304  R2  CHO   638     143.377  46.984  16.067  1.00  0.00            
ATOM   4305  R3  CHO   638     141.177  46.134  17.417  1.00  0.00            
ATOM   4306  R4  CHO   638     142.927  47.234  19.517  1.00  0.00            
ATOM   4307  R5  CHO   638     142.027  45.234  19.467  1.00  0.00            
ATOM   4308  C1  CHO   638     140.577  46.584  22.717  1.00  0.00           C
ATOM   4309  C2  CHO   638     139.077  45.134  26.767  1.00  0.00           C
ATOM   4310  ROH CHO   639     170.327 220.134  49.017  1.00  0.00            
ATOM   4311  R1  CHO   639     170.027 220.784  46.267  1.00  0.00            
ATOM   4312  R2  CHO   639     172.227 220.934  44.567  1.00  0.00            
ATOM   4313  R3  CHO   639     170.727 219.184  43.117  1.00  0.00            
ATOM   4314  R4  CHO   639     171.777 221.134  41.167  1.00  0.00            
ATOM   4315  R5  CHO   639     169.677 220.584  41.467  1.00  0.00            
ATOM   4316  C1  CHO   639     170.127 219.634  37.767  1.00  0.00           C
ATOM   4317  C2  CHO   639     169.477 221.234  34.267  1.00  0.00           C
ATOM   4318  ROH CHO   640      92.577  27.134  20.967  1.00  0.00            
ATOM   4319  R1  CHO   640      92.527  25.434  23.217  1.00  0.00            
ATOM   4320  R2  CHO   640      92.677  26.384  25.817  1.00  0.00            
ATOM   4321  R3  CHO   640      90.377  24.984  26.117  1.00  0.00            
ATOM   4322  R4  CHO   640      91.127  25.834  28.867  1.00  0.00            
ATOM   4323  R5  CHO   640      90.677  23.784  28.167  1.00  0.00            
ATOM   4324  C1  CHO   640      88.077  24.184  30.917  1.00  0.00           C
ATOM   4325  C2  CHO   640      88.277  23.384  34.017  1.00  0.00           C
ATOM   4326  ROH CHO   641     178.277  90.334  16.917  1.00  0.00            
ATOM   4327  R1  CHO   641     178.927  88.884  19.267  1.00  0.00            
ATOM   4328  R2  CHO   641     179.827  90.084  21.567  1.00  0.00            
ATOM   4329  R3  CHO   641     177.777  88.784  22.717  1.00  0.00            
ATOM   4330  R4  CHO   641     179.727  89.034  24.867  1.00  0.00            
ATOM   4331  R5  CHO   641     178.827  87.184  24.217  1.00  0.00            
ATOM   4332  C1  CHO   641     177.727  87.234  27.867  1.00  0.00           C
ATOM   4333  C2  CHO   641     179.077  87.034  30.367  1.00  0.00           C
ATOM   4334  ROH CHO   642     161.627  86.284  49.517  1.00  0.00            
ATOM   4335  R1  CHO   642     161.527  84.134  47.717  1.00  0.00            
ATOM   4336  R2  CHO   642     159.477  83.734  45.917  1.00  0.00            
ATOM   4337  R3  CHO   642     161.527  83.684  44.117  1.00  0.00            
ATOM   4338  R4  CHO   642     159.077  83.384  42.467  1.00  0.00            
ATOM   4339  R5  CHO   642     160.827  82.034  42.467  1.00  0.00            
ATOM   4340  C1  CHO   642     160.777  83.084  38.817  1.00  0.00           C
ATOM   4341  C2  CHO   642     160.677  82.234  34.717  1.00  0.00           C
ATOM   4342  ROH CHO   643     155.627  69.684  45.117  1.00  0.00            
ATOM   4343  R1  CHO   643     155.027  69.534  42.367  1.00  0.00            
ATOM   4344  R2  CHO   643     152.477  69.034  41.417  1.00  0.00            
ATOM   4345  R3  CHO   643     152.927  71.334  40.017  1.00  0.00            
ATOM   4346  R4  CHO   643     151.027  69.784  38.367  1.00  0.00            
ATOM   4347  R5  CHO   643     152.977  70.634  37.717  1.00  0.00            
ATOM   4348  C1  CHO   643     150.627  72.334  35.267  1.00  0.00           C
ATOM   4349  C2  CHO   643     147.227  71.184  32.667  1.00  0.00           C
ATOM   4350  ROH CHO   644     206.177 225.284  40.517  1.00  0.00            
ATOM   4351  R1  CHO   644     206.977 225.134  37.817  1.00  0.00            
ATOM   4352  R2  CHO   644     208.377 222.984  36.817  1.00  0.00            
ATOM   4353  R3  CHO   644     206.327 222.934  34.967  1.00  0.00            
ATOM   4354  R4  CHO   644     208.427 221.334  33.767  1.00  0.00            
ATOM   4355  R5  CHO   644     207.477 223.034  32.867  1.00  0.00            
ATOM   4356  C1  CHO   644     206.627 220.334  30.267  1.00  0.00           C
ATOM   4357  C2  CHO   644     206.827 216.634  29.317  1.00  0.00           C
ATOM   4358  ROH CHO   645      18.327  95.684  21.617  1.00  0.00            
ATOM   4359  R1  CHO   645      18.327  94.984  24.367  1.00  0.00            
ATOM   4360  R2  CHO   645      17.677  92.434  25.267  1.00  0.00            
ATOM   4361  R3  CHO   645      20.077  92.634  26.517  1.00  0.00            
ATOM   4362  R4  CHO   645      18.477  90.934  28.267  1.00  0.00            
ATOM   4363  R5  CHO   645      19.527  92.734  28.867  1.00  0.00            
ATOM   4364  C1  CHO   645      21.177  90.234  31.167  1.00  0.00           C
ATOM   4365  C2  CHO   645      19.927  86.834  32.617  1.00  0.00           C
ATOM   4366  ROH CHO   646      19.027  60.034  27.217  1.00  0.00            
ATOM   4367  R1  CHO   646      19.627  62.334  28.767  1.00  0.00            
ATOM   4368  R2  CHO   646      17.827  63.384  30.617  1.00  0.00            
ATOM   4369  R3  CHO   646      19.927  63.084  32.317  1.00  0.00            
ATOM   4370  R4  CHO   646      18.677  65.634  33.117  1.00  0.00            
ATOM   4371  R5  CHO   646      20.777  65.284  32.617  1.00  0.00            
ATOM   4372  C1  CHO   646      21.127  66.634  36.167  1.00  0.00           C
ATOM   4373  C2  CHO   646      24.627  68.384  38.617  1.00  0.00           C
ATOM   4374  ROH CHO   647      23.827 198.834  12.717  1.00  0.00            
ATOM   4375  R1  CHO   647      24.577 198.584  15.467  1.00  0.00            
ATOM   4376  R2  CHO   647      25.427 200.734  16.967  1.00  0.00            
ATOM   4377  R3  CHO   647      23.427 199.884  18.667  1.00  0.00            
ATOM   4378  R4  CHO   647      25.077 201.734  20.267  1.00  0.00            
ATOM   4379  R5  CHO   647      24.527 199.684  20.767  1.00  0.00            
ATOM   4380  C1  CHO   647      22.977 201.484  23.767  1.00  0.00           C
ATOM   4381  C2  CHO   647      20.177 203.184  24.117  1.00  0.00           C
ATOM   4382  ROH CHO   648     197.377 187.534  14.467  1.00  0.00            
ATOM   4383  R1  CHO   648     196.827 188.334  17.117  1.00  0.00            
ATOM   4384  R2  CHO   648     195.427 186.684  18.867  1.00  0.00            
ATOM   4385  R3  CHO   648     197.577 187.084  20.467  1.00  0.00            
ATOM   4386  R4  CHO   648     195.427 186.384  22.317  1.00  0.00            
ATOM   4387  R5  CHO   648     196.677 188.134  22.417  1.00  0.00            
ATOM   4388  C1  CHO   648     197.477 186.534  25.817  1.00  0.00           C
ATOM   4389  C2  CHO   648     198.027 189.934  29.017  1.00  0.00           C
ATOM   4390  ROH CHO   649     130.877  64.384  15.167  1.00  0.00            
ATOM   4391  R1  CHO   649     128.877  64.184  17.117  1.00  0.00            
ATOM   4392  R2  CHO   649     128.677  61.984  18.817  1.00  0.00            
ATOM   4393  R3  CHO   649     128.777  63.884  20.767  1.00  0.00            
ATOM   4394  R4  CHO   649     128.327  61.334  22.167  1.00  0.00            
ATOM   4395  R5  CHO   649     127.127  63.134  22.367  1.00  0.00            
ATOM   4396  C1  CHO   649     128.227  62.734  25.967  1.00  0.00           C
ATOM   4397  C2  CHO   649     130.427  63.034  29.367  1.00  0.00           C
ATOM   4398  ROH CHO   650     149.227 180.184  46.017  1.00  0.00            
ATOM   4399  R1  CHO   650     147.527 179.984  43.767  1.00  0.00            
ATOM   4400  R2  CHO   650     144.827 179.434  43.967  1.00  0.00            
ATOM   4401  R3  CHO   650     144.577 181.734  42.567  1.00  0.00            
ATOM   4402  R4  CHO   650     143.227 179.684  40.917  1.00  0.00            
ATOM   4403  R5  CHO   650     144.827 181.034  40.267  1.00  0.00            
ATOM   4404  C1  CHO   650     142.077 181.984  37.767  1.00  0.00           C
ATOM   4405  C2  CHO   650     138.977 180.684  35.417  1.00  0.00           C
ATOM   4406  ROH CHO   651     209.577 105.484  49.167  1.00  0.00            
ATOM   4407  R1  CHO   651     208.727 104.834  46.567  1.00  0.00            
ATOM   4408  R2  CHO   651     207.827 106.734  44.767  1.00  0.00            
ATOM   4409  R3  CHO   651     209.777 105.684  43.167  1.00  0.00            
ATOM   4410  R4  CHO   651     207.677 106.584  41.317  1.00  0.00            
ATOM   4411  R5  CHO   651     208.577 104.584  41.417  1.00  0.00            
ATOM   4412  C1  CHO   651     209.377 105.484  37.817  1.00  0.00           C
ATOM   4413  C2  CHO   651     207.627 106.484  35.417  1.00  0.00           C
ATOM   4414  ROH CHO   652      66.127 222.684  40.017  1.00  0.00            
ATOM   4415  R1  CHO   652      64.077 223.084  38.067  1.00  0.00            
ATOM   4416  R2  CHO   652      64.027 225.284  36.417  1.00  0.00            
ATOM   4417  R3  CHO   652      63.927 223.384  34.467  1.00  0.00            
ATOM   4418  R4  CHO   652      63.227 225.934  33.117  1.00  0.00            
ATOM   4419  R5  CHO   652      62.077 224.084  33.067  1.00  0.00            
ATOM   4420  C1  CHO   652      62.677 224.534  29.317  1.00  0.00           C
ATOM   4421  C2  CHO   652      63.327 226.234  26.767  1.00  0.00           C
ATOM   4422  ROH CHO   653     109.427 160.134  49.867  1.00  0.00            
ATOM   4423  R1  CHO   653     108.027 161.734  48.067  1.00  0.00            
ATOM   4424  R2  CHO   653     108.877 162.184  45.467  1.00  0.00            
ATOM   4425  R3  CHO   653     106.377 161.284  44.867  1.00  0.00            
ATOM   4426  R4  CHO   653     107.527 162.134  42.267  1.00  0.00            
ATOM   4427  R5  CHO   653     105.627 162.784  43.117  1.00  0.00            
ATOM   4428  C1  CHO   653     104.427 161.284  39.817  1.00  0.00           C
ATOM   4429  C2  CHO   653     102.077 160.384  36.667  1.00  0.00           C
ATOM   4430  ROH CHO   654      79.827   1.834  18.917  1.00  0.00            
ATOM   4431  R1  CHO   654      81.077   3.084  21.117  1.00  0.00            
ATOM   4432  R2  CHO   654      80.477   2.434  23.717  1.00  0.00            
ATOM   4433  R3  CHO   654      83.177   2.084  23.867  1.00  0.00            
ATOM   4434  R4  CHO   654      82.327   2.434  26.667  1.00  0.00            
ATOM   4435  R5  CHO   654      83.877   3.584  25.617  1.00  0.00            
ATOM   4436  C1  CHO   654      85.927   2.134  28.517  1.00  0.00           C
ATOM   4437  C2  CHO   654      87.877   2.584  31.217  1.00  0.00           C
ATOM   4438  ROH CHO   655      48.327 150.834  21.767  1.00  0.00            
ATOM   4439  R1  CHO   655      49.627 150.234  24.217  1.00  0.00            
ATOM   4440  R2  CHO   655      50.977 152.134  25.717  1.00  0.00            
ATOM   4441  R3  CHO   655      49.327 151.334  27.717  1.00  0.00            
ATOM   4442  R4  CHO   655      51.527 152.734  29.067  1.00  0.00            
ATOM   4443  R5  CHO   655      50.827 150.684  29.467  1.00  0.00            
ATOM   4444  C1  CHO   655      50.277 152.284  32.917  1.00  0.00           C
ATOM   4445  C2  CHO   655      51.227 152.734  36.567  1.00  0.00           C
ATOM   4446  ROH CHO   656      77.577  48.234  22.117  1.00  0.00            
ATOM   4447  R1  CHO   656      77.227  49.134  24.817  1.00  0.00            
ATOM   4448  R2  CHO   656      76.577  47.384  26.867  1.00  0.00            
ATOM   4449  R3  CHO   656      78.827  48.434  28.017  1.00  0.00            
ATOM   4450  R4  CHO   656      77.227  47.434  30.267  1.00  0.00            
ATOM   4451  R5  CHO   656      78.027  49.434  30.017  1.00  0.00            
ATOM   4452  C1  CHO   656      79.727  48.384  33.317  1.00  0.00           C
ATOM   4453  C2  CHO   656      80.777  49.734  36.217  1.00  0.00           C
ATOM   4454  ROH CHO   657      51.927 194.484  14.817  1.00  0.00            
ATOM   4455  R1  CHO   657      51.077 195.434  17.317  1.00  0.00            
ATOM   4456  R2  CHO   657      48.477 195.334  18.167  1.00  0.00            
ATOM   4457  R3  CHO   657      49.577 194.084  20.317  1.00  0.00            
ATOM   4458  R4  CHO   657      46.877 194.834  21.217  1.00  0.00            
ATOM   4459  R5  CHO   657      48.777 195.284  22.217  1.00  0.00            
ATOM   4460  C1  CHO   657      46.977 193.384  25.017  1.00  0.00           C
ATOM   4461  C2  CHO   657      43.977 193.484  24.917  1.00  0.00           C
ATOM   4462  ROH CHO   658     177.027 136.134  46.567  1.00  0.00            
ATOM   4463  R1  CHO   658     177.527 136.884  43.867  1.00  0.00            
ATOM   4464  R2  CHO   658     179.727 135.984  42.467  1.00  0.00            
ATOM   4465  R3  CHO   658     177.827 135.234  40.667  1.00  0.00            
ATOM   4466  R4  CHO   658     180.377 134.784  39.267  1.00  0.00            
ATOM   4467  R5  CHO   658     178.677 135.934  38.567  1.00  0.00            
ATOM   4468  C1  CHO   658     178.977 133.334  35.767  1.00  0.00           C
ATOM   4469  C2  CHO   658     180.627 131.084  32.917  1.00  0.00           C
ATOM   4470  ROH CHO   659      94.477  11.134  17.767  1.00  0.00            
ATOM   4471  R1  CHO   659      94.477  13.034  19.867  1.00  0.00            
ATOM   4472  R2  CHO   659      92.177  13.634  21.317  1.00  0.00            
ATOM   4473  R3  CHO   659      93.727  13.034  23.417  1.00  0.00            
ATOM   4474  R4  CHO   659      91.727  14.934  24.467  1.00  0.00            
ATOM   4475  R5  CHO   659      93.877  15.134  24.667  1.00  0.00            
ATOM   4476  C1  CHO   659      92.927  15.084  28.367  1.00  0.00           C
ATOM   4477  C2  CHO   659      95.477  15.834  31.217  1.00  0.00           C
ATOM   4478  ROH CHO   660      75.177 150.084  20.817  1.00  0.00            
ATOM   4479  R1  CHO   660      74.977 150.034  23.667  1.00  0.00            
ATOM   4480  R2  CHO   660      76.427 148.234  25.217  1.00  0.00            
ATOM   4481  R3  CHO   660      77.227 150.484  26.467  1.00  0.00            
ATOM   4482  R4  CHO   660      77.127 148.434  28.567  1.00  0.00            
ATOM   4483  R5  CHO   660      76.127 150.384  28.617  1.00  0.00            
ATOM   4484  C1  CHO   660      78.277 150.684  31.717  1.00  0.00           C
ATOM   4485  C2  CHO   660      81.127 151.184  34.067  1.00  0.00           C
ATOM   4486  ROH CHO   661     191.027   9.334  45.317  1.00  0.00            
ATOM   4487  R1  CHO   661     190.727   7.584  43.067  1.00  0.00            
ATOM   4488  R2  CHO   661     188.677   7.834  41.267  1.00  0.00            
ATOM   4489  R3  CHO   661     190.677   7.934  39.467  1.00  0.00            
ATOM   4490  R4  CHO   661     188.277   7.584  37.867  1.00  0.00            
ATOM   4491  R5  CHO   661     190.077   6.334  37.767  1.00  0.00            
ATOM   4492  C1  CHO   661     189.977   7.534  34.167  1.00  0.00           C
ATOM   4493  C2  CHO   661     188.427   8.384  30.967  1.00  0.00           C
ATOM   4494  ROH CHO   662      68.827 117.834  24.267  1.00  0.00            
ATOM   4495  R1  CHO   662      69.777 118.634  26.817  1.00  0.00            
ATOM   4496  R2  CHO   662      68.227 118.684  29.067  1.00  0.00            
ATOM   4497  R3  CHO   662      70.227 117.134  30.117  1.00  0.00            
ATOM   4498  R4  CHO   662      69.027 118.434  32.417  1.00  0.00            
ATOM   4499  R5  CHO   662      71.127 118.434  31.917  1.00  0.00            
ATOM   4500  C1  CHO   662      71.327 116.834  35.367  1.00  0.00           C
ATOM   4501  C2  CHO   662      71.977 119.634  38.367  1.00  0.00           C
ATOM   4502  ROH CHO   663     157.677 141.634  46.417  1.00  0.00            
ATOM   4503  R1  CHO   663     158.327 140.684  43.817  1.00  0.00            
ATOM   4504  R2  CHO   663     156.677 141.134  41.617  1.00  0.00            
ATOM   4505  R3  CHO   663     158.927 142.234  40.517  1.00  0.00            
ATOM   4506  R4  CHO   663     157.727 140.734  38.317  1.00  0.00            
ATOM   4507  R5  CHO   663     159.777 140.534  39.067  1.00  0.00            
ATOM   4508  C1  CHO   663     160.427 141.534  35.417  1.00  0.00           C
ATOM   4509  C2  CHO   663     159.477 139.784  31.617  1.00  0.00           C
ATOM   4510  ROH CHO   664      75.527 158.684  38.917  1.00  0.00            
ATOM   4511  R1  CHO   664      73.977 157.234  37.067  1.00  0.00            
ATOM   4512  R2  CHO   664      74.977 156.334  34.667  1.00  0.00            
ATOM   4513  R3  CHO   664      74.077 153.934  35.567  1.00  0.00            
ATOM   4514  R4  CHO   664      74.477 153.584  32.667  1.00  0.00            
ATOM   4515  R5  CHO   664      72.627 153.134  33.767  1.00  0.00            
ATOM   4516  C1  CHO   664      73.327 149.684  32.367  1.00  0.00           C
ATOM   4517  C2  CHO   664      70.977 146.084  33.167  1.00  0.00           C
ATOM   4518  ROH CHO   665      82.677 156.984  21.467  1.00  0.00            
ATOM   4519  R1  CHO   665      82.427 157.234  24.267  1.00  0.00            
ATOM   4520  R2  CHO   665      83.727 155.584  26.067  1.00  0.00            
ATOM   4521  R3  CHO   665      84.627 157.934  27.117  1.00  0.00            
ATOM   4522  R4  CHO   665      84.127 156.234  29.417  1.00  0.00            
ATOM   4523  R5  CHO   665      83.327 158.234  29.117  1.00  0.00            
ATOM   4524  C1  CHO   665      85.177 158.834  32.367  1.00  0.00           C
ATOM   4525  C2  CHO   665      87.677 160.734  34.267  1.00  0.00           C
ATOM   4526  ROH CHO   666      96.427  37.134  17.967  1.00  0.00            
ATOM   4527  R1  CHO   666      96.477  35.834  20.467  1.00  0.00            
ATOM   4528  R2  CHO   666      97.627  36.984  22.717  1.00  0.00            
ATOM   4529  R3  CHO   666      95.177  36.434  23.817  1.00  0.00            
ATOM   4530  R4  CHO   666      97.077  36.434  26.117  1.00  0.00            
ATOM   4531  R5  CHO   666      95.677  34.834  25.567  1.00  0.00            
ATOM   4532  C1  CHO   666      94.477  35.584  29.067  1.00  0.00           C
ATOM   4533  C2  CHO   666      94.077  34.834  32.667  1.00  0.00           C
ATOM   4534  ROH CHO   667      83.527 116.584  26.317  1.00  0.00            
ATOM   4535  R1  CHO   667      82.777 117.784  28.767  1.00  0.00            
ATOM   4536  R2  CHO   667      81.077 116.634  30.567  1.00  0.00            
ATOM   4537  R3  CHO   667      83.127 116.984  32.317  1.00  0.00            
ATOM   4538  R4  CHO   667      80.677 117.384  33.917  1.00  0.00            
ATOM   4539  R5  CHO   667      82.377 118.784  33.717  1.00  0.00            
ATOM   4540  C1  CHO   667      82.377 118.184  37.467  1.00  0.00           C
ATOM   4541  C2  CHO   667      83.677 116.284  41.517  1.00  0.00           C
ATOM   4542  ROH CHO   668     112.977  92.884  53.617  1.00  0.00            
ATOM   4543  R1  CHO   668     111.027  94.734  54.567  1.00  0.00            
ATOM   4544  R2  CHO   668     111.177  97.434  54.017  1.00  0.00            
ATOM   4545  R3  CHO   668     108.677  97.084  53.017  1.00  0.00            
ATOM   4546  R4  CHO   668     108.727  99.884  53.867  1.00  0.00            
ATOM   4547  R5  CHO   668     107.277  98.384  54.467  1.00  0.00            
ATOM   4548  C1  CHO   668     104.927 100.934  52.817  1.00  0.00           C
ATOM   4549  C2  CHO   668     104.427 103.834  51.217  1.00  0.00           C
ATOM   4550  ROH CHO   669     171.827 192.334  43.067  1.00  0.00            
ATOM   4551  R1  CHO   669     173.077 192.184  40.517  1.00  0.00            
ATOM   4552  R2  CHO   669     171.927 190.834  38.417  1.00  0.00            
ATOM   4553  R3  CHO   669     172.377 193.234  37.117  1.00  0.00            
ATOM   4554  R4  CHO   669     172.227 191.234  34.967  1.00  0.00            
ATOM   4555  R5  CHO   669     173.877 192.684  35.317  1.00  0.00            
ATOM   4556  C1  CHO   669     172.777 193.734  31.817  1.00  0.00           C
ATOM   4557  C2  CHO   669     172.227 193.784  27.917  1.00  0.00           C
ATOM   4558  ROH CHO   670     137.127  65.534  45.767  1.00  0.00            
ATOM   4559  R1  CHO   670     136.027  66.084  43.217  1.00  0.00            
ATOM   4560  R2  CHO   670     136.677  68.384  41.817  1.00  0.00            
ATOM   4561  R3  CHO   670     137.277  66.584  39.867  1.00  0.00            
ATOM   4562  R4  CHO   670     137.227  69.234  38.467  1.00  0.00            
ATOM   4563  R5  CHO   670     136.127  67.384  37.917  1.00  0.00            
ATOM   4564  C1  CHO   670     138.177  68.034  34.717  1.00  0.00           C
ATOM   4565  C2  CHO   670     137.327  69.434  30.667  1.00  0.00           C
ATOM   4566  ROH CHO   671     146.777 206.784  35.567  1.00  0.00            
ATOM   4567  R1  CHO   671     144.327 205.384  35.617  1.00  0.00            
ATOM   4568  R2  CHO   671     142.327 205.934  37.417  1.00  0.00            
ATOM   4569  R3  CHO   671     140.777 206.234  35.167  1.00  0.00            
ATOM   4570  R4  CHO   671     138.927 205.334  37.217  1.00  0.00            
ATOM   4571  R5  CHO   671     139.227 204.434  35.267  1.00  0.00            
ATOM   4572  C1  CHO   671     135.527 205.234  35.017  1.00  0.00           C
ATOM   4573  C2  CHO   671     135.027 203.384  31.817  1.00  0.00           C
ATOM   4574  ROH CHO   672      57.377 115.234  53.817  1.00  0.00            
ATOM   4575  R1  CHO   672      57.127 114.884  51.017  1.00  0.00            
ATOM   4576  R2  CHO   672      59.227 115.234  49.267  1.00  0.00            
ATOM   4577  R3  CHO   672      58.527 112.734  48.467  1.00  0.00            
ATOM   4578  R4  CHO   672      60.277 113.784  46.367  1.00  0.00            
ATOM   4579  R5  CHO   672      58.277 112.934  46.117  1.00  0.00            
ATOM   4580  C1  CHO   672      60.277 110.534  43.867  1.00  0.00           C
ATOM   4581  C2  CHO   672      62.477 110.084  40.817  1.00  0.00           C
ATOM   4582  ROH CHO   673     200.677  62.984  15.167  1.00  0.00            
ATOM   4583  R1  CHO   673     199.977  64.634  17.417  1.00  0.00            
ATOM   4584  R2  CHO   673     197.927  64.034  19.117  1.00  0.00            
ATOM   4585  R3  CHO   673     199.877  64.234  21.017  1.00  0.00            
ATOM   4586  R4  CHO   673     197.627  65.784  22.117  1.00  0.00            
ATOM   4587  R5  CHO   673     199.677  66.484  21.817  1.00  0.00            
ATOM   4588  C1  CHO   673     199.277  67.034  25.567  1.00  0.00           C
ATOM   4589  C2  CHO   673     197.677  70.284  27.967  1.00  0.00           C
ATOM   4590  ROH CHO   674      20.427 148.384  21.667  1.00  0.00            
ATOM   4591  R1  CHO   674      19.427 148.684  24.317  1.00  0.00            
ATOM   4592  R2  CHO   674      16.727 148.634  24.917  1.00  0.00            
ATOM   4593  R3  CHO   674      17.527 146.734  26.717  1.00  0.00            
ATOM   4594  R4  CHO   674      15.427 148.234  28.117  1.00  0.00            
ATOM   4595  R5  CHO   674      17.477 147.834  28.817  1.00  0.00            
ATOM   4596  C1  CHO   674      15.427 146.234  31.667  1.00  0.00           C
ATOM   4597  C2  CHO   674      15.427 145.384  35.417  1.00  0.00           C
ATOM   4598  ROH CHO   675      43.427  97.134  22.317  1.00  0.00            
ATOM   4599  R1  CHO   675      42.777  98.484  24.717  1.00  0.00            
ATOM   4600  R2  CHO   675      40.427  98.034  26.117  1.00  0.00            
ATOM   4601  R3  CHO   675      42.127  97.584  28.167  1.00  0.00            
ATOM   4602  R4  CHO   675      39.577  98.184  29.417  1.00  0.00            
ATOM   4603  R5  CHO   675      41.477  99.184  29.817  1.00  0.00            
ATOM   4604  C1  CHO   675      40.627  97.884  33.317  1.00  0.00           C
ATOM   4605  C2  CHO   675      39.527 100.984  36.417  1.00  0.00           C
ATOM   4606  ROH CHO   676      92.227  45.884  19.117  1.00  0.00            
ATOM   4607  R1  CHO   676      93.177  46.584  21.717  1.00  0.00            
ATOM   4608  R2  CHO   676      91.527  46.634  23.917  1.00  0.00            
ATOM   4609  R3  CHO   676      93.377  44.934  24.967  1.00  0.00            
ATOM   4610  R4  CHO   676      91.977  46.034  27.317  1.00  0.00            
ATOM   4611  R5  CHO   676      94.127  46.034  26.967  1.00  0.00            
ATOM   4612  C1  CHO   676      93.977  44.084  30.217  1.00  0.00           C
ATOM   4613  C2  CHO   676      97.477  45.034  31.467  1.00  0.00           C
ATOM   4614  ROH CHO   677      19.677 114.484  54.517  1.00  0.00            
ATOM   4615  R1  CHO   677      20.127 113.234  52.017  1.00  0.00            
ATOM   4616  R2  CHO   677      19.027 114.184  49.667  1.00  0.00            
ATOM   4617  R3  CHO   677      21.627 114.134  48.817  1.00  0.00            
ATOM   4618  R4  CHO   677      20.077 113.034  46.567  1.00  0.00            
ATOM   4619  R5  CHO   677      21.827 112.134  47.567  1.00  0.00            
ATOM   4620  C1  CHO   677      23.177 112.334  44.017  1.00  0.00           C
ATOM   4621  C2  CHO   677      22.777 110.384  40.667  1.00  0.00           C
ATOM   4622  ROH CHO   678     183.377  53.584  43.667  1.00  0.00            
ATOM   4623  R1  CHO   678     183.777  54.784  41.167  1.00  0.00            
ATOM   4624  R2  CHO   678     184.077  53.284  38.817  1.00  0.00            
ATOM   4625  R3  CHO   678     182.077  54.884  37.967  1.00  0.00            
ATOM   4626  R4  CHO   678     183.377  53.934  35.517  1.00  0.00            
ATOM   4627  R5  CHO   678     182.977  56.034  36.067  1.00  0.00            
ATOM   4628  C1  CHO   678     181.077  55.784  32.767  1.00  0.00           C
ATOM   4629  C2  CHO   678     178.427  57.434  29.267  1.00  0.00           C
ATOM   4630  ROH CHO   679     170.977 204.734  44.517  1.00  0.00            
ATOM   4631  R1  CHO   679     171.227 205.134  41.717  1.00  0.00            
ATOM   4632  R2  CHO   679     172.827 203.534  40.167  1.00  0.00            
ATOM   4633  R3  CHO   679     170.577 203.184  38.717  1.00  0.00            
ATOM   4634  R4  CHO   679     172.727 203.034  36.767  1.00  0.00            
ATOM   4635  R5  CHO   679     170.977 204.334  36.667  1.00  0.00            
ATOM   4636  C1  CHO   679     170.477 202.484  33.417  1.00  0.00           C
ATOM   4637  C2  CHO   679     168.877 203.234  29.967  1.00  0.00           C
ATOM   4638  ROH CHO   680     131.277 162.184  17.267  1.00  0.00            
ATOM   4639  R1  CHO   680     131.527 163.334  19.817  1.00  0.00            
ATOM   4640  R2  CHO   680     130.127 162.334  22.017  1.00  0.00            
ATOM   4641  R3  CHO   680     132.627 162.184  23.117  1.00  0.00            
ATOM   4642  R4  CHO   680     130.777 161.984  25.367  1.00  0.00            
ATOM   4643  R5  CHO   680     132.427 163.384  25.167  1.00  0.00            
ATOM   4644  C1  CHO   680     133.527 161.634  28.367  1.00  0.00           C
ATOM   4645  C2  CHO   680     134.677 159.934  31.817  1.00  0.00           C
ATOM   4646  ROH CHO   681       5.477 212.534  43.167  1.00  0.00            
ATOM   4647  R1  CHO   681       5.727 211.284  40.667  1.00  0.00            
ATOM   4648  R2  CHO   681       4.377 212.134  38.417  1.00  0.00            
ATOM   4649  R3  CHO   681       6.877 212.234  37.367  1.00  0.00            
ATOM   4650  R4  CHO   681       5.127 213.284  35.267  1.00  0.00            
ATOM   4651  R5  CHO   681       6.577 211.634  35.067  1.00  0.00            
ATOM   4652  C1  CHO   681       7.877 214.034  32.417  1.00  0.00           C
ATOM   4653  C2  CHO   681       7.127 214.934  29.017  1.00  0.00           C
ATOM   4654  ROH CHO   682     150.427  65.984  19.667  1.00  0.00            
ATOM   4655  R1  CHO   682     152.727  64.534  20.467  1.00  0.00            
ATOM   4656  R2  CHO   682     155.277  65.184  19.617  1.00  0.00            
ATOM   4657  R3  CHO   682     155.777  65.234  22.267  1.00  0.00            
ATOM   4658  R4  CHO   682     158.377  64.834  21.017  1.00  0.00            
ATOM   4659  R5  CHO   682     157.527  63.634  22.567  1.00  0.00            
ATOM   4660  C1  CHO   682     160.727  64.734  24.317  1.00  0.00           C
ATOM   4661  C2  CHO   682     163.877  63.884  23.017  1.00  0.00           C
ATOM   4662  ROH CHO   683     155.077 190.134  39.617  1.00  0.00            
ATOM   4663  R1  CHO   683     153.527 191.534  37.717  1.00  0.00            
ATOM   4664  R2  CHO   683     154.077 191.584  35.017  1.00  0.00            
ATOM   4665  R3  CHO   683     151.527 190.734  34.817  1.00  0.00            
ATOM   4666  R4  CHO   683     151.877 192.584  32.617  1.00  0.00            
ATOM   4667  R5  CHO   683     150.277 192.634  34.117  1.00  0.00            
ATOM   4668  C1  CHO   683     148.127 192.434  30.967  1.00  0.00           C
ATOM   4669  C2  CHO   683     147.127 192.034  27.267  1.00  0.00           C
ATOM   4670  ROH CHO   684     177.277 136.584  14.667  1.00  0.00            
ATOM   4671  R1  CHO   684     178.377 137.234  17.217  1.00  0.00            
ATOM   4672  R2  CHO   684     177.577 135.984  19.567  1.00  0.00            
ATOM   4673  R3  CHO   684     180.277 135.534  19.817  1.00  0.00            
ATOM   4674  R4  CHO   684     179.227 135.334  22.517  1.00  0.00            
ATOM   4675  R5  CHO   684     180.877 136.584  21.867  1.00  0.00            
ATOM   4676  C1  CHO   684     182.627 134.534  24.517  1.00  0.00           C
ATOM   4677  C2  CHO   684     181.477 134.034  28.917  1.00  0.00           C
ATOM   4678  ROH CHO   685     175.227   9.884  15.517  1.00  0.00            
ATOM   4679  R1  CHO   685     174.327   8.834  17.967  1.00  0.00            
ATOM   4680  R2  CHO   685     175.927   8.784  20.217  1.00  0.00            
ATOM   4681  R3  CHO   685     173.827  10.084  21.367  1.00  0.00            
ATOM   4682  R4  CHO   685     175.627   9.534  23.567  1.00  0.00            
ATOM   4683  R5  CHO   685     173.527   8.984  23.467  1.00  0.00            
ATOM   4684  C1  CHO   685     173.527  11.184  26.617  1.00  0.00           C
ATOM   4685  C2  CHO   685     175.427  12.534  29.867  1.00  0.00           C
ATOM   4686  ROH CHO   686     118.927 188.984  35.567  1.00  0.00            
ATOM   4687  R1  CHO   686     121.077 188.634  33.717  1.00  0.00            
ATOM   4688  R2  CHO   686     121.377 190.184  31.467  1.00  0.00            
ATOM   4689  R3  CHO   686     123.877 190.584  32.517  1.00  0.00            
ATOM   4690  R4  CHO   686     124.277 190.234  29.617  1.00  0.00            
ATOM   4691  R5  CHO   686     125.277 189.134  31.217  1.00  0.00            
ATOM   4692  C1  CHO   686     128.327 190.634  29.517  1.00  0.00           C
ATOM   4693  C2  CHO   686     130.577 191.484  25.717  1.00  0.00           C
ATOM   4694  ROH CHO   687       8.727 138.584  17.017  1.00  0.00            
ATOM   4695  R1  CHO   687       8.077 138.084  19.767  1.00  0.00            
ATOM   4696  R2  CHO   687       9.927 136.934  21.517  1.00  0.00            
ATOM   4697  R3  CHO   687       9.377 139.184  23.017  1.00  0.00            
ATOM   4698  R4  CHO   687       9.827 137.034  24.967  1.00  0.00            
ATOM   4699  R5  CHO   687       8.077 138.334  24.867  1.00  0.00            
ATOM   4700  C1  CHO   687       9.277 139.184  28.367  1.00  0.00           C
ATOM   4701  C2  CHO   687       7.077 142.134  30.717  1.00  0.00           C
ATOM   4702  ROH CHO   688     153.377  44.934  14.617  1.00  0.00            
ATOM   4703  R1  CHO   688     153.077  46.484  16.967  1.00  0.00            
ATOM   4704  R2  CHO   688     154.977  46.534  18.967  1.00  0.00            
ATOM   4705  R3  CHO   688     154.777  49.234  18.617  1.00  0.00            
ATOM   4706  R4  CHO   688     156.077  48.934  21.217  1.00  0.00            
ATOM   4707  R5  CHO   688     154.277  50.084  20.767  1.00  0.00            
ATOM   4708  C1  CHO   688     156.527  52.834  22.167  1.00  0.00           C
ATOM   4709  C2  CHO   688     157.677  56.384  25.267  1.00  0.00           C
ATOM   4710  ROH CHO   689     115.827 110.034  23.667  1.00  0.00            
ATOM   4711  R1  CHO   689     115.327 110.634  26.367  1.00  0.00            
ATOM   4712  R2  CHO   689     114.027 108.884  28.067  1.00  0.00            
ATOM   4713  R3  CHO   689     116.277 109.134  29.567  1.00  0.00            
ATOM   4714  R4  CHO   689     114.127 108.584  31.517  1.00  0.00            
ATOM   4715  R5  CHO   689     115.527 110.284  31.567  1.00  0.00            
ATOM   4716  C1  CHO   689     116.277 108.684  34.917  1.00  0.00           C
ATOM   4717  C2  CHO   689     115.027 106.784  37.067  1.00  0.00           C
ATOM   4718  ROH CHO   690     110.927   2.834  21.467  1.00  0.00            
ATOM   4719  R1  CHO   690     112.077   2.884  24.067  1.00  0.00            
ATOM   4720  R2  CHO   690     112.877   5.184  25.317  1.00  0.00            
ATOM   4721  R3  CHO   690     111.277   4.284  27.317  1.00  0.00            
ATOM   4722  R4  CHO   690     113.327   5.934  28.667  1.00  0.00            
ATOM   4723  R5  CHO   690     112.777   3.834  29.117  1.00  0.00            
ATOM   4724  C1  CHO   690     112.077   5.484  32.517  1.00  0.00           C
ATOM   4725  C2  CHO   690     109.527   3.734  35.267  1.00  0.00           C
ATOM   4726  ROH CHO   691      50.977 185.184  35.067  1.00  0.00            
ATOM   4727  R1  CHO   691      51.327 186.534  32.617  1.00  0.00            
ATOM   4728  R2  CHO   691      49.227 187.734  31.267  1.00  0.00            
ATOM   4729  R3  CHO   691      50.877 189.884  31.317  1.00  0.00            
ATOM   4730  R4  CHO   691      48.827 190.584  29.367  1.00  0.00            
ATOM   4731  R5  CHO   691      50.977 190.634  29.067  1.00  0.00            
ATOM   4732  C1  CHO   691      50.127 194.284  28.267  1.00  0.00           C
ATOM   4733  C2  CHO   691      50.577 197.034  26.417  1.00  0.00           C
ATOM   4734  ROH CHO   692     217.827  67.684  18.017  1.00  0.00            
ATOM   4735  R1  CHO   692     218.177  67.234  20.817  1.00  0.00            
ATOM   4736  R2  CHO   692     219.827  65.284  21.867  1.00  0.00            
ATOM   4737  R3  CHO   692     220.927  67.384  23.167  1.00  0.00            
ATOM   4738  R4  CHO   692     221.877  65.034  24.667  1.00  0.00            
ATOM   4739  R5  CHO   692     220.827  66.784  25.517  1.00  0.00            
ATOM   4740  C1  CHO   692     224.077  66.834  27.517  1.00  0.00           C
ATOM   4741  C2  CHO   692     223.727  64.334  30.317  1.00  0.00           C
ATOM   4742  ROH CHO   693      94.677 100.934  23.967  1.00  0.00            
ATOM   4743  R1  CHO   693      96.427 100.484  26.117  1.00  0.00            
ATOM   4744  R2  CHO   693      96.177 101.734  28.567  1.00  0.00            
ATOM   4745  R3  CHO   693      96.177  99.184  29.517  1.00  0.00            
ATOM   4746  R4  CHO   693      97.227 100.834  31.717  1.00  0.00            
ATOM   4747  R5  CHO   693      98.177  99.084  30.817  1.00  0.00            
ATOM   4748  C1  CHO   693      97.877  97.884  34.417  1.00  0.00           C
ATOM   4749  C2  CHO   693      99.377  98.634  37.967  1.00  0.00           C
ATOM   4750  ROH CHO   694     162.877  53.184  17.217  1.00  0.00            
ATOM   4751  R1  CHO   694     163.077  55.634  18.567  1.00  0.00            
ATOM   4752  R2  CHO   694     161.127  56.534  20.317  1.00  0.00            
ATOM   4753  R3  CHO   694     163.177  56.734  22.067  1.00  0.00            
ATOM   4754  R4  CHO   694     161.277  58.734  22.967  1.00  0.00            
ATOM   4755  R5  CHO   694     163.377  59.034  22.517  1.00  0.00            
ATOM   4756  C1  CHO   694     163.377  60.184  26.167  1.00  0.00           C
ATOM   4757  C2  CHO   694     166.527  62.434  27.717  1.00  0.00           C
ATOM   4758  ROH CHO   695     181.277 174.834  44.967  1.00  0.00            
ATOM   4759  R1  CHO   695     181.427 173.934  42.317  1.00  0.00            
ATOM   4760  R2  CHO   695     179.327 174.284  40.517  1.00  0.00            
ATOM   4761  R3  CHO   695     181.277 175.384  38.967  1.00  0.00            
ATOM   4762  R4  CHO   695     179.477 174.134  37.067  1.00  0.00            
ATOM   4763  R5  CHO   695     181.627 173.834  37.217  1.00  0.00            
ATOM   4764  C1  CHO   695     181.377 175.084  33.617  1.00  0.00           C
ATOM   4765  C2  CHO   695     178.827 172.834  30.267  1.00  0.00           C
ATOM   4766  ROH CHO   696     201.627  53.984  21.917  1.00  0.00            
ATOM   4767  R1  CHO   696     201.427  52.584  24.367  1.00  0.00            
ATOM   4768  R2  CHO   696     199.027  52.334  25.717  1.00  0.00            
ATOM   4769  R3  CHO   696     199.627  49.684  25.567  1.00  0.00            
ATOM   4770  R4  CHO   696     197.477  49.884  27.567  1.00  0.00            
ATOM   4771  R5  CHO   696     199.427  48.934  27.817  1.00  0.00            
ATOM   4772  C1  CHO   696     197.127  45.984  28.517  1.00  0.00           C
ATOM   4773  C2  CHO   696     198.727  43.284  30.617  1.00  0.00           C
ATOM   4774  ROH CHO   697     162.677  26.634  13.817  1.00  0.00            
ATOM   4775  R1  CHO   697     161.577  26.484  16.417  1.00  0.00            
ATOM   4776  R2  CHO   697     162.627  24.834  18.367  1.00  0.00            
ATOM   4777  R3  CHO   697     162.677  27.134  19.817  1.00  0.00            
ATOM   4778  R4  CHO   697     163.677  25.034  21.667  1.00  0.00            
ATOM   4779  R5  CHO   697     162.027  26.434  22.017  1.00  0.00            
ATOM   4780  C1  CHO   697     164.377  27.334  24.917  1.00  0.00           C
ATOM   4781  C2  CHO   697     167.677  25.884  28.017  1.00  0.00           C
ATOM   4782  ROH CHO   698      20.227   0.784  41.867  1.00  0.00            
ATOM   4783  R1  CHO   698      19.677   2.434  39.617  1.00  0.00            
ATOM   4784  R2  CHO   698      21.127   2.334  37.267  1.00  0.00            
ATOM   4785  R3  CHO   698      18.677   1.934  36.167  1.00  0.00            
ATOM   4786  R4  CHO   698      20.527   2.084  33.867  1.00  0.00            
ATOM   4787  R5  CHO   698      18.727   3.284  34.167  1.00  0.00            
ATOM   4788  C1  CHO   698      17.877   1.584  30.867  1.00  0.00           C
ATOM   4789  C2  CHO   698      15.577   2.234  27.667  1.00  0.00           C
ATOM   4790  ROH CHO   699      26.427 156.484  21.617  1.00  0.00            
ATOM   4791  R1  CHO   699      26.177 157.134  24.317  1.00  0.00            
ATOM   4792  R2  CHO   699      25.727 155.234  26.317  1.00  0.00            
ATOM   4793  R3  CHO   699      27.927 156.384  27.417  1.00  0.00            
ATOM   4794  R4  CHO   699      25.927 156.184  29.617  1.00  0.00            
ATOM   4795  R5  CHO   699      27.027 157.984  28.967  1.00  0.00            
ATOM   4796  C1  CHO   699      28.127 157.834  32.617  1.00  0.00           C
ATOM   4797  C2  CHO   699      30.077 158.784  35.217  1.00  0.00           C
ATOM   4798  ROH CHO   700     164.377  49.434  42.467  1.00  0.00            
ATOM   4799  R1  CHO   700     165.527  48.584  40.017  1.00  0.00            
ATOM   4800  R2  CHO   700     164.027  47.284  38.117  1.00  0.00            
ATOM   4801  R3  CHO   700     164.977  49.234  36.467  1.00  0.00            
ATOM   4802  R4  CHO   700     163.277  47.634  34.717  1.00  0.00            
ATOM   4803  R5  CHO   700     165.327  48.184  34.367  1.00  0.00            
ATOM   4804  C1  CHO   700     163.727  49.684  31.267  1.00  0.00           C
ATOM   4805  C2  CHO   700     164.027  48.884  27.417  1.00  0.00           C
ATOM   4806  ROH CHO   701     176.777  27.834  12.317  1.00  0.00            
ATOM   4807  R1  CHO   701     175.627  29.784  14.067  1.00  0.00            
ATOM   4808  R2  CHO   701     173.277  29.284  15.467  1.00  0.00            
ATOM   4809  R3  CHO   701     174.827  29.984  17.617  1.00  0.00            
ATOM   4810  R4  CHO   701     172.027  30.334  18.517  1.00  0.00            
ATOM   4811  R5  CHO   701     173.627  31.834  18.617  1.00  0.00            
ATOM   4812  C1  CHO   701     172.727  31.584  22.317  1.00  0.00           C
ATOM   4813  C2  CHO   701     170.327  30.234  25.317  1.00  0.00           C
ATOM   4814  ROH CHO   702      96.327  24.584  47.517  1.00  0.00            
ATOM   4815  R1  CHO   702      98.027  24.284  45.267  1.00  0.00            
ATOM   4816  R2  CHO   702      97.927  22.084  43.617  1.00  0.00            
ATOM   4817  R3  CHO   702      97.577  23.934  41.667  1.00  0.00            
ATOM   4818  R4  CHO   702     100.227  22.784  41.167  1.00  0.00            
ATOM   4819  R5  CHO   702      99.777  24.884  41.367  1.00  0.00            
ATOM   4820  C1  CHO   702     101.277  24.934  37.867  1.00  0.00           C
ATOM   4821  C2  CHO   702     104.677  25.634  35.667  1.00  0.00           C
ATOM   4822  ROH CHO   703     148.727   7.884  18.717  1.00  0.00            
ATOM   4823  R1  CHO   703     149.077   6.634  21.217  1.00  0.00            
ATOM   4824  R2  CHO   703     150.377   7.834  23.317  1.00  0.00            
ATOM   4825  R3  CHO   703     148.077   7.234  24.617  1.00  0.00            
ATOM   4826  R4  CHO   703     149.927   8.184  26.717  1.00  0.00            
ATOM   4827  R5  CHO   703     148.827   6.284  26.717  1.00  0.00            
ATOM   4828  C1  CHO   703     147.477   7.784  29.967  1.00  0.00           C
ATOM   4829  C2  CHO   703     144.777   8.234  32.517  1.00  0.00           C
ATOM   4830  ROH CHO   704     166.627 146.434  12.267  1.00  0.00            
ATOM   4831  R1  CHO   704     168.427 148.534  12.767  1.00  0.00            
ATOM   4832  R2  CHO   704     168.377 150.034  15.117  1.00  0.00            
ATOM   4833  R3  CHO   704     170.977 149.334  15.267  1.00  0.00            
ATOM   4834  R4  CHO   704     170.827 151.784  16.817  1.00  0.00            
ATOM   4835  R5  CHO   704     172.177 151.384  15.167  1.00  0.00            
ATOM   4836  C1  CHO   704     174.727 152.184  17.917  1.00  0.00           C
ATOM   4837  C2  CHO   704     178.577 150.684  18.267  1.00  0.00           C
ATOM   4838  ROH CHO   705     199.727 110.034  49.767  1.00  0.00            
ATOM   4839  R1  CHO   705     201.727 110.534  47.817  1.00  0.00            
ATOM   4840  R2  CHO   705     202.627 108.584  46.117  1.00  0.00            
ATOM   4841  R3  CHO   705     201.977 110.384  44.217  1.00  0.00            
ATOM   4842  R4  CHO   705     204.327 108.934  43.117  1.00  0.00            
ATOM   4843  R5  CHO   705     204.127 111.134  43.317  1.00  0.00            
ATOM   4844  C1  CHO   705     204.727 110.884  39.567  1.00  0.00           C
ATOM   4845  C2  CHO   705     208.027 112.434  38.717  1.00  0.00           C
ATOM   4846  ROH CHO   706     151.877 109.084  45.117  1.00  0.00            
ATOM   4847  R1  CHO   706     150.977 108.834  42.417  1.00  0.00            
ATOM   4848  R2  CHO   706     149.777 110.934  41.067  1.00  0.00            
ATOM   4849  R3  CHO   706     151.727 110.434  39.217  1.00  0.00            
ATOM   4850  R4  CHO   706     149.527 111.584  37.667  1.00  0.00            
ATOM   4851  R5  CHO   706     150.527 109.684  37.267  1.00  0.00            
ATOM   4852  C1  CHO   706     151.227 111.484  33.967  1.00  0.00           C
ATOM   4853  C2  CHO   706     150.627 111.234  29.067  1.00  0.00           C
ATOM   4854  NC3 DPP   707     115.827 182.934  52.617  1.00  0.00           N
ATOM   4855  PO4 DPP   707     112.327 184.384  51.417  1.00  0.00           P
ATOM   4856  GL1 DPP   707     112.477 185.334  47.617  1.00  0.00            
ATOM   4857  GL2 DPP   707     110.927 183.184  45.867  1.00  0.00            
ATOM   4858  C1A DPP   707     111.677 187.034  42.767  1.00  0.00           C
ATOM   4859  C2A DPP   707     113.077 188.634  38.967  1.00  0.00           C
ATOM   4860  C3A DPP   707     113.327 188.984  34.467  1.00  0.00           C
ATOM   4861  C4A DPP   707     114.977 191.484  32.517  1.00  0.00           C
ATOM   4862  C1B DPP   707     109.877 182.234  43.317  1.00  0.00           C
ATOM   4863  C2B DPP   707     109.777 180.434  39.517  1.00  0.00           C
ATOM   4864  C3B DPP   707     112.777 180.334  35.967  1.00  0.00           C
ATOM   4865  C4B DPP   707     116.427 180.434  33.367  1.00  0.00           C
ATOM   4866  NC3 DPP   708     166.977 151.734  55.067  1.00  0.00           N
ATOM   4867  PO4 DPP   708     166.427 154.284  51.117  1.00  0.00           P
ATOM   4868  GL1 DPP   708     164.927 152.634  46.867  1.00  0.00            
ATOM   4869  GL2 DPP   708     163.277 150.084  45.467  1.00  0.00            
ATOM   4870  C1A DPP   708     166.627 152.884  43.367  1.00  0.00           C
ATOM   4871  C2A DPP   708     166.427 152.534  38.267  1.00  0.00           C
ATOM   4872  C3A DPP   708     167.077 150.884  34.117  1.00  0.00           C
ATOM   4873  C4A DPP   708     167.277 153.484  30.867  1.00  0.00           C
ATOM   4874  C1B DPP   708     162.677 150.434  41.367  1.00  0.00           C
ATOM   4875  C2B DPP   708     163.127 149.284  37.517  1.00  0.00           C
ATOM   4876  C3B DPP   708     161.327 148.884  33.917  1.00  0.00           C
ATOM   4877  C4B DPP   708     163.377 149.784  30.367  1.00  0.00           C
ATOM   4878  NC3 DPP   709      57.877 150.334  56.167  1.00  0.00           N
ATOM   4879  PO4 DPP   709      61.477 150.634  55.067  1.00  0.00           P
ATOM   4880  GL1 DPP   709      62.027 148.534  51.467  1.00  0.00            
ATOM   4881  GL2 DPP   709      62.727 145.634  51.967  1.00  0.00            
ATOM   4882  C1A DPP   709      59.677 150.134  48.417  1.00  0.00           C
ATOM   4883  C2A DPP   709      59.277 148.834  44.867  1.00  0.00           C
ATOM   4884  C3A DPP   709      57.427 149.584  41.167  1.00  0.00           C
ATOM   4885  C4A DPP   709      56.377 152.134  38.417  1.00  0.00           C
ATOM   4886  C1B DPP   709      61.827 145.134  47.667  1.00  0.00           C
ATOM   4887  C2B DPP   709      61.177 144.434  44.217  1.00  0.00           C
ATOM   4888  C3B DPP   709      58.927 143.634  40.667  1.00  0.00           C
ATOM   4889  C4B DPP   709      57.827 142.184  36.617  1.00  0.00           C
ATOM   4890  NC3 DPP   710     187.477 120.284  58.217  1.00  0.00           N
ATOM   4891  PO4 DPP   710     190.077 116.734  54.417  1.00  0.00           P
ATOM   4892  GL1 DPP   710     190.977 115.634  49.817  1.00  0.00            
ATOM   4893  GL2 DPP   710     191.577 112.184  48.467  1.00  0.00            
ATOM   4894  C1A DPP   710     189.127 114.834  45.117  1.00  0.00           C
ATOM   4895  C2A DPP   710     187.727 115.884  40.917  1.00  0.00           C
ATOM   4896  C3A DPP   710     186.777 115.734  36.767  1.00  0.00           C
ATOM   4897  C4A DPP   710     183.977 115.934  33.217  1.00  0.00           C
ATOM   4898  C1B DPP   710     192.177 111.884  43.217  1.00  0.00           C
ATOM   4899  C2B DPP   710     190.577 112.834  38.617  1.00  0.00           C
ATOM   4900  C3B DPP   710     190.627 112.334  34.367  1.00  0.00           C
ATOM   4901  C4B DPP   710     187.577 113.034  31.517  1.00  0.00           C
ATOM   4902  NC3 DPP   711      79.377 210.834  53.017  1.00  0.00           N
ATOM   4903  PO4 DPP   711      82.227 207.734  51.467  1.00  0.00           P
ATOM   4904  GL1 DPP   711      81.127 208.534  47.867  1.00  0.00            
ATOM   4905  GL2 DPP   711      79.627 212.534  46.817  1.00  0.00            
ATOM   4906  C1A DPP   711      78.727 207.234  43.667  1.00  0.00           C
ATOM   4907  C2A DPP   711      78.077 208.534  38.667  1.00  0.00           C
ATOM   4908  C3A DPP   711      74.877 209.584  36.017  1.00  0.00           C
ATOM   4909  C4A DPP   711      73.427 208.234  32.667  1.00  0.00           C
ATOM   4910  C1B DPP   711      77.027 211.834  42.917  1.00  0.00           C
ATOM   4911  C2B DPP   711      77.127 213.434  39.217  1.00  0.00           C
ATOM   4912  C3B DPP   711      79.777 211.984  35.467  1.00  0.00           C
ATOM   4913  C4B DPP   711      83.827 213.434  34.617  1.00  0.00           C
ATOM   4914  NC3 DPP   712     137.227 145.434  54.417  1.00  0.00           N
ATOM   4915  PO4 DPP   712     133.677 142.534  54.717  1.00  0.00           P
ATOM   4916  GL1 DPP   712     131.377 143.934  51.217  1.00  0.00            
ATOM   4917  GL2 DPP   712     131.727 142.684  48.267  1.00  0.00            
ATOM   4918  C1A DPP   712     129.177 147.534  48.817  1.00  0.00           C
ATOM   4919  C2A DPP   712     128.177 147.384  44.417  1.00  0.00           C
ATOM   4920  C3A DPP   712     126.027 148.984  39.817  1.00  0.00           C
ATOM   4921  C4A DPP   712     123.677 148.234  36.017  1.00  0.00           C
ATOM   4922  C1B DPP   712     131.577 143.484  44.167  1.00  0.00           C
ATOM   4923  C2B DPP   712     128.327 143.284  40.917  1.00  0.00           C
ATOM   4924  C3B DPP   712     128.077 144.984  37.317  1.00  0.00           C
ATOM   4925  C4B DPP   712     131.177 145.234  34.267  1.00  0.00           C
ATOM   4926  NC3 DPP   713     172.077 163.884  52.717  1.00  0.00           N
ATOM   4927  PO4 DPP   713     168.177 163.934  49.717  1.00  0.00           P
ATOM   4928  GL1 DPP   713     166.577 163.634  45.667  1.00  0.00            
ATOM   4929  GL2 DPP   713     163.877 162.934  46.367  1.00  0.00            
ATOM   4930  C1A DPP   713     165.927 163.334  39.917  1.00  0.00           C
ATOM   4931  C2A DPP   713     166.377 162.984  35.267  1.00  0.00           C
ATOM   4932  C3A DPP   713     163.927 163.434  32.017  1.00  0.00           C
ATOM   4933  C4A DPP   713     164.327 165.634  28.567  1.00  0.00           C
ATOM   4934  C1B DPP   713     162.327 160.634  43.667  1.00  0.00           C
ATOM   4935  C2B DPP   713     161.127 160.184  40.417  1.00  0.00           C
ATOM   4936  C3B DPP   713     162.227 160.134  36.467  1.00  0.00           C
ATOM   4937  C4B DPP   713     161.677 158.084  30.567  1.00  0.00           C
ATOM   4938  NC3 DPP   714     103.827 154.434  60.467  1.00  0.00           N
ATOM   4939  PO4 DPP   714     106.377 158.384  61.167  1.00  0.00           P
ATOM   4940  GL1 DPP   714     105.527 158.884  56.317  1.00  0.00            
ATOM   4941  GL2 DPP   714     104.527 155.634  55.517  1.00  0.00            
ATOM   4942  C1A DPP   714     104.227 159.434  51.367  1.00  0.00           C
ATOM   4943  C2A DPP   714     103.577 157.134  47.617  1.00  0.00           C
ATOM   4944  C3A DPP   714     102.877 158.284  43.717  1.00  0.00           C
ATOM   4945  C4A DPP   714     103.727 156.434  40.117  1.00  0.00           C
ATOM   4946  C1B DPP   714     105.327 153.134  52.817  1.00  0.00           C
ATOM   4947  C2B DPP   714     105.177 152.384  48.017  1.00  0.00           C
ATOM   4948  C3B DPP   714     105.027 152.534  43.817  1.00  0.00           C
ATOM   4949  C4B DPP   714     104.977 151.434  39.617  1.00  0.00           C
ATOM   4950  NC3 DPP   715     152.027 101.734  50.267  1.00  0.00           N
ATOM   4951  PO4 DPP   715     155.527 101.084  50.267  1.00  0.00           P
ATOM   4952  GL1 DPP   715     154.377 101.034  45.717  1.00  0.00            
ATOM   4953  GL2 DPP   715     153.277 103.984  45.517  1.00  0.00            
ATOM   4954  C1A DPP   715     152.177 100.084  41.667  1.00  0.00           C
ATOM   4955  C2A DPP   715     152.627  99.234  37.867  1.00  0.00           C
ATOM   4956  C3A DPP   715     152.827  99.484  34.567  1.00  0.00           C
ATOM   4957  C4A DPP   715     151.577 102.584  31.067  1.00  0.00           C
ATOM   4958  C1B DPP   715     152.577 104.584  41.667  1.00  0.00           C
ATOM   4959  C2B DPP   715     151.927 104.934  38.267  1.00  0.00           C
ATOM   4960  C3B DPP   715     152.577 105.584  34.917  1.00  0.00           C
ATOM   4961  C4B DPP   715     151.527 107.384  31.717  1.00  0.00           C
ATOM   4962  NC3 DPP   716     103.277  75.284  58.717  1.00  0.00           N
ATOM   4963  PO4 DPP   716      99.977  75.784  55.467  1.00  0.00           P
ATOM   4964  GL1 DPP   716     100.227  76.534  51.267  1.00  0.00            
ATOM   4965  GL2 DPP   716     101.527  74.584  49.217  1.00  0.00            
ATOM   4966  C1A DPP   716      98.527  78.084  46.917  1.00  0.00           C
ATOM   4967  C2A DPP   716      98.827  79.284  43.317  1.00  0.00           C
ATOM   4968  C3A DPP   716      98.477  80.034  38.617  1.00  0.00           C
ATOM   4969  C4A DPP   716      97.027  77.234  34.617  1.00  0.00           C
ATOM   4970  C1B DPP   716     103.027  73.934  44.467  1.00  0.00           C
ATOM   4971  C2B DPP   716     102.777  70.584  41.367  1.00  0.00           C
ATOM   4972  C3B DPP   716     103.477  67.784  38.117  1.00  0.00           C
ATOM   4973  C4B DPP   716     101.327  69.084  34.517  1.00  0.00           C
ATOM   4974  NC3 DPP   717     139.127 137.584  58.917  1.00  0.00           N
ATOM   4975  PO4 DPP   717     142.777 137.934  55.567  1.00  0.00           P
ATOM   4976  GL1 DPP   717     141.927 138.734  51.317  1.00  0.00            
ATOM   4977  GL2 DPP   717     144.727 136.484  49.517  1.00  0.00            
ATOM   4978  C1A DPP   717     140.127 138.884  47.167  1.00  0.00           C
ATOM   4979  C2A DPP   717     139.677 138.834  42.617  1.00  0.00           C
ATOM   4980  C3A DPP   717     142.027 137.834  39.117  1.00  0.00           C
ATOM   4981  C4A DPP   717     143.977 140.184  35.917  1.00  0.00           C
ATOM   4982  C1B DPP   717     143.527 134.634  46.217  1.00  0.00           C
ATOM   4983  C2B DPP   717     143.127 133.834  42.667  1.00  0.00           C
ATOM   4984  C3B DPP   717     141.677 133.234  38.817  1.00  0.00           C
ATOM   4985  C4B DPP   717     140.027 135.884  35.017  1.00  0.00           C
ATOM   4986  NC3 DPP   718     128.177  91.384  55.667  1.00  0.00           N
ATOM   4987  PO4 DPP   718     125.327  91.884  59.417  1.00  0.00           P
ATOM   4988  GL1 DPP   718     122.527  91.434  55.517  1.00  0.00            
ATOM   4989  GL2 DPP   718     122.977  90.034  51.967  1.00  0.00            
ATOM   4990  C1A DPP   718     119.177  93.734  51.067  1.00  0.00           C
ATOM   4991  C2A DPP   718     115.977  95.284  49.267  1.00  0.00           C
ATOM   4992  C3A DPP   718     114.927 100.234  46.917  1.00  0.00           C
ATOM   4993  C4A DPP   718     112.277 104.184  45.567  1.00  0.00           C
ATOM   4994  C1B DPP   718     121.027  89.634  48.467  1.00  0.00           C
ATOM   4995  C2B DPP   718     119.777  93.584  45.717  1.00  0.00           C
ATOM   4996  C3B DPP   718     117.327  95.534  43.767  1.00  0.00           C
ATOM   4997  C4B DPP   718     113.677  95.634  43.467  1.00  0.00           C
ATOM   4998  NC3 DPP   719     200.227 148.484  51.117  1.00  0.00           N
ATOM   4999  PO4 DPP   719     203.727 145.184  51.417  1.00  0.00           P
ATOM   5000  GL1 DPP   719     201.827 144.934  48.167  1.00  0.00            
ATOM   5001  GL2 DPP   719     200.227 142.884  47.717  1.00  0.00            
ATOM   5002  C1A DPP   719     200.827 145.684  43.667  1.00  0.00           C
ATOM   5003  C2A DPP   719     200.877 146.634  39.667  1.00  0.00           C
ATOM   5004  C3A DPP   719     202.477 146.384  36.467  1.00  0.00           C
ATOM   5005  C4A DPP   719     204.477 145.734  32.317  1.00  0.00           C
ATOM   5006  C1B DPP   719     204.627 141.434  46.117  1.00  0.00           C
ATOM   5007  C2B DPP   719     207.577 140.584  42.717  1.00  0.00           C
ATOM   5008  C3B DPP   719     208.977 139.434  38.817  1.00  0.00           C
ATOM   5009  C4B DPP   719     211.627 135.434  36.617  1.00  0.00           C
ATOM   5010  NC3 DPP   720      70.877  36.284  56.267  1.00  0.00           N
ATOM   5011  PO4 DPP   720      73.777  39.534  54.317  1.00  0.00           P
ATOM   5012  GL1 DPP   720      70.277  38.284  51.817  1.00  0.00            
ATOM   5013  GL2 DPP   720      67.477  40.484  50.967  1.00  0.00            
ATOM   5014  C1A DPP   720      70.627  38.284  46.667  1.00  0.00           C
ATOM   5015  C2A DPP   720      69.077  38.334  42.567  1.00  0.00           C
ATOM   5016  C3A DPP   720      66.627  40.584  38.567  1.00  0.00           C
ATOM   5017  C4A DPP   720      66.477  41.234  34.717  1.00  0.00           C
ATOM   5018  C1B DPP   720      65.227  37.834  47.517  1.00  0.00           C
ATOM   5019  C2B DPP   720      64.077  38.234  42.717  1.00  0.00           C
ATOM   5020  C3B DPP   720      63.227  35.934  38.917  1.00  0.00           C
ATOM   5021  C4B DPP   720      63.377  37.634  34.067  1.00  0.00           C
ATOM   5022  NC3 DPP   721      33.477 175.684  52.267  1.00  0.00           N
ATOM   5023  PO4 DPP   721      36.927 175.134  49.917  1.00  0.00           P
ATOM   5024  GL1 DPP   721      37.177 175.884  45.617  1.00  0.00            
ATOM   5025  GL2 DPP   721      37.327 173.134  44.017  1.00  0.00            
ATOM   5026  C1A DPP   721      35.977 177.384  40.767  1.00  0.00           C
ATOM   5027  C2A DPP   721      34.627 179.434  36.317  1.00  0.00           C
ATOM   5028  C3A DPP   721      32.727 177.634  32.017  1.00  0.00           C
ATOM   5029  C4A DPP   721      32.227 175.084  27.567  1.00  0.00           C
ATOM   5030  C1B DPP   721      40.977 176.434  41.967  1.00  0.00           C
ATOM   5031  C2B DPP   721      43.227 178.384  38.567  1.00  0.00           C
ATOM   5032  C3B DPP   721      46.027 176.484  34.667  1.00  0.00           C
ATOM   5033  C4B DPP   721      47.027 179.284  31.967  1.00  0.00           C
ATOM   5034  NC3 DPP   722      71.027  50.884  58.117  1.00  0.00           N
ATOM   5035  PO4 DPP   722      68.677  47.584  55.167  1.00  0.00           P
ATOM   5036  GL1 DPP   722      69.127  49.284  51.167  1.00  0.00            
ATOM   5037  GL2 DPP   722      69.927  47.834  49.417  1.00  0.00            
ATOM   5038  C1A DPP   722      65.127  51.234  50.167  1.00  0.00           C
ATOM   5039  C2A DPP   722      63.577  51.684  46.267  1.00  0.00           C
ATOM   5040  C3A DPP   722      63.127  48.634  42.067  1.00  0.00           C
ATOM   5041  C4A DPP   722      62.677  44.984  39.317  1.00  0.00           C
ATOM   5042  C1B DPP   722      72.277  48.334  45.967  1.00  0.00           C
ATOM   5043  C2B DPP   722      75.627  47.434  43.367  1.00  0.00           C
ATOM   5044  C3B DPP   722      75.977  47.634  37.917  1.00  0.00           C
ATOM   5045  C4B DPP   722      73.577  46.984  34.017  1.00  0.00           C
ATOM   5046  NC3 DPP   723     132.977 119.134  57.767  1.00  0.00           N
ATOM   5047  PO4 DPP   723     130.427 122.734  58.717  1.00  0.00           P
ATOM   5048  GL1 DPP   723     130.627 122.284  54.067  1.00  0.00            
ATOM   5049  GL2 DPP   723     128.277 119.684  54.117  1.00  0.00            
ATOM   5050  C1A DPP   723     131.027 120.034  49.967  1.00  0.00           C
ATOM   5051  C2A DPP   723     130.327 120.234  45.017  1.00  0.00           C
ATOM   5052  C3A DPP   723     128.777 121.184  40.117  1.00  0.00           C
ATOM   5053  C4A DPP   723     125.427 124.434  38.917  1.00  0.00           C
ATOM   5054  C1B DPP   723     126.277 117.834  50.517  1.00  0.00           C
ATOM   5055  C2B DPP   723     124.427 117.134  46.667  1.00  0.00           C
ATOM   5056  C3B DPP   723     124.577 114.284  43.767  1.00  0.00           C
ATOM   5057  C4B DPP   723     125.027 114.834  39.717  1.00  0.00           C
ATOM   5058  NC3 DPP   724      51.177 195.534  51.267  1.00  0.00           N
ATOM   5059  PO4 DPP   724      47.177 194.534  53.167  1.00  0.00           P
ATOM   5060  GL1 DPP   724      46.427 194.684  49.467  1.00  0.00            
ATOM   5061  GL2 DPP   724      49.277 192.484  47.167  1.00  0.00
[truncated: 4,172,476 more chars]
