# Supplementary material for: Data showing the lipid conformations and membrane binding behaviors of beta-amyloid fibrils in phase-separated cholesterol-enriched lipid domains with and without glycolipid and oxidized cholesterol from coarse-grained molecular dynamics simulations
Source: Data Brief. 2020 Apr 19;30:105496. doi: 10.1016/j.dib.2020.105496 (PMC7186522; doi:10.1016/j.dib.2020.105496)
Supplement: Supplementary file 1 [file mmc1.zip › Supplementary-Data/S08-12/P4-ABCDE-3.pdb]

TITLE     P4-ABCDE system t= 20000000.00000
REMARK    THIS IS A SIMULATION BOX
CRYST1  224.683  226.429  127.135  90.00  90.00  90.00 P 1           1
MODEL        1
ATOM      1  BB  LEU     1     100.765 119.659  56.149  1.00  0.00           B
ATOM      2  SC1 LEU     1     100.965 120.459  58.649  1.00  0.00           S
ATOM      3  BB  VAL     2     101.615 116.209  54.699  1.00  0.00           B
ATOM      4  SC1 VAL     2     101.915 115.059  53.099  1.00  0.00           S
ATOM      5  BB  PHE     3     103.715 114.359  57.249  1.00  0.00           B
ATOM      6  SC1 PHE     3     102.015 115.909  59.949  1.00  0.00           S
ATOM      7  SC2 PHE     3     103.015 113.809  60.599  1.00  0.00           S
ATOM      8  SC3 PHE     3     101.265 114.759  61.899  1.00  0.00           S
ATOM      9  BB  PHE     4     106.965 112.359  57.049  1.00  0.00           B
ATOM     10  SC1 PHE     4     108.265 109.659  55.449  1.00  0.00           S
ATOM     11  SC2 PHE     4     105.865 109.559  55.249  1.00  0.00           S
ATOM     12  SC3 PHE     4     107.265 108.609  53.499  1.00  0.00           S
ATOM     13  BB  ALA     5     108.215 110.409  59.949  1.00  0.00           B
ATOM     14  BB  GLU     6     109.415 106.759  59.349  1.00  0.00           B
ATOM     15  SC1 GLU     6     107.065 105.309  58.649  1.00  0.00           S
ATOM     16  BB  ASP     7     111.415 103.859  60.449  1.00  0.00           B
ATOM     17  SC1 ASP     7     110.315 101.759  61.449  1.00  0.00           S
ATOM     18  BB  VAL     8     114.215 102.709  58.099  1.00  0.00           B
ATOM     19  SC1 VAL     8     114.615 102.159  56.199  1.00  0.00           S
ATOM     20  BB  GLY     9     116.215 100.659  60.449  1.00  0.00           B
ATOM     21  BB  SER    10     117.515  97.159  59.899  1.00  0.00           B
ATOM     22  SC1 SER    10     119.015  95.959  59.499  1.00  0.00           S
ATOM     23  BB  ASN    11     115.065  96.159  62.599  1.00  0.00           B
ATOM     24  SC1 ASN    11     112.765  97.059  62.249  1.00  0.00           S
ATOM     25  BB  LYS    12     116.165  96.959  66.099  1.00  0.00           B
ATOM     26  SC1 LYS    12     117.115  95.459  67.449  1.00  0.00           S
ATOM     27  SC2 LYS    12     115.815  92.509  67.899  1.00  0.00           S
ATOM     28  BB  GLY    13     112.765  98.459  66.849  1.00  0.00           B
ATOM     29  BB  ALA    14     112.515  97.259  70.399  1.00  0.00           B
ATOM     30  BB  ILE    15     110.515  99.859  72.299  1.00  0.00           B
ATOM     31  SC1 ILE    15     109.415  98.509  73.599  1.00  0.00           S
ATOM     32  BB  ILE    16     108.765 102.459  70.149  1.00  0.00           B
ATOM     33  SC1 ILE    16     109.615 101.609  68.299  1.00  0.00           S
ATOM     34  BB  GLY    17     107.665 106.009  69.499  1.00  0.00           B
ATOM     35  BB  LEU    18     105.715 106.809  66.399  1.00  0.00           B
ATOM     36  SC1 LEU    18     105.365 107.409  63.849  1.00  0.00           S
ATOM     37  BB  MET    19     104.015 109.459  68.599  1.00  0.00           B
ATOM     38  SC1 MET    19     105.115 109.659  71.799  1.00  0.00           S
ATOM     39  BB  VAL    20     101.965 111.809  66.399  1.00  0.00           B
ATOM     40  SC1 VAL    20     101.865 110.959  64.599  1.00  0.00           S
ATOM     41  BB  GLY    21     100.015 114.759  67.849  1.00  0.00           B
ATOM     42  BB  GLY    22      98.015 116.059  64.999  1.00  0.00           B
ATOM     43  BB  VAL    23      96.265 118.959  66.599  1.00  0.00           B
ATOM     44  SC1 VAL    23      96.465 118.659  68.549  1.00  0.00           S
ATOM     45  BB  VAL    24      94.565 121.509  64.249  1.00  0.00           B
ATOM     46  SC1 VAL    24      93.315 121.059  62.749  1.00  0.00           S
ATOM     47  BB  ILE    25      93.515 124.309  66.599  1.00  0.00           B
ATOM     48  SC1 ILE    25      94.765 123.359  68.749  1.00  0.00           S
ATOM     49  BB  ALA    26      91.915 127.409  65.249  1.00  0.00           B
ATOM     50  BB  LEU    27     104.215 122.259  53.399  1.00  0.00           B
ATOM     51  SC1 LEU    27     103.615 121.859  50.849  1.00  0.00           S
ATOM     52  BB  VAL    28     105.815 118.759  53.999  1.00  0.00           B
ATOM     53  SC1 VAL    28     106.465 117.109  52.999  1.00  0.00           S
ATOM     54  BB  PHE    29     106.965 117.359  57.299  1.00  0.00           B
ATOM     55  SC1 PHE    29     107.265 116.809  60.449  1.00  0.00           S
ATOM     56  SC2 PHE    29     105.715 118.559  59.899  1.00  0.00           S
ATOM     57  SC3 PHE    29     105.515 117.359  61.999  1.00  0.00           S
ATOM     58  BB  PHE    30     109.565 114.909  56.499  1.00  0.00           B
ATOM     59  SC1 PHE    30     109.515 113.609  53.049  1.00  0.00           S
ATOM     60  SC2 PHE    30     111.465 113.059  54.349  1.00  0.00           S
ATOM     61  SC3 PHE    30     111.065 111.909  52.299  1.00  0.00           S
ATOM     62  BB  ALA    31     111.415 112.909  59.199  1.00  0.00           B
ATOM     63  BB  GLU    32     112.965 109.809  57.749  1.00  0.00           B
ATOM     64  SC1 GLU    32     113.315 108.159  55.349  1.00  0.00           S
ATOM     65  BB  ASP    33     115.515 108.259  60.099  1.00  0.00           B
ATOM     66  SC1 ASP    33     114.415 107.509  62.299  1.00  0.00           S
ATOM     67  BB  VAL    34     117.515 105.609  58.299  1.00  0.00           B
ATOM     68  SC1 VAL    34     118.815 104.909  56.949  1.00  0.00           S
ATOM     69  BB  GLY    35     118.415 104.059  61.549  1.00  0.00           B
ATOM     70  BB  SER    36     120.665 100.959  61.449  1.00  0.00           B
ATOM     71  SC1 SER    36     121.765 100.159  60.099  1.00  0.00           S
ATOM     72  BB  ASN    37     119.615  98.509  64.149  1.00  0.00           B
ATOM     73  SC1 ASN    37     121.065  96.759  65.149  1.00  0.00           S
ATOM     74  BB  LYS    38     118.365 101.009  66.799  1.00  0.00           B
ATOM     75  SC1 LYS    38     116.865 102.309  65.549  1.00  0.00           S
ATOM     76  SC2 LYS    38     114.415 103.109  64.249  1.00  0.00           S
ATOM     77  BB  GLY    39     116.065  99.459  69.449  1.00  0.00           B
ATOM     78  BB  ALA    40     115.465 100.009  73.149  1.00  0.00           B
ATOM     79  BB  ILE    41     113.065 102.659  74.449  1.00  0.00           B
ATOM     80  SC1 ILE    41     112.365 102.459  76.449  1.00  0.00           S
ATOM     81  BB  ILE    42     112.965 105.209  71.699  1.00  0.00           B
ATOM     82  SC1 ILE    42     113.865 103.959  69.949  1.00  0.00           S
ATOM     83  BB  GLY    43     110.765 108.209  70.999  1.00  0.00           B
ATOM     84  BB  LEU    44     109.115 109.809  67.999  1.00  0.00           B
ATOM     85  SC1 LEU    44     109.515 109.809  65.349  1.00  0.00           S
ATOM     86  BB  MET    45     107.065 113.059  68.699  1.00  0.00           B
ATOM     87  SC1 MET    45     104.765 114.459  70.449  1.00  0.00           S
ATOM     88  BB  VAL    46     105.565 114.409  65.499  1.00  0.00           B
ATOM     89  SC1 VAL    46     106.315 113.159  64.099  1.00  0.00           S
ATOM     90  BB  GLY    47     104.065 117.659  66.499  1.00  0.00           B
ATOM     91  BB  GLY    48     101.465 118.859  64.049  1.00  0.00           B
ATOM     92  BB  VAL    49     100.215 121.859  65.949  1.00  0.00           B
ATOM     93  SC1 VAL    49     100.215 121.709  67.949  1.00  0.00           S
ATOM     94  BB  VAL    50      98.165 124.159  63.749  1.00  0.00           B
ATOM     95  SC1 VAL    50      98.315 123.459  61.899  1.00  0.00           S
ATOM     96  BB  ILE    51      97.565 126.859  66.349  1.00  0.00           B
ATOM     97  SC1 ILE    51      98.765 126.409  68.399  1.00  0.00           S
ATOM     98  BB  ALA    52      95.265 129.359  64.699  1.00  0.00           B
ATOM     99  BB  LEU    53     106.865 123.959  55.949  1.00  0.00           B
ATOM    100  SC1 LEU    53     106.465 124.259  58.549  1.00  0.00           S
ATOM    101  BB  VAL    54     109.165 121.709  53.949  1.00  0.00           B
ATOM    102  SC1 VAL    54     110.065 121.109  52.249  1.00  0.00           S
ATOM    103  BB  PHE    55     110.665 120.309  57.049  1.00  0.00           B
ATOM    104  SC1 PHE    55     111.515 119.059  59.949  1.00  0.00           S
ATOM    105  SC2 PHE    55     109.665 120.609  59.949  1.00  0.00           S
ATOM    106  SC3 PHE    55     111.115 120.409  61.899  1.00  0.00           S
ATOM    107  BB  PHE    56     112.865 117.509  55.599  1.00  0.00           B
ATOM    108  SC1 PHE    56     114.715 116.009  53.399  1.00  0.00           S
ATOM    109  SC2 PHE    56     113.215 117.509  52.299  1.00  0.00           S
ATOM    110  SC3 PHE    56     114.265 115.709  51.099  1.00  0.00           S
ATOM    111  BB  ALA    57     114.865 115.959  58.399  1.00  0.00           B
ATOM    112  BB  GLU    58     117.365 113.309  57.249  1.00  0.00           B
ATOM    113  SC1 GLU    58     116.615 111.909  54.649  1.00  0.00           S
ATOM    114  BB  ASP    59     118.165 111.109  60.199  1.00  0.00           B
ATOM    115  SC1 ASP    59     116.965 112.459  61.949  1.00  0.00           S
ATOM    116  BB  VAL    60     121.265 109.059  59.849  1.00  0.00           B
ATOM    117  SC1 VAL    60     122.265 109.159  58.099  1.00  0.00           S
ATOM    118  BB  GLY    61     122.315 106.309  62.199  1.00  0.00           B
ATOM    119  BB  SER    62     125.015 103.909  63.049  1.00  0.00           B
ATOM    120  SC1 SER    62     126.215 102.509  62.449  1.00  0.00           S
ATOM    121  BB  ASN    63     123.165 102.209  65.999  1.00  0.00           B
ATOM    122  SC1 ASN    63     123.715 100.159  67.249  1.00  0.00           S
ATOM    123  BB  LYS    64     120.615 104.659  67.399  1.00  0.00           B
ATOM    124  SC1 LYS    64     119.265 106.359  66.449  1.00  0.00           S
ATOM    125  SC2 LYS    64     118.815 108.759  64.449  1.00  0.00           S
ATOM    126  BB  GLY    65     118.715 102.709  70.099  1.00  0.00           B
ATOM    127  BB  ALA    66     118.815 102.759  73.899  1.00  0.00           B
ATOM    128  BB  ILE    67     117.315 105.809  75.399  1.00  0.00           B
ATOM    129  SC1 ILE    67     115.865 106.209  77.149  1.00  0.00           S
ATOM    130  BB  ILE    68     115.965 108.359  72.899  1.00  0.00           B
ATOM    131  SC1 ILE    68     116.915 107.759  70.899  1.00  0.00           S
ATOM    132  BB  GLY    69     113.715 111.359  72.399  1.00  0.00           B
ATOM    133  BB  LEU    70     113.015 112.559  68.899  1.00  0.00           B
ATOM    134  SC1 LEU    70     113.615 112.759  66.299  1.00  0.00           S
ATOM    135  BB  MET    71     110.465 115.359  68.949  1.00  0.00           B
ATOM    136  SC1 MET    71     109.215 117.559  70.299  1.00  0.00           S
ATOM    137  BB  VAL    72     109.765 116.459  65.399  1.00  0.00           B
ATOM    138  SC1 VAL    72     110.265 115.709  63.649  1.00  0.00           S
ATOM    139  BB  GLY    73     107.815 119.659  65.849  1.00  0.00           B
ATOM    140  BB  GLY    74     106.365 121.959  63.249  1.00  0.00           B
ATOM    141  BB  VAL    75     104.265 124.059  65.599  1.00  0.00           B
ATOM    142  SC1 VAL    75     104.565 123.609  67.549  1.00  0.00           S
ATOM    143  BB  VAL    76     102.415 126.509  63.449  1.00  0.00           B
ATOM    144  SC1 VAL    76     102.615 125.709  61.649  1.00  0.00           S
ATOM    145  BB  ILE    77     101.565 129.609  65.449  1.00  0.00           B
ATOM    146  SC1 ILE    77     102.765 128.959  67.199  1.00  0.00           S
ATOM    147  BB  ALA    78      99.165 131.959  63.799  1.00  0.00           B
ATOM    148  BB  LEU    79     111.015 127.659  55.299  1.00  0.00           B
ATOM    149  SC1 LEU    79     110.865 128.909  52.949  1.00  0.00           S
ATOM    150  BB  VAL    80     113.265 124.759  54.049  1.00  0.00           B
ATOM    151  SC1 VAL    80     114.065 123.559  52.649  1.00  0.00           S
ATOM    152  BB  PHE    81     113.665 123.159  57.399  1.00  0.00           B
ATOM    153  SC1 PHE    81     111.315 125.059  59.199  1.00  0.00           S
ATOM    154  SC2 PHE    81     113.015 124.109  60.599  1.00  0.00           S
ATOM    155  SC3 PHE    81     111.315 125.409  61.599  1.00  0.00           S
ATOM    156  BB  PHE    82     116.215 120.309  57.749  1.00  0.00           B
ATOM    157  SC1 PHE    82     117.765 118.309  55.649  1.00  0.00           S
ATOM    158  SC2 PHE    82     117.165 120.409  54.649  1.00  0.00           S
ATOM    159  SC3 PHE    82     119.015 119.159  53.749  1.00  0.00           S
ATOM    160  BB  ALA    83     116.665 117.959  60.749  1.00  0.00           B
ATOM    161  BB  GLU    84     119.915 116.159  59.699  1.00  0.00           B
ATOM    162  SC1 GLU    84     121.765 116.809  57.449  1.00  0.00           S
ATOM    163  BB  ASP    85     122.365 113.859  61.449  1.00  0.00           B
ATOM    164  SC1 ASP    85     121.565 112.659  63.549  1.00  0.00           S
ATOM    165  BB  VAL    86     125.415 111.909  60.449  1.00  0.00           B
ATOM    166  SC1 VAL    86     126.615 111.659  58.849  1.00  0.00           S
ATOM    167  BB  GLY    87     125.765 109.859  63.599  1.00  0.00           B
ATOM    168  BB  SER    88     128.115 107.259  65.099  1.00  0.00           B
ATOM    169  SC1 SER    88     129.415 106.209  64.049  1.00  0.00           S
ATOM    170  BB  ASN    89     125.615 105.309  67.249  1.00  0.00           B
ATOM    171  SC1 ASN    89     126.615 104.259  69.299  1.00  0.00           S
ATOM    172  BB  LYS    90     123.365 107.809  68.999  1.00  0.00           B
ATOM    173  SC1 LYS    90     123.215 110.259  68.299  1.00  0.00           S
ATOM    174  SC2 LYS    90     124.365 112.809  67.699  1.00  0.00           S
ATOM    175  BB  GLY    91     122.365 105.709  71.999  1.00  0.00           B
ATOM    176  BB  ALA    92     122.415 106.559  75.749  1.00  0.00           B
ATOM    177  BB  ILE    93     120.065 109.059  77.199  1.00  0.00           B
ATOM    178  SC1 ILE    93     118.565 109.709  78.749  1.00  0.00           S
ATOM    179  BB  ILE    94     119.465 111.009  74.099  1.00  0.00           B
ATOM    180  SC1 ILE    94     120.915 110.359  73.049  1.00  0.00           S
ATOM    181  BB  GLY    95     116.965 113.809  73.749  1.00  0.00           B
ATOM    182  BB  LEU    96     116.915 114.709  70.149  1.00  0.00           B
ATOM    183  SC1 LEU    96     117.565 112.309  69.199  1.00  0.00           S
ATOM    184  BB  MET    97     114.965 117.909  69.599  1.00  0.00           B
ATOM    185  SC1 MET    97     114.165 120.809  71.549  1.00  0.00           S
ATOM    186  BB  VAL    98     113.815 119.259  66.249  1.00  0.00           B
ATOM    187  SC1 VAL    98     114.215 117.909  64.849  1.00  0.00           S
ATOM    188  BB  GLY    99     113.165 122.859  65.649  1.00  0.00           B
ATOM    189  BB  GLY   100     109.515 123.809  65.849  1.00  0.00           B
ATOM    190  BB  VAL   101     108.315 127.159  67.049  1.00  0.00           B
ATOM    191  SC1 VAL   101     107.715 127.559  68.899  1.00  0.00           S
ATOM    192  BB  VAL   102     107.065 129.009  63.999  1.00  0.00           B
ATOM    193  SC1 VAL   102     106.915 127.709  62.499  1.00  0.00           S
ATOM    194  BB  ILE   103     106.065 132.459  64.799  1.00  0.00           B
ATOM    195  SC1 ILE   103     106.365 132.359  67.349  1.00  0.00           S
ATOM    196  BB  ALA   104     103.815 134.609  62.649  1.00  0.00           B
ATOM    197  BB  LEU   105     116.215 130.259  55.549  1.00  0.00           B
ATOM    198  SC1 LEU   105     116.465 130.659  52.949  1.00  0.00           S
ATOM    199  BB  VAL   106     117.415 126.709  54.999  1.00  0.00           B
ATOM    200  SC1 VAL   106     118.265 125.309  53.799  1.00  0.00           S
ATOM    201  BB  PHE   107     117.415 125.459  58.599  1.00  0.00           B
ATOM    202  SC1 PHE   107     115.415 128.009  59.499  1.00  0.00           S
ATOM    203  SC2 PHE   107     117.715 128.459  59.999  1.00  0.00           S
ATOM    204  SC3 PHE   107     116.065 128.559  61.749  1.00  0.00           S
ATOM    205  BB  PHE   108     119.915 122.559  58.349  1.00  0.00           B
ATOM    206  SC1 PHE   108     122.615 121.359  56.299  1.00  0.00           S
ATOM    207  SC2 PHE   108     121.915 123.609  55.899  1.00  0.00           S
ATOM    208  SC3 PHE   108     124.215 123.009  55.749  1.00  0.00           S
ATOM    209  BB  ALA   109     119.565 120.159  61.149  1.00  0.00           B
ATOM    210  BB  GLU   110     123.315 119.509  61.199  1.00  0.00           B
ATOM    211  SC1 GLU   110     125.065 122.259  60.699  1.00  0.00           S
ATOM    212  BB  ASP   111     124.215 117.009  63.849  1.00  0.00           B
ATOM    213  SC1 ASP   111     123.415 117.309  66.199  1.00  0.00           S
ATOM    214  BB  VAL   112     127.265 115.609  62.249  1.00  0.00           B
ATOM    215  SC1 VAL   112     128.265 115.859  60.499  1.00  0.00           S
ATOM    216  BB  GLY   113     129.115 113.709  64.949  1.00  0.00           B
ATOM    217  BB  SER   114     130.815 110.459  66.149  1.00  0.00           B
ATOM    218  SC1 SER   114     132.515 109.609  65.799  1.00  0.00           S
ATOM    219  BB  ASN   115     128.565 109.009  68.749  1.00  0.00           B
ATOM    220  SC1 ASN   115     130.265 107.609  69.999  1.00  0.00           S
ATOM    221  BB  LYS   116     126.915 111.259  71.299  1.00  0.00           B
ATOM    222  SC1 LYS   116     126.965 112.959  73.149  1.00  0.00           S
ATOM    223  SC2 LYS   116     127.465 114.559  75.349  1.00  0.00           S
ATOM    224  BB  GLY   117     125.765 108.359  73.399  1.00  0.00           B
ATOM    225  BB  ALA   118     126.215 108.909  77.049  1.00  0.00           B
ATOM    226  BB  ILE   119     123.965 111.609  78.299  1.00  0.00           B
ATOM    227  SC1 ILE   119     122.915 112.159  80.249  1.00  0.00           S
ATOM    228  BB  ILE   120     122.715 113.959  75.749  1.00  0.00           B
ATOM    229  SC1 ILE   120     121.065 115.409  76.549  1.00  0.00           S
ATOM    230  BB  GLY   121     122.115 115.209  72.199  1.00  0.00           B
ATOM    231  BB  LEU   122     119.415 117.109  70.299  1.00  0.00           B
ATOM    232  SC1 LEU   122     120.065 119.309  71.649  1.00  0.00           S
ATOM    233  BB  MET   123     118.715 118.409  66.799  1.00  0.00           B
ATOM    234  SC1 MET   123     118.815 116.659  64.899  1.00  0.00           S
ATOM    235  BB  VAL   124     117.815 122.109  66.799  1.00  0.00           B
ATOM    236  SC1 VAL   124     118.065 123.159  68.449  1.00  0.00           S
ATOM    237  BB  GLY   125     117.165 124.109  63.699  1.00  0.00           B
ATOM    238  BB  GLY   126     114.165 125.759  65.249  1.00  0.00           B
ATOM    239  BB  VAL   127     112.115 128.909  65.549  1.00  0.00           B
ATOM    240  SC1 VAL   127     112.515 129.659  67.349  1.00  0.00           S
ATOM    241  BB  VAL   128     111.065 131.309  62.849  1.00  0.00           B
ATOM    242  SC1 VAL   128     111.365 130.709  60.949  1.00  0.00           S
ATOM    243  BB  ILE   129     109.665 134.259  64.499  1.00  0.00           B
ATOM    244  SC1 ILE   129     110.765 134.409  66.599  1.00  0.00           S
ATOM    245  BB  ALA   130     107.365 136.159  62.149  1.00  0.00           B
ATOM    246  ROH CHO   131       3.165  22.059  30.349  1.00  0.00            
ATOM    247  R1  CHO   131       4.415  23.659  32.349  1.00  0.00            
ATOM    248  R2  CHO   131       3.765  23.459  35.049  1.00  0.00            
ATOM    249  R3  CHO   131       6.415  22.959  35.349  1.00  0.00            
ATOM    250  R4  CHO   131       5.465  23.559  38.049  1.00  0.00            
ATOM    251  R5  CHO   131       7.115  24.559  36.999  1.00  0.00            
ATOM    252  C1  CHO   131       8.915  23.259  40.099  1.00  0.00           C
ATOM    253  C2  CHO   131      11.265  23.359  43.499  1.00  0.00           C
ATOM    254  ROH CHO   132     194.665  82.559  56.699  1.00  0.00            
ATOM    255  R1  CHO   132     194.765  83.709  54.149  1.00  0.00            
ATOM    256  R2  CHO   132     196.865  83.309  52.399  1.00  0.00            
ATOM    257  R3  CHO   132     194.865  82.559  50.699  1.00  0.00            
ATOM    258  R4  CHO   132     197.215  82.809  48.999  1.00  0.00            
ATOM    259  R5  CHO   132     195.315  83.859  48.699  1.00  0.00            
ATOM    260  C1  CHO   132     195.615  81.859  45.399  1.00  0.00           C
ATOM    261  C2  CHO   132     194.815  81.759  41.949  1.00  0.00           C
ATOM    262  ROH CHO   133       9.165  35.259  60.799  1.00  0.00            
ATOM    263  R1  CHO   133       8.015  34.559  58.249  1.00  0.00            
ATOM    264  R2  CHO   133       6.665  36.359  56.699  1.00  0.00            
ATOM    265  R3  CHO   133       8.465  35.609  54.799  1.00  0.00            
ATOM    266  R4  CHO   133       6.515  37.259  53.349  1.00  0.00            
ATOM    267  R5  CHO   133       7.115  35.259  52.849  1.00  0.00            
ATOM    268  C1  CHO   133       8.115  37.109  49.649  1.00  0.00           C
ATOM    269  C2  CHO   133       7.815  38.709  45.599  1.00  0.00           C
ATOM    270  ROH CHO   134      21.015 127.659  19.349  1.00  0.00            
ATOM    271  R1  CHO   134      20.015 125.359  20.649  1.00  0.00            
ATOM    272  R2  CHO   134      21.365 122.959  20.649  1.00  0.00            
ATOM    273  R3  CHO   134      21.065 123.159  23.349  1.00  0.00            
ATOM    274  R4  CHO   134      22.065 120.459  22.949  1.00  0.00            
ATOM    275  R5  CHO   134      20.265 121.009  24.049  1.00  0.00            
ATOM    276  C1  CHO   134      22.165 119.209  26.799  1.00  0.00           C
ATOM    277  C2  CHO   134      24.715 116.909  27.749  1.00  0.00           C
ATOM    278  ROH CHO   135      84.865 228.359  45.199  1.00  0.00            
ATOM    279  R1  CHO   135      83.865 227.209  42.849  1.00  0.00            
ATOM    280  R2  CHO   135      82.815 228.709  40.799  1.00  0.00            
ATOM    281  R3  CHO   135      84.615 227.359  39.299  1.00  0.00            
ATOM    282  R4  CHO   135      82.765 228.509  37.349  1.00  0.00            
ATOM    283  R5  CHO   135      83.365 226.409  37.499  1.00  0.00            
ATOM    284  C1  CHO   135      84.465 227.109  33.899  1.00  0.00           C
ATOM    285  C2  CHO   135      83.515 223.809  31.949  1.00  0.00           C
ATOM    286  ROH CHO   136      35.015  76.059  50.349  1.00  0.00            
ATOM    287  R1  CHO   136      34.765  76.309  47.499  1.00  0.00            
ATOM    288  R2  CHO   136      36.915  76.559  45.849  1.00  0.00            
ATOM    289  R3  CHO   136      35.915  74.359  44.649  1.00  0.00            
ATOM    290  R4  CHO   136      37.465  75.659  42.549  1.00  0.00            
ATOM    291  R5  CHO   136      35.365  75.109  42.399  1.00  0.00            
ATOM    292  C1  CHO   136      36.815  73.109  39.499  1.00  0.00           C
ATOM    293  C2  CHO   136      37.815  74.209  36.299  1.00  0.00           C
ATOM    294  ROH CHO   137     224.715 217.309  58.849  1.00  0.00            
ATOM    295  R1  CHO   137     223.265 219.559  57.899  1.00  0.00            
ATOM    296  R2  CHO   137     224.065 221.009  55.699  1.00  0.00            
ATOM    297  R3  CHO   137     221.565 220.459  54.849  1.00  0.00            
ATOM    298  R4  CHO   137     222.515 222.559  52.999  1.00  0.00            
ATOM    299  R5  CHO   137     220.665 222.559  54.149  1.00  0.00            
ATOM    300  C1  CHO   137     219.265 222.909  50.649  1.00  0.00           C
ATOM    301  C2  CHO   137     216.865 223.559  48.699  1.00  0.00           C
ATOM    302  ROH CHO   138     203.665  87.209  53.649  1.00  0.00            
ATOM    303  R1  CHO   138     204.915  87.409  51.099  1.00  0.00            
ATOM    304  R2  CHO   138     204.915  85.459  49.249  1.00  0.00            
ATOM    305  R3  CHO   138     203.865  87.309  47.649  1.00  0.00            
ATOM    306  R4  CHO   138     204.315  85.059  45.899  1.00  0.00            
ATOM    307  R5  CHO   138     205.015  87.059  45.549  1.00  0.00            
ATOM    308  C1  CHO   138     202.915  86.559  42.399  1.00  0.00           C
ATOM    309  C2  CHO   138     201.515  86.159  39.599  1.00  0.00           C
ATOM    310  ROH CHO   139     224.415 188.009  55.499  1.00  0.00            
ATOM    311  R1  CHO   139     223.715 188.809  52.899  1.00  0.00            
ATOM    312  R2  CHO   139     225.115 187.959  50.649  1.00  0.00            
ATOM    313  R3  CHO   139     222.615 187.209  49.799  1.00  0.00            
ATOM    314  R4  CHO   139     224.165 187.659  47.349  1.00  0.00            
ATOM    315  R5  CHO   139     222.265 188.559  47.849  1.00  0.00            
ATOM    316  C1  CHO   139     221.315 186.759  44.649  1.00  0.00           C
ATOM    317  C2  CHO   139     218.465 187.009  41.349  1.00  0.00           C
ATOM    318  ROH CHO   140     135.115  16.759  51.899  1.00  0.00            
ATOM    319  R1  CHO   140     134.015  17.109  49.349  1.00  0.00            
ATOM    320  R2  CHO   140     133.265  19.559  48.349  1.00  0.00            
ATOM    321  R3  CHO   140     134.915  18.859  46.299  1.00  0.00            
ATOM    322  R4  CHO   140     134.015  21.559  45.599  1.00  0.00            
ATOM    323  R5  CHO   140     133.865  19.759  44.349  1.00  0.00            
ATOM    324  C1  CHO   140     135.965  22.009  42.049  1.00  0.00           C
ATOM    325  C2  CHO   140     136.365  24.059  39.149  1.00  0.00           C
ATOM    326  ROH CHO   141     219.315 109.159  48.349  1.00  0.00            
ATOM    327  R1  CHO   141     219.515 108.609  45.599  1.00  0.00            
ATOM    328  R2  CHO   141     217.815 106.909  44.249  1.00  0.00            
ATOM    329  R3  CHO   141     217.415 109.059  42.649  1.00  0.00            
ATOM    330  R4  CHO   141     215.965 106.909  41.349  1.00  0.00            
ATOM    331  R5  CHO   141     217.465 108.159  40.399  1.00  0.00            
ATOM    332  C1  CHO   141     214.515 108.909  38.099  1.00  0.00           C
ATOM    333  C2  CHO   141     215.315 108.309  34.699  1.00  0.00           C
ATOM    334  ROH CHO   142     144.165  58.859  19.149  1.00  0.00            
ATOM    335  R1  CHO   142     145.215  59.959  21.549  1.00  0.00            
ATOM    336  R2  CHO   142     143.665  60.609  23.699  1.00  0.00            
ATOM    337  R3  CHO   142     145.415  59.009  25.049  1.00  0.00            
ATOM    338  R4  CHO   142     144.065  60.609  27.149  1.00  0.00            
ATOM    339  R5  CHO   142     146.215  60.459  26.849  1.00  0.00            
ATOM    340  C1  CHO   142     145.915  59.059  30.399  1.00  0.00           C
ATOM    341  C2  CHO   142     142.965  60.809  32.899  1.00  0.00           C
ATOM    342  ROH CHO   143      84.265 215.759  46.399  1.00  0.00            
ATOM    343  R1  CHO   143      84.265 213.659  44.449  1.00  0.00            
ATOM    344  R2  CHO   143      82.915 213.809  42.049  1.00  0.00            
ATOM    345  R3  CHO   143      85.365 213.259  40.999  1.00  0.00            
ATOM    346  R4  CHO   143      83.565 213.259  38.699  1.00  0.00            
ATOM    347  R5  CHO   143      84.915 211.659  39.299  1.00  0.00            
ATOM    348  C1  CHO   143      86.215 212.409  35.799  1.00  0.00           C
ATOM    349  C2  CHO   143      86.115 210.009  32.499  1.00  0.00           C
ATOM    350  ROH CHO   144      36.265  45.959  19.799  1.00  0.00            
ATOM    351  R1  CHO   144      36.915  47.109  22.299  1.00  0.00            
ATOM    352  R2  CHO   144      35.115  47.209  24.399  1.00  0.00            
ATOM    353  R3  CHO   144      37.065  45.959  25.749  1.00  0.00            
ATOM    354  R4  CHO   144      35.665  47.459  27.799  1.00  0.00            
ATOM    355  R5  CHO   144      37.815  47.559  27.399  1.00  0.00            
ATOM    356  C1  CHO   144      37.865  46.409  31.049  1.00  0.00           C
ATOM    357  C2  CHO   144      39.515  44.459  33.499  1.00  0.00           C
ATOM    358  ROH CHO   145     158.065 107.359  22.699  1.00  0.00            
ATOM    359  R1  CHO   145     158.365 106.209  25.249  1.00  0.00            
ATOM    360  R2  CHO   145     160.265 107.009  27.049  1.00  0.00            
ATOM    361  R3  CHO   145     158.065 107.309  28.699  1.00  0.00            
ATOM    362  R4  CHO   145     160.365 106.859  30.499  1.00  0.00            
ATOM    363  R5  CHO   145     158.465 105.709  30.499  1.00  0.00            
ATOM    364  C1  CHO   145     158.365 107.009  34.049  1.00  0.00           C
ATOM    365  C2  CHO   145     157.665 106.009  38.499  1.00  0.00           C
ATOM    366  ROH CHO   146     123.115 152.359  21.549  1.00  0.00            
ATOM    367  R1  CHO   146     125.615 151.859  22.799  1.00  0.00            
ATOM    368  R2  CHO   146     126.065 152.459  25.449  1.00  0.00            
ATOM    369  R3  CHO   146     126.815 149.859  25.599  1.00  0.00            
ATOM    370  R4  CHO   146     128.465 151.159  27.549  1.00  0.00            
ATOM    371  R5  CHO   146     129.165 149.909  25.949  1.00  0.00            
ATOM    372  C1  CHO   146     130.565 147.959  28.899  1.00  0.00           C
ATOM    373  C2  CHO   146     132.565 147.109  31.999  1.00  0.00           C
ATOM    374  ROH CHO   147      59.615 217.359  19.849  1.00  0.00            
ATOM    375  R1  CHO   147      60.965 217.059  22.299  1.00  0.00            
ATOM    376  R2  CHO   147      63.715 216.609  22.449  1.00  0.00            
ATOM    377  R3  CHO   147      63.665 218.809  24.049  1.00  0.00            
ATOM    378  R4  CHO   147      65.865 217.159  25.099  1.00  0.00            
ATOM    379  R5  CHO   147      64.165 217.959  26.249  1.00  0.00            
ATOM    380  C1  CHO   147      67.065 219.509  28.149  1.00  0.00           C
ATOM    381  C2  CHO   147      69.415 218.359  31.249  1.00  0.00           C
ATOM    382  ROH CHO   148     103.115 127.609  52.099  1.00  0.00            
ATOM    383  R1  CHO   148     105.715 127.659  50.999  1.00  0.00            
ATOM    384  R2  CHO   148     107.565 125.609  51.349  1.00  0.00            
ATOM    385  R3  CHO   148     107.665 125.659  48.649  1.00  0.00            
ATOM    386  R4  CHO   148     110.415 125.309  49.449  1.00  0.00            
ATOM    387  R5  CHO   148     109.665 126.809  48.099  1.00  0.00            
ATOM    388  C1  CHO   148     112.215 125.159  45.799  1.00  0.00           C
ATOM    389  C2  CHO   148     115.365 124.309  44.749  1.00  0.00           C
ATOM    390  ROH CHO   149       1.265  36.159  26.299  1.00  0.00            
ATOM    391  R1  CHO   149      -0.235  37.109  28.499  1.00  0.00            
ATOM    392  R2  CHO   149      -1.135  35.459  30.549  1.00  0.00            
ATOM    393  R3  CHO   149       0.165  37.309  32.099  1.00  0.00            
ATOM    394  R4  CHO   149      -1.885  36.059  33.849  1.00  0.00            
ATOM    395  R5  CHO   149      -1.585  38.209  33.499  1.00  0.00            
ATOM    396  C1  CHO   149      -1.085  38.109  37.299  1.00  0.00           C
ATOM    397  C2  CHO   149      -0.335  36.309  40.349  1.00  0.00           C
ATOM    398  ROH CHO   150     171.465  53.859  22.899  1.00  0.00            
ATOM    399  R1  CHO   150     170.515  52.559  25.249  1.00  0.00            
ATOM    400  R2  CHO   150     172.215  51.759  27.299  1.00  0.00            
ATOM    401  R3  CHO   150     170.465  53.209  28.799  1.00  0.00            
ATOM    402  R4  CHO   150     172.415  52.209  30.749  1.00  0.00            
ATOM    403  R5  CHO   150     170.265  51.959  30.849  1.00  0.00            
ATOM    404  C1  CHO   150     170.865  53.859  34.149  1.00  0.00           C
ATOM    405  C2  CHO   150     172.265  54.009  38.549  1.00  0.00           C
ATOM    406  ROH CHO   151      63.565  47.759  50.699  1.00  0.00            
ATOM    407  R1  CHO   151      63.765  48.009  47.899  1.00  0.00            
ATOM    408  R2  CHO   151      65.315  46.359  46.299  1.00  0.00            
ATOM    409  R3  CHO   151      62.965  45.959  44.949  1.00  0.00            
ATOM    410  R4  CHO   151      65.015  46.009  42.849  1.00  0.00            
ATOM    411  R5  CHO   151      63.215  47.259  42.949  1.00  0.00            
ATOM    412  C1  CHO   151      62.665  45.459  39.599  1.00  0.00           C
ATOM    413  C2  CHO   151      62.115  42.559  36.849  1.00  0.00           C
ATOM    414  ROH CHO   152      99.865  57.759  48.549  1.00  0.00            
ATOM    415  R1  CHO   152     100.115  57.409  45.749  1.00  0.00            
ATOM    416  R2  CHO   152      98.865  59.159  43.949  1.00  0.00            
ATOM    417  R3  CHO   152     101.415  59.459  42.999  1.00  0.00            
ATOM    418  R4  CHO   152      99.665  59.909  40.699  1.00  0.00            
ATOM    419  R5  CHO   152     101.365  58.509  40.799  1.00  0.00            
ATOM    420  C1  CHO   152     102.515  60.659  37.899  1.00  0.00           C
ATOM    421  C2  CHO   152     101.115  60.459  34.649  1.00  0.00           C
ATOM    422  ROH CHO   153     137.865 101.409  55.099  1.00  0.00            
ATOM    423  R1  CHO   153     137.115 100.009  52.749  1.00  0.00            
ATOM    424  R2  CHO   153     136.215 101.259  50.449  1.00  0.00            
ATOM    425  R3  CHO   153     138.215  99.809  49.299  1.00  0.00            
ATOM    426  R4  CHO   153     136.865 101.159  47.049  1.00  0.00            
ATOM    427  R5  CHO   153     137.215  99.009  47.249  1.00  0.00            
ATOM    428  C1  CHO   153     139.115  99.709  43.999  1.00  0.00           C
ATOM    429  C2  CHO   153     138.165 102.709  42.099  1.00  0.00           C
ATOM    430  ROH CHO   154      89.065  58.659  48.549  1.00  0.00            
ATOM    431  R1  CHO   154      90.415  59.709  46.299  1.00  0.00            
ATOM    432  R2  CHO   154      92.465  58.459  44.949  1.00  0.00            
ATOM    433  R3  CHO   154      90.865  58.859  42.799  1.00  0.00            
ATOM    434  R4  CHO   154      93.615  58.709  41.699  1.00  0.00            
ATOM    435  R5  CHO   154      92.165  60.309  41.399  1.00  0.00            
ATOM    436  C1  CHO   154      92.815  59.259  37.799  1.00  0.00           C
ATOM    437  C2  CHO   154      93.265  57.609  35.799  1.00  0.00           C
ATOM    438  ROH CHO   155     160.015 194.159  27.199  1.00  0.00            
ATOM    439  R1  CHO   155     159.315 196.359  28.849  1.00  0.00            
ATOM    440  R2  CHO   155     157.915 196.059  31.199  1.00  0.00            
ATOM    441  R3  CHO   155     160.015 197.409  32.299  1.00  0.00            
ATOM    442  R4  CHO   155     158.315 196.709  34.599  1.00  0.00            
ATOM    443  R5  CHO   155     159.065 198.709  34.049  1.00  0.00            
ATOM    444  C1  CHO   155     160.565 198.359  37.549  1.00  0.00           C
ATOM    445  C2  CHO   155     159.915 197.059  42.099  1.00  0.00           C
ATOM    446  ROH CHO   156      74.465 226.809  49.399  1.00  0.00            
ATOM    447  R1  CHO   156      72.865 227.609  47.199  1.00  0.00            
ATOM    448  R2  CHO   156      73.765 229.259  45.199  1.00  0.00            
ATOM    449  R3  CHO   156      73.015 227.209  43.599  1.00  0.00            
ATOM    450  R4  CHO   156      73.615 229.459  41.749  1.00  0.00            
ATOM    451  R5  CHO   156      71.765 228.309  41.849  1.00  0.00            
ATOM    452  C1  CHO   156      72.765 227.659  38.249  1.00  0.00           C
ATOM    453  C2  CHO   156      69.615 227.959  37.049  1.00  0.00           C
ATOM    454  ROH CHO   157     153.865  55.859  53.699  1.00  0.00            
ATOM    455  R1  CHO   157     153.115  57.209  51.349  1.00  0.00            
ATOM    456  R2  CHO   157     154.815  57.409  49.149  1.00  0.00            
ATOM    457  R3  CHO   157     152.665  56.359  47.849  1.00  0.00            
ATOM    458  R4  CHO   157     154.415  57.209  45.699  1.00  0.00            
ATOM    459  R5  CHO   157     152.315  57.759  45.949  1.00  0.00            
ATOM    460  C1  CHO   157     152.165  56.159  42.499  1.00  0.00           C
ATOM    461  C2  CHO   157     154.015  56.759  39.849  1.00  0.00           C
ATOM    462  ROH CHO   158     114.365 211.359  47.199  1.00  0.00            
ATOM    463  R1  CHO   158     115.565 210.459  44.799  1.00  0.00            
ATOM    464  R2  CHO   158     114.065 209.309  42.749  1.00  0.00            
ATOM    465  R3  CHO   158     115.265 211.209  41.249  1.00  0.00            
ATOM    466  R4  CHO   158     114.065 209.409  39.299  1.00  0.00            
ATOM    467  R5  CHO   158     116.115 210.059  39.349  1.00  0.00            
ATOM    468  C1  CHO   158     115.165 211.309  35.899  1.00  0.00           C
ATOM    469  C2  CHO   158     117.115 211.059  32.549  1.00  0.00           C
ATOM    470  ROH CHO   159     115.915  59.809  14.049  1.00  0.00            
ATOM    471  R1  CHO   159     115.365  60.109  16.799  1.00  0.00            
ATOM    472  R2  CHO   159     113.065  61.359  17.749  1.00  0.00            
ATOM    473  R3  CHO   159     112.715  59.009  19.049  1.00  0.00            
ATOM    474  R4  CHO   159     112.615  61.009  21.149  1.00  0.00            
ATOM    475  R5  CHO   159     113.865  59.209  21.099  1.00  0.00            
ATOM    476  C1  CHO   159     111.965  58.659  24.349  1.00  0.00           C
ATOM    477  C2  CHO   159     112.965  59.959  28.299  1.00  0.00           C
ATOM    478  ROH CHO   160      95.665 170.809  21.049  1.00  0.00            
ATOM    479  R1  CHO   160      96.165 170.709  23.799  1.00  0.00            
ATOM    480  R2  CHO   160      97.715 172.609  25.099  1.00  0.00            
ATOM    481  R3  CHO   160      95.515 172.859  26.699  1.00  0.00            
ATOM    482  R4  CHO   160      97.615 174.359  28.099  1.00  0.00            
ATOM    483  R5  CHO   160      96.415 172.759  28.949  1.00  0.00            
ATOM    484  C1  CHO   160      95.515 175.559  31.349  1.00  0.00           C
ATOM    485  C2  CHO   160      95.715 177.909  33.899  1.00  0.00           C
ATOM    486  ROH CHO   161     159.165  34.909  22.749  1.00  0.00            
ATOM    487  R1  CHO   161     159.515  36.159  25.249  1.00  0.00            
ATOM    488  R2  CHO   161     157.615  35.959  27.249  1.00  0.00            
ATOM    489  R3  CHO   161     159.765  35.159  28.749  1.00  0.00            
ATOM    490  R4  CHO   161     157.565  35.159  30.649  1.00  0.00            
ATOM    491  R5  CHO   161     159.465  36.209  30.849  1.00  0.00            
ATOM    492  C1  CHO   161     159.515  34.009  33.949  1.00  0.00           C
ATOM    493  C2  CHO   161     158.365  32.759  37.849  1.00  0.00           C
ATOM    494  ROH CHO   162      11.865  84.909  49.499  1.00  0.00            
ATOM    495  R1  CHO   162      10.615  83.209  47.649  1.00  0.00            
ATOM    496  R2  CHO   162       8.565  84.009  45.999  1.00  0.00            
ATOM    497  R3  CHO   162      10.165  83.109  44.049  1.00  0.00            
ATOM    498  R4  CHO   162       7.765  84.009  42.649  1.00  0.00            
ATOM    499  R5  CHO   162       8.715  81.959  42.499  1.00  0.00            
ATOM    500  C1  CHO   162       8.865  82.959  38.849  1.00  0.00           C
ATOM    501  C2  CHO   162       9.365  82.409  34.899  1.00  0.00           C
ATOM    502  ROH CHO   163      69.565   1.609  14.699  1.00  0.00            
ATOM    503  R1  CHO   163      71.565   1.309  16.649  1.00  0.00            
ATOM    504  R2  CHO   163      72.865   3.509  17.799  1.00  0.00            
ATOM    505  R3  CHO   163      72.065   2.409  20.099  1.00  0.00            
ATOM    506  R4  CHO   163      74.615   3.659  20.749  1.00  0.00            
ATOM    507  R5  CHO   163      74.115   1.559  21.099  1.00  0.00            
ATOM    508  C1  CHO   163      74.915   2.659  24.649  1.00  0.00           C
ATOM    509  C2  CHO   163      77.415   0.659  26.299  1.00  0.00           C
ATOM    510  ROH CHO   164     132.315 127.409  52.299  1.00  0.00            
ATOM    511  R1  CHO   164     131.115 127.659  49.749  1.00  0.00            
ATOM    512  R2  CHO   164     132.615 127.809  47.399  1.00  0.00            
ATOM    513  R3  CHO   164     131.065 125.709  46.699  1.00  0.00            
ATOM    514  R4  CHO   164     132.365 126.559  44.199  1.00  0.00            
ATOM    515  R5  CHO   164     130.265 126.309  44.499  1.00  0.00            
ATOM    516  C1  CHO   164     130.815 123.859  41.649  1.00  0.00           C
ATOM    517  C2  CHO   164     131.415 124.259  37.549  1.00  0.00           C
ATOM    518  ROH CHO   165     196.915  17.609  26.149  1.00  0.00            
ATOM    519  R1  CHO   165     198.715  18.809  27.999  1.00  0.00            
ATOM    520  R2  CHO   165     197.965  19.709  30.499  1.00  0.00            
ATOM    521  R3  CHO   165     199.865  18.009  31.349  1.00  0.00            
ATOM    522  R4  CHO   165     199.065  19.559  33.749  1.00  0.00            
ATOM    523  R5  CHO   165     201.115  19.359  32.949  1.00  0.00            
ATOM    524  C1  CHO   165     201.565  17.859  36.499  1.00  0.00           C
ATOM    525  C2  CHO   165     201.915  19.359  39.799  1.00  0.00           C
ATOM    526  ROH CHO   166      84.015  75.809  48.049  1.00  0.00            
ATOM    527  R1  CHO   166      82.465  75.659  45.649  1.00  0.00            
ATOM    528  R2  CHO   166      82.715  77.609  43.649  1.00  0.00            
ATOM    529  R3  CHO   166      83.115  75.409  42.099  1.00  0.00            
ATOM    530  R4  CHO   166      82.915  77.609  40.199  1.00  0.00            
ATOM    531  R5  CHO   166      81.765  75.809  40.149  1.00  0.00            
ATOM    532  C1  CHO   166      83.415  75.609  36.749  1.00  0.00           C
ATOM    533  C2  CHO   166      82.665  75.609  32.599  1.00  0.00           C
ATOM    534  ROH CHO   167      19.365  37.609  25.099  1.00  0.00            
ATOM    535  R1  CHO   167      20.665  38.109  27.599  1.00  0.00            
ATOM    536  R2  CHO   167      20.365  40.459  28.999  1.00  0.00            
ATOM    537  R3  CHO   167      19.615  38.709  30.999  1.00  0.00            
ATOM    538  R4  CHO   167      19.165  41.409  32.099  1.00  0.00            
ATOM    539  R5  CHO   167      20.365  39.809  32.999  1.00  0.00            
ATOM    540  C1  CHO   167      17.815  40.459  35.799  1.00  0.00           C
ATOM    541  C2  CHO   167      14.515  42.259  35.249  1.00  0.00           C
ATOM    542  ROH CHO   168     100.615  30.959  49.099  1.00  0.00            
ATOM    543  R1  CHO   168     101.165  30.259  46.399  1.00  0.00            
ATOM    544  R2  CHO   168      99.215  30.309  44.449  1.00  0.00            
ATOM    545  R3  CHO   168     101.015  31.909  43.199  1.00  0.00            
ATOM    546  R4  CHO   168      99.715  30.459  41.049  1.00  0.00            
ATOM    547  R5  CHO   168     101.865  30.609  41.399  1.00  0.00            
ATOM    548  C1  CHO   168     101.665  32.059  37.849  1.00  0.00           C
ATOM    549  C2  CHO   168     102.265  32.659  34.499  1.00  0.00           C
ATOM    550  ROH CHO   169     121.565  32.859  49.849  1.00  0.00            
ATOM    551  R1  CHO   169     123.315  32.759  47.649  1.00  0.00            
ATOM    552  R2  CHO   169     122.715  31.509  45.299  1.00  0.00            
ATOM    553  R3  CHO   169     123.365  33.859  44.149  1.00  0.00            
ATOM    554  R4  CHO   169     123.415  31.959  41.949  1.00  0.00            
ATOM    555  R5  CHO   169     125.015  33.309  42.499  1.00  0.00            
ATOM    556  C1  CHO   169     124.415  34.459  38.949  1.00  0.00           C
ATOM    557  C2  CHO   169     125.815  34.009  36.649  1.00  0.00           C
ATOM    558  ROH CHO   170     150.415  73.509  18.249  1.00  0.00            
ATOM    559  R1  CHO   170     149.915  74.709  20.799  1.00  0.00            
ATOM    560  R2  CHO   170     148.265  73.459  22.649  1.00  0.00            
ATOM    561  R3  CHO   170     150.465  73.659  24.249  1.00  0.00            
ATOM    562  R4  CHO   170     148.165  73.459  26.099  1.00  0.00            
ATOM    563  R5  CHO   170     149.665  75.109  26.049  1.00  0.00            
ATOM    564  C1  CHO   170     150.165  73.709  29.599  1.00  0.00           C
ATOM    565  C2  CHO   170     148.565  75.109  33.549  1.00  0.00           C
ATOM    566  ROH CHO   171      22.715 174.109  50.999  1.00  0.00            
ATOM    567  R1  CHO   171      20.465 173.259  49.499  1.00  0.00            
ATOM    568  R2  CHO   171      18.165 172.309  50.649  1.00  0.00            
ATOM    569  R3  CHO   171      16.965 174.259  49.149  1.00  0.00            
ATOM    570  R4  CHO   171      14.765 172.609  50.099  1.00  0.00            
ATOM    571  R5  CHO   171      15.165 173.159  47.999  1.00  0.00            
ATOM    572  C1  CHO   171      11.665 174.609  48.349  1.00  0.00           C
ATOM    573  C2  CHO   171      10.715 176.459  45.699  1.00  0.00           C
ATOM    574  ROH CHO   172     197.515 116.009  55.849  1.00  0.00            
ATOM    575  R1  CHO   172     196.265 114.609  53.749  1.00  0.00            
ATOM    576  R2  CHO   172     194.015 115.609  52.449  1.00  0.00            
ATOM    577  R3  CHO   172     195.515 115.209  50.249  1.00  0.00            
ATOM    578  R4  CHO   172     192.915 116.009  49.199  1.00  0.00            
ATOM    579  R5  CHO   172     194.015 114.209  48.649  1.00  0.00            
ATOM    580  C1  CHO   172     193.665 115.809  45.249  1.00  0.00           C
ATOM    581  C2  CHO   172     193.565 119.009  42.599  1.00  0.00           C
ATOM    582  ROH CHO   173      91.815 215.509  12.999  1.00  0.00            
ATOM    583  R1  CHO   173      92.015 216.409  15.699  1.00  0.00            
ATOM    584  R2  CHO   173      89.765 216.809  17.249  1.00  0.00            
ATOM    585  R3  CHO   173      91.065 215.109  18.949  1.00  0.00            
ATOM    586  R4  CHO   173      89.365 216.709  20.699  1.00  0.00            
ATOM    587  R5  CHO   173      91.515 216.409  20.899  1.00  0.00            
ATOM    588  C1  CHO   173      90.315 215.109  24.299  1.00  0.00           C
ATOM    589  C2  CHO   173      90.465 214.709  27.699  1.00  0.00           C
ATOM    590  ROH CHO   174     100.465  25.609  49.249  1.00  0.00            
ATOM    591  R1  CHO   174     101.065  24.909  46.599  1.00  0.00            
ATOM    592  R2  CHO   174      99.215  25.059  44.549  1.00  0.00            
ATOM    593  R3  CHO   174     101.115  26.509  43.349  1.00  0.00            
ATOM    594  R4  CHO   174      99.315  25.709  41.149  1.00  0.00            
ATOM    595  R5  CHO   174     101.465  25.409  41.199  1.00  0.00            
ATOM    596  C1  CHO   174     101.165  27.559  38.049  1.00  0.00           C
ATOM    597  C2  CHO   174     100.715  27.659  34.449  1.00  0.00           C
ATOM    598  ROH CHO   175      42.715  10.859  24.449  1.00  0.00            
ATOM    599  R1  CHO   175      42.265  11.659  27.099  1.00  0.00            
ATOM    600  R2  CHO   175      42.415   9.909  29.249  1.00  0.00            
ATOM    601  R3  CHO   175      44.215  11.759  30.199  1.00  0.00            
ATOM    602  R4  CHO   175      42.515  11.059  32.499  1.00  0.00            
ATOM    603  R5  CHO   175      42.915  13.109  31.749  1.00  0.00            
ATOM    604  C1  CHO   175      44.265  13.459  35.299  1.00  0.00           C
ATOM    605  C2  CHO   175      45.415  13.209  39.199  1.00  0.00           C
ATOM    606  ROH CHO   176       3.265 197.259  30.599  1.00  0.00            
ATOM    607  R1  CHO   176       3.565 194.609  31.549  1.00  0.00            
ATOM    608  R2  CHO   176       4.365 194.059  34.149  1.00  0.00            
ATOM    609  R3  CHO   176       2.065 192.559  34.199  1.00  0.00            
ATOM    610  R4  CHO   176       3.265 192.159  36.849  1.00  0.00            
ATOM    611  R5  CHO   176       2.665 190.609  35.449  1.00  0.00            
ATOM    612  C1  CHO   176       0.515 189.709  38.449  1.00  0.00           C
ATOM    613  C2  CHO   176      -0.135 186.909  40.899  1.00  0.00           C
ATOM    614  ROH CHO   177     106.365  73.209  49.899  1.00  0.00            
ATOM    615  R1  CHO   177     107.515  72.909  47.299  1.00  0.00            
ATOM    616  R2  CHO   177     106.165  71.559  45.299  1.00  0.00            
ATOM    617  R3  CHO   177     106.615  73.859  43.899  1.00  0.00            
ATOM    618  R4  CHO   177     106.265  71.859  41.849  1.00  0.00            
ATOM    619  R5  CHO   177     107.965  73.159  42.049  1.00  0.00            
ATOM    620  C1  CHO   177     106.765  74.159  38.549  1.00  0.00           C
ATOM    621  C2  CHO   177     107.165  73.659  34.949  1.00  0.00           C
ATOM    622  ROH CHO   178     194.515 207.859  32.949  1.00  0.00            
ATOM    623  R1  CHO   178     193.165 207.609  35.399  1.00  0.00            
ATOM    624  R2  CHO   178     194.465 207.259  37.799  1.00  0.00            
ATOM    625  R3  CHO   178     192.915 209.409  38.549  1.00  0.00            
ATOM    626  R4  CHO   178     193.665 208.109  41.099  1.00  0.00            
ATOM    627  R5  CHO   178     191.615 208.609  40.399  1.00  0.00            
ATOM    628  C1  CHO   178     191.765 210.609  43.649  1.00  0.00           C
ATOM    629  C2  CHO   178     190.565 213.459  45.949  1.00  0.00           C
ATOM    630  ROH CHO   179     191.765 209.359  62.349  1.00  0.00            
ATOM    631  R1  CHO   179     190.365 208.259  60.149  1.00  0.00            
ATOM    632  R2  CHO   179     189.815 209.759  57.849  1.00  0.00            
ATOM    633  R3  CHO   179     191.015 207.659  56.599  1.00  0.00            
ATOM    634  R4  CHO   179     190.165 209.409  54.449  1.00  0.00            
ATOM    635  R5  CHO   179     189.715 207.309  54.649  1.00  0.00            
ATOM    636  C1  CHO   179     191.515 207.259  51.299  1.00  0.00           C
ATOM    637  C2  CHO   179     192.265 209.209  48.549  1.00  0.00           C
ATOM    638  ROH CHO   180      86.115 158.109  46.699  1.00  0.00            
ATOM    639  R1  CHO   180      86.415 159.409  44.199  1.00  0.00            
ATOM    640  R2  CHO   180      85.015 158.659  41.949  1.00  0.00            
ATOM    641  R3  CHO   180      84.265 161.259  41.899  1.00  0.00            
ATOM    642  R4  CHO   180      84.515 160.509  39.049  1.00  0.00            
ATOM    643  R5  CHO   180      85.465 162.209  40.049  1.00  0.00            
ATOM    644  C1  CHO   180      83.465 164.059  37.349  1.00  0.00           C
ATOM    645  C2  CHO   180      85.565 166.009  34.749  1.00  0.00           C
ATOM    646  ROH CHO   181      25.965  77.059  48.299  1.00  0.00            
ATOM    647  R1  CHO   181      25.915  75.059  46.299  1.00  0.00            
ATOM    648  R2  CHO   181      24.265  75.159  44.099  1.00  0.00            
ATOM    649  R3  CHO   181      26.565  74.909  42.699  1.00  0.00            
ATOM    650  R4  CHO   181      24.465  74.709  40.649  1.00  0.00            
ATOM    651  R5  CHO   181      26.015  73.309  40.999  1.00  0.00            
ATOM    652  C1  CHO   181      26.765  74.209  37.399  1.00  0.00           C
ATOM    653  C2  CHO   181      24.515  72.559  33.749  1.00  0.00           C
ATOM    654  ROH CHO   182     101.665  27.909  11.449  1.00  0.00            
ATOM    655  R1  CHO   182     100.765  26.509  13.749  1.00  0.00            
ATOM    656  R2  CHO   182     102.215  24.459  14.899  1.00  0.00            
ATOM    657  R3  CHO   182     101.965  25.959  17.149  1.00  0.00            
ATOM    658  R4  CHO   182     101.915  23.209  18.099  1.00  0.00            
ATOM    659  R5  CHO   182     100.465  24.709  18.499  1.00  0.00            
ATOM    660  C1  CHO   182     101.515  23.859  22.049  1.00  0.00           C
ATOM    661  C2  CHO   182     101.015  22.209  25.749  1.00  0.00           C
ATOM    662  ROH CHO   183     163.665  99.209  55.599  1.00  0.00            
ATOM    663  R1  CHO   183     163.365  97.809  53.149  1.00  0.00            
ATOM    664  R2  CHO   183     161.315  98.409  51.349  1.00  0.00            
ATOM    665  R3  CHO   183     163.365  98.759  49.599  1.00  0.00            
ATOM    666  R4  CHO   183     160.965  98.459  47.899  1.00  0.00            
ATOM    667  R5  CHO   183     162.765  97.259  47.749  1.00  0.00            
ATOM    668  C1  CHO   183     162.715  98.859  44.249  1.00  0.00           C
ATOM    669  C2  CHO   183     160.515  99.109  41.399  1.00  0.00           C
ATOM    670  ROH CHO   184     182.665 134.909  24.799  1.00  0.00            
ATOM    671  R1  CHO   184     183.615 135.759  27.349  1.00  0.00            
ATOM    672  R2  CHO   184     181.915 136.709  29.299  1.00  0.00            
ATOM    673  R3  CHO   184     183.115 134.809  30.799  1.00  0.00            
ATOM    674  R4  CHO   184     182.365 136.909  32.699  1.00  0.00            
ATOM    675  R5  CHO   184     184.315 136.059  32.449  1.00  0.00            
ATOM    676  C1  CHO   184     183.765 135.259  36.149  1.00  0.00           C
ATOM    677  C2  CHO   184     187.265 135.509  38.649  1.00  0.00           C
ATOM    678  ROH CHO   185      37.115  19.809  55.749  1.00  0.00            
ATOM    679  R1  CHO   185      36.165  17.859  53.949  1.00  0.00            
ATOM    680  R2  CHO   185      33.815  18.159  52.549  1.00  0.00            
ATOM    681  R3  CHO   185      35.365  17.659  50.399  1.00  0.00            
ATOM    682  R4  CHO   185      32.665  17.609  49.299  1.00  0.00            
ATOM    683  R5  CHO   185      34.165  16.059  49.099  1.00  0.00            
ATOM    684  C1  CHO   185      33.515  16.859  45.449  1.00  0.00           C
ATOM    685  C2  CHO   185      31.215  17.059  42.749  1.00  0.00           C
ATOM    686  ROH CHO   186     127.365  96.959  19.399  1.00  0.00            
ATOM    687  R1  CHO   186     127.765  96.859  22.199  1.00  0.00            
ATOM    688  R2  CHO   186     127.515  99.109  23.799  1.00  0.00            
ATOM    689  R3  CHO   186     125.765  97.559  25.149  1.00  0.00            
ATOM    690  R4  CHO   186     126.615  99.509  27.149  1.00  0.00            
ATOM    691  R5  CHO   186     126.665  97.409  27.349  1.00  0.00            
ATOM    692  C1  CHO   186     124.465  98.309  30.299  1.00  0.00           C
ATOM    693  C2  CHO   186     125.165 100.409  33.049  1.00  0.00           C
ATOM    694  ROH CHO   187      27.465  50.609  18.149  1.00  0.00            
ATOM    695  R1  CHO   187      27.715  52.259  20.449  1.00  0.00            
ATOM    696  R2  CHO   187      25.715  52.459  22.349  1.00  0.00            
ATOM    697  R3  CHO   187      27.765  51.859  24.049  1.00  0.00            
ATOM    698  R4  CHO   187      25.865  53.309  25.699  1.00  0.00            
ATOM    699  R5  CHO   187      27.965  53.809  25.449  1.00  0.00            
ATOM    700  C1  CHO   187      27.815  53.309  29.249  1.00  0.00           C
ATOM    701  C2  CHO   187      25.915  56.009  31.299  1.00  0.00           C
ATOM    702  ROH CHO   188      59.165  45.159  48.999  1.00  0.00            
ATOM    703  R1  CHO   188      59.065  44.059  46.399  1.00  0.00            
ATOM    704  R2  CHO   188      56.965  44.459  44.699  1.00  0.00            
ATOM    705  R3  CHO   188      58.915  45.309  42.999  1.00  0.00            
ATOM    706  R4  CHO   188      56.665  44.559  41.249  1.00  0.00            
ATOM    707  R5  CHO   188      58.715  43.859  41.099  1.00  0.00            
ATOM    708  C1  CHO   188      58.315  45.459  37.649  1.00  0.00           C
ATOM    709  C2  CHO   188      59.365  46.209  34.749  1.00  0.00           C
ATOM    710  ROH CHO   189     168.665  89.259  54.149  1.00  0.00            
ATOM    711  R1  CHO   189     168.615  87.809  51.699  1.00  0.00            
ATOM    712  R2  CHO   189     166.515  88.109  49.899  1.00  0.00            
ATOM    713  R3  CHO   189     168.565  88.659  48.149  1.00  0.00            
ATOM    714  R4  CHO   189     166.465  87.459  46.499  1.00  0.00            
ATOM    715  R5  CHO   189     168.565  86.859  46.599  1.00  0.00            
ATOM    716  C1  CHO   189     168.315  87.659  42.899  1.00  0.00           C
ATOM    717  C2  CHO   189     165.715  86.509  40.499  1.00  0.00           C
ATOM    718  ROH CHO   190      40.315  37.609  50.899  1.00  0.00            
ATOM    719  R1  CHO   190      38.765  37.859  48.599  1.00  0.00            
ATOM    720  R2  CHO   190      38.815  36.059  46.499  1.00  0.00            
ATOM    721  R3  CHO   190      36.165  35.959  46.899  1.00  0.00            
ATOM    722  R4  CHO   190      36.515  35.159  44.099  1.00  0.00            
ATOM    723  R5  CHO   190      35.215  36.759  44.849  1.00  0.00            
ATOM    724  C1  CHO   190      32.615  34.559  43.049  1.00  0.00           C
ATOM    725  C2  CHO   190      31.565  35.459  39.399  1.00  0.00           C
ATOM    726  ROH CHO   191     191.815 102.109  55.149  1.00  0.00            
ATOM    727  R1  CHO   191     192.765 101.759  52.499  1.00  0.00            
ATOM    728  R2  CHO   191     191.265 102.509  50.299  1.00  0.00            
ATOM    729  R3  CHO   191     193.465 103.959  49.699  1.00  0.00            
ATOM    730  R4  CHO   191     192.215 103.359  47.099  1.00  0.00            
ATOM    731  R5  CHO   191     194.315 102.959  47.699  1.00  0.00            
ATOM    732  C1  CHO   191     194.865 105.209  44.649  1.00  0.00           C
ATOM    733  C2  CHO   191     195.215 104.209  40.399  1.00  0.00           C
ATOM    734  ROH CHO   192      91.765  42.409  48.849  1.00  0.00            
ATOM    735  R1  CHO   192      92.215  42.309  46.049  1.00  0.00            
ATOM    736  R2  CHO   192      90.565  40.959  44.349  1.00  0.00            
ATOM    737  R3  CHO   192      90.365  43.309  43.049  1.00  0.00            
ATOM    738  R4  CHO   192      90.665  41.359  40.899  1.00  0.00            
ATOM    739  R5  CHO   192      91.915  43.159  41.249  1.00  0.00            
ATOM    740  C1  CHO   192      90.615  43.859  37.749  1.00  0.00           C
ATOM    741  C2  CHO   192      91.015  44.209  33.899  1.00  0.00           C
ATOM    742  ROH CHO   193      22.665 171.509  23.099  1.00  0.00            
ATOM    743  R1  CHO   193      22.765 171.109  25.899  1.00  0.00            
ATOM    744  R2  CHO   193      22.565 173.209  27.699  1.00  0.00            
ATOM    745  R3  CHO   193      20.565 171.709  28.749  1.00  0.00            
ATOM    746  R4  CHO   193      22.215 172.409  31.049  1.00  0.00            
ATOM    747  R5  CHO   193      21.615 170.409  30.449  1.00  0.00            
ATOM    748  C1  CHO   193      20.115 170.509  33.949  1.00  0.00           C
ATOM    749  C2  CHO   193      20.815 171.159  37.599  1.00  0.00           C
ATOM    750  ROH CHO   194     175.065  10.259  23.249  1.00  0.00            
ATOM    751  R1  CHO   194     174.215  10.609  25.949  1.00  0.00            
ATOM    752  R2  CHO   194     175.015   8.909  27.999  1.00  0.00            
ATOM    753  R3  CHO   194     175.765  11.209  29.149  1.00  0.00            
ATOM    754  R4  CHO   194     174.415   9.759  31.299  1.00  0.00            
ATOM    755  R5  CHO   194     173.965  11.759  30.649  1.00  0.00            
ATOM    756  C1  CHO   194     174.765  12.409  34.299  1.00  0.00           C
ATOM    757  C2  CHO   194     171.265  10.459  35.949  1.00  0.00           C
ATOM    758  ROH CHO   195     191.615 104.159  19.199  1.00  0.00            
ATOM    759  R1  CHO   195     191.965 102.859  21.699  1.00  0.00            
ATOM    760  R2  CHO   195     194.415 101.909  22.549  1.00  0.00            
ATOM    761  R3  CHO   195     193.915 103.509  24.699  1.00  0.00            
ATOM    762  R4  CHO   195     195.665 101.409  25.699  1.00  0.00            
ATOM    763  R5  CHO   195     193.765 101.959  26.549  1.00  0.00            
ATOM    764  C1  CHO   195     195.965 102.609  29.599  1.00  0.00           C
ATOM    765  C2  CHO   195     198.215 100.459  32.149  1.00  0.00           C
ATOM    766  ROH CHO   196      63.715  26.209  15.199  1.00  0.00            
ATOM    767  R1  CHO   196      65.715  26.559  17.199  1.00  0.00            
ATOM    768  R2  CHO   196      65.115  27.659  19.649  1.00  0.00            
ATOM    769  R3  CHO   196      66.215  25.359  20.599  1.00  0.00            
ATOM    770  R4  CHO   196      66.415  27.259  22.849  1.00  0.00            
ATOM    771  R5  CHO   196      68.065  26.159  21.999  1.00  0.00            
ATOM    772  C1  CHO   196      68.165  24.909  25.599  1.00  0.00           C
ATOM    773  C2  CHO   196      70.465  25.259  29.699  1.00  0.00           C
ATOM    774  ROH CHO   197      22.865  49.359  53.999  1.00  0.00            
ATOM    775  R1  CHO   197      21.215  47.959  52.149  1.00  0.00            
ATOM    776  R2  CHO   197      19.815  49.359  50.149  1.00  0.00            
ATOM    777  R3  CHO   197      21.115  47.609  48.549  1.00  0.00            
ATOM    778  R4  CHO   197      19.065  48.809  46.849  1.00  0.00            
ATOM    779  R5  CHO   197      19.365  46.709  47.149  1.00  0.00            
ATOM    780  C1  CHO   197      19.815  46.859  43.349  1.00  0.00           C
ATOM    781  C2  CHO   197      21.565  44.759  40.849  1.00  0.00           C
ATOM    782  ROH CHO   198      96.615 106.809  51.599  1.00  0.00            
ATOM    783  R1  CHO   198      97.365 108.609  49.549  1.00  0.00            
ATOM    784  R2  CHO   198      99.265 107.959  47.649  1.00  0.00            
ATOM    785  R3  CHO   198      97.265 108.609  45.899  1.00  0.00            
ATOM    786  R4  CHO   198      99.715 108.559  44.249  1.00  0.00            
ATOM    787  R5  CHO   198      98.265 110.209  44.399  1.00  0.00            
ATOM    788  C1  CHO   198      98.065 109.509  40.649  1.00  0.00           C
ATOM    789  C2  CHO   198     100.115 111.809  39.749  1.00  0.00           C
ATOM    790  ROH CHO   199      78.865  21.509  47.299  1.00  0.00            
ATOM    791  R1  CHO   199      79.315  22.109  44.549  1.00  0.00            
ATOM    792  R2  CHO   199      80.215  20.259  42.749  1.00  0.00            
ATOM    793  R3  CHO   199      78.015  21.009  41.349  1.00  0.00            
ATOM    794  R4  CHO   199      80.065  20.609  39.299  1.00  0.00            
ATOM    795  R5  CHO   199      78.915  22.409  39.549  1.00  0.00            
ATOM    796  C1  CHO   199      77.915  21.509  35.999  1.00  0.00           C
ATOM    797  C2  CHO   199      81.415  21.059  32.849  1.00  0.00           C
ATOM    798  ROH CHO   200     177.765 136.359  23.999  1.00  0.00            
ATOM    799  R1  CHO   200     178.615 137.309  26.499  1.00  0.00            
ATOM    800  R2  CHO   200     177.665 139.609  27.649  1.00  0.00            
ATOM    801  R3  CHO   200     177.115 137.959  29.749  1.00  0.00            
ATOM    802  R4  CHO   200     177.065 140.659  30.899  1.00  0.00            
ATOM    803  R5  CHO   200     178.265 138.959  31.599  1.00  0.00            
ATOM    804  C1  CHO   200     176.215 139.709  34.749  1.00  0.00           C
ATOM    805  C2  CHO   200     178.765 141.559  36.099  1.00  0.00           C
ATOM    806  ROH CHO   201     217.665  23.459  30.049  1.00  0.00            
ATOM    807  R1  CHO   201     219.315  24.609  31.999  1.00  0.00            
ATOM    808  R2  CHO   201     219.165  27.309  32.649  1.00  0.00            
ATOM    809  R3  CHO   201     218.915  26.359  35.149  1.00  0.00            
ATOM    810  R4  CHO   201     218.365  29.209  35.399  1.00  0.00            
ATOM    811  R5  CHO   201     219.815  28.109  36.549  1.00  0.00            
ATOM    812  C1  CHO   201     217.665  29.409  39.399  1.00  0.00           C
ATOM    813  C2  CHO   201     215.465  31.509  41.649  1.00  0.00           C
ATOM    814  ROH CHO   202     189.465 181.559  60.049  1.00  0.00            
ATOM    815  R1  CHO   202     189.165 180.959  57.299  1.00  0.00            
ATOM    816  R2  CHO   202     188.165 182.809  55.499  1.00  0.00            
ATOM    817  R3  CHO   202     190.465 182.309  54.199  1.00  0.00            
ATOM    818  R4  CHO   202     188.565 183.059  52.099  1.00  0.00            
ATOM    819  R5  CHO   202     189.765 181.259  52.149  1.00  0.00            
ATOM    820  C1  CHO   202     190.965 182.709  48.849  1.00  0.00           C
ATOM    821  C2  CHO   202     190.265 181.559  45.299  1.00  0.00           C
ATOM    822  ROH CHO   203     196.215  78.709  18.299  1.00  0.00            
ATOM    823  R1  CHO   203     195.115  78.859  20.899  1.00  0.00            
ATOM    824  R2  CHO   203     195.365  76.759  22.749  1.00  0.00            
ATOM    825  R3  CHO   203     196.315  78.809  24.349  1.00  0.00            
ATOM    826  R4  CHO   203     196.065  76.409  26.099  1.00  0.00            
ATOM    827  R5  CHO   203     195.215  78.459  26.449  1.00  0.00            
ATOM    828  C1  CHO   203     197.365  78.109  29.549  1.00  0.00           C
ATOM    829  C2  CHO   203     195.765  77.909  33.549  1.00  0.00           C
ATOM    830  ROH CHO   204      37.965  12.559  24.249  1.00  0.00            
ATOM    831  R1  CHO   204      37.065  12.609  26.949  1.00  0.00            
ATOM    832  R2  CHO   204      37.265  10.409  28.649  1.00  0.00            
ATOM    833  R3  CHO   204      38.515  12.209  30.249  1.00  0.00            
ATOM    834  R4  CHO   204      37.515  10.159  32.049  1.00  0.00            
ATOM    835  R5  CHO   204      37.165  12.309  32.199  1.00  0.00            
ATOM    836  C1  CHO   204      38.815  11.659  35.599  1.00  0.00           C
ATOM    837  C2  CHO   204      40.215  13.759  38.949  1.00  0.00           C
ATOM    838  ROH CHO   205      82.565  41.359  47.099  1.00  0.00            
ATOM    839  R1  CHO   205      81.265  41.609  44.599  1.00  0.00            
ATOM    840  R2  CHO   205      82.165  43.309  42.549  1.00  0.00            
ATOM    841  R3  CHO   205      82.065  40.959  41.099  1.00  0.00            
ATOM    842  R4  CHO   205      81.865  43.109  39.149  1.00  0.00            
ATOM    843  R5  CHO   205      80.515  41.509  39.349  1.00  0.00            
ATOM    844  C1  CHO   205      81.615  40.959  35.749  1.00  0.00           C
ATOM    845  C2  CHO   205      81.565  41.409  31.849  1.00  0.00           C
ATOM    846  ROH CHO   206     146.565  64.209  18.599  1.00  0.00            
ATOM    847  R1  CHO   206     146.215  65.409  21.149  1.00  0.00            
ATOM    848  R2  CHO   206     144.015  64.909  22.749  1.00  0.00            
ATOM    849  R3  CHO   206     145.915  64.209  24.549  1.00  0.00            
ATOM    850  R4  CHO   206     143.565  65.059  26.149  1.00  0.00            
ATOM    851  R5  CHO   206     145.615  65.709  26.349  1.00  0.00            
ATOM    852  C1  CHO   206     145.065  64.359  29.849  1.00  0.00           C
ATOM    853  C2  CHO   206     145.665  65.459  33.599  1.00  0.00           C
ATOM    854  ROH CHO   207     128.515 131.709  23.599  1.00  0.00            
ATOM    855  R1  CHO   207     129.465 129.109  24.299  1.00  0.00            
ATOM    856  R2  CHO   207     129.565 128.209  26.899  1.00  0.00            
ATOM    857  R3  CHO   207     128.115 126.159  25.849  1.00  0.00            
ATOM    858  R4  CHO   207     128.765 125.309  28.599  1.00  0.00            
ATOM    859  R5  CHO   207     129.165 124.159  26.749  1.00  0.00            
ATOM    860  C1  CHO   207     126.965 121.659  28.599  1.00  0.00           C
ATOM    861  C2  CHO   207     130.565 119.509  28.449  1.00  0.00           C
ATOM    862  ROH CHO   208     158.365 116.309  23.849  1.00  0.00            
ATOM    863  R1  CHO   208     159.465 116.209  26.449  1.00  0.00            
ATOM    864  R2  CHO   208     160.115 118.509  27.849  1.00  0.00            
ATOM    865  R3  CHO   208     158.515 117.409  29.749  1.00  0.00            
ATOM    866  R4  CHO   208     160.515 118.909  31.299  1.00  0.00            
ATOM    867  R5  CHO   208     160.065 116.809  31.549  1.00  0.00            
ATOM    868  C1  CHO   208     159.265 118.109  35.049  1.00  0.00           C
ATOM    869  C2  CHO   208     160.065 115.759  37.849  1.00  0.00           C
ATOM    870  ROH CHO   209     183.715   9.559  60.549  1.00  0.00            
ATOM    871  R1  CHO   209     183.915  10.859  58.049  1.00  0.00            
ATOM    872  R2  CHO   209     185.665  10.109  56.049  1.00  0.00            
ATOM    873  R3  CHO   209     183.465   9.959  54.549  1.00  0.00            
ATOM    874  R4  CHO   209     185.665   9.959  52.599  1.00  0.00            
ATOM    875  R5  CHO   209     183.965  11.309  52.649  1.00  0.00            
ATOM    876  C1  CHO   209     183.565   9.759  49.149  1.00  0.00           C
ATOM    877  C2  CHO   209     182.065   8.459  46.249  1.00  0.00           C
ATOM    878  ROH CHO   210      79.515  67.759  47.999  1.00  0.00            
ATOM    879  R1  CHO   210      80.315  66.659  45.549  1.00  0.00            
ATOM    880  R2  CHO   210      78.515  65.709  43.649  1.00  0.00            
ATOM    881  R3  CHO   210      79.965  67.409  42.049  1.00  0.00            
ATOM    882  R4  CHO   210      78.265  65.809  40.199  1.00  0.00            
ATOM    883  R5  CHO   210      80.415  66.059  40.099  1.00  0.00            
ATOM    884  C1  CHO   210      79.465  67.409  36.699  1.00  0.00           C
ATOM    885  C2  CHO   210      78.115  65.859  33.349  1.00  0.00           C
ATOM    886  ROH CHO   211     185.365  83.859  23.199  1.00  0.00            
ATOM    887  R1  CHO   211     186.365  82.909  25.699  1.00  0.00            
ATOM    888  R2  CHO   211     188.115  84.359  27.249  1.00  0.00            
ATOM    889  R3  CHO   211     186.265  83.909  29.149  1.00  0.00            
ATOM    890  R4  CHO   211     188.815  84.259  30.599  1.00  0.00            
ATOM    891  R5  CHO   211     187.415  82.609  30.799  1.00  0.00            
ATOM    892  C1  CHO   211     187.415  83.909  34.399  1.00  0.00           C
ATOM    893  C2  CHO   211     187.415  82.959  38.849  1.00  0.00           C
ATOM    894  ROH CHO   212     176.215  45.509  57.799  1.00  0.00            
ATOM    895  R1  CHO   212     176.415  44.459  55.199  1.00  0.00            
ATOM    896  R2  CHO   212     175.015  45.509  53.049  1.00  0.00            
ATOM    897  R3  CHO   212     177.465  45.659  51.899  1.00  0.00            
ATOM    898  R4  CHO   212     175.615  46.309  49.749  1.00  0.00            
ATOM    899  R5  CHO   212     177.165  44.759  49.699  1.00  0.00            
ATOM    900  C1  CHO   212     178.315  46.859  46.749  1.00  0.00           C
ATOM    901  C2  CHO   212     179.665  50.659  45.549  1.00  0.00           C
ATOM    902  ROH CHO   213     151.565 219.459  21.649  1.00  0.00            
ATOM    903  R1  CHO   213     152.065 220.309  24.299  1.00  0.00            
ATOM    904  R2  CHO   213     150.315 221.859  25.749  1.00  0.00            
ATOM    905  R3  CHO   213     150.515 219.859  27.549  1.00  0.00            
ATOM    906  R4  CHO   213     149.165 222.059  28.999  1.00  0.00            
ATOM    907  R5  CHO   213     150.965 220.959  29.649  1.00  0.00            
ATOM    908  C1  CHO   213     148.715 220.259  32.599  1.00  0.00           C
ATOM    909  C2  CHO   213     148.465 223.109  35.349  1.00  0.00           C
ATOM    910  ROH CHO   214       7.715  84.559  15.599  1.00  0.00            
ATOM    911  R1  CHO   214       8.915  84.359  18.149  1.00  0.00            
ATOM    912  R2  CHO   214       8.715  86.309  20.049  1.00  0.00            
ATOM    913  R3  CHO   214       7.765  84.209  21.599  1.00  0.00            
ATOM    914  R4  CHO   214       8.865  86.159  23.499  1.00  0.00            
ATOM    915  R5  CHO   214       9.365  84.009  23.349  1.00  0.00            
ATOM    916  C1  CHO   214       8.065  84.159  26.949  1.00  0.00           C
ATOM    917  C2  CHO   214       9.215  85.159  29.799  1.00  0.00           C
ATOM    918  ROH CHO   215      83.115  94.609  53.149  1.00  0.00            
ATOM    919  R1  CHO   215      84.065  93.559  50.699  1.00  0.00            
ATOM    920  R2  CHO   215      82.465  92.059  48.999  1.00  0.00            
ATOM    921  R3  CHO   215      83.265  93.909  47.199  1.00  0.00            
ATOM    922  R4  CHO   215      82.865  91.509  45.649  1.00  0.00            
ATOM    923  R5  CHO   215      84.665  92.759  45.649  1.00  0.00            
ATOM    924  C1  CHO   215      83.815  92.909  41.949  1.00  0.00           C
ATOM    925  C2  CHO   215      82.915  93.509  38.999  1.00  0.00           C
ATOM    926  ROH CHO   216     182.115  36.859  55.299  1.00  0.00            
ATOM    927  R1  CHO   216     181.515  37.759  52.699  1.00  0.00            
ATOM    928  R2  CHO   216     183.115  37.109  50.499  1.00  0.00            
ATOM    929  R3  CHO   216     180.715  36.209  49.499  1.00  0.00            
ATOM    930  R4  CHO   216     182.465  36.509  47.149  1.00  0.00            
ATOM    931  R5  CHO   216     180.515  37.409  47.399  1.00  0.00            
ATOM    932  C1  CHO   216     179.915  35.309  44.249  1.00  0.00           C
ATOM    933  C2  CHO   216     177.315  36.509  40.599  1.00  0.00           C
ATOM    934  ROH CHO   217      90.665 104.909  17.599  1.00  0.00            
ATOM    935  R1  CHO   217      88.765 104.659  19.649  1.00  0.00            
ATOM    936  R2  CHO   217      89.415 104.359  22.299  1.00  0.00            
ATOM    937  R3  CHO   217      87.865 106.509  22.649  1.00  0.00            
ATOM    938  R4  CHO   217      87.065 104.709  24.799  1.00  0.00            
ATOM    939  R5  CHO   217      85.715 105.659  23.349  1.00  0.00            
ATOM    940  C1  CHO   217      84.215 106.959  26.599  1.00  0.00           C
ATOM    941  C2  CHO   217      82.615 105.909  30.299  1.00  0.00           C
ATOM    942  ROH CHO   218       6.465 136.909  45.749  1.00  0.00            
ATOM    943  R1  CHO   218       6.515 138.609  43.499  1.00  0.00            
ATOM    944  R2  CHO   218       8.615 138.659  41.699  1.00  0.00            
ATOM    945  R3  CHO   218       6.615 138.259  39.899  1.00  0.00            
ATOM    946  R4  CHO   218       8.715 139.759  38.449  1.00  0.00            
ATOM    947  R5  CHO   218       6.565 140.309  38.599  1.00  0.00            
ATOM    948  C1  CHO   218       6.865 140.009  34.799  1.00  0.00           C
ATOM    949  C2  CHO   218       6.415 142.109  31.149  1.00  0.00           C
ATOM    950  ROH CHO   219      60.915  49.459  15.299  1.00  0.00            
ATOM    951  R1  CHO   219      60.215  50.159  17.999  1.00  0.00            
ATOM    952  R2  CHO   219      61.915  49.709  20.099  1.00  0.00            
ATOM    953  R3  CHO   219      61.615  52.309  20.549  1.00  0.00            
ATOM    954  R4  CHO   219      62.515  51.309  23.149  1.00  0.00            
ATOM    955  R5  CHO   219      60.765  52.459  22.799  1.00  0.00            
ATOM    956  C1  CHO   219      62.565  54.709  25.299  1.00  0.00           C
ATOM    957  C2  CHO   219      64.015  53.309  28.599  1.00  0.00           C
ATOM    958  ROH CHO   220      37.115  85.309  44.799  1.00  0.00            
ATOM    959  R1  CHO   220      35.515  85.109  42.449  1.00  0.00            
ATOM    960  R2  CHO   220      36.415  86.159  39.999  1.00  0.00            
ATOM    961  R3  CHO   220      35.865  83.559  39.199  1.00  0.00            
ATOM    962  R4  CHO   220      36.115  85.109  36.699  1.00  0.00            
ATOM    963  R5  CHO   220      34.415  83.859  37.249  1.00  0.00            
ATOM    964  C1  CHO   220      35.465  82.209  33.999  1.00  0.00           C
ATOM    965  C2  CHO   220      38.515  82.959  31.799  1.00  0.00           C
ATOM    966  ROH CHO   221      97.165 225.409  45.899  1.00  0.00            
ATOM    967  R1  CHO   221      97.265 225.909  43.149  1.00  0.00            
ATOM    968  R2  CHO   221      95.365 224.909  41.349  1.00  0.00            
ATOM    969  R3  CHO   221      95.165 227.509  40.649  1.00  0.00            
ATOM    970  R4  CHO   221      94.565 226.009  38.199  1.00  0.00            
ATOM    971  R5  CHO   221      96.065 227.609  38.449  1.00  0.00            
ATOM    972  C1  CHO   221      93.915 229.109  35.649  1.00  0.00           C
ATOM    973  C2  CHO   221      91.915 229.409  31.799  1.00  0.00           C
ATOM    974  ROH CHO   222     139.065  17.909  17.349  1.00  0.00            
ATOM    975  R1  CHO   222     139.115  17.759  20.199  1.00  0.00            
ATOM    976  R2  CHO   222     141.215  18.659  21.699  1.00  0.00            
ATOM    977  R3  CHO   222     139.265  20.059  22.999  1.00  0.00            
ATOM    978  R4  CHO   222     141.515  20.059  24.899  1.00  0.00            
ATOM    979  R5  CHO   222     139.465  19.359  25.299  1.00  0.00            
ATOM    980  C1  CHO   222     139.865  22.109  27.949  1.00  0.00           C
ATOM    981  C2  CHO   222     140.115  22.009  31.499  1.00  0.00           C
ATOM    982  ROH CHO   223     100.465  78.109  15.249  1.00  0.00            
ATOM    983  R1  CHO   223      98.715  77.209  17.249  1.00  0.00            
ATOM    984  R2  CHO   223      99.215  74.909  18.699  1.00  0.00            
ATOM    985  R3  CHO   223      98.915  76.509  20.849  1.00  0.00            
ATOM    986  R4  CHO   223      99.615  73.909  21.999  1.00  0.00            
ATOM    987  R5  CHO   223      97.865  75.159  22.499  1.00  0.00            
ATOM    988  C1  CHO   223      99.515  74.909  25.949  1.00  0.00           C
ATOM    989  C2  CHO   223      99.015  74.709  29.049  1.00  0.00           C
ATOM    990  ROH CHO   224       6.915 112.359  45.399  1.00  0.00            
ATOM    991  R1  CHO   224       7.815 111.209  42.949  1.00  0.00            
ATOM    992  R2  CHO   224       6.215 111.059  40.699  1.00  0.00            
ATOM    993  R3  CHO   224       8.315 112.359  39.549  1.00  0.00            
ATOM    994  R4  CHO   224       6.665 111.409  37.299  1.00  0.00            
ATOM    995  R5  CHO   224       8.815 111.059  37.599  1.00  0.00            
ATOM    996  C1  CHO   224       8.915 112.809  34.199  1.00  0.00           C
ATOM    997  C2  CHO   224      10.665 110.859  32.299  1.00  0.00           C
ATOM    998  ROH CHO   225     131.565  94.159  19.249  1.00  0.00            
ATOM    999  R1  CHO   225     130.965  93.459  21.949  1.00  0.00            
ATOM   1000  R2  CHO   225     132.465  91.559  23.399  1.00  0.00            
ATOM   1001  R3  CHO   225     132.565  93.659  25.199  1.00  0.00            
ATOM   1002  R4  CHO   225     132.315  91.209  26.849  1.00  0.00            
ATOM   1003  R5  CHO   225     131.065  93.009  26.949  1.00  0.00            
ATOM   1004  C1  CHO   225     132.365  92.959  30.499  1.00  0.00           C
ATOM   1005  C2  CHO   225     131.365  93.909  34.299  1.00  0.00           C
ATOM   1006  ROH CHO   226      66.765  77.209  12.299  1.00  0.00            
ATOM   1007  R1  CHO   226      66.765  75.409  14.449  1.00  0.00            
ATOM   1008  R2  CHO   226      69.115  74.609  15.749  1.00  0.00            
ATOM   1009  R3  CHO   226      67.715  75.409  17.949  1.00  0.00            
ATOM   1010  R4  CHO   226      70.015  73.909  18.999  1.00  0.00            
ATOM   1011  R5  CHO   226      67.915  73.509  19.449  1.00  0.00            
ATOM   1012  C1  CHO   226      69.265  74.209  22.949  1.00  0.00           C
ATOM   1013  C2  CHO   226      69.265  71.709  26.199  1.00  0.00           C
ATOM   1014  ROH CHO   227     178.265 152.209  25.649  1.00  0.00            
ATOM   1015  R1  CHO   227     178.315 151.109  28.249  1.00  0.00            
ATOM   1016  R2  CHO   227     177.815 152.659  30.499  1.00  0.00            
ATOM   1017  R3  CHO   227     175.915 150.759  30.999  1.00  0.00            
ATOM   1018  R4  CHO   227     176.465 151.959  33.599  1.00  0.00            
ATOM   1019  R5  CHO   227     176.515 149.809  33.099  1.00  0.00            
ATOM   1020  C1  CHO   227     173.915 149.759  35.899  1.00  0.00           C
ATOM   1021  C2  CHO   227     174.715 149.859  39.699  1.00  0.00           C
ATOM   1022  ROH CHO   228     214.165  98.859  13.199  1.00  0.00            
ATOM   1023  R1  CHO   228     215.215  99.209  15.799  1.00  0.00            
ATOM   1024  R2  CHO   228     215.065 101.609  17.199  1.00  0.00            
ATOM   1025  R3  CHO   228     213.965 100.059  19.099  1.00  0.00            
ATOM   1026  R4  CHO   228     215.415 102.109  20.599  1.00  0.00            
ATOM   1027  R5  CHO   228     215.615  99.959  20.849  1.00  0.00            
ATOM   1028  C1  CHO   228     214.565 100.959  24.349  1.00  0.00           C
ATOM   1029  C2  CHO   228     214.065 100.909  27.199  1.00  0.00           C
ATOM   1030  ROH CHO   229       6.415 152.909  21.799  1.00  0.00            
ATOM   1031  R1  CHO   229       6.365 154.259  24.299  1.00  0.00            
ATOM   1032  R2  CHO   229       6.615 152.959  26.699  1.00  0.00            
ATOM   1033  R3  CHO   229       8.615 154.709  27.099  1.00  0.00            
ATOM   1034  R4  CHO   229       7.465 154.309  29.799  1.00  0.00            
ATOM   1035  R5  CHO   229       7.765 156.209  28.799  1.00  0.00            
ATOM   1036  C1  CHO   229       9.865 156.709  31.949  1.00  0.00           C
ATOM   1037  C2  CHO   229      11.165 159.909  34.349  1.00  0.00           C
ATOM   1038  ROH CHO   230      40.265  57.759  50.449  1.00  0.00            
ATOM   1039  R1  CHO   230      39.865  56.409  47.949  1.00  0.00            
ATOM   1040  R2  CHO   230      37.515  56.659  46.549  1.00  0.00            
ATOM   1041  R3  CHO   230      39.215  57.459  44.549  1.00  0.00            
ATOM   1042  R4  CHO   230      36.815  56.409  43.149  1.00  0.00            
ATOM   1043  R5  CHO   230      38.865  55.809  42.799  1.00  0.00            
ATOM   1044  C1  CHO   230      37.965  57.059  39.349  1.00  0.00           C
ATOM   1045  C2  CHO   230      37.115  55.059  35.799  1.00  0.00           C
ATOM   1046  ROH CHO   231     136.115  85.259  53.399  1.00  0.00            
ATOM   1047  R1  CHO   231     136.415  84.409  50.749  1.00  0.00            
ATOM   1048  R2  CHO   231     135.115  85.659  48.649  1.00  0.00            
ATOM   1049  R3  CHO   231     137.665  85.859  47.649  1.00  0.00            
ATOM   1050  R4  CHO   231     135.915  85.809  45.249  1.00  0.00            
ATOM   1051  R5  CHO   231     137.665  84.559  45.699  1.00  0.00            
ATOM   1052  C1  CHO   231     138.765  86.059  42.399  1.00  0.00           C
ATOM   1053  C2  CHO   231     138.015  83.709  39.199  1.00  0.00           C
ATOM   1054  ROH CHO   232     170.415 182.709  27.499  1.00  0.00            
ATOM   1055  R1  CHO   232     169.565 183.059  30.199  1.00  0.00            
ATOM   1056  R2  CHO   232     170.915 181.909  32.349  1.00  0.00            
ATOM   1057  R3  CHO   232     171.015 184.459  33.249  1.00  0.00            
ATOM   1058  R4  CHO   232     171.015 182.809  35.649  1.00  0.00            
ATOM   1059  R5  CHO   232     169.665 184.459  35.199  1.00  0.00            
ATOM   1060  C1  CHO   232     171.215 185.709  38.449  1.00  0.00           C
ATOM   1061  C2  CHO   232     169.715 186.459  40.949  1.00  0.00           C
ATOM   1062  ROH CHO   233     111.565  21.559  14.649  1.00  0.00            
ATOM   1063  R1  CHO   233     111.465  23.459  16.799  1.00  0.00            
ATOM   1064  R2  CHO   233     109.915  23.109  19.049  1.00  0.00            
ATOM   1065  R3  CHO   233     112.265  23.459  20.349  1.00  0.00            
ATOM   1066  R4  CHO   233     110.215  24.109  22.299  1.00  0.00            
ATOM   1067  R5  CHO   233     111.915  25.309  21.699  1.00  0.00            
ATOM   1068  C1  CHO   233     112.615  25.059  25.449  1.00  0.00           C
ATOM   1069  C2  CHO   233     114.065  27.209  28.449  1.00  0.00           C
ATOM   1070  ROH CHO   234     151.665 102.559  21.299  1.00  0.00            
ATOM   1071  R1  CHO   234     153.215 101.559  23.449  1.00  0.00            
ATOM   1072  R2  CHO   234     155.415 102.859  24.399  1.00  0.00            
ATOM   1073  R3  CHO   234     154.115 102.659  26.799  1.00  0.00            
ATOM   1074  R4  CHO   234     156.965 102.309  27.449  1.00  0.00            
ATOM   1075  R5  CHO   234     155.315 100.959  27.999  1.00  0.00            
ATOM   1076  C1  CHO   234     156.565 101.759  31.499  1.00  0.00           C
ATOM   1077  C2  CHO   234     158.365 102.459  34.749  1.00  0.00           C
ATOM   1078  ROH CHO   235      50.515  20.609  18.899  1.00  0.00            
ATOM   1079  R1  CHO   235      52.115  20.759  21.199  1.00  0.00            
ATOM   1080  R2  CHO   235      51.965  22.909  22.949  1.00  0.00            
ATOM   1081  R3  CHO   235      51.615  20.959  24.799  1.00  0.00            
ATOM   1082  R4  CHO   235      52.965  23.159  26.249  1.00  0.00            
ATOM   1083  R5  CHO   235      53.615  21.059  26.149  1.00  0.00            
ATOM   1084  C1  CHO   235      53.215  21.509  29.899  1.00  0.00           C
ATOM   1085  C2  CHO   235      54.965  22.209  32.349  1.00  0.00           C
ATOM   1086  ROH CHO   236       1.665  62.109  17.649  1.00  0.00            
ATOM   1087  R1  CHO   236       0.765  63.309  20.049  1.00  0.00            
ATOM   1088  R2  CHO   236      -0.385  61.859  22.099  1.00  0.00            
ATOM   1089  R3  CHO   236       1.565  63.009  23.599  1.00  0.00            
ATOM   1090  R4  CHO   236      -0.235  61.709  25.549  1.00  0.00            
ATOM   1091  R5  CHO   236       0.415  63.859  25.549  1.00  0.00            
ATOM   1092  C1  CHO   236       1.665  62.759  28.999  1.00  0.00           C
ATOM   1093  C2  CHO   236       4.115  60.809  31.049  1.00  0.00           C
ATOM   1094  ROH CHO   237     181.965 106.009  19.649  1.00  0.00            
ATOM   1095  R1  CHO   237     181.065 105.609  22.349  1.00  0.00            
ATOM   1096  R2  CHO   237     181.515 103.259  23.699  1.00  0.00            
ATOM   1097  R3  CHO   237     182.665 104.909  25.549  1.00  0.00            
ATOM   1098  R4  CHO   237     181.265 102.909  27.149  1.00  0.00            
ATOM   1099  R5  CHO   237     181.065 105.059  27.299  1.00  0.00            
ATOM   1100  C1  CHO   237     182.215 104.259  30.849  1.00  0.00           C
ATOM   1101  C2  CHO   237     184.315 102.159  34.049  1.00  0.00           C
ATOM   1102  ROH CHO   238     220.165  46.059  54.399  1.00  0.00            
ATOM   1103  R1  CHO   238     219.315  44.559  52.149  1.00  0.00            
ATOM   1104  R2  CHO   238     216.665  44.209  51.599  1.00  0.00            
ATOM   1105  R3  CHO   238     217.365  45.259  49.199  1.00  0.00            
ATOM   1106  R4  CHO   238     214.565  44.359  48.849  1.00  0.00            
ATOM   1107  R5  CHO   238     216.215  43.859  47.599  1.00  0.00            
ATOM   1108  C1  CHO   238     213.965  45.459  44.999  1.00  0.00           C
ATOM   1109  C2  CHO   238     215.415  42.209  43.149  1.00  0.00           C
ATOM   1110  ROH CHO   239     103.915  57.209  13.499  1.00  0.00            
ATOM   1111  R1  CHO   239     104.865  57.259  16.149  1.00  0.00            
ATOM   1112  R2  CHO   239     103.215  57.959  18.299  1.00  0.00            
ATOM   1113  R3  CHO   239     104.015  55.609  19.299  1.00  0.00            
ATOM   1114  R4  CHO   239     102.965  57.059  21.599  1.00  0.00            
ATOM   1115  R5  CHO   239     104.915  56.059  21.449  1.00  0.00            
ATOM   1116  C1  CHO   239     103.565  54.209  24.449  1.00  0.00           C
ATOM   1117  C2  CHO   239     101.015  55.709  27.349  1.00  0.00           C
ATOM   1118  ROH CHO   240      93.515  20.609  11.049  1.00  0.00            
ATOM   1119  R1  CHO   240      93.915  20.509  13.849  1.00  0.00            
ATOM   1120  R2  CHO   240      91.865  20.709  15.649  1.00  0.00            
ATOM   1121  R3  CHO   240      92.965  18.459  16.599  1.00  0.00            
ATOM   1122  R4  CHO   240      91.765  19.759  18.949  1.00  0.00            
ATOM   1123  R5  CHO   240      93.865  19.059  18.749  1.00  0.00            
ATOM   1124  C1  CHO   240      92.765  17.059  21.799  1.00  0.00           C
ATOM   1125  C2  CHO   240      91.465  14.759  24.999  1.00  0.00           C
ATOM   1126  ROH CHO   241     209.515 104.809  53.049  1.00  0.00            
ATOM   1127  R1  CHO   241     208.115 105.509  50.699  1.00  0.00            
ATOM   1128  R2  CHO   241     209.365 105.859  48.249  1.00  0.00            
ATOM   1129  R3  CHO   241     207.565 104.009  47.399  1.00  0.00            
ATOM   1130  R4  CHO   241     208.415 105.409  44.999  1.00  0.00            
ATOM   1131  R5  CHO   241     206.365 105.109  45.699  1.00  0.00            
ATOM   1132  C1  CHO   241     206.115 103.409  42.299  1.00  0.00           C
ATOM   1133  C2  CHO   241     206.715 104.159  38.749  1.00  0.00           C
ATOM   1134  ROH CHO   242      81.065  59.609  11.399  1.00  0.00            
ATOM   1135  R1  CHO   242      82.165  60.259  13.949  1.00  0.00            
ATOM   1136  R2  CHO   242      80.615  60.659  16.149  1.00  0.00            
ATOM   1137  R3  CHO   242      82.115  58.709  17.249  1.00  0.00            
ATOM   1138  R4  CHO   242      81.215  60.259  19.549  1.00  0.00            
ATOM   1139  R5  CHO   242      83.265  59.709  19.049  1.00  0.00            
ATOM   1140  C1  CHO   242      83.015  58.159  22.499  1.00  0.00           C
ATOM   1141  C2  CHO   242      81.915  57.609  25.349  1.00  0.00           C
ATOM   1142  ROH CHO   243      33.515  64.259  50.899  1.00  0.00            
ATOM   1143  R1  CHO   243      33.365  63.859  48.099  1.00  0.00            
ATOM   1144  R2  CHO   243      31.065  63.009  46.849  1.00  0.00            
ATOM   1145  R3  CHO   243      31.515  65.259  45.349  1.00  0.00            
ATOM   1146  R4  CHO   243      30.265  63.309  43.499  1.00  0.00            
ATOM   1147  R5  CHO   243      32.165  64.359  43.199  1.00  0.00            
ATOM   1148  C1  CHO   243      30.265  65.509  40.099  1.00  0.00           C
ATOM   1149  C2  CHO   243      29.815  62.809  38.299  1.00  0.00           C
ATOM   1150  ROH CHO   244     116.015 227.659  14.399  1.00  0.00            
ATOM   1151  R1  CHO   244     115.915 226.009  16.649  1.00  0.00            
ATOM   1152  R2  CHO   244     116.015 227.009  19.249  1.00  0.00            
ATOM   1153  R3  CHO   244     113.665 225.659  19.549  1.00  0.00            
ATOM   1154  R4  CHO   244     114.265 226.709  22.199  1.00  0.00            
ATOM   1155  R5  CHO   244     113.865 224.659  21.699  1.00  0.00            
ATOM   1156  C1  CHO   244     111.065 225.259  24.199  1.00  0.00           C
ATOM   1157  C2  CHO   244     110.165 225.859  26.699  1.00  0.00           C
ATOM   1158  ROH CHO   245     134.715  97.759  17.599  1.00  0.00            
ATOM   1159  R1  CHO   245     134.565  98.309  20.349  1.00  0.00            
ATOM   1160  R2  CHO   245     132.315  99.559  21.499  1.00  0.00            
ATOM   1161  R3  CHO   245     132.365  97.409  23.149  1.00  0.00            
ATOM   1162  R4  CHO   245     131.515  99.609  24.849  1.00  0.00            
ATOM   1163  R5  CHO   245     133.165  98.309  25.249  1.00  0.00            
ATOM   1164  C1  CHO   245     131.065  97.659  28.349  1.00  0.00           C
ATOM   1165  C2  CHO   245     129.365  97.959  31.799  1.00  0.00           C
ATOM   1166  ROH CHO   246     112.165  46.409  49.799  1.00  0.00            
ATOM   1167  R1  CHO   246     114.315  46.159  47.999  1.00  0.00            
ATOM   1168  R2  CHO   246     114.415  44.109  46.099  1.00  0.00            
ATOM   1169  R3  CHO   246     114.815  46.159  44.399  1.00  0.00            
ATOM   1170  R4  CHO   246     115.415  43.809  42.799  1.00  0.00            
ATOM   1171  R5  CHO   246     116.715  45.509  43.099  1.00  0.00            
ATOM   1172  C1  CHO   246     116.365  45.509  39.299  1.00  0.00           C
ATOM   1173  C2  CHO   246     118.465  45.459  36.599  1.00  0.00           C
ATOM   1174  ROH CHO   247      92.315 227.859  11.599  1.00  0.00            
ATOM   1175  R1  CHO   247      92.415 228.009  14.449  1.00  0.00            
ATOM   1176  R2  CHO   247      90.515 226.859  16.049  1.00  0.00            
ATOM   1177  R3  CHO   247      92.665 225.609  17.149  1.00  0.00            
ATOM   1178  R4  CHO   247      90.865 226.159  19.449  1.00  0.00            
ATOM   1179  R5  CHO   247      92.965 226.709  19.249  1.00  0.00            
ATOM   1180  C1  CHO   247      93.115 224.609  22.449  1.00  0.00           C
ATOM   1181  C2  CHO   247      91.165 223.459  26.349  1.00  0.00           C
ATOM   1182  ROH CHO   248     205.865  29.209  27.299  1.00  0.00            
ATOM   1183  R1  CHO   248     203.865  28.809  29.249  1.00  0.00            
ATOM   1184  R2  CHO   248     204.415  27.859  31.799  1.00  0.00            
ATOM   1185  R3  CHO   248     202.965  30.059  32.499  1.00  0.00            
ATOM   1186  R4  CHO   248     202.415  28.109  34.599  1.00  0.00            
ATOM   1187  R5  CHO   248     200.915  29.159  33.399  1.00  0.00            
ATOM   1188  C1  CHO   248     199.865  30.259  36.899  1.00  0.00           C
ATOM   1189  C2  CHO   248     200.065  28.459  40.249  1.00  0.00           C
ATOM   1190  ROH CHO   249     100.915  36.209  48.699  1.00  0.00            
ATOM   1191  R1  CHO   249     100.415  35.359  46.049  1.00  0.00            
ATOM   1192  R2  CHO   249      99.515  37.109  44.099  1.00  0.00            
ATOM   1193  R3  CHO   249     101.715  36.209  42.749  1.00  0.00            
ATOM   1194  R4  CHO   249     100.065  37.459  40.699  1.00  0.00            
ATOM   1195  R5  CHO   249     100.865  35.459  40.649  1.00  0.00            
ATOM   1196  C1  CHO   249     102.415  36.759  37.449  1.00  0.00           C
ATOM   1197  C2  CHO   249     100.415  37.109  33.849  1.00  0.00           C
ATOM   1198  ROH CHO   250      98.915 180.809  46.549  1.00  0.00            
ATOM   1199  R1  CHO   250      97.565 180.809  44.049  1.00  0.00            
ATOM   1200  R2  CHO   250      97.265 183.109  42.549  1.00  0.00            
ATOM   1201  R3  CHO   250      98.415 181.559  40.599  1.00  0.00            
ATOM   1202  R4  CHO   250      96.965 183.659  39.149  1.00  0.00            
ATOM   1203  R5  CHO   250      96.765 181.509  38.849  1.00  0.00            
ATOM   1204  C1  CHO   250      97.865 182.559  35.349  1.00  0.00           C
ATOM   1205  C2  CHO   250      99.815 183.609  31.799  1.00  0.00           C
ATOM   1206  ROH CHO   251      82.165  95.159  15.499  1.00  0.00            
ATOM   1207  R1  CHO   251      82.265  95.109  18.349  1.00  0.00            
ATOM   1208  R2  CHO   251      80.165  94.259  19.899  1.00  0.00            
ATOM   1209  R3  CHO   251      82.065  92.659  20.949  1.00  0.00            
ATOM   1210  R4  CHO   251      79.865  92.659  22.949  1.00  0.00            
ATOM   1211  R5  CHO   251      81.965  93.159  23.299  1.00  0.00            
ATOM   1212  C1  CHO   251      81.515  90.259  25.749  1.00  0.00           C
ATOM   1213  C2  CHO   251      80.165  90.409  28.299  1.00  0.00           C
ATOM   1214  ROH CHO   252     131.315 215.359  47.499  1.00  0.00            
ATOM   1215  R1  CHO   252     133.515 215.509  45.699  1.00  0.00            
ATOM   1216  R2  CHO   252     133.765 213.859  43.499  1.00  0.00            
ATOM   1217  R3  CHO   252     133.915 216.159  42.099  1.00  0.00            
ATOM   1218  R4  CHO   252     135.515 214.259  40.549  1.00  0.00            
ATOM   1219  R5  CHO   252     136.165 216.209  41.299  1.00  0.00            
ATOM   1220  C1  CHO   252     136.665 216.709  37.549  1.00  0.00           C
ATOM   1221  C2  CHO   252     138.815 219.209  34.649  1.00  0.00           C
ATOM   1222  ROH CHO   253     219.815  14.209  28.299  1.00  0.00            
ATOM   1223  R1  CHO   253     220.165  15.959  30.499  1.00  0.00            
ATOM   1224  R2  CHO   253     218.865  15.609  32.949  1.00  0.00            
ATOM   1225  R3  CHO   253     221.415  15.609  33.949  1.00  0.00            
ATOM   1226  R4  CHO   253     219.715  16.309  36.249  1.00  0.00            
ATOM   1227  R5  CHO   253     221.365  17.409  35.499  1.00  0.00            
ATOM   1228  C1  CHO   253     222.565  16.709  39.049  1.00  0.00           C
ATOM   1229  C2  CHO   253     219.265  19.159  41.099  1.00  0.00           C
ATOM   1230  ROH CHO   254     134.215  41.609  17.799  1.00  0.00            
ATOM   1231  R1  CHO   254     133.865  40.259  20.299  1.00  0.00            
ATOM   1232  R2  CHO   254     135.715  40.509  22.349  1.00  0.00            
ATOM   1233  R3  CHO   254     133.515  41.309  23.749  1.00  0.00            
ATOM   1234  R4  CHO   254     135.415  40.359  25.799  1.00  0.00            
ATOM   1235  R5  CHO   254     133.365  39.709  25.549  1.00  0.00            
ATOM   1236  C1  CHO   254     133.215  41.009  29.149  1.00  0.00           C
ATOM   1237  C2  CHO   254     134.115  43.309  32.499  1.00  0.00           C
ATOM   1238  ROH CHO   255      63.815 159.659  48.799  1.00  0.00            
ATOM   1239  R1  CHO   255      64.565 161.459  46.699  1.00  0.00            
ATOM   1240  R2  CHO   255      67.165 162.209  46.299  1.00  0.00            
ATOM   1241  R3  CHO   255      66.665 161.359  43.749  1.00  0.00            
ATOM   1242  R4  CHO   255      69.315 162.609  43.599  1.00  0.00            
ATOM   1243  R5  CHO   255      67.565 163.059  42.349  1.00  0.00            
ATOM   1244  C1  CHO   255      70.065 162.009  39.649  1.00  0.00           C
ATOM   1245  C2  CHO   255      70.315 163.909  36.899  1.00  0.00           C
ATOM   1246  ROH CHO   256      73.315 221.509  50.749  1.00  0.00            
ATOM   1247  R1  CHO   256      73.215 221.059  47.949  1.00  0.00            
ATOM   1248  R2  CHO   256      73.765 223.059  46.149  1.00  0.00            
ATOM   1249  R3  CHO   256      75.565 221.259  45.199  1.00  0.00            
ATOM   1250  R4  CHO   256      75.065 223.109  42.949  1.00  0.00            
ATOM   1251  R5  CHO   256      74.915 220.909  42.899  1.00  0.00            
ATOM   1252  C1  CHO   256      77.565 221.409  40.199  1.00  0.00           C
ATOM   1253  C2  CHO   256      76.265 221.109  36.599  1.00  0.00           C
ATOM   1254  ROH CHO   257     139.015  72.909  53.999  1.00  0.00            
ATOM   1255  R1  CHO   257     138.515  73.109  51.199  1.00  0.00            
ATOM   1256  R2  CHO   257     136.115  72.409  50.049  1.00  0.00            
ATOM   1257  R3  CHO   257     136.265  74.959  49.049  1.00  0.00            
ATOM   1258  R4  CHO   257     134.915  73.459  46.999  1.00  0.00            
ATOM   1259  R5  CHO   257     136.665  74.709  46.749  1.00  0.00            
ATOM   1260  C1  CHO   257     134.315  76.359  44.249  1.00  0.00           C
ATOM   1261  C2  CHO   257     134.515  77.409  40.199  1.00  0.00           C
ATOM   1262  ROH CHO   258      48.115   3.109  25.949  1.00  0.00            
ATOM   1263  R1  CHO   258      48.165   3.859  28.699  1.00  0.00            
ATOM   1264  R2  CHO   258      48.165   2.059  30.749  1.00  0.00            
ATOM   1265  R3  CHO   258      50.365   3.359  31.549  1.00  0.00            
ATOM   1266  R4  CHO   258      49.265   2.309  33.999  1.00  0.00            
ATOM   1267  R5  CHO   258      49.765   4.409  33.599  1.00  0.00            
ATOM   1268  C1  CHO   258      51.965   3.759  36.649  1.00  0.00           C
ATOM   1269  C2  CHO   258      52.965   1.059  39.449  1.00  0.00           C
ATOM   1270  ROH CHO   259     190.065 118.059  24.099  1.00  0.00            
ATOM   1271  R1  CHO   259     190.715 117.859  26.849  1.00  0.00            
ATOM   1272  R2  CHO   259     192.865 116.409  27.799  1.00  0.00            
ATOM   1273  R3  CHO   259     193.465 118.759  28.999  1.00  0.00            
ATOM   1274  R4  CHO   259     193.515 116.759  31.149  1.00  0.00            
ATOM   1275  R5  CHO   259     192.365 118.609  31.149  1.00  0.00            
ATOM   1276  C1  CHO   259     194.465 119.209  34.299  1.00  0.00           C
ATOM   1277  C2  CHO   259     191.865 119.559  37.799  1.00  0.00           C
ATOM   1278  ROH CHO   260     154.515  55.509  19.699  1.00  0.00            
ATOM   1279  R1  CHO   260     154.515  54.209  22.149  1.00  0.00            
ATOM   1280  R2  CHO   260     156.565  54.259  23.999  1.00  0.00            
ATOM   1281  R3  CHO   260     154.565  55.059  25.699  1.00  0.00            
ATOM   1282  R4  CHO   260     156.565  53.709  27.399  1.00  0.00            
ATOM   1283  R5  CHO   260     154.465  53.209  27.299  1.00  0.00            
ATOM   1284  C1  CHO   260     154.715  54.159  30.999  1.00  0.00           C
ATOM   1285  C2  CHO   260     158.165  55.059  32.349  1.00  0.00           C
ATOM   1286  ROH CHO   261     216.715  19.709  62.349  1.00  0.00            
ATOM   1287  R1  CHO   261     216.015  19.009  59.699  1.00  0.00            
ATOM   1288  R2  CHO   261     217.115  20.259  57.499  1.00  0.00            
ATOM   1289  R3  CHO   261     217.715  17.759  56.749  1.00  0.00            
ATOM   1290  R4  CHO   261     216.765  19.009  54.299  1.00  0.00            
ATOM   1291  R5  CHO   261     216.015  17.109  55.199  1.00  0.00            
ATOM   1292  C1  CHO   261     217.115  15.859  51.749  1.00  0.00           C
ATOM   1293  C2  CHO   261     217.465  14.559  48.499  1.00  0.00           C
ATOM   1294  ROH CHO   262     180.165 189.659  28.999  1.00  0.00            
ATOM   1295  R1  CHO   262     180.065 187.709  31.049  1.00  0.00            
ATOM   1296  R2  CHO   262     182.315 186.859  32.399  1.00  0.00            
ATOM   1297  R3  CHO   262     180.915 187.609  34.599  1.00  0.00            
ATOM   1298  R4  CHO   262     182.515 185.309  35.449  1.00  0.00            
ATOM   1299  R5  CHO   262     180.315 185.559  35.649  1.00  0.00            
ATOM   1300  C1  CHO   262     181.315 185.109  39.349  1.00  0.00           C
ATOM   1301  C2  CHO   262     182.465 184.459  42.199  1.00  0.00           C
ATOM   1302  ROH CHO   263      51.765   6.059  19.549  1.00  0.00            
ATOM   1303  R1  CHO   263      53.215   8.309  20.599  1.00  0.00            
ATOM   1304  R2  CHO   263      51.915  10.309  21.999  1.00  0.00            
ATOM   1305  R3  CHO   263      53.715   9.709  23.949  1.00  0.00            
ATOM   1306  R4  CHO   263      51.915  11.609  25.199  1.00  0.00            
ATOM   1307  R5  CHO   263      54.115  11.759  25.099  1.00  0.00            
ATOM   1308  C1  CHO   263      53.615  11.859  28.849  1.00  0.00           C
ATOM   1309  C2  CHO   263      53.465  10.409  32.049  1.00  0.00           C
ATOM   1310  ROH CHO   264     104.315  60.809  46.849  1.00  0.00            
ATOM   1311  R1  CHO   264     105.915  61.409  44.599  1.00  0.00            
ATOM   1312  R2  CHO   264     105.915  59.909  42.349  1.00  0.00            
ATOM   1313  R3  CHO   264     105.365  62.209  41.099  1.00  0.00            
ATOM   1314  R4  CHO   264     106.665  60.609  39.049  1.00  0.00            
ATOM   1315  R5  CHO   264     107.265  62.609  39.699  1.00  0.00            
ATOM   1316  C1  CHO   264     106.615  63.309  35.999  1.00  0.00           C
ATOM   1317  C2  CHO   264     104.865  63.709  32.299  1.00  0.00           C
ATOM   1318  ROH CHO   265      54.815 103.559  16.099  1.00  0.00            
ATOM   1319  R1  CHO   265      54.765 102.709  18.799  1.00  0.00            
ATOM   1320  R2  CHO   265      55.015 104.459  20.899  1.00  0.00            
ATOM   1321  R3  CHO   265      52.715 103.309  21.749  1.00  0.00            
ATOM   1322  R4  CHO   265      53.915 104.359  24.199  1.00  0.00            
ATOM   1323  R5  CHO   265      53.265 102.309  23.849  1.00  0.00            
ATOM   1324  C1  CHO   265      51.115 103.159  26.849  1.00  0.00           C
ATOM   1325  C2  CHO   265      51.565 105.559  29.499  1.00  0.00           C
ATOM   1326  ROH CHO   266      50.015  31.309  17.749  1.00  0.00            
ATOM   1327  R1  CHO   266      51.115  33.009  19.749  1.00  0.00            
ATOM   1328  R2  CHO   266      50.215  32.959  22.349  1.00  0.00            
ATOM   1329  R3  CHO   266      52.865  32.609  22.899  1.00  0.00            
ATOM   1330  R4  CHO   266      51.765  33.659  25.399  1.00  0.00            
ATOM   1331  R5  CHO   266      53.465  34.409  24.299  1.00  0.00            
ATOM   1332  C1  CHO   266      55.115  33.659  27.649  1.00  0.00           C
ATOM   1333  C2  CHO   266      55.215  31.909  30.949  1.00  0.00           C
ATOM   1334  ROH CHO   267      25.265  80.959  16.549  1.00  0.00            
ATOM   1335  R1  CHO   267      24.165  81.859  19.049  1.00  0.00            
ATOM   1336  R2  CHO   267      24.815  80.659  21.449  1.00  0.00            
ATOM   1337  R3  CHO   267      25.465  83.159  22.149  1.00  0.00            
ATOM   1338  R4  CHO   267      25.815  81.659  24.599  1.00  0.00            
ATOM   1339  R5  CHO   267      24.615  83.459  24.399  1.00  0.00            
ATOM   1340  C1  CHO   267      27.015  84.559  27.149  1.00  0.00           C
ATOM   1341  C2  CHO   267      27.215  84.409  31.449  1.00  0.00           C
ATOM   1342  ROH CHO   268     206.965  19.159  61.549  1.00  0.00            
ATOM   1343  R1  CHO   268     206.465  19.709  58.799  1.00  0.00            
ATOM   1344  R2  CHO   268     208.465  20.509  57.099  1.00  0.00            
ATOM   1345  R3  CHO   268     207.565  18.459  55.599  1.00  0.00            
ATOM   1346  R4  CHO   268     208.865  20.159  53.649  1.00  0.00            
ATOM   1347  R5  CHO   268     206.815  19.359  53.549  1.00  0.00            
ATOM   1348  C1  CHO   268     208.215  17.959  50.299  1.00  0.00           C
ATOM   1349  C2  CHO   268     208.015  18.009  46.699  1.00  0.00           C
ATOM   1350  ROH CHO   269      87.965 104.609  49.499  1.00  0.00            
ATOM   1351  R1  CHO   269      87.065 104.509  46.799  1.00  0.00            
ATOM   1352  R2  CHO   269      88.565 105.509  44.699  1.00  0.00            
ATOM   1353  R3  CHO   269      88.215 103.009  43.699  1.00  0.00            
ATOM   1354  R4  CHO   269      89.715 104.459  41.649  1.00  0.00            
ATOM   1355  R5  CHO   269      87.815 103.359  41.399  1.00  0.00            
ATOM   1356  C1  CHO   269      90.015 101.459  38.899  1.00  0.00           C
ATOM   1357  C2  CHO   269      87.965 100.159  35.749  1.00  0.00           C
ATOM   1358  ROH CHO   270      91.665  18.459  45.999  1.00  0.00            
ATOM   1359  R1  CHO   270      93.015  18.659  43.549  1.00  0.00            
ATOM   1360  R2  CHO   270      94.415  16.509  42.449  1.00  0.00            
ATOM   1361  R3  CHO   270      92.815  16.909  40.299  1.00  0.00            
ATOM   1362  R4  CHO   270      95.415  16.059  39.199  1.00  0.00            
ATOM   1363  R5  CHO   270      94.315  17.859  38.699  1.00  0.00            
ATOM   1364  C1  CHO   270      94.465  16.309  35.249  1.00  0.00           C
ATOM   1365  C2  CHO   270      95.615  17.109  31.799  1.00  0.00           C
ATOM   1366  ROH CHO   271     189.865  68.359  20.499  1.00  0.00            
ATOM   1367  R1  CHO   271     190.615  69.259  23.099  1.00  0.00            
ATOM   1368  R2  CHO   271     188.815  69.259  25.199  1.00  0.00            
ATOM   1369  R3  CHO   271     190.765  67.909  26.449  1.00  0.00            
ATOM   1370  R4  CHO   271     189.865  69.759  28.449  1.00  0.00            
ATOM   1371  R5  CHO   271     191.915  69.459  27.799  1.00  0.00            
ATOM   1372  C1  CHO   271     192.315  68.709  31.499  1.00  0.00           C
ATOM   1373  C2  CHO   271     193.065  69.159  35.349  1.00  0.00           C
ATOM   1374  ROH CHO   272     211.065  76.709  16.749  1.00  0.00            
ATOM   1375  R1  CHO   272     211.815  76.059  19.399  1.00  0.00            
ATOM   1376  R2  CHO   272     214.115  77.059  20.599  1.00  0.00            
ATOM   1377  R3  CHO   272     212.365  77.959  22.499  1.00  0.00            
ATOM   1378  R4  CHO   272     214.815  77.109  23.949  1.00  0.00            
ATOM   1379  R5  CHO   272     212.765  76.409  24.349  1.00  0.00            
ATOM   1380  C1  CHO   272     213.615  77.959  27.749  1.00  0.00           C
ATOM   1381  C2  CHO   272     215.465  77.959  31.349  1.00  0.00           C
ATOM   1382  ROH CHO   273      13.415  59.009  19.499  1.00  0.00            
ATOM   1383  R1  CHO   273      13.465  59.009  22.349  1.00  0.00            
ATOM   1384  R2  CHO   273      14.765  61.009  23.749  1.00  0.00            
ATOM   1385  R3  CHO   273      12.365  61.359  24.949  1.00  0.00            
ATOM   1386  R4  CHO   273      14.215  62.909  26.599  1.00  0.00            
ATOM   1387  R5  CHO   273      12.815  61.359  27.299  1.00  0.00            
ATOM   1388  C1  CHO   273      11.615  64.259  29.399  1.00  0.00           C
ATOM   1389  C2  CHO   273      10.615  65.609  33.549  1.00  0.00           C
ATOM   1390  ROH CHO   274     155.215  90.059  52.849  1.00  0.00            
ATOM   1391  R1  CHO   274     156.465  90.309  50.349  1.00  0.00            
ATOM   1392  R2  CHO   274     156.015  88.659  48.249  1.00  0.00            
ATOM   1393  R3  CHO   274     155.415  90.959  46.899  1.00  0.00            
ATOM   1394  R4  CHO   274     155.565  88.859  44.799  1.00  0.00            
ATOM   1395  R5  CHO   274     156.665  90.709  44.849  1.00  0.00            
ATOM   1396  C1  CHO   274     154.715  91.159  41.599  1.00  0.00           C
ATOM   1397  C2  CHO   274     157.665  91.909  38.149  1.00  0.00           C
ATOM   1398  ROH CHO   275     209.565  66.759  21.099  1.00  0.00            
ATOM   1399  R1  CHO   275     209.765  67.609  23.799  1.00  0.00            
ATOM   1400  R2  CHO   275     209.715  65.809  25.899  1.00  0.00            
ATOM   1401  R3  CHO   275     212.015  67.059  26.599  1.00  0.00            
ATOM   1402  R4  CHO   275     210.765  66.359  29.149  1.00  0.00            
ATOM   1403  R5  CHO   275     211.465  68.309  28.499  1.00  0.00            
ATOM   1404  C1  CHO   275     213.515  67.909  31.699  1.00  0.00           C
ATOM   1405  C2  CHO   275     216.965  67.759  34.349  1.00  0.00           C
ATOM   1406  ROH CHO   276     161.065  45.309  54.599  1.00  0.00            
ATOM   1407  R1  CHO   276     160.115  45.259  51.899  1.00  0.00            
ATOM   1408  R2  CHO   276     161.715  45.859  49.749  1.00  0.00            
ATOM   1409  R3  CHO   276     160.915  43.359  48.849  1.00  0.00            
ATOM   1410  R4  CHO   276     161.965  44.709  46.499  1.00  0.00            
ATOM   1411  R5  CHO   276     160.015  43.809  46.699  1.00  0.00            
ATOM   1412  C1  CHO   276     161.465  41.759  43.799  1.00  0.00           C
ATOM   1413  C2  CHO   276     160.515  41.609  40.399  1.00  0.00           C
ATOM   1414  ROH CHO   277     209.065   1.009  29.749  1.00  0.00            
ATOM   1415  R1  CHO   277     207.865   0.309  32.249  1.00  0.00            
ATOM   1416  R2  CHO   277     209.365  -0.391  34.449  1.00  0.00            
ATOM   1417  R3  CHO   277     208.015   1.609  35.649  1.00  0.00            
ATOM   1418  R4  CHO   277     209.015  -0.041  37.849  1.00  0.00            
ATOM   1419  R5  CHO   277     206.965   0.509  37.549  1.00  0.00            
ATOM   1420  C1  CHO   277     207.515   2.059  40.999  1.00  0.00           C
ATOM   1421  C2  CHO   277     205.715   1.709  43.749  1.00  0.00           C
ATOM   1422  ROH CHO   278     106.815   9.809  12.599  1.00  0.00            
ATOM   1423  R1  CHO   278     106.965  10.609  15.299  1.00  0.00            
ATOM   1424  R2  CHO   278     105.065   9.959  17.199  1.00  0.00            
ATOM   1425  R3  CHO   278     107.165   9.009  18.549  1.00  0.00            
ATOM   1426  R4  CHO   278     105.115   9.359  20.599  1.00  0.00            
ATOM   1427  R5  CHO   278     107.115  10.109  20.649  1.00  0.00            
ATOM   1428  C1  CHO   278     107.115   7.959  23.849  1.00  0.00           C
ATOM   1429  C2  CHO   278     106.265   7.259  27.699  1.00  0.00           C
ATOM   1430  ROH CHO   279       1.715  89.059  50.949  1.00  0.00            
ATOM   1431  R1  CHO   279       0.715  87.909  48.599  1.00  0.00            
ATOM   1432  R2  CHO   279      -0.135  89.359  46.399  1.00  0.00            
ATOM   1433  R3  CHO   279       1.615  87.759  45.099  1.00  0.00            
ATOM   1434  R4  CHO   279      -0.435  88.459  43.099  1.00  0.00            
ATOM   1435  R5  CHO   279       0.265  86.409  43.649  1.00  0.00            
ATOM   1436  C1  CHO   279       1.015  86.359  39.899  1.00  0.00           C
ATOM   1437  C2  CHO   279      -1.635  85.509  36.849  1.00  0.00           C
ATOM   1438  ROH CHO   280      29.315 122.609  17.499  1.00  0.00            
ATOM   1439  R1  CHO   280      30.915 122.109  19.799  1.00  0.00            
ATOM   1440  R2  CHO   280      31.665 124.109  21.599  1.00  0.00            
ATOM   1441  R3  CHO   280      30.515 122.409  23.399  1.00  0.00            
ATOM   1442  R4  CHO   280      32.715 123.659  24.849  1.00  0.00            
ATOM   1443  R5  CHO   280      32.365 121.559  24.649  1.00  0.00            
ATOM   1444  C1  CHO   280      32.265 121.859  28.449  1.00  0.00           C
ATOM   1445  C2  CHO   280      33.265 118.959  30.899  1.00  0.00           C
ATOM   1446  ROH CHO   281     146.415 157.359  49.649  1.00  0.00            
ATOM   1447  R1  CHO   281     145.015 158.909  47.699  1.00  0.00            
ATOM   1448  R2  CHO   281     146.315 160.809  46.099  1.00  0.00            
ATOM   1449  R3  CHO   281     145.265 159.359  44.099  1.00  0.00            
ATOM   1450  R4  CHO   281     145.365 162.109  43.049  1.00  0.00            
ATOM   1451  R5  CHO   281     143.615 160.809  43.099  1.00  0.00            
ATOM   1452  C1  CHO   281     143.815 161.509  39.349  1.00  0.00           C
ATOM   1453  C2  CHO   281     146.515 163.609  37.049  1.00  0.00           C
ATOM   1454  ROH CHO   282     103.215 132.759  51.749  1.00  0.00            
ATOM   1455  R1  CHO   282     104.665 132.509  49.349  1.00  0.00            
ATOM   1456  R2  CHO   282     107.165 133.609  48.999  1.00  0.00            
ATOM   1457  R3  CHO   282     107.815 131.059  48.249  1.00  0.00            
ATOM   1458  R4  CHO   282     109.415 132.759  46.499  1.00  0.00            
ATOM   1459  R5  CHO   282     108.065 131.159  45.899  1.00  0.00            
ATOM   1460  C1  CHO   282     111.365 129.909  44.399  1.00  0.00           C
ATOM   1461  C2  CHO   282     115.015 128.609  41.999  1.00  0.00           C
ATOM   1462  ROH CHO   283     210.915  17.559  27.349  1.00  0.00            
ATOM   1463  R1  CHO   283     211.365  18.809  29.849  1.00  0.00            
ATOM   1464  R2  CHO   283     209.315  19.959  31.299  1.00  0.00            
ATOM   1465  R3  CHO   283     210.315  18.359  33.299  1.00  0.00            
ATOM   1466  R4  CHO   283     210.265  21.009  34.449  1.00  0.00            
ATOM   1467  R5  CHO   283     211.965  19.709  34.399  1.00  0.00            
ATOM   1468  C1  CHO   283     211.715  20.159  38.149  1.00  0.00           C
ATOM   1469  C2  CHO   283     214.015  20.709  40.149  1.00  0.00           C
ATOM   1470  ROH CHO   284      27.065   8.759  64.949  1.00  0.00            
ATOM   1471  R1  CHO   284      25.865   8.359  62.399  1.00  0.00            
ATOM   1472  R2  CHO   284      23.115   8.659  61.949  1.00  0.00            
ATOM   1473  R3  CHO   284      23.965  10.409  60.049  1.00  0.00            
ATOM   1474  R4  CHO   284      21.665   9.009  58.849  1.00  0.00            
ATOM   1475  R5  CHO   284      23.665   9.209  57.999  1.00  0.00            
ATOM   1476  C1  CHO   284      21.615  10.809  55.199  1.00  0.00           C
ATOM   1477  C2  CHO   284      20.315  11.409  52.049  1.00  0.00           C
ATOM   1478  ROH CHO   285      82.565  89.809  13.749  1.00  0.00            
ATOM   1479  R1  CHO   285      82.265  90.159  16.549  1.00  0.00            
ATOM   1480  R2  CHO   285      79.815  89.909  17.799  1.00  0.00            
ATOM   1481  R3  CHO   285      81.165  88.109  19.349  1.00  0.00            
ATOM   1482  R4  CHO   285      78.615  88.459  20.699  1.00  0.00            
ATOM   1483  R5  CHO   285      80.615  88.659  21.599  1.00  0.00            
ATOM   1484  C1  CHO   285      79.215  85.959  23.799  1.00  0.00           C
ATOM   1485  C2  CHO   285      80.365  84.559  27.299  1.00  0.00           C
ATOM   1486  ROH CHO   286      97.365  26.159   9.849  1.00  0.00            
ATOM   1487  R1  CHO   286      96.315  24.709  12.099  1.00  0.00            
ATOM   1488  R2  CHO   286      97.715  22.759  13.399  1.00  0.00            
ATOM   1489  R3  CHO   286      97.215  24.259  15.599  1.00  0.00            
ATOM   1490  R4  CHO   286      97.615  21.559  16.649  1.00  0.00            
ATOM   1491  R5  CHO   286      95.915  22.859  16.999  1.00  0.00            
ATOM   1492  C1  CHO   286      97.115  22.309  20.599  1.00  0.00           C
ATOM   1493  C2  CHO   286      98.365  20.109  21.899  1.00  0.00           C
ATOM   1494  ROH CHO   287     118.565 214.609  46.249  1.00  0.00            
ATOM   1495  R1  CHO   287     118.015 214.159  43.499  1.00  0.00            
ATOM   1496  R2  CHO   287     118.815 215.959  41.549  1.00  0.00            
ATOM   1497  R3  CHO   287     120.015 213.759  40.449  1.00  0.00            
ATOM   1498  R4  CHO   287     119.315 215.409  38.149  1.00  0.00            
ATOM   1499  R5  CHO   287     118.765 213.309  38.449  1.00  0.00            
ATOM   1500  C1  CHO   287     120.715 213.059  35.199  1.00  0.00           C
ATOM   1501  C2  CHO   287     122.265 212.259  32.649  1.00  0.00           C
ATOM   1502  ROH CHO   288     211.865  17.109  61.449  1.00  0.00            
ATOM   1503  R1  CHO   288     210.715  16.659  58.899  1.00  0.00            
ATOM   1504  R2  CHO   288     211.765  17.759  56.599  1.00  0.00            
ATOM   1505  R3  CHO   288     211.715  15.159  55.749  1.00  0.00            
ATOM   1506  R4  CHO   288     211.965  16.709  53.299  1.00  0.00            
ATOM   1507  R5  CHO   288     210.465  15.259  53.699  1.00  0.00            
ATOM   1508  C1  CHO   288     212.015  13.709  50.599  1.00  0.00           C
ATOM   1509  C2  CHO   288     212.715  14.159  46.799  1.00  0.00           C
ATOM   1510  ROH CHO   289     113.715 117.959  22.599  1.00  0.00            
ATOM   1511  R1  CHO   289     114.615 117.859  25.249  1.00  0.00            
ATOM   1512  R2  CHO   289     116.765 119.259  26.199  1.00  0.00            
ATOM   1513  R3  CHO   289     115.015 120.209  27.999  1.00  0.00            
ATOM   1514  R4  CHO   289     117.515 119.859  29.499  1.00  0.00            
ATOM   1515  R5  CHO   289     115.565 119.009  30.049  1.00  0.00            
ATOM   1516  C1  CHO   289     116.265 121.059  33.149  1.00  0.00           C
ATOM   1517  C2  CHO   289     119.015 120.759  35.099  1.00  0.00           C
ATOM   1518  ROH CHO   290      14.365  70.709  53.449  1.00  0.00            
ATOM   1519  R1  CHO   290      14.215  68.909  51.299  1.00  0.00            
ATOM   1520  R2  CHO   290      11.965  68.709  49.699  1.00  0.00            
ATOM   1521  R3  CHO   290      13.765  69.159  47.699  1.00  0.00            
ATOM   1522  R4  CHO   290      11.615  67.609  46.399  1.00  0.00            
ATOM   1523  R5  CHO   290      13.715  67.109  46.399  1.00  0.00            
ATOM   1524  C1  CHO   290      13.065  67.409  42.649  1.00  0.00           C
ATOM   1525  C2  CHO   290      13.915  68.109  39.899  1.00  0.00           C
ATOM   1526  ROH CHO   291      99.015 126.059  22.549  1.00  0.00            
ATOM   1527  R1  CHO   291     100.865 126.059  24.749  1.00  0.00            
ATOM   1528  R2  CHO   291     100.065 126.559  27.349  1.00  0.00            
ATOM   1529  R3  CHO   291     101.215 124.159  27.849  1.00  0.00            
ATOM   1530  R4  CHO   291     101.215 125.459  30.449  1.00  0.00            
ATOM   1531  R5  CHO   291     102.915 124.609  29.449  1.00  0.00            
ATOM   1532  C1  CHO   291     102.965 122.609  32.699  1.00  0.00           C
ATOM   1533  C2  CHO   291     102.115 122.609  35.899  1.00  0.00           C
ATOM   1534  ROH CHO   292     149.065 122.809  24.049  1.00  0.00            
ATOM   1535  R1  CHO   292     149.365 122.009  26.749  1.00  0.00            
ATOM   1536  R2  CHO   292     150.665 123.609  28.649  1.00  0.00            
ATOM   1537  R3  CHO   292     148.365 123.259  30.049  1.00  0.00            
ATOM   1538  R4  CHO   292     150.415 123.509  32.099  1.00  0.00            
ATOM   1539  R5  CHO   292     148.965 121.909  31.899  1.00  0.00            
ATOM   1540  C1  CHO   292     148.115 123.159  35.399  1.00  0.00           C
ATOM   1541  C2  CHO   292     147.315 125.109  38.899  1.00  0.00           C
ATOM   1542  ROH CHO   293      64.015 144.159  22.499  1.00  0.00            
ATOM   1543  R1  CHO   293      65.665 145.409  24.499  1.00  0.00            
ATOM   1544  R2  CHO   293      65.415 144.809  27.149  1.00  0.00            
ATOM   1545  R3  CHO   293      68.115 144.359  26.949  1.00  0.00            
ATOM   1546  R4  CHO   293      67.615 144.659  29.849  1.00  0.00            
ATOM   1547  R5  CHO   293      69.065 145.759  28.599  1.00  0.00            
ATOM   1548  C1  CHO   293      71.415 144.159  31.199  1.00  0.00           C
ATOM   1549  C2  CHO   293      74.965 143.109  32.949  1.00  0.00           C
ATOM   1550  ROH CHO   294      35.565  22.659  23.149  1.00  0.00            
ATOM   1551  R1  CHO   294      35.965  23.909  25.649  1.00  0.00            
ATOM   1552  R2  CHO   294      37.265  22.759  27.749  1.00  0.00            
ATOM   1553  R3  CHO   294      38.765  24.959  27.699  1.00  0.00            
ATOM   1554  R4  CHO   294      38.665  24.259  30.549  1.00  0.00            
ATOM   1555  R5  CHO   294      38.115  26.159  29.649  1.00  0.00            
ATOM   1556  C1  CHO   294      40.865  27.259  32.099  1.00  0.00           C
ATOM   1557  C2  CHO   294      41.865  26.859  35.499  1.00  0.00           C
ATOM   1558  ROH CHO   295     182.965 210.559  27.649  1.00  0.00            
ATOM   1559  R1  CHO   295     183.565 209.459  30.149  1.00  0.00            
ATOM   1560  R2  CHO   295     184.115 211.059  32.399  1.00  0.00            
ATOM   1561  R3  CHO   295     182.115 209.609  33.499  1.00  0.00            
ATOM   1562  R4  CHO   295     182.915 211.459  35.599  1.00  0.00            
ATOM   1563  R5  CHO   295     182.815 209.309  35.799  1.00  0.00            
ATOM   1564  C1  CHO   295     180.365 210.309  38.549  1.00  0.00           C
ATOM   1565  C2  CHO   295     181.815 210.909  41.549  1.00  0.00           C
ATOM   1566  ROH CHO   296     199.965 120.909  22.699  1.00  0.00            
ATOM   1567  R1  CHO   296     200.515 120.359  25.449  1.00  0.00            
ATOM   1568  R2  CHO   296     202.865 119.059  26.249  1.00  0.00            
ATOM   1569  R3  CHO   296     203.115 121.259  27.799  1.00  0.00            
ATOM   1570  R4  CHO   296     204.015 119.009  29.499  1.00  0.00            
ATOM   1571  R5  CHO   296     202.515 120.459  29.999  1.00  0.00            
ATOM   1572  C1  CHO   296     204.965 121.009  32.849  1.00  0.00           C
ATOM   1573  C2  CHO   296     208.565 122.009  34.449  1.00  0.00           C
ATOM   1574  ROH CHO   297      44.715  29.409  53.799  1.00  0.00            
ATOM   1575  R1  CHO   297      44.315  28.109  51.299  1.00  0.00            
ATOM   1576  R2  CHO   297      41.815  27.859  50.149  1.00  0.00            
ATOM   1577  R3  CHO   297      43.065  28.909  47.999  1.00  0.00            
ATOM   1578  R4  CHO   297      40.815  27.459  46.849  1.00  0.00            
ATOM   1579  R5  CHO   297      42.915  27.259  46.299  1.00  0.00            
ATOM   1580  C1  CHO   297      41.415  28.309  42.949  1.00  0.00           C
ATOM   1581  C2  CHO   297      38.315  27.409  41.649  1.00  0.00           C
ATOM   1582  ROH CHO   298      48.715  26.309  54.149  1.00  0.00            
ATOM   1583  R1  CHO   298      48.765  26.159  51.349  1.00  0.00            
ATOM   1584  R2  CHO   298      48.415  23.809  49.949  1.00  0.00            
ATOM   1585  R3  CHO   298      46.465  25.259  48.699  1.00  0.00            
ATOM   1586  R4  CHO   298      47.715  23.659  46.549  1.00  0.00            
ATOM   1587  R5  CHO   298      47.465  25.809  46.549  1.00  0.00            
ATOM   1588  C1  CHO   298      45.515  24.909  43.399  1.00  0.00           C
ATOM   1589  C2  CHO   298      46.015  26.009  40.049  1.00  0.00           C
ATOM   1590  ROH CHO   299      53.815 104.959  47.599  1.00  0.00            
ATOM   1591  R1  CHO   299      54.115 106.259  45.099  1.00  0.00            
ATOM   1592  R2  CHO   299      54.515 104.909  42.699  1.00  0.00            
ATOM   1593  R3  CHO   299      52.365 106.409  41.899  1.00  0.00            
ATOM   1594  R4  CHO   299      53.965 106.009  39.499  1.00  0.00            
ATOM   1595  R5  CHO   299      53.265 107.909  40.299  1.00  0.00            
ATOM   1596  C1  CHO   299      51.665 108.059  36.849  1.00  0.00           C
ATOM   1597  C2  CHO   299      48.665 106.659  33.549  1.00  0.00           C
ATOM   1598  ROH CHO   300      -0.135   9.559  65.549  1.00  0.00            
ATOM   1599  R1  CHO   300       0.615   8.509  62.999  1.00  0.00            
ATOM   1600  R2  CHO   300      -1.035   8.659  60.799  1.00  0.00            
ATOM   1601  R3  CHO   300       1.115   9.909  59.649  1.00  0.00            
ATOM   1602  R4  CHO   300      -0.835   9.609  57.449  1.00  0.00            
ATOM   1603  R5  CHO   300       1.265   9.009  57.449  1.00  0.00            
ATOM   1604  C1  CHO   300       1.315  11.359  54.499  1.00  0.00           C
ATOM   1605  C2  CHO   300       1.965  12.309  50.349  1.00  0.00           C
ATOM   1606  ROH CHO   301     110.565  25.659  49.799  1.00  0.00            
ATOM   1607  R1  CHO   301     111.715  26.059  47.199  1.00  0.00            
ATOM   1608  R2  CHO   301     111.515  24.159  45.199  1.00  0.00            
ATOM   1609  R3  CHO   301     110.465  26.209  43.799  1.00  0.00            
ATOM   1610  R4  CHO   301     111.015  24.109  41.799  1.00  0.00            
ATOM   1611  R5  CHO   301     111.715  26.209  41.749  1.00  0.00            
ATOM   1612  C1  CHO   301     109.715  26.059  38.449  1.00  0.00           C
ATOM   1613  C2  CHO   301     111.615  26.709  34.099  1.00  0.00           C
ATOM   1614  ROH CHO   302     198.965  72.959  55.949  1.00  0.00            
ATOM   1615  R1  CHO   302     199.915  73.809  53.399  1.00  0.00            
ATOM   1616  R2  CHO   302     201.615  72.209  51.899  1.00  0.00            
ATOM   1617  R3  CHO   302     199.715  72.559  49.999  1.00  0.00            
ATOM   1618  R4  CHO   302     202.165  72.059  48.499  1.00  0.00            
ATOM   1619  R5  CHO   302     200.815  73.709  48.199  1.00  0.00            
ATOM   1620  C1  CHO   302     200.715  72.209  44.699  1.00  0.00           C
ATOM   1621  C2  CHO   302     199.315  70.509  41.449  1.00  0.00           C
ATOM   1622  ROH CHO   303      70.215  46.359  12.149  1.00  0.00            
ATOM   1623  R1  CHO   303      69.165  44.959  14.399  1.00  0.00            
ATOM   1624  R2  CHO   303      70.715  43.359  16.049  1.00  0.00            
ATOM   1625  R3  CHO   303      69.765  44.959  17.999  1.00  0.00            
ATOM   1626  R4  CHO   303      71.265  42.959  19.399  1.00  0.00            
ATOM   1627  R5  CHO   303      69.215  43.459  19.799  1.00  0.00            
ATOM   1628  C1  CHO   303      70.715  44.109  23.249  1.00  0.00           C
ATOM   1629  C2  CHO   303      72.565  44.209  26.999  1.00  0.00           C
ATOM   1630  ROH CHO   304     173.815 127.459  27.099  1.00  0.00            
ATOM   1631  R1  CHO   304     173.265 126.009  29.449  1.00  0.00            
ATOM   1632  R2  CHO   304     173.565 127.059  31.999  1.00  0.00            
ATOM   1633  R3  CHO   304     170.965 126.259  32.299  1.00  0.00            
ATOM   1634  R4  CHO   304     172.365 125.109  34.599  1.00  0.00            
ATOM   1635  R5  CHO   304     171.115 124.059  33.149  1.00  0.00            
ATOM   1636  C1  CHO   304     169.215 123.259  36.399  1.00  0.00           C
ATOM   1637  C2  CHO   304     168.565 122.359  40.249  1.00  0.00           C
ATOM   1638  ROH CHO   305      73.965 218.059  11.549  1.00  0.00            
ATOM   1639  R1  CHO   305      73.015 219.059  13.999  1.00  0.00            
ATOM   1640  R2  CHO   305      72.065 217.459  15.999  1.00  0.00            
ATOM   1641  R3  CHO   305      73.915 218.709  17.499  1.00  0.00            
ATOM   1642  R4  CHO   305      72.365 217.159  19.449  1.00  0.00            
ATOM   1643  R5  CHO   305      72.765 219.309  19.549  1.00  0.00            
ATOM   1644  C1  CHO   305      74.265 218.209  22.849  1.00  0.00           C
ATOM   1645  C2  CHO   305      74.665 216.659  25.399  1.00  0.00           C
ATOM   1646  ROH CHO   306     182.765 149.509  25.649  1.00  0.00            
ATOM   1647  R1  CHO   306     182.065 148.409  28.149  1.00  0.00            
ATOM   1648  R2  CHO   306     183.365 149.009  30.499  1.00  0.00            
ATOM   1649  R3  CHO   306     180.865 149.609  31.349  1.00  0.00            
ATOM   1650  R4  CHO   306     182.515 149.459  33.799  1.00  0.00            
ATOM   1651  R5  CHO   306     180.665 148.359  33.399  1.00  0.00            
ATOM   1652  C1  CHO   306     179.665 150.309  36.549  1.00  0.00           C
ATOM   1653  C2  CHO   306     179.515 150.759  40.099  1.00  0.00           C
ATOM   1654  ROH CHO   307      98.015  94.909  50.149  1.00  0.00            
ATOM   1655  R1  CHO   307      99.715  95.709  47.999  1.00  0.00            
ATOM   1656  R2  CHO   307     101.165  93.909  46.499  1.00  0.00            
ATOM   1657  R3  CHO   307      99.915  95.159  44.449  1.00  0.00            
ATOM   1658  R4  CHO   307     102.065  93.659  43.199  1.00  0.00            
ATOM   1659  R5  CHO   307     101.715  95.809  42.949  1.00  0.00            
ATOM   1660  C1  CHO   307     101.465  94.609  39.299  1.00  0.00           C
ATOM   1661  C2  CHO   307     102.265  95.059  35.099  1.00  0.00           C
ATOM   1662  ROH CHO   308      18.865 127.809  24.449  1.00  0.00            
ATOM   1663  R1  CHO   308      16.715 125.959  24.249  1.00  0.00            
ATOM   1664  R2  CHO   308      15.365 125.009  26.449  1.00  0.00            
ATOM   1665  R3  CHO   308      13.165 125.909  25.099  1.00  0.00            
ATOM   1666  R4  CHO   308      12.165 125.159  27.749  1.00  0.00            
ATOM   1667  R5  CHO   308      11.415 124.509  25.799  1.00  0.00            
ATOM   1668  C1  CHO   308       8.265 126.159  27.199  1.00  0.00           C
ATOM   1669  C2  CHO   308       6.415 129.259  28.449  1.00  0.00           C
ATOM   1670  ROH CHO   309      76.715  26.009  48.349  1.00  0.00            
ATOM   1671  R1  CHO   309      75.565  26.059  45.749  1.00  0.00            
ATOM   1672  R2  CHO   309      76.015  28.159  43.999  1.00  0.00            
ATOM   1673  R3  CHO   309      76.815  26.159  42.349  1.00  0.00            
ATOM   1674  R4  CHO   309      76.065  28.359  40.549  1.00  0.00            
ATOM   1675  R5  CHO   309      75.315  26.309  40.449  1.00  0.00            
ATOM   1676  C1  CHO   309      76.815  26.609  36.999  1.00  0.00           C
ATOM   1677  C2  CHO   309      77.215  25.859  33.499  1.00  0.00           C
ATOM   1678  ROH CHO   310      72.765  55.659  14.649  1.00  0.00            
ATOM   1679  R1  CHO   310      71.865  56.009  17.299  1.00  0.00            
ATOM   1680  R2  CHO   310      71.165  53.909  18.949  1.00  0.00            
ATOM   1681  R3  CHO   310      73.015  55.059  20.599  1.00  0.00            
ATOM   1682  R4  CHO   310      71.015  53.859  22.399  1.00  0.00            
ATOM   1683  R5  CHO   310      71.715  55.959  22.449  1.00  0.00            
ATOM   1684  C1  CHO   310      72.665  54.909  25.999  1.00  0.00           C
ATOM   1685  C2  CHO   310      73.215  57.059  28.149  1.00  0.00           C
ATOM   1686  ROH CHO   311     173.715 217.109  28.199  1.00  0.00            
ATOM   1687  R1  CHO   311     174.765 217.009  30.849  1.00  0.00            
ATOM   1688  R2  CHO   311     173.415 218.059  32.999  1.00  0.00            
ATOM   1689  R3  CHO   311     173.815 215.559  33.999  1.00  0.00            
ATOM   1690  R4  CHO   311     172.915 217.159  36.299  1.00  0.00            
ATOM   1691  R5  CHO   311     174.715 215.909  36.199  1.00  0.00            
ATOM   1692  C1  CHO   311     172.915 214.309  39.149  1.00  0.00           C
ATOM   1693  C2  CHO   311     171.965 212.009  42.149  1.00  0.00           C
ATOM   1694  ROH CHO   312     156.615  80.059  17.049  1.00  0.00            
ATOM   1695  R1  CHO   312     157.665  81.059  19.499  1.00  0.00            
ATOM   1696  R2  CHO   312     156.165  82.609  21.199  1.00  0.00            
ATOM   1697  R3  CHO   312     156.915  80.809  23.049  1.00  0.00            
ATOM   1698  R4  CHO   312     155.665  82.959  24.599  1.00  0.00            
ATOM   1699  R5  CHO   312     157.665  82.059  24.899  1.00  0.00            
ATOM   1700  C1  CHO   312     156.115  81.359  28.299  1.00  0.00           C
ATOM   1701  C2  CHO   312     155.765  82.609  30.849  1.00  0.00           C
ATOM   1702  ROH CHO   313      15.815 222.959  64.649  1.00  0.00            
ATOM   1703  R1  CHO   313      16.165 223.909  61.999  1.00  0.00            
ATOM   1704  R2  CHO   313      17.315 222.359  60.049  1.00  0.00            
ATOM   1705  R3  CHO   313      15.065 223.009  58.699  1.00  0.00            
ATOM   1706  R4  CHO   313      17.065 222.609  56.599  1.00  0.00            
ATOM   1707  R5  CHO   313      15.815 224.359  56.849  1.00  0.00            
ATOM   1708  C1  CHO   313      14.815 223.309  53.299  1.00  0.00           C
ATOM   1709  C2  CHO   313      17.465 224.409  50.299  1.00  0.00           C
ATOM   1710  ROH CHO   314      89.715 116.459  50.099  1.00  0.00            
ATOM   1711  R1  CHO   314      91.165 116.059  47.699  1.00  0.00            
ATOM   1712  R2  CHO   314      89.965 116.309  45.199  1.00  0.00            
ATOM   1713  R3  CHO   314      92.015 118.059  44.749  1.00  0.00            
ATOM   1714  R4  CHO   314      91.215 117.109  42.099  1.00  0.00            
ATOM   1715  R5  CHO   314      93.215 117.109  42.949  1.00  0.00            
ATOM   1716  C1  CHO   314      93.815 119.259  39.849  1.00  0.00           C
ATOM   1717  C2  CHO   314      93.265 122.159  37.249  1.00  0.00           C
ATOM   1718  ROH CHO   315      62.565   4.709  52.449  1.00  0.00            
ATOM   1719  R1  CHO   315      63.815   4.159  49.949  1.00  0.00            
ATOM   1720  R2  CHO   315      62.665   2.559  48.049  1.00  0.00            
ATOM   1721  R3  CHO   315      63.115   4.759  46.449  1.00  0.00            
ATOM   1722  R4  CHO   315      62.415   2.609  44.599  1.00  0.00            
ATOM   1723  R5  CHO   315      64.165   3.859  44.499  1.00  0.00            
ATOM   1724  C1  CHO   315      62.665   4.709  41.099  1.00  0.00           C
ATOM   1725  C2  CHO   315      60.965   6.059  38.499  1.00  0.00           C
ATOM   1726  ROH CHO   316     207.365 100.509  51.599  1.00  0.00            
ATOM   1727  R1  CHO   316     207.115  99.609  48.949  1.00  0.00            
ATOM   1728  R2  CHO   316     204.765  98.609  47.899  1.00  0.00            
ATOM   1729  R3  CHO   316     205.165 100.509  45.999  1.00  0.00            
ATOM   1730  R4  CHO   316     203.115  98.759  44.899  1.00  0.00            
ATOM   1731  R5  CHO   316     205.015  99.359  43.949  1.00  0.00            
ATOM   1732  C1  CHO   316     202.565 100.659  41.349  1.00  0.00           C
ATOM   1733  C2  CHO   316     200.115 100.109  37.449  1.00  0.00           C
ATOM   1734  ROH CHO   317      -0.785 123.859  16.899  1.00  0.00            
ATOM   1735  R1  CHO   317      -0.285 125.009  19.399  1.00  0.00            
ATOM   1736  R2  CHO   317      -0.585 123.609  21.799  1.00  0.00            
ATOM   1737  R3  CHO   317       1.965 124.359  22.199  1.00  0.00            
ATOM   1738  R4  CHO   317       1.115 123.109  24.749  1.00  0.00            
ATOM   1739  R5  CHO   317       2.015 125.109  24.499  1.00  0.00            
ATOM   1740  C1  CHO   317       4.515 123.559  26.899  1.00  0.00           C
ATOM   1741  C2  CHO   317       8.365 121.509  28.399  1.00  0.00           C
ATOM   1742  ROH CHO   318     219.415 130.659  20.549  1.00  0.00            
ATOM   1743  R1  CHO   318     219.715 131.209  23.349  1.00  0.00            
ATOM   1744  R2  CHO   318     217.565 131.959  24.899  1.00  0.00            
ATOM   1745  R3  CHO   318     218.315 129.859  26.449  1.00  0.00            
ATOM   1746  R4  CHO   318     216.815 131.559  28.249  1.00  0.00            
ATOM   1747  R5  CHO   318     218.815 130.759  28.599  1.00  0.00            
ATOM   1748  C1  CHO   318     217.015 129.309  31.599  1.00  0.00           C
ATOM   1749  C2  CHO   318     215.565 126.959  33.799  1.00  0.00           C
ATOM   1750  ROH CHO   319     176.415 114.309  24.549  1.00  0.00            
ATOM   1751  R1  CHO   319     174.915 113.009  26.599  1.00  0.00            
ATOM   1752  R2  CHO   319     175.965 112.609  29.149  1.00  0.00            
ATOM   1753  R3  CHO   319     173.665 113.909  29.899  1.00  0.00            
ATOM   1754  R4  CHO   319     174.865 112.959  32.399  1.00  0.00            
ATOM   1755  R5  CHO   319     172.815 112.609  31.699  1.00  0.00            
ATOM   1756  C1  CHO   319     172.065 114.309  34.999  1.00  0.00           C
ATOM   1757  C2  CHO   319     170.365 113.859  38.949  1.00  0.00           C
ATOM   1758  ROH CHO   320     131.715  37.059  16.849  1.00  0.00            
ATOM   1759  R1  CHO   320     130.115  37.459  19.149  1.00  0.00            
ATOM   1760  R2  CHO   320     129.815  35.509  21.099  1.00  0.00            
ATOM   1761  R3  CHO   320     130.665  37.459  22.749  1.00  0.00            
ATOM   1762  R4  CHO   320     129.715  35.309  24.549  1.00  0.00            
ATOM   1763  R5  CHO   320     129.065  37.409  24.599  1.00  0.00            
ATOM   1764  C1  CHO   320     130.465  37.059  28.099  1.00  0.00           C
ATOM   1765  C2  CHO   320     129.465  36.209  31.899  1.00  0.00           C
ATOM   1766  ROH CHO   321     108.415  61.059  14.599  1.00  0.00            
ATOM   1767  R1  CHO   321     108.815  60.859  17.399  1.00  0.00            
ATOM   1768  R2  CHO   321     107.415  62.409  19.199  1.00  0.00            
ATOM   1769  R3  CHO   321     106.815  59.959  20.299  1.00  0.00            
ATOM   1770  R4  CHO   321     106.015  61.909  22.349  1.00  0.00            
ATOM   1771  R5  CHO   321     107.365  60.259  22.599  1.00  0.00            
ATOM   1772  C1  CHO   321     104.665  59.359  25.199  1.00  0.00           C
ATOM   1773  C2  CHO   321     103.965  59.409  29.249  1.00  0.00           C
ATOM   1774  ROH CHO   322     184.565 169.609  28.449  1.00  0.00            
ATOM   1775  R1  CHO   322     183.465 170.009  31.049  1.00  0.00            
ATOM   1776  R2  CHO   322     184.115 168.409  33.199  1.00  0.00            
ATOM   1777  R3  CHO   322     184.715 170.809  34.349  1.00  0.00            
ATOM   1778  R4  CHO   322     184.615 168.909  36.599  1.00  0.00            
ATOM   1779  R5  CHO   322     183.515 170.759  36.449  1.00  0.00            
ATOM   1780  C1  CHO   322     185.465 171.409  39.649  1.00  0.00           C
ATOM   1781  C2  CHO   322     184.165 171.059  43.549  1.00  0.00           C
ATOM   1782  ROH CHO   323     151.515 198.409  22.149  1.00  0.00            
ATOM   1783  R1  CHO   323     151.865 199.159  24.849  1.00  0.00            
ATOM   1784  R2  CHO   323     149.965 200.509  26.299  1.00  0.00            
ATOM   1785  R3  CHO   323     150.215 198.459  28.049  1.00  0.00            
ATOM   1786  R4  CHO   323     148.515 200.359  29.449  1.00  0.00            
ATOM   1787  R5  CHO   323     150.365 199.509  30.199  1.00  0.00            
ATOM   1788  C1  CHO   323     147.915 198.359  32.899  1.00  0.00           C
ATOM   1789  C2  CHO   323     147.465 197.209  36.649  1.00  0.00           C
ATOM   1790  ROH CHO   324     128.315  49.059  54.249  1.00  0.00            
ATOM   1791  R1  CHO   324     127.365  50.609  52.049  1.00  0.00            
ATOM   1792  R2  CHO   324     128.815  52.609  50.899  1.00  0.00            
ATOM   1793  R3  CHO   324     128.415  51.159  48.599  1.00  0.00            
ATOM   1794  R4  CHO   324     129.565  53.659  47.699  1.00  0.00            
ATOM   1795  R5  CHO   324     127.715  52.759  46.999  1.00  0.00            
ATOM   1796  C1  CHO   324     129.615  52.959  43.699  1.00  0.00           C
ATOM   1797  C2  CHO   324     131.065  54.259  40.649  1.00  0.00           C
ATOM   1798  ROH CHO   325     109.015  42.109  49.549  1.00  0.00            
ATOM   1799  R1  CHO   325     108.965  42.209  46.699  1.00  0.00            
ATOM   1800  R2  CHO   325     109.865  44.359  45.299  1.00  0.00            
ATOM   1801  R3  CHO   325     111.365  42.559  44.049  1.00  0.00            
ATOM   1802  R4  CHO   325     110.865  44.559  41.999  1.00  0.00            
ATOM   1803  R5  CHO   325     110.515  42.409  41.799  1.00  0.00            
ATOM   1804  C1  CHO   325     112.915  42.859  38.899  1.00  0.00           C
ATOM   1805  C2  CHO   325     113.865  43.659  34.899  1.00  0.00           C
ATOM   1806  ROH CHO   326     117.065  48.659  14.549  1.00  0.00            
ATOM   1807  R1  CHO   326     116.265  49.359  17.149  1.00  0.00            
ATOM   1808  R2  CHO   326     115.015  47.559  18.849  1.00  0.00            
ATOM   1809  R3  CHO   326     117.015  48.209  20.549  1.00  0.00            
ATOM   1810  R4  CHO   326     114.865  47.259  22.299  1.00  0.00            
ATOM   1811  R5  CHO   326     115.915  49.209  22.449  1.00  0.00            
ATOM   1812  C1  CHO   326     116.665  47.759  25.899  1.00  0.00           C
ATOM   1813  C2  CHO   326     116.115  48.309  29.349  1.00  0.00           C
ATOM   1814  ROH CHO   327     219.315   2.259  32.349  1.00  0.00            
ATOM   1815  R1  CHO   327     218.565   2.459  35.049  1.00  0.00            
ATOM   1816  R2  CHO   327     219.565   0.809  36.999  1.00  0.00            
ATOM   1817  R3  CHO   327     220.265   3.109  38.199  1.00  0.00            
ATOM   1818  R4  CHO   327     219.915   1.159  40.399  1.00  0.00            
ATOM   1819  R5  CHO   327     218.965   3.109  40.249  1.00  0.00            
ATOM   1820  C1  CHO   327     220.765   3.659  43.549  1.00  0.00           C
ATOM   1821  C2  CHO   327     224.965   2.809  46.549  1.00  0.00           C
ATOM   1822  ROH CHO   328      46.065 116.409  49.699  1.00  0.00            
ATOM   1823  R1  CHO   328      45.865 117.909  47.299  1.00  0.00            
ATOM   1824  R2  CHO   328      43.615 117.809  45.699  1.00  0.00            
ATOM   1825  R3  CHO   328      43.665 120.509  45.999  1.00  0.00            
ATOM   1826  R4  CHO   328      41.915 120.059  43.699  1.00  0.00            
ATOM   1827  R5  CHO   328      43.665 121.359  43.749  1.00  0.00            
ATOM   1828  C1  CHO   328      41.015 123.909  42.799  1.00  0.00           C
ATOM   1829  C2  CHO   328      40.165 126.909  41.149  1.00  0.00           C
ATOM   1830  ROH CHO   329     163.615  91.409  19.599  1.00  0.00            
ATOM   1831  R1  CHO   329     162.215  92.209  21.899  1.00  0.00            
ATOM   1832  R2  CHO   329     161.315  90.459  23.849  1.00  0.00            
ATOM   1833  R3  CHO   329     162.715  92.059  25.499  1.00  0.00            
ATOM   1834  R4  CHO   329     160.665  90.809  27.199  1.00  0.00            
ATOM   1835  R5  CHO   329     161.065  92.959  26.999  1.00  0.00            
ATOM   1836  C1  CHO   329     161.615  92.559  30.749  1.00  0.00           C
ATOM   1837  C2  CHO   329     161.165  92.609  34.899  1.00  0.00           C
ATOM   1838  ROH CHO   330      68.065 107.409  14.999  1.00  0.00            
ATOM   1839  R1  CHO   330      67.865 107.709  17.799  1.00  0.00            
ATOM   1840  R2  CHO   330      68.065 105.609  19.599  1.00  0.00            
ATOM   1841  R3  CHO   330      69.965 107.109  20.699  1.00  0.00            
ATOM   1842  R4  CHO   330      69.665 104.859  22.549  1.00  0.00            
ATOM   1843  R5  CHO   330      69.565 106.959  23.099  1.00  0.00            
ATOM   1844  C1  CHO   330      72.415 105.859  25.349  1.00  0.00           C
ATOM   1845  C2  CHO   330      73.465 104.859  28.299  1.00  0.00           C
ATOM   1846  ROH CHO   331     136.965 109.759  21.299  1.00  0.00            
ATOM   1847  R1  CHO   331     138.515 110.859  23.399  1.00  0.00            
ATOM   1848  R2  CHO   331     137.415 111.459  25.899  1.00  0.00            
ATOM   1849  R3  CHO   331     139.465 109.909  26.799  1.00  0.00            
ATOM   1850  R4  CHO   331     138.315 111.159  29.199  1.00  0.00            
ATOM   1851  R5  CHO   331     140.415 111.159  28.599  1.00  0.00            
ATOM   1852  C1  CHO   331     140.765 109.509  31.999  1.00  0.00           C
ATOM   1853  C2  CHO   331     139.215 112.059  34.949  1.00  0.00           C
ATOM   1854  ROH CHO   332     197.515  19.009  60.749  1.00  0.00            
ATOM   1855  R1  CHO   332     196.365  19.059  58.149  1.00  0.00            
ATOM   1856  R2  CHO   332     197.015  21.009  56.299  1.00  0.00            
ATOM   1857  R3  CHO   332     197.565  18.859  54.749  1.00  0.00            
ATOM   1858  R4  CHO   332     197.365  21.159  52.899  1.00  0.00            
ATOM   1859  R5  CHO   332     196.265  19.259  52.749  1.00  0.00            
ATOM   1860  C1  CHO   332     198.065  19.159  49.399  1.00  0.00           C
ATOM   1861  C2  CHO   332     198.115  19.159  45.699  1.00  0.00           C
ATOM   1862  ROH CHO   333     181.815 113.659  23.349  1.00  0.00            
ATOM   1863  R1  CHO   333     182.415 114.459  25.999  1.00  0.00            
ATOM   1864  R2  CHO   333     180.515 114.359  28.049  1.00  0.00            
ATOM   1865  R3  CHO   333     182.415 112.909  29.299  1.00  0.00            
ATOM   1866  R4  CHO   333     181.165 114.509  31.449  1.00  0.00            
ATOM   1867  R5  CHO   333     183.315 114.359  30.949  1.00  0.00            
ATOM   1868  C1  CHO   333     183.315 113.159  34.599  1.00  0.00           C
ATOM   1869  C2  CHO   333     184.765 113.809  37.549  1.00  0.00           C
ATOM   1870  ROH CHO   334     138.915 129.459  22.649  1.00  0.00            
ATOM   1871  R1  CHO   334     138.315 129.309  25.449  1.00  0.00            
ATOM   1872  R2  CHO   334     138.015 126.859  26.749  1.00  0.00            
ATOM   1873  R3  CHO   334     139.915 127.909  28.399  1.00  0.00            
ATOM   1874  R4  CHO   334     138.415 126.009  30.049  1.00  0.00            
ATOM   1875  R5  CHO   334     138.765 128.109  30.499  1.00  0.00            
ATOM   1876  C1  CHO   334     140.415 126.459  33.549  1.00  0.00           C
ATOM   1877  C2  CHO   334     142.515 126.959  36.649  1.00  0.00           C
ATOM   1878  ROH CHO   335     189.365  93.109  57.699  1.00  0.00            
ATOM   1879  R1  CHO   335     187.415  93.109  55.649  1.00  0.00            
ATOM   1880  R2  CHO   335     187.615  94.709  53.399  1.00  0.00            
ATOM   1881  R3  CHO   335     187.315  92.309  52.099  1.00  0.00            
ATOM   1882  R4  CHO   335     187.015  94.359  49.999  1.00  0.00            
ATOM   1883  R5  CHO   335     185.615  92.759  50.449  1.00  0.00            
ATOM   1884  C1  CHO   335     186.415  91.959  46.799  1.00  0.00           C
ATOM   1885  C2  CHO   335     186.165  90.259  43.049  1.00  0.00           C
ATOM   1886  ROH CHO   336     147.315  22.909  54.149  1.00  0.00            
ATOM   1887  R1  CHO   336     147.765  24.459  51.799  1.00  0.00            
ATOM   1888  R2  CHO   336     149.765  23.809  49.999  1.00  0.00            
ATOM   1889  R3  CHO   336     147.665  23.909  48.199  1.00  0.00            
ATOM   1890  R4  CHO   336     150.065  24.059  46.549  1.00  0.00            
ATOM   1891  R5  CHO   336     148.415  25.459  46.549  1.00  0.00            
ATOM   1892  C1  CHO   336     148.315  24.359  42.899  1.00  0.00           C
ATOM   1893  C2  CHO   336     147.815  24.809  39.049  1.00  0.00           C
ATOM   1894  ROH CHO   337       1.215  67.209  52.799  1.00  0.00            
ATOM   1895  R1  CHO   337       2.215  67.109  50.149  1.00  0.00            
ATOM   1896  R2  CHO   337       1.415  65.259  48.299  1.00  0.00            
ATOM   1897  R3  CHO   337       0.815  67.409  46.799  1.00  0.00            
ATOM   1898  R4  CHO   337       0.865  65.259  44.899  1.00  0.00            
ATOM   1899  R5  CHO   337       1.965  67.059  44.749  1.00  0.00            
ATOM   1900  C1  CHO   337       0.015  67.259  41.499  1.00  0.00           C
ATOM   1901  C2  CHO   337       1.715  65.859  38.299  1.00  0.00           C
ATOM   1902  ROH CHO   338      92.715   8.009  47.599  1.00  0.00            
ATOM   1903  R1  CHO   338      93.565   7.759  44.899  1.00  0.00            
ATOM   1904  R2  CHO   338      92.965   5.459  43.399  1.00  0.00            
ATOM   1905  R3  CHO   338      91.965   7.309  41.649  1.00  0.00            
ATOM   1906  R4  CHO   338      92.915   5.109  39.949  1.00  0.00            
ATOM   1907  R5  CHO   338      93.465   7.209  39.799  1.00  0.00            
ATOM   1908  C1  CHO   338      91.965   6.659  36.299  1.00  0.00           C
ATOM   1909  C2  CHO   338      91.965   7.959  32.149  1.00  0.00           C
ATOM   1910  ROH CHO   339     134.315  73.559  18.949  1.00  0.00            
ATOM   1911  R1  CHO   339     134.165  74.209  21.699  1.00  0.00            
ATOM   1912  R2  CHO   339     132.065  75.609  22.799  1.00  0.00            
ATOM   1913  R3  CHO   339     131.965  73.509  24.499  1.00  0.00            
ATOM   1914  R4  CHO   339     130.915  75.809  26.049  1.00  0.00            
ATOM   1915  R5  CHO   339     132.565  74.459  26.599  1.00  0.00            
ATOM   1916  C1  CHO   339     130.165  73.859  29.549  1.00  0.00           C
ATOM   1917  C2  CHO   339     132.065  74.009  33.399  1.00  0.00           C
ATOM   1918  ROH CHO   340       8.665  94.559  47.299  1.00  0.00            
ATOM   1919  R1  CHO   340       7.465  94.009  44.749  1.00  0.00            
ATOM   1920  R2  CHO   340       8.115  95.459  42.499  1.00  0.00            
ATOM   1921  R3  CHO   340       8.615  92.959  41.449  1.00  0.00            
ATOM   1922  R4  CHO   340       7.915  94.709  39.149  1.00  0.00            
ATOM   1923  R5  CHO   340       6.965  92.759  39.699  1.00  0.00            
ATOM   1924  C1  CHO   340       8.215  91.859  36.199  1.00  0.00           C
ATOM   1925  C2  CHO   340       6.015  91.359  33.999  1.00  0.00           C
ATOM   1926  ROH CHO   341     166.465  77.759  53.349  1.00  0.00            
ATOM   1927  R1  CHO   341     165.315  78.659  50.949  1.00  0.00            
ATOM   1928  R2  CHO   341     166.815  79.409  48.749  1.00  0.00            
ATOM   1929  R3  CHO   341     165.365  77.559  47.449  1.00  0.00            
ATOM   1930  R4  CHO   341     167.115  78.659  45.399  1.00  0.00            
ATOM   1931  R5  CHO   341     164.915  78.509  45.299  1.00  0.00            
ATOM   1932  C1  CHO   341     165.865  76.509  42.199  1.00  0.00           C
ATOM   1933  C2  CHO   341     165.765  73.459  39.349  1.00  0.00           C
ATOM   1934  ROH CHO   342     144.315   4.009  53.249  1.00  0.00            
ATOM   1935  R1  CHO   342     144.965   4.959  50.649  1.00  0.00            
ATOM   1936  R2  CHO   342     147.515   5.809  49.999  1.00  0.00            
ATOM   1937  R3  CHO   342     147.265   4.009  47.999  1.00  0.00            
ATOM   1938  R4  CHO   342     149.315   5.859  47.049  1.00  0.00            
ATOM   1939  R5  CHO   342     147.515   5.259  45.999  1.00  0.00            
ATOM   1940  C1  CHO   342     150.115   4.159  43.449  1.00  0.00           C
ATOM   1941  C2  CHO   342     150.665   5.259  40.649  1.00  0.00           C
ATOM   1942  ROH CHO   343      85.115  54.909  47.799  1.00  0.00            
ATOM   1943  R1  CHO   343      85.015  56.359  45.349  1.00  0.00            
ATOM   1944  R2  CHO   343      86.965  55.959  43.399  1.00  0.00            
ATOM   1945  R3  CHO   343      84.815  55.459  41.799  1.00  0.00            
ATOM   1946  R4  CHO   343      87.015  55.959  39.949  1.00  0.00            
ATOM   1947  R5  CHO   343      85.015  56.859  39.949  1.00  0.00            
ATOM   1948  C1  CHO   343      85.015  55.309  36.449  1.00  0.00           C
ATOM   1949  C2  CHO   343      85.365  53.509  32.699  1.00  0.00           C
ATOM   1950  ROH CHO   344      26.015  10.959  25.599  1.00  0.00            
ATOM   1951  R1  CHO   344      25.715  10.809  28.399  1.00  0.00            
ATOM   1952  R2  CHO   344      27.815  11.059  30.149  1.00  0.00            
ATOM   1953  R3  CHO   344      26.215  13.009  31.249  1.00  0.00            
ATOM   1954  R4  CHO   344      28.515  12.759  33.099  1.00  0.00            
ATOM   1955  R5  CHO   344      26.365  12.609  33.599  1.00  0.00            
ATOM   1956  C1  CHO   344      27.415  15.609  35.799  1.00  0.00           C
ATOM   1957  C2  CHO   344      30.215  16.709  36.949  1.00  0.00           C
ATOM   1958  ROH CHO   345     187.715 113.259  23.849  1.00  0.00            
ATOM   1959  R1  CHO   345     188.315 111.909  26.249  1.00  0.00            
ATOM   1960  R2  CHO   345     189.515 113.159  28.399  1.00  0.00            
ATOM   1961  R3  CHO   345     187.365 112.209  29.799  1.00  0.00            
ATOM   1962  R4  CHO   345     189.565 112.109  31.699  1.00  0.00            
ATOM   1963  R5  CHO   345     188.265 110.459  31.149  1.00  0.00            
ATOM   1964  C1  CHO   345     187.565 110.559  34.899  1.00  0.00           C
ATOM   1965  C2  CHO   345     187.065 108.709  38.299  1.00  0.00           C
ATOM   1966  ROH CHO   346      46.065  64.959  50.649  1.00  0.00            
ATOM   1967  R1  CHO   346      46.965  64.559  48.049  1.00  0.00            
ATOM   1968  R2  CHO   346      47.715  62.059  47.099  1.00  0.00            
ATOM   1969  R3  CHO   346      45.915  62.609  45.149  1.00  0.00            
ATOM   1970  R4  CHO   346      47.915  60.859  43.849  1.00  0.00            
ATOM   1971  R5  CHO   346      47.265  62.909  43.149  1.00  0.00            
ATOM   1972  C1  CHO   346      46.365  60.809  40.099  1.00  0.00           C
ATOM   1973  C2  CHO   346      46.465  58.659  36.899  1.00  0.00           C
ATOM   1974  ROH CHO   347     193.415  35.259  57.149  1.00  0.00            
ATOM   1975  R1  CHO   347     191.865  35.609  54.799  1.00  0.00            
ATOM   1976  R2  CHO   347     192.765  37.059  52.649  1.00  0.00            
ATOM   1977  R3  CHO   347     192.165  34.759  51.299  1.00  0.00            
ATOM   1978  R4  CHO   347     191.615  36.959  49.399  1.00  0.00            
ATOM   1979  R5  CHO   347     190.265  35.359  49.999  1.00  0.00            
ATOM   1980  C1  CHO   347     190.365  34.759  46.199  1.00  0.00           C
ATOM   1981  C2  CHO   347     187.015  36.359  45.299  1.00  0.00           C
ATOM   1982  ROH CHO   348      92.265 167.259  22.249  1.00  0.00            
ATOM   1983  R1  CHO   348      91.665 165.259  24.149  1.00  0.00            
ATOM   1984  R2  CHO   348      93.515 163.309  24.949  1.00  0.00            
ATOM   1985  R3  CHO   348      92.915 164.209  27.449  1.00  0.00            
ATOM   1986  R4  CHO   348      93.865 161.509  27.849  1.00  0.00            
ATOM   1987  R5  CHO   348      91.965 162.359  28.549  1.00  0.00            
ATOM   1988  C1  CHO   348      93.515 161.309  31.899  1.00  0.00           C
ATOM   1989  C2  CHO   348      93.565 159.459  35.849  1.00  0.00           C
ATOM   1990  ROH CHO   349      86.115  92.559  15.399  1.00  0.00            
ATOM   1991  R1  CHO   349      85.565  92.209  18.149  1.00  0.00            
ATOM   1992  R2  CHO   349      85.315  89.709  19.299  1.00  0.00            
ATOM   1993  R3  CHO   349      87.215  90.609  20.999  1.00  0.00            
ATOM   1994  R4  CHO   349      85.615  88.809  22.599  1.00  0.00            
ATOM   1995  R5  CHO   349      86.115  90.859  23.099  1.00  0.00            
ATOM   1996  C1  CHO   349      87.615  89.159  26.099  1.00  0.00           C
ATOM   1997  C2  CHO   349      85.115  88.359  28.599  1.00  0.00           C
ATOM   1998  ROH CHO   350     128.915 166.709  21.549  1.00  0.00            
ATOM   1999  R1  CHO   350     129.215 168.159  23.949  1.00  0.00            
ATOM   2000  R2  CHO   350     127.965 167.459  26.299  1.00  0.00            
ATOM   2001  R3  CHO   350     130.465 167.559  27.299  1.00  0.00            
ATOM   2002  R4  CHO   350     128.765 167.309  29.649  1.00  0.00            
ATOM   2003  R5  CHO   350     130.265 168.809  29.299  1.00  0.00            
ATOM   2004  C1  CHO   350     131.565 167.259  32.549  1.00  0.00           C
ATOM   2005  C2  CHO   350     133.315 169.859  34.399  1.00  0.00           C
ATOM   2006  ROH CHO   351     107.415 217.609  45.249  1.00  0.00            
ATOM   2007  R1  CHO   351     108.065 219.259  43.049  1.00  0.00            
ATOM   2008  R2  CHO   351     110.365 218.859  41.499  1.00  0.00            
ATOM   2009  R3  CHO   351     108.565 218.809  39.449  1.00  0.00            
ATOM   2010  R4  CHO   351     111.165 219.359  38.199  1.00  0.00            
ATOM   2011  R5  CHO   351     109.315 220.509  37.949  1.00  0.00            
ATOM   2012  C1  CHO   351     109.965 219.559  34.349  1.00  0.00           C
ATOM   2013  C2  CHO   351     112.665 217.709  30.849  1.00  0.00           C
ATOM   2014  ROH CHO   352     147.815  29.009  18.649  1.00  0.00            
ATOM   2015  R1  CHO   352     148.165  29.109  21.449  1.00  0.00            
ATOM   2016  R2  CHO   352     149.365  31.309  22.699  1.00  0.00            
ATOM   2017  R3  CHO   352     147.065  31.309  24.149  1.00  0.00            
ATOM   2018  R4  CHO   352     149.015  32.659  25.799  1.00  0.00            
ATOM   2019  R5  CHO   352     147.815  30.959  26.399  1.00  0.00            
ATOM   2020  C1  CHO   352     146.665  33.459  29.049  1.00  0.00           C
ATOM   2021  C2  CHO   352     148.715  32.209  31.299  1.00  0.00           C
ATOM   2022  ROH CHO   353     126.315   6.909  15.999  1.00  0.00            
ATOM   2023  R1  CHO   353     124.915   7.059  18.449  1.00  0.00            
ATOM   2024  R2  CHO   353     125.615   5.409  20.599  1.00  0.00            
ATOM   2025  R3  CHO   353     125.815   7.759  21.899  1.00  0.00            
ATOM   2026  R4  CHO   353     124.965   5.859  23.949  1.00  0.00            
ATOM   2027  R5  CHO   353     123.965   7.759  23.499  1.00  0.00            
ATOM   2028  C1  CHO   353     124.765   8.359  27.149  1.00  0.00           C
ATOM   2029  C2  CHO   353     125.615   7.509  31.299  1.00  0.00           C
ATOM   2030  ROH CHO   354      41.115  36.009  18.949  1.00  0.00            
ATOM   2031  R1  CHO   354      40.265  37.059  21.449  1.00  0.00            
ATOM   2032  R2  CHO   354      40.365  35.609  23.799  1.00  0.00            
ATOM   2033  R3  CHO   354      41.715  37.759  24.699  1.00  0.00            
ATOM   2034  R4  CHO   354      41.165  36.159  27.099  1.00  0.00            
ATOM   2035  R5  CHO   354      40.715  38.309  26.799  1.00  0.00            
ATOM   2036  C1  CHO   354      42.965  38.559  29.849  1.00  0.00           C
ATOM   2037  C2  CHO   354      44.615  38.459  33.899  1.00  0.00           C
ATOM   2038  ROH CHO   355      89.865  95.459  17.749  1.00  0.00            
ATOM   2039  R1  CHO   355      89.565  93.859  20.099  1.00  0.00            
ATOM   2040  R2  CHO   355      91.665  93.459  21.899  1.00  0.00            
ATOM   2041  R3  CHO   355      89.915  94.459  23.699  1.00  0.00            
ATOM   2042  R4  CHO   355      91.715  92.809  25.299  1.00  0.00            
ATOM   2043  R5  CHO   355      89.515  92.659  25.249  1.00  0.00            
ATOM   2044  C1  CHO   355      90.065  93.309  28.949  1.00  0.00           C
ATOM   2045  C2  CHO   355      89.715  93.859  32.399  1.00  0.00           C
ATOM   2046  ROH CHO   356     102.365  83.559  53.599  1.00  0.00            
ATOM   2047  R1  CHO   356     103.865  84.559  51.399  1.00  0.00            
ATOM   2048  R2  CHO   356     105.265  82.959  49.699  1.00  0.00            
ATOM   2049  R3  CHO   356     103.815  84.259  47.799  1.00  0.00            
ATOM   2050  R4  CHO   356     106.265  83.459  46.399  1.00  0.00            
ATOM   2051  R5  CHO   356     105.415  85.459  46.499  1.00  0.00            
ATOM   2052  C1  CHO   356     105.465  84.909  42.699  1.00  0.00           C
ATOM   2053  C2  CHO   356     103.715  85.659  38.699  1.00  0.00           C
ATOM   2054  ROH CHO   357     104.115 188.209  46.749  1.00  0.00            
ATOM   2055  R1  CHO   357     105.415 188.709  44.249  1.00  0.00            
ATOM   2056  R2  CHO   357     104.215 188.109  41.799  1.00  0.00            
ATOM   2057  R3  CHO   357     104.815 190.709  41.299  1.00  0.00            
ATOM   2058  R4  CHO   357     103.465 189.809  38.899  1.00  0.00            
ATOM   2059  R5  CHO   357     105.415 190.759  38.999  1.00  0.00            
ATOM   2060  C1  CHO   357     103.565 193.209  36.699  1.00  0.00           C
ATOM   2061  C2  CHO   357     100.415 195.559  34.999  1.00  0.00           C
ATOM   2062  ROH CHO   358     125.415  82.959  17.049  1.00  0.00            
ATOM   2063  R1  CHO   358     125.765  82.609  19.799  1.00  0.00            
ATOM   2064  R2  CHO   358     126.465  84.609  21.549  1.00  0.00            
ATOM   2065  R3  CHO   358     124.215  83.859  22.899  1.00  0.00            
ATOM   2066  R4  CHO   358     126.115  84.559  24.999  1.00  0.00            
ATOM   2067  R5  CHO   358     125.065  82.659  24.799  1.00  0.00            
ATOM   2068  C1  CHO   358     123.815  83.809  28.249  1.00  0.00           C
ATOM   2069  C2  CHO   358     124.215  82.409  32.099  1.00  0.00           C
ATOM   2070  ROH CHO   359     112.015 133.309  22.149  1.00  0.00            
ATOM   2071  R1  CHO   359     110.615 134.759  24.149  1.00  0.00            
ATOM   2072  R2  CHO   359     110.565 134.009  26.799  1.00  0.00            
ATOM   2073  R3  CHO   359     111.465 136.559  27.199  1.00  0.00            
ATOM   2074  R4  CHO   359     111.015 135.459  29.899  1.00  0.00            
ATOM   2075  R5  CHO   359     110.215 137.309  29.099  1.00  0.00            
ATOM   2076  C1  CHO   359     112.115 138.709  32.099  1.00  0.00           C
ATOM   2077  C2  CHO   359     111.365 137.259  35.349  1.00  0.00           C
ATOM   2078  ROH CHO   360     172.465  18.709  20.799  1.00  0.00            
ATOM   2079  R1  CHO   360     171.415  20.259  22.949  1.00  0.00            
ATOM   2080  R2  CHO   360     169.015  19.609  24.199  1.00  0.00            
ATOM   2081  R3  CHO   360     170.565  19.709  26.449  1.00  0.00            
ATOM   2082  R4  CHO   360     167.815  19.759  27.449  1.00  0.00            
ATOM   2083  R5  CHO   360     169.415  21.159  27.899  1.00  0.00            
ATOM   2084  C1  CHO   360     168.615  19.909  31.449  1.00  0.00           C
ATOM   2085  C2  CHO   360     167.665  19.209  35.099  1.00  0.00           C
ATOM   2086  ROH CHO   361     141.815  21.759  53.499  1.00  0.00            
ATOM   2087  R1  CHO   361     143.565  21.309  51.349  1.00  0.00            
ATOM   2088  R2  CHO   361     142.915  19.809  49.149  1.00  0.00            
ATOM   2089  R3  CHO   361     143.615  22.009  47.799  1.00  0.00            
ATOM   2090  R4  CHO   361     143.615  19.909  45.799  1.00  0.00            
ATOM   2091  R5  CHO   361     145.265  21.309  46.199  1.00  0.00            
ATOM   2092  C1  CHO   361     144.715  22.059  42.549  1.00  0.00           C
ATOM   2093  C2  CHO   361     143.465  22.759  39.049  1.00  0.00           C
ATOM   2094  ROH CHO   362      43.315 100.909  44.999  1.00  0.00            
ATOM   2095  R1  CHO   362      43.515 100.759  42.199  1.00  0.00            
ATOM   2096  R2  CHO   362      41.665 101.959  40.499  1.00  0.00            
ATOM   2097  R3  CHO   362      43.865 103.159  39.449  1.00  0.00            
ATOM   2098  R4  CHO   362      41.965 102.959  37.199  1.00  0.00            
ATOM   2099  R5  CHO   362      44.015 102.259  37.249  1.00  0.00            
ATOM   2100  C1  CHO   362      44.215 104.659  34.299  1.00  0.00           C
ATOM   2101  C2  CHO   362      43.815 102.959  31.999  1.00  0.00           C
ATOM   2102  ROH CHO   363     204.165  38.659  59.649  1.00  0.00            
ATOM   2103  R1  CHO   363     203.815  37.609  56.999  1.00  0.00            
ATOM   2104  R2  CHO   363     201.815  38.459  55.349  1.00  0.00            
ATOM   2105  R3  CHO   363     203.865  39.009  53.649  1.00  0.00            
ATOM   2106  R4  CHO   363     201.715  37.959  51.899  1.00  0.00            
ATOM   2107  R5  CHO   363     203.765  37.209  52.049  1.00  0.00            
ATOM   2108  C1  CHO   363     203.615  38.109  48.349  1.00  0.00           C
ATOM   2109  C2  CHO   363     201.915  35.959  44.749  1.00  0.00           C
ATOM   2110  ROH CHO   364      95.865  46.509  13.849  1.00  0.00            
ATOM   2111  R1  CHO   364      97.415  45.159  15.849  1.00  0.00            
ATOM   2112  R2  CHO   364      98.915  46.509  17.699  1.00  0.00            
ATOM   2113  R3  CHO   364      97.465  45.059  19.449  1.00  0.00            
ATOM   2114  R4  CHO   364      99.565  46.209  21.099  1.00  0.00            
ATOM   2115  R5  CHO   364      99.115  44.109  20.999  1.00  0.00            
ATOM   2116  C1  CHO   364      98.565  44.709  24.699  1.00  0.00           C
ATOM   2117  C2  CHO   364      97.765  46.159  29.149  1.00  0.00           C
ATOM   2118  ROH CHO   365     182.615  92.909  21.249  1.00  0.00            
ATOM   2119  R1  CHO   365     183.815  93.859  23.549  1.00  0.00            
ATOM   2120  R2  CHO   365     182.365  94.909  25.699  1.00  0.00            
ATOM   2121  R3  CHO   365     183.815  93.009  27.099  1.00  0.00            
ATOM   2122  R4  CHO   365     182.515  94.709  29.149  1.00  0.00            
ATOM   2123  R5  CHO   365     184.665  94.259  28.999  1.00  0.00            
ATOM   2124  C1  CHO   365     183.965  92.959  32.499  1.00  0.00           C
ATOM   2125  C2  CHO   365     182.365  91.759  35.199  1.00  0.00           C
ATOM   2126  ROH CHO   366      23.965 125.609  51.499  1.00  0.00            
ATOM   2127  R1  CHO   366      23.415 125.009  48.799  1.00  0.00            
ATOM   2128  R2  CHO   366      21.865 126.659  47.199  1.00  0.00            
ATOM   2129  R3  CHO   366      24.065 126.559  45.549  1.00  0.00            
ATOM   2130  R4  CHO   366      22.065 128.059  44.049  1.00  0.00            
ATOM   2131  R5  CHO   366      23.115 126.259  43.399  1.00  0.00            
ATOM   2132  C1  CHO   366      24.215 128.709  40.649  1.00  0.00           C
ATOM   2133  C2  CHO   366      25.715 132.409  38.249  1.00  0.00           C
ATOM   2134  ROH CHO   367     111.215  33.209  14.949  1.00  0.00            
ATOM   2135  R1  CHO   367     110.615  35.059  17.049  1.00  0.00            
ATOM   2136  R2  CHO   367     108.015  35.609  17.799  1.00  0.00            
ATOM   2137  R3  CHO   367     108.915  34.809  20.249  1.00  0.00            
ATOM   2138  R4  CHO   367     106.965  36.959  20.799  1.00  0.00            
ATOM   2139  R5  CHO   367     109.065  36.859  21.499  1.00  0.00            
ATOM   2140  C1  CHO   367     107.215  37.059  24.849  1.00  0.00           C
ATOM   2141  C2  CHO   367     107.315  36.759  28.399  1.00  0.00           C
ATOM   2142  ROH CHO   368     142.315  49.209  18.249  1.00  0.00            
ATOM   2143  R1  CHO   368     141.515  48.659  20.849  1.00  0.00            
ATOM   2144  R2  CHO   368     142.465  49.959  23.099  1.00  0.00            
ATOM   2145  R3  CHO   368     139.815  50.359  23.599  1.00  0.00            
ATOM   2146  R4  CHO   368     141.165  51.359  25.999  1.00  0.00            
ATOM   2147  R5  CHO   368     139.565  49.909  25.899  1.00  0.00            
ATOM   2148  C1  CHO   368     137.965  52.559  28.149  1.00  0.00           C
ATOM   2149  C2  CHO   368     137.365  53.309  30.499  1.00  0.00           C
ATOM   2150  ROH CHO   369      81.265 132.559  17.549  1.00  0.00            
ATOM   2151  R1  CHO   369      80.215 130.459  19.099  1.00  0.00            
ATOM   2152  R2  CHO   369      81.815 128.709  20.549  1.00  0.00            
ATOM   2153  R3  CHO   369      80.165 129.459  22.599  1.00  0.00            
ATOM   2154  R4  CHO   369      82.015 127.509  23.799  1.00  0.00            
ATOM   2155  R5  CHO   369      79.815 127.459  23.849  1.00  0.00            
ATOM   2156  C1  CHO   369      80.615 127.509  27.599  1.00  0.00           C
ATOM   2157  C2  CHO   369      83.415 124.709  29.899  1.00  0.00           C
ATOM   2158  ROH CHO   370      58.965  21.309  52.249  1.00  0.00            
ATOM   2159  R1  CHO   370      58.615  23.259  50.299  1.00  0.00            
ATOM   2160  R2  CHO   370      59.965  23.259  47.849  1.00  0.00            
ATOM   2161  R3  CHO   370      57.465  23.459  46.849  1.00  0.00            
ATOM   2162  R4  CHO   370      59.215  24.009  44.549  1.00  0.00            
ATOM   2163  R5  CHO   370      57.565  25.259  45.249  1.00  0.00            
ATOM   2164  C1  CHO   370      56.415  24.509  41.699  1.00  0.00           C
ATOM   2165  C2  CHO   370      54.965  23.459  37.499  1.00  0.00           C
ATOM   2166  ROH CHO   371     164.465  17.559  57.799  1.00  0.00            
ATOM   2167  R1  CHO   371     165.865  18.559  55.599  1.00  0.00            
ATOM   2168  R2  CHO   371     167.865  17.209  54.299  1.00  0.00            
ATOM   2169  R3  CHO   371     166.315  17.659  52.099  1.00  0.00            
ATOM   2170  R4  CHO   371     168.665  16.159  51.049  1.00  0.00            
ATOM   2171  R5  CHO   371     167.915  18.109  50.349  1.00  0.00            
ATOM   2172  C1  CHO   371     167.665  16.059  47.149  1.00  0.00           C
ATOM   2173  C2  CHO   371     169.315  17.109  44.699  1.00  0.00           C
ATOM   2174  ROH CHO   372      59.165 107.259  47.099  1.00  0.00            
ATOM   2175  R1  CHO   372      58.915 106.859  44.299  1.00  0.00            
ATOM   2176  R2  CHO   372      57.415 108.509  42.699  1.00  0.00            
ATOM   2177  R3  CHO   372      59.715 108.659  41.249  1.00  0.00            
ATOM   2178  R4  CHO   372      57.615 109.409  39.349  1.00  0.00            
ATOM   2179  R5  CHO   372      59.115 107.809  39.099  1.00  0.00            
ATOM   2180  C1  CHO   372      59.915 110.009  36.049  1.00  0.00           C
ATOM   2181  C2  CHO   372      60.865 107.809  33.149  1.00  0.00           C
ATOM   2182  ROH CHO   373      20.215 105.409  45.449  1.00  0.00            
ATOM   2183  R1  CHO   373      20.365 104.809  42.649  1.00  0.00            
ATOM   2184  R2  CHO   373      18.365 105.609  40.899  1.00  0.00            
ATOM   2185  R3  CHO   373      20.465 106.709  39.599  1.00  0.00            
ATOM   2186  R4  CHO   373      18.215 106.859  37.699  1.00  0.00            
ATOM   2187  R5  CHO   373      20.165 105.959  37.299  1.00  0.00            
ATOM   2188  C1  CHO   373      20.115 108.609  34.549  1.00  0.00           C
ATOM   2189  C2  CHO   373      17.315 109.609  32.849  1.00  0.00           C
ATOM   2190  ROH CHO   374     189.215 208.609  30.449  1.00  0.00            
ATOM   2191  R1  CHO   374     188.415 209.959  32.799  1.00  0.00            
ATOM   2192  R2  CHO   374     187.015 208.709  34.849  1.00  0.00            
ATOM   2193  R3  CHO   374     189.015 209.659  36.399  1.00  0.00            
ATOM   2194  R4  CHO   374     186.615 209.859  38.049  1.00  0.00            
ATOM   2195  R5  CHO   374     188.015 211.459  37.599  1.00  0.00            
ATOM   2196  C1  CHO   374     188.265 211.459  41.399  1.00  0.00           C
ATOM   2197  C2  CHO   374     186.465 210.859  45.649  1.00  0.00           C
ATOM   2198  ROH CHO   375      62.265  54.909  16.649  1.00  0.00            
ATOM   2199  R1  CHO   375      61.615  56.909  18.449  1.00  0.00            
ATOM   2200  R2  CHO   375      61.515  56.509  21.199  1.00  0.00            
ATOM   2201  R3  CHO   375      63.215  58.659  21.249  1.00  0.00            
ATOM   2202  R4  CHO   375      61.365  59.159  23.449  1.00  0.00            
ATOM   2203  R5  CHO   375      61.865  60.459  21.849  1.00  0.00            
ATOM   2204  C1  CHO   375      62.915  62.609  24.849  1.00  0.00           C
ATOM   2205  C2  CHO   375      61.315  65.709  24.449  1.00  0.00           C
ATOM   2206  ROH CHO   376      59.865 213.159  54.349  1.00  0.00            
ATOM   2207  R1  CHO   376      60.215 213.559  51.549  1.00  0.00            
ATOM   2208  R2  CHO   376      58.315 212.759  49.699  1.00  0.00            
ATOM   2209  R3  CHO   376      58.465 215.359  48.899  1.00  0.00            
ATOM   2210  R4  CHO   376      57.265 213.959  46.649  1.00  0.00            
ATOM   2211  R5  CHO   376      59.015 215.259  46.599  1.00  0.00            
ATOM   2212  C1  CHO   376      56.715 217.109  44.149  1.00  0.00           C
ATOM   2213  C2  CHO   376      55.965 218.759  39.799  1.00  0.00           C
ATOM   2214  ROH CHO   377     104.615 203.809  45.049  1.00  0.00            
ATOM   2215  R1  CHO   377     104.515 204.909  42.399  1.00  0.00            
ATOM   2216  R2  CHO   377     105.915 203.809  40.299  1.00  0.00            
ATOM   2217  R3  CHO   377     103.465 203.709  39.099  1.00  0.00            
ATOM   2218  R4  CHO   377     105.315 204.659  36.999  1.00  0.00            
ATOM   2219  R5  CHO   377     103.465 205.609  37.649  1.00  0.00            
ATOM   2220  C1  CHO   377     102.665 205.059  33.999  1.00  0.00           C
ATOM   2221  C2  CHO   377     103.015 203.459  29.849  1.00  0.00           C
ATOM   2222  ROH CHO   378     183.265  58.859  56.099  1.00  0.00            
ATOM   2223  R1  CHO   378     182.465  58.459  53.399  1.00  0.00            
ATOM   2224  R2  CHO   378     180.365  59.809  52.249  1.00  0.00            
ATOM   2225  R3  CHO   378     182.215  60.459  50.399  1.00  0.00            
ATOM   2226  R4  CHO   378     179.715  60.159  48.849  1.00  0.00            
ATOM   2227  R5  CHO   378     181.615  59.159  48.449  1.00  0.00            
ATOM   2228  C1  CHO   378     181.115  60.959  45.149  1.00  0.00           C
ATOM   2229  C2  CHO   378     179.165  59.459  41.749  1.00  0.00           C
ATOM   2230  ROH CHO   379     211.015  54.359  57.299  1.00  0.00            
ATOM   2231  R1  CHO   379     212.015  53.809  54.699  1.00  0.00            
ATOM   2232  R2  CHO   379     210.715  52.059  52.999  1.00  0.00            
ATOM   2233  R3  CHO   379     210.765  54.159  51.299  1.00  0.00            
ATOM   2234  R4  CHO   379     210.215  51.859  49.599  1.00  0.00            
ATOM   2235  R5  CHO   379     211.815  53.309  49.299  1.00  0.00            
ATOM   2236  C1  CHO   379     209.965  53.659  45.999  1.00  0.00           C
ATOM   2237  C2  CHO   379     209.065  55.509  42.199  1.00  0.00           C
ATOM   2238  ROH CHO   380      87.965  42.809  12.449  1.00  0.00            
ATOM   2239  R1  CHO   380      87.365  41.959  15.099  1.00  0.00            
ATOM   2240  R2  CHO   380      88.565  39.759  16.299  1.00  0.00            
ATOM   2241  R3  CHO   380      89.115  41.559  18.249  1.00  0.00            
ATOM   2242  R4  CHO   380      89.215  39.009  19.549  1.00  0.00            
ATOM   2243  R5  CHO   380      88.015  40.709  20.199  1.00  0.00            
ATOM   2244  C1  CHO   380      90.115  40.159  23.349  1.00  0.00           C
ATOM   2245  C2  CHO   380      89.515  41.209  26.449  1.00  0.00           C
ATOM   2246  ROH CHO   381     187.115  54.609  56.849  1.00  0.00            
ATOM   2247  R1  CHO   381     187.465  56.509  54.799  1.00  0.00            
ATOM   2248  R2  CHO   381     188.415  55.809  52.249  1.00  0.00            
ATOM   2249  R3  CHO   381     186.115  57.059  51.449  1.00  0.00            
ATOM   2250  R4  CHO   381     187.815  56.959  49.049  1.00  0.00            
ATOM   2251  R5  CHO   381     186.915  58.709  49.949  1.00  0.00            
ATOM   2252  C1  CHO   381     185.365  58.859  46.449  1.00  0.00           C
ATOM   2253  C2  CHO   381     184.765  57.909  41.999  1.00  0.00           C
ATOM   2254  ROH CHO   382     218.065 217.259  32.399  1.00  0.00            
ATOM   2255  R1  CHO   382     218.565 218.309  34.999  1.00  0.00            
ATOM   2256  R2  CHO   382     216.515 218.709  36.849  1.00  0.00            
ATOM   2257  R3  CHO   382     218.115 217.209  38.449  1.00  0.00            
ATOM   2258  R4  CHO   382     215.915 218.059  40.149  1.00  0.00            
ATOM   2259  R5  CHO   382     218.015 218.309  40.549  1.00  0.00            
ATOM   2260  C1  CHO   382     217.015 216.209  43.599  1.00  0.00           C
ATOM   2261  C2  CHO   382     214.415 214.909  46.049  1.00  0.00           C
ATOM   2262  ROH CHO   383      12.415  16.559  27.899  1.00  0.00            
ATOM   2263  R1  CHO   383      12.665  17.059  30.649  1.00  0.00            
ATOM   2264  R2  CHO   383      10.815  16.159  32.499  1.00  0.00            
ATOM   2265  R3  CHO   383      13.065  15.109  33.699  1.00  0.00            
ATOM   2266  R4  CHO   383      11.265  15.709  35.899  1.00  0.00            
ATOM   2267  R5  CHO   383      13.315  16.359  35.699  1.00  0.00            
ATOM   2268  C1  CHO   383      13.565  14.559  38.999  1.00  0.00           C
ATOM   2269  C2  CHO   383      13.865  15.659  42.099  1.00  0.00           C
ATOM   2270  ROH CHO   384      50.665  95.809  46.649  1.00  0.00            
ATOM   2271  R1  CHO   384      51.465  96.009  43.949  1.00  0.00            
ATOM   2272  R2  CHO   384      52.915  94.059  42.649  1.00  0.00            
ATOM   2273  R3  CHO   384      50.915  94.209  40.849  1.00  0.00            
ATOM   2274  R4  CHO   384      53.215  93.209  39.299  1.00  0.00            
ATOM   2275  R5  CHO   384      51.965  94.909  38.799  1.00  0.00            
ATOM   2276  C1  CHO   384      51.465  92.809  35.699  1.00  0.00           C
ATOM   2277  C2  CHO   384      50.865  92.459  32.099  1.00  0.00           C
ATOM   2278  ROH CHO   385     123.565  22.459  48.549  1.00  0.00            
ATOM   2279  R1  CHO   385     124.065  21.509  45.949  1.00  0.00            
ATOM   2280  R2  CHO   385     122.815  22.459  43.699  1.00  0.00            
ATOM   2281  R3  CHO   385     125.365  22.809  42.799  1.00  0.00            
ATOM   2282  R4  CHO   385     123.715  23.009  40.399  1.00  0.00            
ATOM   2283  R5  CHO   385     125.415  21.709  40.699  1.00  0.00            
ATOM   2284  C1  CHO   385     126.615  23.659  37.649  1.00  0.00           C
ATOM   2285  C2  CHO   385     126.065  21.059  33.999  1.00  0.00           C
ATOM   2286  ROH CHO   386      62.065 212.559  19.999  1.00  0.00            
ATOM   2287  R1  CHO   386      62.615 211.809  22.649  1.00  0.00            
ATOM   2288  R2  CHO   386      65.015 212.359  23.949  1.00  0.00            
ATOM   2289  R3  CHO   386      63.415 213.459  25.799  1.00  0.00            
ATOM   2290  R4  CHO   386      65.965 213.059  27.199  1.00  0.00            
ATOM   2291  R5  CHO   386      64.015 212.359  27.849  1.00  0.00            
ATOM   2292  C1  CHO   386      64.965 214.559  30.799  1.00  0.00           C
ATOM   2293  C2  CHO   386      65.115 217.409  32.949  1.00  0.00           C
ATOM   2294  ROH CHO   387      48.315 193.109  52.199  1.00  0.00            
ATOM   2295  R1  CHO   387      48.765 194.009  49.549  1.00  0.00            
ATOM   2296  R2  CHO   387      48.915 192.309  47.399  1.00  0.00            
ATOM   2297  R3  CHO   387      46.965 193.909  46.399  1.00  0.00            
ATOM   2298  R4  CHO   387      48.465 192.959  44.049  1.00  0.00            
ATOM   2299  R5  CHO   387      48.015 195.059  44.549  1.00  0.00            
ATOM   2300  C1  CHO   387      46.365 194.859  41.149  1.00  0.00           C
ATOM   2301  C2  CHO   387      46.415 196.259  38.599  1.00  0.00           C
ATOM   2302  ROH CHO   388      41.915  20.959  22.549  1.00  0.00            
ATOM   2303  R1  CHO   388      41.765  22.409  24.949  1.00  0.00            
ATOM   2304  R2  CHO   388      41.765  21.209  27.399  1.00  0.00            
ATOM   2305  R3  CHO   388      43.865  22.909  27.849  1.00  0.00            
ATOM   2306  R4  CHO   388      43.015  22.059  30.549  1.00  0.00            
ATOM   2307  R5  CHO   388      43.265  24.109  29.849  1.00  0.00            
ATOM   2308  C1  CHO   388      45.715  24.109  32.749  1.00  0.00           C
ATOM   2309  C2  CHO   388      45.265  23.109  36.399  1.00  0.00           C
ATOM   2310  ROH CHO   389     222.115  84.809  15.799  1.00  0.00            
ATOM   2311  R1  CHO   389     221.515  84.909  18.549  1.00  0.00            
ATOM   2312  R2  CHO   389     223.115  86.059  20.449  1.00  0.00            
ATOM   2313  R3  CHO   389     220.815  87.409  21.099  1.00  0.00            
ATOM   2314  R4  CHO   389     222.665  88.009  23.249  1.00  0.00            
ATOM   2315  R5  CHO   389     220.665  87.209  23.499  1.00  0.00            
ATOM   2316  C1  CHO   389     220.215  90.409  25.499  1.00  0.00           C
ATOM   2317  C2  CHO   389     221.315  91.709  29.499  1.00  0.00           C
ATOM   2318  ROH CHO   390      88.715  83.809  48.849  1.00  0.00            
ATOM   2319  R1  CHO   390      89.665  84.559  46.349  1.00  0.00            
ATOM   2320  R2  CHO   390      89.465  83.009  44.099  1.00  0.00            
ATOM   2321  R3  CHO   390      88.165  85.159  43.049  1.00  0.00            
ATOM   2322  R4  CHO   390      88.915  83.559  40.699  1.00  0.00            
ATOM   2323  R5  CHO   390      89.415  85.659  41.049  1.00  0.00            
ATOM   2324  C1  CHO   390      87.415  85.959  37.799  1.00  0.00           C
ATOM   2325  C2  CHO   390      88.815  84.209  35.049  1.00  0.00           C
ATOM   2326  ROH CHO   391     205.215 202.309  27.999  1.00  0.00            
ATOM   2327  R1  CHO   391     203.815 203.409  30.149  1.00  0.00            
ATOM   2328  R2  CHO   391     204.115 202.559  32.749  1.00  0.00            
ATOM   2329  R3  CHO   391     204.665 205.159  33.249  1.00  0.00            
ATOM   2330  R4  CHO   391     204.165 204.009  35.899  1.00  0.00            
ATOM   2331  R5  CHO   391     203.165 205.759  35.049  1.00  0.00            
ATOM   2332  C1  CHO   391     204.665 207.309  38.199  1.00  0.00           C
ATOM   2333  C2  CHO   391     207.615 209.159  40.599  1.00  0.00           C
ATOM   2334  ROH CHO   392     213.665  49.259  56.649  1.00  0.00            
ATOM   2335  R1  CHO   392     214.915  48.659  54.199  1.00  0.00            
ATOM   2336  R2  CHO   392     213.565  47.759  51.999  1.00  0.00            
ATOM   2337  R3  CHO   392     214.765  49.809  50.749  1.00  0.00            
ATOM   2338  R4  CHO   392     213.165  48.509  48.649  1.00  0.00            
ATOM   2339  R5  CHO   392     215.265  49.009  48.549  1.00  0.00            
ATOM   2340  C1  CHO   392     214.065  50.959  45.549  1.00  0.00           C
ATOM   2341  C2  CHO   392     213.015  52.209  42.149  1.00  0.00           C
ATOM   2342  ROH CHO   393      62.615  34.709  50.649  1.00  0.00            
ATOM   2343  R1  CHO   393      62.015  33.459  48.149  1.00  0.00            
ATOM   2344  R2  CHO   393      61.265  34.909  45.899  1.00  0.00            
ATOM   2345  R3  CHO   393      63.365  33.559  44.749  1.00  0.00            
ATOM   2346  R4  CHO   393      62.015  34.909  42.499  1.00  0.00            
ATOM   2347  R5  CHO   393      62.515  32.759  42.649  1.00  0.00            
ATOM   2348  C1  CHO   393      64.415  33.659  39.499  1.00  0.00           C
ATOM   2349  C2  CHO   393      64.365  32.959  36.249  1.00  0.00           C
ATOM   2350  ROH CHO   394      22.565 114.959  46.549  1.00  0.00            
ATOM   2351  R1  CHO   394      23.565 115.409  43.949  1.00  0.00            
ATOM   2352  R2  CHO   394      22.315 114.559  41.699  1.00  0.00            
ATOM   2353  R3  CHO   394      22.465 117.209  40.999  1.00  0.00            
ATOM   2354  R4  CHO   394      22.515 115.759  38.449  1.00  0.00            
ATOM   2355  R5  CHO   394      23.965 117.209  39.099  1.00  0.00            
ATOM   2356  C1  CHO   394      22.815 118.909  35.899  1.00  0.00           C
ATOM   2357  C2  CHO   394      24.465 117.409  33.499  1.00  0.00           C
ATOM   2358  ROH CHO   395      37.615  69.909  13.849  1.00  0.00            
ATOM   2359  R1  CHO   395      37.265  71.059  16.399  1.00  0.00            
ATOM   2360  R2  CHO   395      39.165  70.959  18.399  1.00  0.00            
ATOM   2361  R3  CHO   395      38.865  73.659  18.349  1.00  0.00            
ATOM   2362  R4  CHO   395      39.315  73.009  21.199  1.00  0.00            
ATOM   2363  R5  CHO   395      37.665  74.209  20.349  1.00  0.00            
ATOM   2364  C1  CHO   395      39.115  76.709  22.799  1.00  0.00           C
ATOM   2365  C2  CHO   395      39.265  76.059  25.899  1.00  0.00           C
ATOM   2366  ROH CHO   396     150.415  68.659  21.449  1.00  0.00            
ATOM   2367  R1  CHO   396     149.115  68.109  23.949  1.00  0.00            
ATOM   2368  R2  CHO   396     150.515  67.409  26.199  1.00  0.00            
ATOM   2369  R3  CHO   396     149.265  69.459  27.349  1.00  0.00            
ATOM   2370  R4  CHO   396     149.965  67.759  29.599  1.00  0.00            
ATOM   2371  R5  CHO   396     147.965  68.459  29.099  1.00  0.00            
ATOM   2372  C1  CHO   396     148.365  69.909  32.599  1.00  0.00           C
ATOM   2373  C2  CHO   396     147.165  69.209  36.949  1.00  0.00           C
ATOM   2374  ROH CHO   397     201.865  49.059  58.399  1.00  0.00            
ATOM   2375  R1  CHO   397     202.415  49.559  55.649  1.00  0.00            
ATOM   2376  R2  CHO   397     203.365  47.559  53.999  1.00  0.00            
ATOM   2377  R3  CHO   397     201.265  48.209  52.449  1.00  0.00            
ATOM   2378  R4  CHO   397     203.015  46.859  50.649  1.00  0.00            
ATOM   2379  R5  CHO   397     202.215  48.859  50.349  1.00  0.00            
ATOM   2380  C1  CHO   397     200.865  47.059  47.249  1.00  0.00           C
ATOM   2381  C2  CHO   397     199.465  45.809  44.749  1.00  0.00           C
ATOM   2382  ROH CHO   398     188.065   2.059  25.949  1.00  0.00            
ATOM   2383  R1  CHO   398     187.115   3.459  28.249  1.00  0.00            
ATOM   2384  R2  CHO   398     185.865   2.109  30.349  1.00  0.00            
ATOM   2385  R3  CHO   398     187.815   3.359  31.849  1.00  0.00            
ATOM   2386  R4  CHO   398     186.015   2.109  33.799  1.00  0.00            
ATOM   2387  R5  CHO   398     186.615   4.209  33.749  1.00  0.00            
ATOM   2388  C1  CHO   398     187.915   3.309  37.199  1.00  0.00           C
ATOM   2389  C2  CHO   398     187.115   5.009  39.399  1.00  0.00           C
ATOM   2390  ROH CHO   399     192.815   6.609  62.499  1.00  0.00            
ATOM   2391  R1  CHO   399     193.115   7.209  59.749  1.00  0.00            
ATOM   2392  R2  CHO   399     194.465   5.509  57.999  1.00  0.00            
ATOM   2393  R3  CHO   399     192.165   5.609  56.599  1.00  0.00            
ATOM   2394  R4  CHO   399     193.815   3.659  55.199  1.00  0.00            
ATOM   2395  R5  CHO   399     192.815   5.409  54.349  1.00  0.00            
ATOM   2396  C1  CHO   399     191.215   2.609  52.249  1.00  0.00           C
ATOM   2397  C2  CHO   399     192.315   1.709  48.299  1.00  0.00           C
ATOM   2398  ROH CHO   400     169.815  45.959  21.099  1.00  0.00            
ATOM   2399  R1  CHO   400     169.315  47.209  23.599  1.00  0.00            
ATOM   2400  R2  CHO   400     167.415  46.209  25.349  1.00  0.00            
ATOM   2401  R3  CHO   400     169.465  46.209  27.099  1.00  0.00            
ATOM   2402  R4  CHO   400     167.115  46.709  28.749  1.00  0.00            
ATOM   2403  R5  CHO   400     168.865  47.959  28.699  1.00  0.00            
ATOM   2404  C1  CHO   400     168.865  46.909  32.399  1.00  0.00           C
ATOM   2405  C2  CHO   400     170.365  49.109  35.799  1.00  0.00           C
ATOM   2406  ROH CHO   401       5.215  33.509  25.049  1.00  0.00            
ATOM   2407  R1  CHO   401       4.965  32.759  27.749  1.00  0.00            
ATOM   2408  R2  CHO   401       6.165  34.209  29.799  1.00  0.00            
ATOM   2409  R3  CHO   401       3.615  34.209  30.799  1.00  0.00            
ATOM   2410  R4  CHO   401       5.315  35.159  32.999  1.00  0.00            
ATOM   2411  R5  CHO   401       3.865  33.509  33.049  1.00  0.00            
ATOM   2412  C1  CHO   401       2.415  35.809  35.799  1.00  0.00           C
ATOM   2413  C2  CHO   401       4.115  37.559  38.499  1.00  0.00           C
ATOM   2414  ROH CHO   402     162.365 186.859  25.249  1.00  0.00            
ATOM   2415  R1  CHO   402     161.015 187.659  27.599  1.00  0.00            
ATOM   2416  R2  CHO   402     160.865 186.059  29.849  1.00  0.00            
ATOM   2417  R3  CHO   402     161.915 188.209  31.099  1.00  0.00            
ATOM   2418  R4  CHO   402     160.565 186.759  33.199  1.00  0.00            
ATOM   2419  R5  CHO   402     160.265 188.809  32.699  1.00  0.00            
ATOM   2420  C1  CHO   402     161.365 189.159  36.349  1.00  0.00           C
ATOM   2421  C2  CHO   402     160.965 187.109  39.799  1.00  0.00           C
ATOM   2422  ROH CHO   403     128.915  66.159  19.449  1.00  0.00            
ATOM   2423  R1  CHO   403     127.215  65.259  21.499  1.00  0.00            
ATOM   2424  R2  CHO   403     128.115  63.859  23.699  1.00  0.00            
ATOM   2425  R3  CHO   403     126.865  65.809  25.099  1.00  0.00            
ATOM   2426  R4  CHO   403     127.315  63.659  27.049  1.00  0.00            
ATOM   2427  R5  CHO   403     125.415  64.559  26.599  1.00  0.00            
ATOM   2428  C1  CHO   403     125.665  65.409  30.299  1.00  0.00           C
ATOM   2429  C2  CHO   403     126.015  64.709  33.599  1.00  0.00           C
ATOM   2430  ROH CHO   404     184.115  73.459  57.799  1.00  0.00            
ATOM   2431  R1  CHO   404     183.415  73.809  55.049  1.00  0.00            
ATOM   2432  R2  CHO   404     180.865  73.109  54.099  1.00  0.00            
ATOM   2433  R3  CHO   404     180.965  75.659  53.149  1.00  0.00            
ATOM   2434  R4  CHO   404     178.765  74.359  51.699  1.00  0.00            
ATOM   2435  R5  CHO   404     180.465  75.459  50.799  1.00  0.00            
ATOM   2436  C1  CHO   404     177.615  77.559  49.399  1.00  0.00           C
ATOM   2437  C2  CHO   404     177.065  78.559  45.499  1.00  0.00           C
ATOM   2438  ROH CHO   405      29.665  70.259  14.449  1.00  0.00            
ATOM   2439  R1  CHO   405      30.215  71.159  17.099  1.00  0.00            
ATOM   2440  R2  CHO   405      28.315  72.209  18.749  1.00  0.00            
ATOM   2441  R3  CHO   405      29.115  70.259  20.449  1.00  0.00            
ATOM   2442  R4  CHO   405      27.915  72.259  22.149  1.00  0.00            
ATOM   2443  R5  CHO   405      29.865  71.409  22.349  1.00  0.00            
ATOM   2444  C1  CHO   405      28.415  70.459  25.749  1.00  0.00           C
ATOM   2445  C2  CHO   405      29.515  71.509  29.799  1.00  0.00           C
ATOM   2446  ROH CHO   406      98.865 202.209  43.999  1.00  0.00            
ATOM   2447  R1  CHO   406     100.065 202.159  41.449  1.00  0.00            
ATOM   2448  R2  CHO   406      99.265 200.359  39.499  1.00  0.00            
ATOM   2449  R3  CHO   406      98.915 202.609  37.999  1.00  0.00            
ATOM   2450  R4  CHO   406      99.065 200.459  36.049  1.00  0.00            
ATOM   2451  R5  CHO   406     100.265 202.259  36.049  1.00  0.00            
ATOM   2452  C1  CHO   406      98.565 202.609  32.649  1.00  0.00           C
ATOM   2453  C2  CHO   406      97.165 203.659  28.899  1.00  0.00           C
ATOM   2454  ROH CHO   407     184.515 201.609  59.049  1.00  0.00            
ATOM   2455  R1  CHO   407     185.615 202.859  56.749  1.00  0.00            
ATOM   2456  R2  CHO   407     188.265 203.559  56.599  1.00  0.00            
ATOM   2457  R3  CHO   407     188.215 202.059  54.349  1.00  0.00            
ATOM   2458  R4  CHO   407     190.965 203.159  54.399  1.00  0.00            
ATOM   2459  R5  CHO   407     189.565 203.259  52.749  1.00  0.00            
ATOM   2460  C1  CHO   407     192.415 201.459  51.049  1.00  0.00           C
ATOM   2461  C2  CHO   407     194.615 204.809  48.299  1.00  0.00           C
ATOM   2462  ROH CHO   408      46.965 128.659  20.399  1.00  0.00            
ATOM   2463  R1  CHO   408      47.915 126.709  22.249  1.00  0.00            
ATOM   2464  R2  CHO   408      49.315 127.359  24.499  1.00  0.00            
ATOM   2465  R3  CHO   408      47.415 125.859  25.749  1.00  0.00            
ATOM   2466  R4  CHO   408      49.715 125.809  27.599  1.00  0.00            
ATOM   2467  R5  CHO   408      48.665 124.059  26.749  1.00  0.00            
ATOM   2468  C1  CHO   408      48.165 123.459  30.499  1.00  0.00           C
ATOM   2469  C2  CHO   408      47.715 120.959  32.449  1.00  0.00           C
ATOM   2470  ROH CHO   409      75.415 180.259  46.799  1.00  0.00            
ATOM   2471  R1  CHO   409      74.765 181.159  44.199  1.00  0.00            
ATOM   2472  R2  CHO   409      76.665 182.209  42.499  1.00  0.00            
ATOM   2473  R3  CHO   409      75.665 180.309  40.799  1.00  0.00            
ATOM   2474  R4  CHO   409      76.965 182.309  39.049  1.00  0.00            
ATOM   2475  R5  CHO   409      74.915 181.559  38.899  1.00  0.00            
ATOM   2476  C1  CHO   409      76.215 180.559  35.449  1.00  0.00           C
ATOM   2477  C2  CHO   409      78.515 179.259  32.349  1.00  0.00           C
ATOM   2478  ROH CHO   410     148.565  71.009  55.499  1.00  0.00            
ATOM   2479  R1  CHO   410     148.915  69.359  53.249  1.00  0.00            
ATOM   2480  R2  CHO   410     148.015  70.109  50.699  1.00  0.00            
ATOM   2481  R3  CHO   410     150.565  69.559  49.999  1.00  0.00            
ATOM   2482  R4  CHO   410     149.065  69.359  47.499  1.00  0.00            
ATOM   2483  R5  CHO   410     150.415  67.909  48.349  1.00  0.00            
ATOM   2484  C1  CHO   410     152.115  68.459  44.999  1.00  0.00           C
ATOM   2485  C2  CHO   410     152.715  67.959  41.299  1.00  0.00           C
ATOM   2486  ROH CHO   411     164.315 191.109  28.099  1.00  0.00            
ATOM   2487  R1  CHO   411     164.665 192.609  30.499  1.00  0.00            
ATOM   2488  R2  CHO   411     162.565 193.759  31.849  1.00  0.00            
ATOM   2489  R3  CHO   411     163.565 192.359  33.949  1.00  0.00            
ATOM   2490  R4  CHO   411     162.115 194.559  35.149  1.00  0.00            
ATOM   2491  R5  CHO   411     164.165 194.009  35.549  1.00  0.00            
ATOM   2492  C1  CHO   411     162.765 193.759  39.099  1.00  0.00           C
ATOM   2493  C2  CHO   411     160.915 191.959  41.899  1.00  0.00           C
ATOM   2494  ROH CHO   412      52.015 179.359  24.749  1.00  0.00            
ATOM   2495  R1  CHO   412      53.165 178.059  26.949  1.00  0.00            
ATOM   2496  R2  CHO   412      54.265 179.459  29.099  1.00  0.00            
ATOM   2497  R3  CHO   412      52.565 177.909  30.549  1.00  0.00            
ATOM   2498  R4  CHO   412      54.415 179.009  32.499  1.00  0.00            
ATOM   2499  R5  CHO   412      53.915 176.909  32.249  1.00  0.00            
ATOM   2500  C1  CHO   412      52.865 177.309  35.849  1.00  0.00           C
ATOM   2501  C2  CHO   412      54.365 173.809  38.649  1.00  0.00           C
ATOM   2502  ROH CHO   413      44.065  53.909  50.349  1.00  0.00            
ATOM   2503  R1  CHO   413      43.715  52.259  48.049  1.00  0.00            
ATOM   2504  R2  CHO   413      42.315  53.109  45.799  1.00  0.00            
ATOM   2505  R3  CHO   413      44.615  52.409  44.549  1.00  0.00            
ATOM   2506  R4  CHO   413      42.465  51.409  42.799  1.00  0.00            
ATOM   2507  R5  CHO   413      44.165  50.259  43.599  1.00  0.00            
ATOM   2508  C1  CHO   413      44.765  49.759  39.849  1.00  0.00           C
ATOM   2509  C2  CHO   413      42.015  47.109  38.349  1.00  0.00           C
ATOM   2510  ROH CHO   414      60.715 226.409  19.399  1.00  0.00            
ATOM   2511  R1  CHO   414      62.215 227.559  21.549  1.00  0.00            
ATOM   2512  R2  CHO   414      61.015 228.909  23.599  1.00  0.00            
ATOM   2513  R3  CHO   414      62.415 227.159  25.149  1.00  0.00            
ATOM   2514  R4  CHO   414      61.915 229.459  26.899  1.00  0.00            
ATOM   2515  R5  CHO   414      63.865 228.509  26.449  1.00  0.00            
ATOM   2516  C1  CHO   414      63.765 228.109  30.249  1.00  0.00           C
ATOM   2517  C2  CHO   414      65.365 227.309  32.649  1.00  0.00           C
ATOM   2518  ROH CHO   415     175.665  94.609  52.649  1.00  0.00            
ATOM   2519  R1  CHO   415     175.865  92.659  50.599  1.00  0.00            
ATOM   2520  R2  CHO   415     174.915  93.109  48.049  1.00  0.00            
ATOM   2521  R3  CHO   415     177.415  92.409  47.349  1.00  0.00            
ATOM   2522  R4  CHO   415     175.865  92.109  44.899  1.00  0.00            
ATOM   2523  R5  CHO   415     177.165  90.609  45.799  1.00  0.00            
ATOM   2524  C1  CHO   415     178.815  90.959  42.399  1.00  0.00           C
ATOM   2525  C2  CHO   415     181.265  90.109  40.199  1.00  0.00           C
ATOM   2526  ROH CHO   416     155.815  13.859  56.849  1.00  0.00            
ATOM   2527  R1  CHO   416     155.215  14.409  54.149  1.00  0.00            
ATOM   2528  R2  CHO   416     156.515  16.509  52.749  1.00  0.00            
ATOM   2529  R3  CHO   416     157.065  14.459  50.999  1.00  0.00            
ATOM   2530  R4  CHO   416     158.265  16.909  49.799  1.00  0.00            
ATOM   2531  R5  CHO   416     156.865  15.509  48.849  1.00  0.00            
ATOM   2532  C1  CHO   416     159.815  15.259  46.449  1.00  0.00           C
ATOM   2533  C2  CHO   416     160.215  15.459  42.099  1.00  0.00           C
ATOM   2534  ROH CHO   417     163.465  43.809  21.899  1.00  0.00            
ATOM   2535  R1  CHO   417     163.365  44.409  24.699  1.00  0.00            
ATOM   2536  R2  CHO   417     162.715  46.959  25.599  1.00  0.00            
ATOM   2537  R3  CHO   417     160.815  45.609  26.999  1.00  0.00            
ATOM   2538  R4  CHO   417     162.015  47.459  28.949  1.00  0.00            
ATOM   2539  R5  CHO   417     161.815  45.309  29.149  1.00  0.00            
ATOM   2540  C1  CHO   417     159.865  46.509  32.249  1.00  0.00           C
ATOM   2541  C2  CHO   417     160.115  45.059  36.299  1.00  0.00           C
ATOM   2542  ROH CHO   418      66.865  51.859  49.199  1.00  0.00            
ATOM   2543  R1  CHO   418      66.665  51.159  46.449  1.00  0.00            
ATOM   2544  R2  CHO   418      64.265  50.959  45.099  1.00  0.00            
ATOM   2545  R3  CHO   418      65.365  52.759  43.399  1.00  0.00            
ATOM   2546  R4  CHO   418      63.415  51.309  41.799  1.00  0.00            
ATOM   2547  R5  CHO   418      65.515  51.509  41.349  1.00  0.00            
ATOM   2548  C1  CHO   418      64.015  53.159  38.249  1.00  0.00           C
ATOM   2549  C2  CHO   418      63.765  49.359  36.799  1.00  0.00           C
ATOM   2550  ROH CHO   419      92.715 210.009  44.049  1.00  0.00            
ATOM   2551  R1  CHO   419      93.465 211.309  41.599  1.00  0.00            
ATOM   2552  R2  CHO   419      95.965 211.059  40.499  1.00  0.00            
ATOM   2553  R3  CHO   419      94.565 210.209  38.299  1.00  0.00            
ATOM   2554  R4  CHO   419      96.965 211.509  37.199  1.00  0.00            
ATOM   2555  R5  CHO   419      94.915 211.959  36.699  1.00  0.00            
ATOM   2556  C1  CHO   419      96.215 211.009  33.249  1.00  0.00           C
ATOM   2557  C2  CHO   419      93.615 209.759  29.949  1.00  0.00           C
ATOM   2558  ROH CHO   420     200.515 110.259  22.749  1.00  0.00            
ATOM   2559  R1  CHO   420     202.515 108.759  24.049  1.00  0.00            
ATOM   2560  R2  CHO   420     204.165 109.859  25.949  1.00  0.00            
ATOM   2561  R3  CHO   420     203.265 107.809  27.499  1.00  0.00            
ATOM   2562  R4  CHO   420     205.765 108.609  28.799  1.00  0.00            
ATOM   2563  R5  CHO   420     205.215 106.609  28.149  1.00  0.00            
ATOM   2564  C1  CHO   420     205.765 106.009  31.899  1.00  0.00           C
ATOM   2565  C2  CHO   420     208.465 103.559  34.449  1.00  0.00           C
ATOM   2566  ROH CHO   421      96.315  32.809  48.349  1.00  0.00            
ATOM   2567  R1  CHO   421      95.565  32.609  45.649  1.00  0.00            
ATOM   2568  R2  CHO   421      95.015  34.759  44.049  1.00  0.00            
ATOM   2569  R3  CHO   421      96.865  33.659  42.449  1.00  0.00            
ATOM   2570  R4  CHO   421      95.665  35.809  40.849  1.00  0.00            
ATOM   2571  R5  CHO   421      95.865  33.659  40.249  1.00  0.00            
ATOM   2572  C1  CHO   421      97.815  35.309  37.399  1.00  0.00           C
ATOM   2573  C2  CHO   421      94.115  34.909  35.499  1.00  0.00           C
ATOM   2574  ROH CHO   422      86.065  65.259  11.649  1.00  0.00            
ATOM   2575  R1  CHO   422      85.215  65.859  14.299  1.00  0.00            
ATOM   2576  R2  CHO   422      82.515  66.359  14.899  1.00  0.00            
ATOM   2577  R3  CHO   422      82.965  64.359  16.749  1.00  0.00            
ATOM   2578  R4  CHO   422      81.015  66.209  17.999  1.00  0.00            
ATOM   2579  R5  CHO   422      82.915  65.609  18.849  1.00  0.00            
ATOM   2580  C1  CHO   422      80.565  64.359  21.549  1.00  0.00           C
ATOM   2581  C2  CHO   422      77.765  61.859  24.099  1.00  0.00           C
ATOM   2582  ROH CHO   423     175.915  85.859  22.899  1.00  0.00            
ATOM   2583  R1  CHO   423     176.665  86.409  25.599  1.00  0.00            
ATOM   2584  R2  CHO   423     175.015  87.759  27.349  1.00  0.00            
ATOM   2585  R3  CHO   423     175.365  85.609  28.899  1.00  0.00            
ATOM   2586  R4  CHO   423     174.765  87.759  30.799  1.00  0.00            
ATOM   2587  R5  CHO   423     176.465  86.409  30.849  1.00  0.00            
ATOM   2588  C1  CHO   423     174.915  85.659  34.249  1.00  0.00           C
ATOM   2589  C2  CHO   423     173.115  85.859  36.799  1.00  0.00           C
ATOM   2590  ROH CHO   424     151.365 104.709  54.099  1.00  0.00            
ATOM   2591  R1  CHO   424     151.765 105.509  51.399  1.00  0.00            
ATOM   2592  R2  CHO   424     154.165 105.109  50.099  1.00  0.00            
ATOM   2593  R3  CHO   424     152.565 103.859  48.249  1.00  0.00            
ATOM   2594  R4  CHO   424     154.415 105.509  46.649  1.00  0.00            
ATOM   2595  R5  CHO   424     152.215 105.509  46.549  1.00  0.00            
ATOM   2596  C1  CHO   424     153.065 104.609  42.949  1.00  0.00           C
ATOM   2597  C2  CHO   424     151.615 106.159  39.699  1.00  0.00           C
ATOM   2598  ROH CHO   425     158.415  70.809  17.949  1.00  0.00            
ATOM   2599  R1  CHO   425     159.615  70.459  20.499  1.00  0.00            
ATOM   2600  R2  CHO   425     158.715  71.709  22.799  1.00  0.00            
ATOM   2601  R3  CHO   425     158.515  69.159  23.699  1.00  0.00            
ATOM   2602  R4  CHO   425     159.015  70.809  26.099  1.00  0.00            
ATOM   2603  R5  CHO   425     160.115  69.009  25.449  1.00  0.00            
ATOM   2604  C1  CHO   425     159.015  67.809  28.899  1.00  0.00           C
ATOM   2605  C2  CHO   425     158.615  67.259  32.299  1.00  0.00           C
ATOM   2606  ROH CHO   426     195.915 188.659  29.649  1.00  0.00            
ATOM   2607  R1  CHO   426     196.815 189.259  32.299  1.00  0.00            
ATOM   2608  R2  CHO   426     195.165 188.959  34.499  1.00  0.00            
ATOM   2609  R3  CHO   426     197.215 187.409  35.399  1.00  0.00            
ATOM   2610  R4  CHO   426     195.415 187.709  37.699  1.00  0.00            
ATOM   2611  R5  CHO   426     197.565 188.159  37.649  1.00  0.00            
ATOM   2612  C1  CHO   426     197.465 185.559  40.449  1.00  0.00           C
ATOM   2613  C2  CHO   426     195.765 187.559  42.749  1.00  0.00           C
ATOM   2614  ROH CHO   427     129.765  15.709  50.149  1.00  0.00            
ATOM   2615  R1  CHO   427     129.665  16.309  47.399  1.00  0.00            
ATOM   2616  R2  CHO   427     131.765  15.859  45.649  1.00  0.00            
ATOM   2617  R3  CHO   427     129.915  14.459  44.249  1.00  0.00            
ATOM   2618  R4  CHO   427     131.765  15.459  42.199  1.00  0.00            
ATOM   2619  R5  CHO   427     129.615  15.809  42.249  1.00  0.00            
ATOM   2620  C1  CHO   427     130.015  14.009  38.899  1.00  0.00           C
ATOM   2621  C2  CHO   427     132.265  12.809  37.049  1.00  0.00           C
ATOM   2622  ROH CHO   428     172.715 107.759  58.549  1.00  0.00            
ATOM   2623  R1  CHO   428     172.915 106.909  55.849  1.00  0.00            
ATOM   2624  R2  CHO   428     170.865 105.559  54.549  1.00  0.00            
ATOM   2625  R3  CHO   428     171.215 107.559  52.699  1.00  0.00            
ATOM   2626  R4  CHO   428     170.915 105.159  51.099  1.00  0.00            
ATOM   2627  R5  CHO   428     172.565 106.609  50.999  1.00  0.00            
ATOM   2628  C1  CHO   428     171.265 106.759  47.399  1.00  0.00           C
ATOM   2629  C2  CHO   428     169.065 107.559  43.899  1.00  0.00           C
ATOM   2630  ROH CHO   429     189.565  83.309  55.299  1.00  0.00            
ATOM   2631  R1  CHO   429     190.715  83.459  52.699  1.00  0.00            
ATOM   2632  R2  CHO   429     190.465  81.409  50.849  1.00  0.00            
ATOM   2633  R3  CHO   429     189.465  83.459  49.249  1.00  0.00            
ATOM   2634  R4  CHO   429     190.315  81.309  47.399  1.00  0.00            
ATOM   2635  R5  CHO   429     190.915  83.359  47.349  1.00  0.00            
ATOM   2636  C1  CHO   429     189.315  83.109  43.899  1.00  0.00           C
ATOM   2637  C2  CHO   429     189.315  79.259  41.899  1.00  0.00           C
ATOM   2638  ROH CHO   430     151.965 155.109  50.599  1.00  0.00            
ATOM   2639  R1  CHO   430     153.215 155.009  48.099  1.00  0.00            
ATOM   2640  R2  CHO   430     155.815 155.909  47.699  1.00  0.00            
ATOM   2641  R3  CHO   430     156.165 153.409  46.699  1.00  0.00            
ATOM   2642  R4  CHO   430     157.915 155.109  45.049  1.00  0.00            
ATOM   2643  R5  CHO   430     156.365 153.709  44.299  1.00  0.00            
ATOM   2644  C1  CHO   430     159.465 152.309  42.549  1.00  0.00           C
ATOM   2645  C2  CHO   430     163.465 151.859  41.599  1.00  0.00           C
ATOM   2646  ROH CHO   431      12.415  95.059  11.149  1.00  0.00            
ATOM   2647  R1  CHO   431      12.515  95.959  13.849  1.00  0.00            
ATOM   2648  R2  CHO   431      12.065  94.259  15.999  1.00  0.00            
ATOM   2649  R3  CHO   431      14.515  95.259  16.799  1.00  0.00            
ATOM   2650  R4  CHO   431      12.865  95.059  19.249  1.00  0.00            
ATOM   2651  R5  CHO   431      13.965  96.859  18.499  1.00  0.00            
ATOM   2652  C1  CHO   431      15.615  96.409  21.949  1.00  0.00           C
ATOM   2653  C2  CHO   431      14.165  94.009  25.349  1.00  0.00           C
ATOM   2654  ROH CHO   432     171.615  42.759  58.249  1.00  0.00            
ATOM   2655  R1  CHO   432     172.415  42.659  55.549  1.00  0.00            
ATOM   2656  R2  CHO   432     171.765  40.609  53.849  1.00  0.00            
ATOM   2657  R3  CHO   432     170.815  42.609  52.299  1.00  0.00            
ATOM   2658  R4  CHO   432     171.915  40.709  50.399  1.00  0.00            
ATOM   2659  R5  CHO   432     172.415  42.809  50.499  1.00  0.00            
ATOM   2660  C1  CHO   432     171.115  42.659  46.949  1.00  0.00           C
ATOM   2661  C2  CHO   432     174.865  43.309  45.199  1.00  0.00           C
ATOM   2662  ROH CHO   433     199.565  51.059  22.649  1.00  0.00            
ATOM   2663  R1  CHO   433     199.565  51.709  25.399  1.00  0.00            
ATOM   2664  R2  CHO   433     198.015  50.359  27.249  1.00  0.00            
ATOM   2665  R3  CHO   433     200.415  50.109  28.549  1.00  0.00            
ATOM   2666  R4  CHO   433     198.415  50.059  30.699  1.00  0.00            
ATOM   2667  R5  CHO   433     200.165  51.359  30.599  1.00  0.00            
ATOM   2668  C1  CHO   433     200.865  49.559  33.899  1.00  0.00           C
ATOM   2669  C2  CHO   433     199.265  50.259  37.299  1.00  0.00           C
ATOM   2670  ROH CHO   434     179.415  26.909  26.099  1.00  0.00            
ATOM   2671  R1  CHO   434     178.265  27.009  28.699  1.00  0.00            
ATOM   2672  R2  CHO   434     177.315  24.759  29.949  1.00  0.00            
ATOM   2673  R3  CHO   434     178.965  25.609  31.949  1.00  0.00            
ATOM   2674  R4  CHO   434     176.565  24.709  33.349  1.00  0.00            
ATOM   2675  R5  CHO   434     177.515  26.609  33.549  1.00  0.00            
ATOM   2676  C1  CHO   434     177.715  25.359  37.149  1.00  0.00           C
ATOM   2677  C2  CHO   434     174.965  22.759  39.049  1.00  0.00           C
ATOM   2678  ROH CHO   435     148.915  93.459  20.299  1.00  0.00            
ATOM   2679  R1  CHO   435     147.315  94.809  22.199  1.00  0.00            
ATOM   2680  R2  CHO   435     146.715  93.809  24.699  1.00  0.00            
ATOM   2681  R3  CHO   435     147.715  96.159  25.549  1.00  0.00            
ATOM   2682  R4  CHO   435     145.915  95.259  27.699  1.00  0.00            
ATOM   2683  R5  CHO   435     145.865  97.209  26.699  1.00  0.00            
ATOM   2684  C1  CHO   435     146.365  98.359  30.299  1.00  0.00           C
ATOM   2685  C2  CHO   435     143.315  98.709  32.999  1.00  0.00           C
ATOM   2686  ROH CHO   436     138.115   2.259  46.299  1.00  0.00            
ATOM   2687  R1  CHO   436     139.565   3.009  43.949  1.00  0.00            
ATOM   2688  R2  CHO   436     139.865   1.359  41.799  1.00  0.00            
ATOM   2689  R3  CHO   436     138.815   3.459  40.449  1.00  0.00            
ATOM   2690  R4  CHO   436     140.515   2.109  38.499  1.00  0.00            
ATOM   2691  R5  CHO   436     140.565   4.209  39.049  1.00  0.00            
ATOM   2692  C1  CHO   436     139.915   4.559  35.299  1.00  0.00           C
ATOM   2693  C2  CHO   436     143.215   2.209  34.199  1.00  0.00           C
ATOM   2694  ROH CHO   437      63.565  68.709  46.749  1.00  0.00            
ATOM   2695  R1  CHO   437      64.115  68.559  43.999  1.00  0.00            
ATOM   2696  R2  CHO   437      63.615  66.359  42.499  1.00  0.00            
ATOM   2697  R3  CHO   437      62.215  68.109  40.899  1.00  0.00            
ATOM   2698  R4  CHO   437      63.265  66.009  39.049  1.00  0.00            
ATOM   2699  R5  CHO   437      63.515  68.209  38.899  1.00  0.00            
ATOM   2700  C1  CHO   437      61.715  67.559  35.599  1.00  0.00           C
ATOM   2701  C2  CHO   437      61.415  67.959  32.199  1.00  0.00           C
ATOM   2702  ROH CHO   438     214.865 224.009  62.949  1.00  0.00            
ATOM   2703  R1  CHO   438     212.615 224.059  61.199  1.00  0.00            
ATOM   2704  R2  CHO   438     212.515 225.759  59.049  1.00  0.00            
ATOM   2705  R3  CHO   438     212.015 223.459  57.699  1.00  0.00            
ATOM   2706  R4  CHO   438     211.165 225.559  55.849  1.00  0.00            
ATOM   2707  R5  CHO   438     209.965 223.859  56.499  1.00  0.00            
ATOM   2708  C1  CHO   438     209.965 223.309  52.749  1.00  0.00           C
ATOM   2709  C2  CHO   438     212.315 224.159  50.049  1.00  0.00           C
ATOM   2710  ROH CHO   439     206.765  57.109  56.999  1.00  0.00            
ATOM   2711  R1  CHO   439     207.065  56.009  54.399  1.00  0.00            
ATOM   2712  R2  CHO   439     205.515  56.859  52.299  1.00  0.00            
ATOM   2713  R3  CHO   439     207.915  57.259  51.099  1.00  0.00            
ATOM   2714  R4  CHO   439     205.915  57.959  49.049  1.00  0.00            
ATOM   2715  R5  CHO   439     207.615  56.509  48.849  1.00  0.00            
ATOM   2716  C1  CHO   439     208.465  59.009  46.049  1.00  0.00           C
ATOM   2717  C2  CHO   439     208.965  60.409  42.349  1.00  0.00           C
ATOM   2718  ROH CHO   440     121.965  85.709  19.599  1.00  0.00            
ATOM   2719  R1  CHO   440     120.315  85.809  21.899  1.00  0.00            
ATOM   2720  R2  CHO   440     119.615  83.509  23.349  1.00  0.00            
ATOM   2721  R3  CHO   440     120.665  84.909  25.399  1.00  0.00            
ATOM   2722  R4  CHO   440     118.965  82.909  26.649  1.00  0.00            
ATOM   2723  R5  CHO   440     118.865  85.059  26.999  1.00  0.00            
ATOM   2724  C1  CHO   440     119.515  83.859  30.549  1.00  0.00           C
ATOM   2725  C2  CHO   440     120.315  85.509  33.549  1.00  0.00           C
ATOM   2726  ROH CHO   441      28.215  64.559  51.299  1.00  0.00            
ATOM   2727  R1  CHO   441      27.015  63.909  48.799  1.00  0.00            
ATOM   2728  R2  CHO   441      25.365  65.609  47.449  1.00  0.00            
ATOM   2729  R3  CHO   441      27.115  65.259  45.449  1.00  0.00            
ATOM   2730  R4  CHO   441      24.565  65.809  44.099  1.00  0.00            
ATOM   2731  R5  CHO   441      25.865  64.059  43.749  1.00  0.00            
ATOM   2732  C1  CHO   441      25.765  65.459  40.249  1.00  0.00           C
ATOM   2733  C2  CHO   441      25.015  62.909  37.649  1.00  0.00           C
ATOM   2734  ROH CHO   442     140.465  96.559  53.299  1.00  0.00            
ATOM   2735  R1  CHO   442     141.415  95.809  50.749  1.00  0.00            
ATOM   2736  R2  CHO   442     139.715  95.159  48.699  1.00  0.00            
ATOM   2737  R3  CHO   442     141.115  97.059  47.349  1.00  0.00            
ATOM   2738  R4  CHO   442     140.465  95.059  45.299  1.00  0.00            
ATOM   2739  R5  CHO   442     142.465  95.809  45.799  1.00  0.00            
ATOM   2740  C1  CHO   442     142.265  96.709  42.099  1.00  0.00           C
ATOM   2741  C2  CHO   442     143.565  96.509  38.099  1.00  0.00           C
ATOM   2742  ROH CHO   443     131.615  45.509  52.899  1.00  0.00            
ATOM   2743  R1  CHO   443     130.965  47.059  50.649  1.00  0.00            
ATOM   2744  R2  CHO   443     132.465  49.259  49.849  1.00  0.00            
ATOM   2745  R3  CHO   443     132.515  47.959  47.449  1.00  0.00            
ATOM   2746  R4  CHO   443     133.665  50.609  46.899  1.00  0.00            
ATOM   2747  R5  CHO   443     132.015  49.709  45.849  1.00  0.00            
ATOM   2748  C1  CHO   443     134.415  50.159  42.949  1.00  0.00           C
ATOM   2749  C2  CHO   443     133.965  50.309  38.099  1.00  0.00           C
ATOM   2750  ROH CHO   444       7.265   4.059  60.799  1.00  0.00            
ATOM   2751  R1  CHO   444       8.665   4.809  58.399  1.00  0.00            
ATOM   2752  R2  CHO   444       9.765   2.959  56.749  1.00  0.00            
ATOM   2753  R3  CHO   444       8.265   4.209  54.849  1.00  0.00            
ATOM   2754  R4  CHO   444      10.665   3.359  53.399  1.00  0.00            
ATOM   2755  R5  CHO   444       9.815   5.359  53.499  1.00  0.00            
ATOM   2756  C1  CHO   444       9.765   4.759  49.699  1.00  0.00           C
ATOM   2757  C2  CHO   444      13.415   5.509  48.149  1.00  0.00           C
ATOM   2758  ROH CHO   445      14.815 146.709  21.499  1.00  0.00            
ATOM   2759  R1  CHO   445      13.815 146.759  24.099  1.00  0.00            
ATOM   2760  R2  CHO   445      11.865 145.009  25.049  1.00  0.00            
ATOM   2761  R3  CHO   445      13.715 144.559  26.999  1.00  0.00            
ATOM   2762  R4  CHO   445      11.115 144.059  28.299  1.00  0.00            
ATOM   2763  R5  CHO   445      12.715 145.409  28.999  1.00  0.00            
ATOM   2764  C1  CHO   445      12.415 143.109  31.999  1.00  0.00           C
ATOM   2765  C2  CHO   445      10.115 143.259  34.399  1.00  0.00           C
ATOM   2766  ROH CHO   446     162.315  12.509  23.099  1.00  0.00            
ATOM   2767  R1  CHO   446     161.165  14.359  24.899  1.00  0.00            
ATOM   2768  R2  CHO   446     158.815  13.759  26.299  1.00  0.00            
ATOM   2769  R3  CHO   446     160.365  14.359  28.449  1.00  0.00            
ATOM   2770  R4  CHO   446     157.615  14.259  29.499  1.00  0.00            
ATOM   2771  R5  CHO   446     159.015  15.959  29.699  1.00  0.00            
ATOM   2772  C1  CHO   446     158.365  15.159  33.399  1.00  0.00           C
ATOM   2773  C2  CHO   446     157.815  15.059  37.199  1.00  0.00           C
ATOM   2774  ROH CHO   447     129.515 220.309  49.449  1.00  0.00            
ATOM   2775  R1  CHO   447     129.265 220.409  46.649  1.00  0.00            
ATOM   2776  R2  CHO   447     130.515 222.309  45.099  1.00  0.00            
ATOM   2777  R3  CHO   447     131.465 220.109  43.749  1.00  0.00            
ATOM   2778  R4  CHO   447     131.815 222.309  41.849  1.00  0.00            
ATOM   2779  R5  CHO   447     130.765 220.459  41.499  1.00  0.00            
ATOM   2780  C1  CHO   447     133.415 220.259  38.749  1.00  0.00           C
ATOM   2781  C2  CHO   447     132.415 223.109  35.899  1.00  0.00           C
ATOM   2782  ROH CHO   448     140.865 110.059  55.549  1.00  0.00            
ATOM   2783  R1  CHO   448     139.065 111.259  53.699  1.00  0.00            
ATOM   2784  R2  CHO   448     139.915 112.309  51.299  1.00  0.00            
ATOM   2785  R3  CHO   448     138.015 110.609  50.249  1.00  0.00            
ATOM   2786  R4  CHO   448     138.615 112.509  48.099  1.00  0.00            
ATOM   2787  R5  CHO   448     136.665 112.059  48.899  1.00  0.00            
ATOM   2788  C1  CHO   448     136.115 111.009  45.249  1.00  0.00           C
ATOM   2789  C2  CHO   448     134.865 112.459  41.449  1.00  0.00           C
ATOM   2790  ROH CHO   449      52.815  77.459  17.149  1.00  0.00            
ATOM   2791  R1  CHO   449      52.465  77.409  19.999  1.00  0.00            
ATOM   2792  R2  CHO   449      52.915  75.159  21.499  1.00  0.00            
ATOM   2793  R3  CHO   449      54.515  76.859  22.899  1.00  0.00            
ATOM   2794  R4  CHO   449      53.765  74.759  24.849  1.00  0.00            
ATOM   2795  R5  CHO   449      53.515  76.909  25.099  1.00  0.00            
ATOM   2796  C1  CHO   449      55.765  76.159  28.099  1.00  0.00           C
ATOM   2797  C2  CHO   449      54.915  78.459  31.099  1.00  0.00           C
ATOM   2798  ROH CHO   450     196.115  61.359  57.699  1.00  0.00            
ATOM   2799  R1  CHO   450     196.715  62.609  55.299  1.00  0.00            
ATOM   2800  R2  CHO   450     197.315  61.309  52.949  1.00  0.00            
ATOM   2801  R3  CHO   450     195.315  62.809  51.949  1.00  0.00            
ATOM   2802  R4  CHO   450     196.865  61.959  49.599  1.00  0.00            
ATOM   2803  R5  CHO   450     196.365  64.009  50.149  1.00  0.00            
ATOM   2804  C1  CHO   450     194.765  63.859  46.699  1.00  0.00           C
ATOM   2805  C2  CHO   450     193.065  62.209  42.999  1.00  0.00           C
ATOM   2806  ROH CHO   451      88.315 110.759  20.549  1.00  0.00            
ATOM   2807  R1  CHO   451      88.315 112.809  22.499  1.00  0.00            
ATOM   2808  R2  CHO   451      86.015 114.159  23.249  1.00  0.00            
ATOM   2809  R3  CHO   451      86.815 113.409  25.749  1.00  0.00            
ATOM   2810  R4  CHO   451      84.565 115.159  26.199  1.00  0.00            
ATOM   2811  R5  CHO   451      86.515 115.359  27.099  1.00  0.00            
ATOM   2812  C1  CHO   451      84.415 115.059  30.249  1.00  0.00           C
ATOM   2813  C2  CHO   451      81.215 118.559  30.099  1.00  0.00           C
ATOM   2814  ROH CHO   452      87.115  10.259  13.099  1.00  0.00            
ATOM   2815  R1  CHO   452      86.815   8.459  15.299  1.00  0.00            
ATOM   2816  R2  CHO   452      87.515   9.209  17.849  1.00  0.00            
ATOM   2817  R3  CHO   452      84.965   8.509  18.449  1.00  0.00            
ATOM   2818  R4  CHO   452      86.165   9.109  21.049  1.00  0.00            
ATOM   2819  R5  CHO   452      85.115   7.259  20.499  1.00  0.00            
ATOM   2820  C1  CHO   452      82.965   8.459  23.399  1.00  0.00           C
ATOM   2821  C2  CHO   452      83.915   8.159  27.699  1.00  0.00           C
ATOM   2822  ROH CHO   453     130.515   9.559  49.949  1.00  0.00            
ATOM   2823  R1  CHO   453     130.615  10.809  47.449  1.00  0.00            
ATOM   2824  R2  CHO   453     132.615  10.309  45.599  1.00  0.00            
ATOM   2825  R3  CHO   453     130.515   9.809  43.949  1.00  0.00            
ATOM   2826  R4  CHO   453     132.915   9.559  42.249  1.00  0.00            
ATOM   2827  R5  CHO   453     131.165  10.809  41.899  1.00  0.00            
ATOM   2828  C1  CHO   453     131.065   8.659  38.749  1.00  0.00           C
ATOM   2829  C2  CHO   453     131.265   7.509  35.599  1.00  0.00           C
ATOM   2830  ROH CHO   454     209.565  61.559  23.449  1.00  0.00            
ATOM   2831  R1  CHO   454     209.715  60.709  26.149  1.00  0.00            
ATOM   2832  R2  CHO   454     211.465  61.859  27.949  1.00  0.00            
ATOM   2833  R3  CHO   454     209.215  62.209  29.399  1.00  0.00            
ATOM   2834  R4  CHO   454     211.365  62.209  31.399  1.00  0.00            
ATOM   2835  R5  CHO   454     209.565  61.009  31.449  1.00  0.00            
ATOM   2836  C1  CHO   454     209.165  62.809  34.749  1.00  0.00           C
ATOM   2837  C2  CHO   454     207.915  63.659  38.399  1.00  0.00           C
ATOM   2838  ROH CHO   455      99.015  84.759  49.349  1.00  0.00            
ATOM   2839  R1  CHO   455      98.365  85.709  46.749  1.00  0.00            
ATOM   2840  R2  CHO   455     100.115  85.609  44.599  1.00  0.00            
ATOM   2841  R3  CHO   455      98.065  84.359  43.399  1.00  0.00            
ATOM   2842  R4  CHO   455      99.665  85.309  41.199  1.00  0.00            
ATOM   2843  R5  CHO   455      97.565  85.659  41.499  1.00  0.00            
ATOM   2844  C1  CHO   455      97.515  84.009  38.049  1.00  0.00           C
ATOM   2845  C2  CHO   455      99.715  85.459  35.299  1.00  0.00           C
ATOM   2846  ROH CHO   456      62.015   5.609  18.399  1.00  0.00            
ATOM   2847  R1  CHO   456      63.465   6.659  20.549  1.00  0.00            
ATOM   2848  R2  CHO   456      62.215   7.659  22.799  1.00  0.00            
ATOM   2849  R3  CHO   456      63.915   5.959  24.099  1.00  0.00            
ATOM   2850  R4  CHO   456      62.915   7.759  26.199  1.00  0.00            
ATOM   2851  R5  CHO   456      65.015   7.259  25.749  1.00  0.00            
ATOM   2852  C1  CHO   456      64.865   6.159  29.399  1.00  0.00           C
ATOM   2853  C2  CHO   456      62.115   7.809  31.099  1.00  0.00           C
ATOM   2854  ROH CHO   457     119.665 109.459  25.249  1.00  0.00            
ATOM   2855  R1  CHO   457     121.165 109.709  27.599  1.00  0.00            
ATOM   2856  R2  CHO   457     120.465 111.459  29.649  1.00  0.00            
ATOM   2857  R3  CHO   457     120.565 109.209  31.199  1.00  0.00            
ATOM   2858  R4  CHO   457     121.115 111.409  33.049  1.00  0.00            
ATOM   2859  R5  CHO   457     122.365 109.609  32.749  1.00  0.00            
ATOM   2860  C1  CHO   457     121.615 109.259  36.449  1.00  0.00           C
ATOM   2861  C2  CHO   457     122.065 110.709  40.299  1.00  0.00           C
ATOM   2862  ROH CHO   458      41.065  47.809  18.549  1.00  0.00            
ATOM   2863  R1  CHO   458      42.265  47.409  21.099  1.00  0.00            
ATOM   2864  R2  CHO   458      42.765  49.409  22.849  1.00  0.00            
ATOM   2865  R3  CHO   458      41.365  47.859  24.599  1.00  0.00            
ATOM   2866  R4  CHO   458      42.715  49.809  26.299  1.00  0.00            
ATOM   2867  R5  CHO   458      42.765  47.659  26.499  1.00  0.00            
ATOM   2868  C1  CHO   458      41.315  48.659  29.899  1.00  0.00           C
ATOM   2869  C2  CHO   458      40.665  50.859  34.299  1.00  0.00           C
ATOM   2870  ROH CHO   459      57.115 101.259  48.899  1.00  0.00            
ATOM   2871  R1  CHO   459      57.815 102.409  46.399  1.00  0.00            
ATOM   2872  R2  CHO   459      59.115 101.009  44.449  1.00  0.00            
ATOM   2873  R3  CHO   459      57.015 101.809  42.899  1.00  0.00            
ATOM   2874  R4  CHO   459      59.115 101.209  40.999  1.00  0.00            
ATOM   2875  R5  CHO   459      57.965 103.059  41.149  1.00  0.00            
ATOM   2876  C1  CHO   459      57.165 102.059  37.549  1.00  0.00           C
ATOM   2877  C2  CHO   459      58.915 102.759  35.899  1.00  0.00           C
ATOM   2878  ROH CHO   460      96.365  71.709  49.249  1.00  0.00            
ATOM   2879  R1  CHO   460      96.465  71.759  46.449  1.00  0.00            
ATOM   2880  R2  CHO   460      95.015  73.559  44.949  1.00  0.00            
ATOM   2881  R3  CHO   460      97.465  74.209  43.899  1.00  0.00            
ATOM   2882  R4  CHO   460      95.715  73.859  41.549  1.00  0.00            
ATOM   2883  R5  CHO   460      97.615  72.809  41.899  1.00  0.00            
ATOM   2884  C1  CHO   460      98.365  74.559  38.599  1.00  0.00           C
ATOM   2885  C2  CHO   460      98.515  74.209  34.299  1.00  0.00           C
ATOM   2886  ROH CHO   461      87.965  45.809  49.099  1.00  0.00            
ATOM   2887  R1  CHO   461      88.065  45.659  46.249  1.00  0.00            
ATOM   2888  R2  CHO   461      86.465  44.009  44.799  1.00  0.00            
ATOM   2889  R3  CHO   461      85.765  46.209  43.499  1.00  0.00            
ATOM   2890  R4  CHO   461      86.165  44.209  41.399  1.00  0.00            
ATOM   2891  R5  CHO   461      87.115  46.159  41.499  1.00  0.00            
ATOM   2892  C1  CHO   461      85.315  46.509  38.149  1.00  0.00           C
ATOM   2893  C2  CHO   461      85.315  44.009  34.999  1.00  0.00           C
ATOM   2894  ROH CHO   462      14.015  97.109  28.999  1.00  0.00            
ATOM   2895  R1  CHO   462      16.765  96.859  29.449  1.00  0.00            
ATOM   2896  R2  CHO   462      18.165  94.559  28.999  1.00  0.00            
ATOM   2897  R3  CHO   462      19.765  96.159  27.499  1.00  0.00            
ATOM   2898  R4  CHO   462      21.415  93.859  28.049  1.00  0.00            
ATOM   2899  R5  CHO   462      21.915  95.859  28.399  1.00  0.00            
ATOM   2900  C1  CHO   462      24.765  94.909  26.049  1.00  0.00           C
ATOM   2901  C2  CHO   462      27.865  95.459  26.949  1.00  0.00           C
ATOM   2902  ROH CHO   463     149.665  89.409  54.499  1.00  0.00            
ATOM   2903  R1  CHO   463     150.615  90.109  51.899  1.00  0.00            
ATOM   2904  R2  CHO   463     151.865  88.309  50.199  1.00  0.00            
ATOM   2905  R3  CHO   463     149.915  89.159  48.499  1.00  0.00            
ATOM   2906  R4  CHO   463     151.765  87.459  46.899  1.00  0.00            
ATOM   2907  R5  CHO   463     151.115  89.559  46.449  1.00  0.00            
ATOM   2908  C1  CHO   463     149.865  87.759  43.299  1.00  0.00           C
ATOM   2909  C2  CHO   463     148.915  89.209  39.999  1.00  0.00           C
ATOM   2910  ROH CHO   464      39.615 110.809  46.699  1.00  0.00            
ATOM   2911  R1  CHO   464      38.365 110.209  44.249  1.00  0.00            
ATOM   2912  R2  CHO   464      37.715 112.109  42.399  1.00  0.00            
ATOM   2913  R3  CHO   464      39.115 110.559  40.699  1.00  0.00            
ATOM   2914  R4  CHO   464      37.865 112.559  38.999  1.00  0.00            
ATOM   2915  R5  CHO   464      37.765 110.359  38.749  1.00  0.00            
ATOM   2916  C1  CHO   464      39.315 111.309  35.399  1.00  0.00           C
ATOM   2917  C2  CHO   464      36.915 110.309  32.549  1.00  0.00           C
ATOM   2918  ROH CHO   465     113.565  54.709  51.899  1.00  0.00            
ATOM   2919  R1  CHO   465     114.965  54.709  49.449  1.00  0.00            
ATOM   2920  R2  CHO   465     114.565  52.759  47.499  1.00  0.00            
ATOM   2921  R3  CHO   465     114.115  54.909  45.899  1.00  0.00            
ATOM   2922  R4  CHO   465     114.515  52.659  44.049  1.00  0.00            
ATOM   2923  R5  CHO   465     115.565  54.559  44.049  1.00  0.00            
ATOM   2924  C1  CHO   465     114.065  54.709  40.549  1.00  0.00           C
ATOM   2925  C2  CHO   465     114.115  53.309  37.699  1.00  0.00           C
ATOM   2926  ROH CHO   466     139.165 140.909  23.749  1.00  0.00            
ATOM   2927  R1  CHO   466     138.365 139.609  26.149  1.00  0.00            
ATOM   2928  R2  CHO   466     138.615 140.809  28.649  1.00  0.00            
ATOM   2929  R3  CHO   466     135.965 140.209  28.849  1.00  0.00            
ATOM   2930  R4  CHO   466     136.965 140.209  31.599  1.00  0.00            
ATOM   2931  R5  CHO   466     135.865 138.559  30.599  1.00  0.00            
ATOM   2932  C1  CHO   466     133.515 139.259  33.499  1.00  0.00           C
ATOM   2933  C2  CHO   466     135.015 142.609  36.799  1.00  0.00           C
ATOM   2934  ROH CHO   467      90.565  64.559  47.299  1.00  0.00            
ATOM   2935  R1  CHO   467      90.915  63.709  44.599  1.00  0.00            
ATOM   2936  R2  CHO   467      89.515  64.809  42.499  1.00  0.00            
ATOM   2937  R3  CHO   467      92.015  65.159  41.449  1.00  0.00            
ATOM   2938  R4  CHO   467      90.215  65.459  39.149  1.00  0.00            
ATOM   2939  R5  CHO   467      91.915  64.159  39.299  1.00  0.00            
ATOM   2940  C1  CHO   467      93.015  66.159  36.299  1.00  0.00           C
ATOM   2941  C2  CHO   467      93.165  66.709  33.249  1.00  0.00           C
ATOM   2942  ROH CHO   468     216.815  64.709  54.549  1.00  0.00            
ATOM   2943  R1  CHO   468     217.365  66.059  52.149  1.00  0.00            
ATOM   2944  R2  CHO   468     217.015  64.909  49.649  1.00  0.00            
ATOM   2945  R3  CHO   468     215.465  67.109  49.249  1.00  0.00            
ATOM   2946  R4  CHO   468     215.815  65.959  46.599  1.00  0.00            
ATOM   2947  R5  CHO   468     216.265  67.959  47.149  1.00  0.00            
ATOM   2948  C1  CHO   468     213.665  68.559  44.399  1.00  0.00           C
ATOM   2949  C2  CHO   468     214.615  69.009  41.599  1.00  0.00           C
ATOM   2950  ROH CHO   469     220.715 227.159  64.349  1.00  0.00            
ATOM   2951  R1  CHO   469     222.915 226.359  62.699  1.00  0.00            
ATOM   2952  R2  CHO   469     222.565 225.009  60.299  1.00  0.00            
ATOM   2953  R3  CHO   469     224.015 227.059  59.299  1.00  0.00            
ATOM   2954  R4  CHO   469     223.565 225.309  56.999  1.00  0.00            
ATOM   2955  R5  CHO   469     225.515 226.059  57.699  1.00  0.00            
ATOM   2956  C1  CHO   469     225.565 227.409  54.149  1.00  0.00           C
ATOM   2957  C2  CHO   469     225.465 225.759  50.399  1.00  0.00           C
ATOM   2958  ROH CHO   470     162.365   2.759  54.949  1.00  0.00            
ATOM   2959  R1  CHO   470     163.765   1.559  52.799  1.00  0.00            
ATOM   2960  R2  CHO   470     163.265   2.209  50.149  1.00  0.00            
ATOM   2961  R3  CHO   470     165.965   2.759  50.099  1.00  0.00            
ATOM   2962  R4  CHO   470     165.165   2.609  47.299  1.00  0.00            
ATOM   2963  R5  CHO   470     166.765   1.509  48.249  1.00  0.00            
ATOM   2964  C1  CHO   470     168.815   3.309  45.599  1.00  0.00           C
ATOM   2965  C2  CHO   470     169.415   2.409  41.299  1.00  0.00           C
ATOM   2966  ROH CHO   471     217.315 141.909  23.649  1.00  0.00            
ATOM   2967  R1  CHO   471     218.215 140.659  26.049  1.00  0.00            
ATOM   2968  R2  CHO   471     220.615 141.409  27.299  1.00  0.00            
ATOM   2969  R3  CHO   471     218.965 141.709  29.449  1.00  0.00            
ATOM   2970  R4  CHO   471     221.715 141.709  30.549  1.00  0.00            
ATOM   2971  R5  CHO   471     220.015 140.459  31.199  1.00  0.00            
ATOM   2972  C1  CHO   471     220.815 142.159  34.499  1.00  0.00           C
ATOM   2973  C2  CHO   471     222.615 143.409  37.299  1.00  0.00           C
ATOM   2974  ROH CHO   472      21.115  62.409  15.599  1.00  0.00            
ATOM   2975  R1  CHO   472      21.615  63.509  18.149  1.00  0.00            
ATOM   2976  R2  CHO   472      19.765  63.359  20.199  1.00  0.00            
ATOM   2977  R3  CHO   472      21.865  62.259  21.549  1.00  0.00            
ATOM   2978  R4  CHO   472      20.265  63.559  23.649  1.00  0.00            
ATOM   2979  R5  CHO   472      22.415  63.859  23.249  1.00  0.00            
ATOM   2980  C1  CHO   472      22.515  62.759  26.899  1.00  0.00           C
ATOM   2981  C2  CHO   472      23.265  64.709  30.699  1.00  0.00           C
ATOM   2982  ROH CHO   473      84.515  15.159  50.449  1.00  0.00            
ATOM   2983  R1  CHO   473      85.115  13.859  48.049  1.00  0.00            
ATOM   2984  R2  CHO   473      83.265  12.459  46.549  1.00  0.00            
ATOM   2985  R3  CHO   473      84.065  14.109  44.549  1.00  0.00            
ATOM   2986  R4  CHO   473      83.115  11.709  43.199  1.00  0.00            
ATOM   2987  R5  CHO   473      85.065  12.659  42.949  1.00  0.00            
ATOM   2988  C1  CHO   473      83.765  12.859  39.349  1.00  0.00           C
ATOM   2989  C2  CHO   473      83.515  11.759  35.549  1.00  0.00           C
ATOM   2990  ROH CHO   474      63.715 217.159  53.999  1.00  0.00            
ATOM   2991  R1  CHO   474      64.865 216.809  51.449  1.00  0.00            
ATOM   2992  R2  CHO   474      63.415 215.959  49.249  1.00  0.00            
ATOM   2993  R3  CHO   474      64.365 218.209  48.099  1.00  0.00            
ATOM   2994  R4  CHO   474      63.415 216.609  45.849  1.00  0.00            
ATOM   2995  R5  CHO   474      65.365 217.459  46.049  1.00  0.00            
ATOM   2996  C1  CHO   474      64.315 219.109  42.799  1.00  0.00           C
ATOM   2997  C2  CHO   474      66.215 219.959  40.899  1.00  0.00           C
ATOM   2998  ROH CHO   475     101.415  71.059  51.049  1.00  0.00            
ATOM   2999  R1  CHO   475     102.315  71.209  48.349  1.00  0.00            
ATOM   3000  R2  CHO   475     102.365  69.009  46.649  1.00  0.00            
ATOM   3001  R3  CHO   475     100.865  70.659  45.049  1.00  0.00            
ATOM   3002  R4  CHO   475     102.515  69.059  43.199  1.00  0.00            
ATOM   3003  R5  CHO   475     102.365  71.209  43.249  1.00  0.00            
ATOM   3004  C1  CHO   475     101.165  70.609  39.699  1.00  0.00           C
ATOM   3005  C2  CHO   475     101.965  71.509  36.699  1.00  0.00           C
ATOM   3006  ROH CHO   476      32.665  41.709  18.549  1.00  0.00            
ATOM   3007  R1  CHO   476      32.015  41.559  21.299  1.00  0.00            
ATOM   3008  R2  CHO   476      33.465  42.859  23.249  1.00  0.00            
ATOM   3009  R3  CHO   476      31.015  43.909  23.899  1.00  0.00            
ATOM   3010  R4  CHO   476      32.365  43.459  26.499  1.00  0.00            
ATOM   3011  R5  CHO   476      30.365  42.759  25.849  1.00  0.00            
ATOM   3012  C1  CHO   476      29.415  44.709  28.999  1.00  0.00           C
ATOM   3013  C2  CHO   476      27.115  46.359  31.449  1.00  0.00           C
ATOM   3014  ROH CHO   477     190.415 109.109  19.699  1.00  0.00            
ATOM   3015  R1  CHO   477     189.415 108.559  22.299  1.00  0.00            
ATOM   3016  R2  CHO   477     190.465 106.559  23.899  1.00  0.00            
ATOM   3017  R3  CHO   477     190.715 108.609  25.699  1.00  0.00            
ATOM   3018  R4  CHO   477     191.365 106.159  27.199  1.00  0.00            
ATOM   3019  R5  CHO   477     189.865 107.659  27.749  1.00  0.00            
ATOM   3020  C1  CHO   477     192.115 107.809  30.799  1.00  0.00           C
ATOM   3021  C2  CHO   477     192.515 105.059  33.649  1.00  0.00           C
ATOM   3022  ROH CHO   478      74.665  74.159  46.099  1.00  0.00            
ATOM   3023  R1  CHO   478      73.365  74.759  43.649  1.00  0.00            
ATOM   3024  R2  CHO   478      74.715  75.059  41.249  1.00  0.00            
ATOM   3025  R3  CHO   478      72.915  73.159  40.399  1.00  0.00            
ATOM   3026  R4  CHO   478      74.015  74.359  37.949  1.00  0.00            
ATOM   3027  R5  CHO   478      71.865  74.209  38.499  1.00  0.00            
ATOM   3028  C1  CHO   478      71.865  72.259  35.199  1.00  0.00           C
ATOM   3029  C2  CHO   478      73.615  73.659  31.549  1.00  0.00           C
ATOM   3030  ROH CHO   479     177.065  12.259  58.149  1.00  0.00            
ATOM   3031  R1  CHO   479     178.165  13.559  55.849  1.00  0.00            
ATOM   3032  R2  CHO   479     179.765  12.259  54.049  1.00  0.00            
ATOM   3033  R3  CHO   479     177.965  13.159  52.249  1.00  0.00            
ATOM   3034  R4  CHO   479     180.115  12.109  50.599  1.00  0.00            
ATOM   3035  R5  CHO   479     179.265  14.059  50.449  1.00  0.00            
ATOM   3036  C1  CHO   479     178.565  12.809  46.899  1.00  0.00           C
ATOM   3037  C2  CHO   479     178.215  13.309  43.299  1.00  0.00           C
ATOM   3038  ROH CHO   480      20.415  72.209  15.649  1.00  0.00            
ATOM   3039  R1  CHO   480      19.315  73.659  17.749  1.00  0.00            
ATOM   3040  R2  CHO   480      18.565  72.559  20.149  1.00  0.00            
ATOM   3041  R3  CHO   480      20.215  74.409  21.199  1.00  0.00            
ATOM   3042  R4  CHO   480      18.615  73.459  23.499  1.00  0.00            
ATOM   3043  R5  CHO   480      18.865  75.509  22.849  1.00  0.00            
ATOM   3044  C1  CHO   480      20.215  75.809  26.399  1.00  0.00           C
ATOM   3045  C2  CHO   480      19.265  77.059  30.149  1.00  0.00           C
ATOM   3046  ROH CHO   481      82.165  51.509  11.049  1.00  0.00            
ATOM   3047  R1  CHO   481      80.665  50.659  13.299  1.00  0.00            
ATOM   3048  R2  CHO   481      80.265  48.009  13.899  1.00  0.00            
ATOM   3049  R3  CHO   481      81.365  48.659  16.299  1.00  0.00            
ATOM   3050  R4  CHO   481      79.215  46.859  16.999  1.00  0.00            
ATOM   3051  R5  CHO   481      79.515  48.809  17.799  1.00  0.00            
ATOM   3052  C1  CHO   481      79.665  46.709  20.999  1.00  0.00           C
ATOM   3053  C2  CHO   481      80.815  45.609  23.399  1.00  0.00           C
ATOM   3054  ROH CHO   482      10.565   1.759  29.099  1.00  0.00            
ATOM   3055  R1  CHO   482      11.115   2.659  31.699  1.00  0.00            
ATOM   3056  R2  CHO   482       9.515   2.059  33.899  1.00  0.00            
ATOM   3057  R3  CHO   482      11.865   1.159  34.949  1.00  0.00            
ATOM   3058  R4  CHO   482      10.165   1.759  37.249  1.00  0.00            
ATOM   3059  R5  CHO   482      12.165   2.509  36.899  1.00  0.00            
ATOM   3060  C1  CHO   482      12.765   0.809  40.249  1.00  0.00           C
ATOM   3061  C2  CHO   482      15.315   0.609  42.649  1.00  0.00           C
ATOM   3062  ROH CHO   483      13.815 119.359  48.449  1.00  0.00            
ATOM   3063  R1  CHO   483      14.565 120.109  45.849  1.00  0.00            
ATOM   3064  R2  CHO   483      14.265 118.459  43.649  1.00  0.00            
ATOM   3065  R3  CHO   483      12.915 120.659  42.649  1.00  0.00            
ATOM   3066  R4  CHO   483      14.265 119.459  40.349  1.00  0.00            
ATOM   3067  R5  CHO   483      14.415 121.509  40.999  1.00  0.00            
ATOM   3068  C1  CHO   483      13.015 122.059  37.499  1.00  0.00           C
ATOM   3069  C2  CHO   483      14.715 125.259  36.549  1.00  0.00           C
ATOM   3070  ROH CHO   484     169.715  35.959  22.149  1.00  0.00            
ATOM   3071  R1  CHO   484     169.165  37.109  24.699  1.00  0.00            
ATOM   3072  R2  CHO   484     169.015  35.609  26.999  1.00  0.00            
ATOM   3073  R3  CHO   484     170.865  37.409  27.899  1.00  0.00            
ATOM   3074  R4  CHO   484     169.715  36.209  30.349  1.00  0.00            
ATOM   3075  R5  CHO   484     169.865  38.359  29.849  1.00  0.00            
ATOM   3076  C1  CHO   484     171.865  38.309  33.099  1.00  0.00           C
ATOM   3077  C2  CHO   484     169.165  38.359  35.399  1.00  0.00           C
ATOM   3078  ROH CHO   485      27.615  88.859  44.849  1.00  0.00            
ATOM   3079  R1  CHO   485      27.615  90.109  42.299  1.00  0.00            
ATOM   3080  R2  CHO   485      29.015  89.059  40.149  1.00  0.00            
ATOM   3081  R3  CHO   485      26.565  89.159  38.949  1.00  0.00            
ATOM   3082  R4  CHO   485      28.515  88.909  36.749  1.00  0.00            
ATOM   3083  R5  CHO   485      26.965  90.459  36.949  1.00  0.00            
ATOM   3084  C1  CHO   485      25.965  88.859  33.599  1.00  0.00           C
ATOM   3085  C2  CHO   485      26.165  91.159  30.599  1.00  0.00           C
ATOM   3086  ROH CHO   486     207.965 116.859  54.199  1.00  0.00            
ATOM   3087  R1  CHO   486     207.565 115.559  51.699  1.00  0.00            
ATOM   3088  R2  CHO   486     205.165 114.459  50.949  1.00  0.00            
ATOM   3089  R3  CHO   486     205.515 115.959  48.749  1.00  0.00            
ATOM   3090  R4  CHO   486     203.115 114.359  48.149  1.00  0.00            
ATOM   3091  R5  CHO   486     204.915 114.509  46.949  1.00  0.00            
ATOM   3092  C1  CHO   486     202.265 115.759  44.449  1.00  0.00           C
ATOM   3093  C2  CHO   486     201.865 117.259  40.749  1.00  0.00           C
ATOM   3094  ROH CHO   487     110.565  86.359  18.399  1.00  0.00            
ATOM   3095  R1  CHO   487     110.565  86.959  21.149  1.00  0.00            
ATOM   3096  R2  CHO   487     108.365  86.709  22.749  1.00  0.00            
ATOM   3097  R3  CHO   487     110.015  85.259  24.299  1.00  0.00            
ATOM   3098  R4  CHO   487     107.915  86.159  26.149  1.00  0.00            
ATOM   3099  R5  CHO   487     110.065  86.359  26.399  1.00  0.00            
ATOM   3100  C1  CHO   487     109.265  84.359  29.549  1.00  0.00           C
ATOM   3101  C2  CHO   487     110.665  83.209  33.849  1.00  0.00           C
ATOM   3102  ROH CHO   488      93.415  97.309  50.899  1.00  0.00            
ATOM   3103  R1  CHO   488      93.415  97.209  48.099  1.00  0.00            
ATOM   3104  R2  CHO   488      95.515  98.109  46.549  1.00  0.00            
ATOM   3105  R3  CHO   488      95.365  95.609  45.499  1.00  0.00            
ATOM   3106  R4  CHO   488      96.415  97.259  43.299  1.00  0.00            
ATOM   3107  R5  CHO   488      94.665  95.959  43.249  1.00  0.00            
ATOM   3108  C1  CHO   488      96.715  94.459  40.399  1.00  0.00           C
ATOM   3109  C2  CHO   488      97.165  95.959  37.199  1.00  0.00           C
ATOM   3110  ROH CHO   489      28.465  14.959  27.499  1.00  0.00            
ATOM   3111  R1  CHO   489      28.565  17.259  29.149  1.00  0.00            
ATOM   3112  R2  CHO   489      27.515  17.259  31.699  1.00  0.00            
ATOM   3113  R3  CHO   489      30.015  18.109  32.349  1.00  0.00            
ATOM   3114  R4  CHO   489      28.265  19.809  33.999  1.00  0.00            
ATOM   3115  R5  CHO   489      29.815  20.459  32.649  1.00  0.00            
ATOM   3116  C1  CHO   489      31.015  22.009  35.899  1.00  0.00           C
ATOM   3117  C2  CHO   489      31.015  25.609  37.999  1.00  0.00           C
ATOM   3118  ROH CHO   490      13.265  55.609  54.299  1.00  0.00            
ATOM   3119  R1  CHO   490      13.865  57.209  51.999  1.00  0.00            
ATOM   3120  R2  CHO   490      14.715  56.059  49.649  1.00  0.00            
ATOM   3121  R3  CHO   490      12.565  57.409  48.599  1.00  0.00            
ATOM   3122  R4  CHO   490      13.965  56.309  46.299  1.00  0.00            
ATOM   3123  R5  CHO   490      13.415  58.359  46.549  1.00  0.00            
ATOM   3124  C1  CHO   490      11.515  57.609  43.349  1.00  0.00           C
ATOM   3125  C2  CHO   490      13.015  59.359  38.899  1.00  0.00           C
ATOM   3126  ROH CHO   491     127.015 100.859  54.649  1.00  0.00            
ATOM   3127  R1  CHO   491     125.815 102.459  52.649  1.00  0.00            
ATOM   3128  R2  CHO   491     126.815 104.859  51.849  1.00  0.00            
ATOM   3129  R3  CHO   491     126.765 103.759  49.399  1.00  0.00            
ATOM   3130  R4  CHO   491     127.165 106.609  48.849  1.00  0.00            
ATOM   3131  R5  CHO   491     125.615 105.309  47.999  1.00  0.00            
ATOM   3132  C1  CHO   491     127.315 106.509  44.799  1.00  0.00           C
ATOM   3133  C2  CHO   491     126.215 106.159  40.199  1.00  0.00           C
ATOM   3134  ROH CHO   492       9.315 106.109  45.949  1.00  0.00            
ATOM   3135  R1  CHO   492       9.915 105.859  43.199  1.00  0.00            
ATOM   3136  R2  CHO   492       8.215 104.659  41.399  1.00  0.00            
ATOM   3137  R3  CHO   492       8.465 107.009  40.049  1.00  0.00            
ATOM   3138  R4  CHO   492       7.665 105.109  37.999  1.00  0.00            
ATOM   3139  R5  CHO   492       9.415 106.409  37.949  1.00  0.00            
ATOM   3140  C1  CHO   492       7.565 107.559  34.799  1.00  0.00           C
ATOM   3141  C2  CHO   492       5.565 108.409  31.799  1.00  0.00           C
ATOM   3142  ROH CHO   493      73.415  22.209  48.799  1.00  0.00            
ATOM   3143  R1  CHO   493      74.065  21.759  46.099  1.00  0.00            
ATOM   3144  R2  CHO   493      72.265  20.859  44.199  1.00  0.00            
ATOM   3145  R3  CHO   493      73.015  23.109  42.899  1.00  0.00            
ATOM   3146  R4  CHO   493      71.765  21.509  40.849  1.00  0.00            
ATOM   3147  R5  CHO   493      73.715  22.309  40.749  1.00  0.00            
ATOM   3148  C1  CHO   493      72.165  23.859  37.599  1.00  0.00           C
ATOM   3149  C2  CHO   493      72.615  24.059  33.899  1.00  0.00           C
ATOM   3150  ROH CHO   494     104.215  97.809  50.149  1.00  0.00            
ATOM   3151  R1  CHO   494     105.465  98.659  47.699  1.00  0.00            
ATOM   3152  R2  CHO   494     105.415  97.109  45.399  1.00  0.00            
ATOM   3153  R3  CHO   494     104.415  99.409  44.299  1.00  0.00            
ATOM   3154  R4  CHO   494     105.965  98.109  42.149  1.00  0.00            
ATOM   3155  R5  CHO   494     106.165 100.159  42.899  1.00  0.00            
ATOM   3156  C1  CHO   494     105.315 100.859  39.249  1.00  0.00           C
ATOM   3157  C2  CHO   494     105.065  98.809  35.149  1.00  0.00           C
ATOM   3158  ROH CHO   495      18.815 227.709  63.949  1.00  0.00            
ATOM   3159  R1  CHO   495      18.565 227.859  61.149  1.00  0.00            
ATOM   3160  R2  CHO   495      20.715 228.059  59.449  1.00  0.00            
ATOM   3161  R3  CHO   495      19.665 225.859  58.299  1.00  0.00            
ATOM   3162  R4  CHO   495      21.915 226.609  56.549  1.00  0.00            
ATOM   3163  R5  CHO   495      19.865 226.309  55.949  1.00  0.00            
ATOM   3164  C1  CHO   495      21.615 223.659  53.799  1.00  0.00           C
ATOM   3165  C2  CHO   495      19.815 220.659  51.999  1.00  0.00           C
ATOM   3166  ROH CHO   496     144.115  16.959  18.449  1.00  0.00            
ATOM   3167  R1  CHO   496     145.115  16.009  20.899  1.00  0.00            
ATOM   3168  R2  CHO   496     147.615  16.709  21.849  1.00  0.00            
ATOM   3169  R3  CHO   496     146.215  17.459  24.049  1.00  0.00            
ATOM   3170  R4  CHO   496     148.915  16.859  25.049  1.00  0.00            
ATOM   3171  R5  CHO   496     147.015  16.009  25.799  1.00  0.00            
ATOM   3172  C1  CHO   496     148.315  17.559  28.999  1.00  0.00           C
ATOM   3173  C2  CHO   496     146.815  19.209  32.699  1.00  0.00           C
ATOM   3174  ROH CHO   497     188.615  25.759  57.999  1.00  0.00            
ATOM   3175  R1  CHO   497     187.215  25.459  55.549  1.00  0.00            
ATOM   3176  R2  CHO   497     187.665  27.209  53.399  1.00  0.00            
ATOM   3177  R3  CHO   497     188.115  24.809  52.049  1.00  0.00            
ATOM   3178  R4  CHO   497     186.865  26.559  50.099  1.00  0.00            
ATOM   3179  R5  CHO   497     186.215  24.559  50.649  1.00  0.00            
ATOM   3180  C1  CHO   497     186.865  24.059  46.899  1.00  0.00           C
ATOM   3181  C2  CHO   497     184.765  23.859  42.599  1.00  0.00           C
ATOM   3182  ROH CHO   498      83.615  26.909   9.999  1.00  0.00            
ATOM   3183  R1  CHO   498      83.365  28.109  12.549  1.00  0.00            
ATOM   3184  R2  CHO   498      81.615  27.109  14.449  1.00  0.00            
ATOM   3185  R3  CHO   498      83.815  27.059  15.999  1.00  0.00            
ATOM   3186  R4  CHO   498      81.615  26.859  17.899  1.00  0.00            
ATOM   3187  R5  CHO   498      83.215  28.259  17.999  1.00  0.00            
ATOM   3188  C1  CHO   498      83.715  26.559  21.349  1.00  0.00           C
ATOM   3189  C2  CHO   498      83.265  28.459  23.849  1.00  0.00           C
ATOM   3190  ROH CHO   499     159.715  16.209  56.399  1.00  0.00            
ATOM   3191  R1  CHO   499     161.315  16.559  54.099  1.00  0.00            
ATOM   3192  R2  CHO   499     163.465  14.909  53.549  1.00  0.00            
ATOM   3193  R3  CHO   499     162.165  14.609  51.149  1.00  0.00            
ATOM   3194  R4  CHO   499     164.865  13.559  50.649  1.00  0.00            
ATOM   3195  R5  CHO   499     163.815  15.109  49.499  1.00  0.00            
ATOM   3196  C1  CHO   499     164.465  12.509  46.799  1.00  0.00           C
ATOM   3197  C2  CHO   499     164.965  14.009  43.499  1.00  0.00           C
ATOM   3198  ROH CHO   500     196.715  47.959  58.749  1.00  0.00            
ATOM   3199  R1  CHO   500     197.565  47.109  56.149  1.00  0.00            
ATOM   3200  R2  CHO   500     196.265  45.109  54.749  1.00  0.00            
ATOM   3201  R3  CHO   500     196.065  47.059  52.849  1.00  0.00            
ATOM   3202  R4  CHO   500     195.715  44.459  51.399  1.00  0.00            
ATOM   3203  R5  CHO   500     197.165  46.009  50.949  1.00  0.00            
ATOM   3204  C1  CHO   500     195.265  45.959  47.649  1.00  0.00           C
ATOM   3205  C2  CHO   500     192.865  45.309  44.349  1.00  0.00           C
ATOM   3206  ROH CHO   501     198.865  87.959  17.299  1.00  0.00            
ATOM   3207  R1  CHO   501     200.165  88.359  19.749  1.00  0.00            
ATOM   3208  R2  CHO   501     199.065  89.959  21.749  1.00  0.00            
ATOM   3209  R3  CHO   501     199.465  87.759  23.299  1.00  0.00            
ATOM   3210  R4  CHO   501     199.565  90.059  25.149  1.00  0.00            
ATOM   3211  R5  CHO   501     201.065  88.459  24.899  1.00  0.00            
ATOM   3212  C1  CHO   501     200.215  87.959  28.599  1.00  0.00           C
ATOM   3213  C2  CHO   501     200.065  88.659  31.699  1.00  0.00           C
ATOM   3214  ROH CHO   502     215.815 166.759  23.249  1.00  0.00            
ATOM   3215  R1  CHO   502     216.265 165.959  25.899  1.00  0.00            
ATOM   3216  R2  CHO   502     215.365 167.459  28.049  1.00  0.00            
ATOM   3217  R3  CHO   502     214.215 165.109  28.799  1.00  0.00            
ATOM   3218  R4  CHO   502     214.165 166.759  31.249  1.00  0.00            
ATOM   3219  R5  CHO   502     214.965 164.709  31.049  1.00  0.00            
ATOM   3220  C1  CHO   502     212.365 164.159  33.749  1.00  0.00           C
ATOM   3221  C2  CHO   502     211.265 162.309  37.599  1.00  0.00           C
ATOM   3222  ROH CHO   503     214.165 144.659  26.399  1.00  0.00            
ATOM   3223  R1  CHO   503     216.665 144.759  27.749  1.00  0.00            
ATOM   3224  R2  CHO   503     217.865 147.109  28.549  1.00  0.00            
ATOM   3225  R3  CHO   503     217.865 145.909  30.999  1.00  0.00            
ATOM   3226  R4  CHO   503     219.715 148.159  31.249  1.00  0.00            
ATOM   3227  R5  CHO   503     220.115 146.109  31.749  1.00  0.00            
ATOM   3228  C1  CHO   503     220.765 147.709  35.149  1.00  0.00           C
ATOM   3229  C2  CHO   503     220.415 150.759  36.899  1.00  0.00           C
ATOM   3230  ROH CHO   504     114.815  15.959  45.549  1.00  0.00            
ATOM   3231  R1  CHO   504     115.065  15.409  42.799  1.00  0.00            
ATOM   3232  R2  CHO   504     113.715  13.359  41.499  1.00  0.00            
ATOM   3233  R3  CHO   504     112.865  15.409  39.899  1.00  0.00            
ATOM   3234  R4  CHO   504     112.165  12.959  38.449  1.00  0.00            
ATOM   3235  R5  CHO   504     113.315  14.609  37.649  1.00  0.00            
ATOM   3236  C1  CHO   504     110.465  14.609  35.149  1.00  0.00           C
ATOM   3237  C2  CHO   504     112.015  15.109  32.049  1.00  0.00           C
ATOM   3238  ROH CHO   505     128.115  -0.041  46.999  1.00  0.00            
ATOM   3239  R1  CHO   505     129.465   0.509  44.549  1.00  0.00            
ATOM   3240  R2  CHO   505     129.115  -1.091  42.299  1.00  0.00            
ATOM   3241  R3  CHO   505     128.465   1.309  41.149  1.00  0.00            
ATOM   3242  R4  CHO   505     130.215  -0.041  39.199  1.00  0.00            
ATOM   3243  R5  CHO   505     130.465   1.959  39.999  1.00  0.00            
ATOM   3244  C1  CHO   505     130.215   2.759  36.299  1.00  0.00           C
ATOM   3245  C2  CHO   505     128.965   4.009  33.149  1.00  0.00           C
ATOM   3246  ROH CHO   506      57.065  75.609  47.599  1.00  0.00            
ATOM   3247  R1  CHO   506      56.965  75.159  44.799  1.00  0.00            
ATOM   3248  R2  CHO   506      55.715  76.909  43.099  1.00  0.00            
ATOM   3249  R3  CHO   506      58.165  76.909  41.849  1.00  0.00            
ATOM   3250  R4  CHO   506      56.165  76.959  39.699  1.00  0.00            
ATOM   3251  R5  CHO   506      57.815  75.509  39.899  1.00  0.00            
ATOM   3252  C1  CHO   506      58.715  76.959  36.499  1.00  0.00           C
ATOM   3253  C2  CHO   506      59.115  77.109  34.049  1.00  0.00           C
ATOM   3254  ROH CHO   507     167.565  60.809  21.649  1.00  0.00            
ATOM   3255  R1  CHO   507     167.265  62.209  24.099  1.00  0.00            
ATOM   3256  R2  CHO   507     165.365  61.509  25.999  1.00  0.00            
ATOM   3257  R3  CHO   507     167.515  61.509  27.649  1.00  0.00            
ATOM   3258  R4  CHO   507     165.215  61.709  29.449  1.00  0.00            
ATOM   3259  R5  CHO   507     167.015  63.009  29.349  1.00  0.00            
ATOM   3260  C1  CHO   507     167.165  61.759  32.999  1.00  0.00           C
ATOM   3261  C2  CHO   507     165.615  64.709  35.649  1.00  0.00           C
ATOM   3262  ROH CHO   508      53.165  12.259  56.799  1.00  0.00            
ATOM   3263  R1  CHO   508      53.165  11.909  53.999  1.00  0.00            
ATOM   3264  R2  CHO   508      54.615  13.559  52.299  1.00  0.00            
ATOM   3265  R3  CHO   508      55.665  11.159  51.449  1.00  0.00            
ATOM   3266  R4  CHO   508      56.315  13.109  49.299  1.00  0.00            
ATOM   3267  R5  CHO   508      55.265  11.209  49.099  1.00  0.00            
ATOM   3268  C1  CHO   508      58.215  10.609  46.749  1.00  0.00           C
ATOM   3269  C2  CHO   508      60.865   8.359  44.349  1.00  0.00           C
ATOM   3270  ROH CHO   509     181.565 135.659  50.599  1.00  0.00            
ATOM   3271  R1  CHO   509     183.715 134.559  49.099  1.00  0.00            
ATOM   3272  R2  CHO   509     183.515 132.109  47.799  1.00  0.00            
ATOM   3273  R3  CHO   509     184.315 133.559  45.649  1.00  0.00            
ATOM   3274  R4  CHO   509     184.515 130.759  44.799  1.00  0.00            
ATOM   3275  R5  CHO   509     186.115 132.309  44.699  1.00  0.00            
ATOM   3276  C1  CHO   509     185.865 131.359  40.999  1.00  0.00           C
ATOM   3277  C2  CHO   509     184.465 131.959  39.499  1.00  0.00           C
ATOM   3278  ROH CHO   510     198.365 128.859  52.949  1.00  0.00            
ATOM   3279  R1  CHO   510     199.465 128.009  50.499  1.00  0.00            
ATOM   3280  R2  CHO   510     198.465 125.809  49.099  1.00  0.00            
ATOM   3281  R3  CHO   510     198.265 127.609  47.049  1.00  0.00            
ATOM   3282  R4  CHO   510     199.415 125.209  45.849  1.00  0.00            
ATOM   3283  R5  CHO   510     200.215 127.259  45.749  1.00  0.00            
ATOM   3284  C1  CHO   510     199.765 126.559  41.999  1.00  0.00           C
ATOM   3285  C2  CHO   510     199.715 123.859  38.949  1.00  0.00           C
ATOM   3286  ROH CHO   511      19.165 137.709  52.099  1.00  0.00            
ATOM   3287  R1  CHO   511      19.115 136.559  49.549  1.00  0.00            
ATOM   3288  R2  CHO   511      16.965 135.059  48.599  1.00  0.00            
ATOM   3289  R3  CHO   511      17.065 136.859  46.549  1.00  0.00            
ATOM   3290  R4  CHO   511      15.565 134.559  45.499  1.00  0.00            
ATOM   3291  R5  CHO   511      17.365 135.459  44.599  1.00  0.00            
ATOM   3292  C1  CHO   511      14.815 135.909  41.749  1.00  0.00           C
ATOM   3293  C2  CHO   511      16.015 134.659  38.649  1.00  0.00           C
ATOM   3294  ROH CHO   512     122.915  70.459  52.799  1.00  0.00            
ATOM   3295  R1  CHO   512     122.915  72.059  50.449  1.00  0.00            
ATOM   3296  R2  CHO   512     125.215  72.809  49.199  1.00  0.00            
ATOM   3297  R3  CHO   512     124.115  71.559  47.049  1.00  0.00            
ATOM   3298  R4  CHO   512     126.265  73.309  45.949  1.00  0.00            
ATOM   3299  R5  CHO   512     124.165  73.309  45.299  1.00  0.00            
ATOM   3300  C1  CHO   512     125.815  72.409  41.999  1.00  0.00           C
ATOM   3301  C2  CHO   512     126.815  73.109  37.949  1.00  0.00           C
ATOM   3302  ROH CHO   513     171.815  58.909  22.749  1.00  0.00            
ATOM   3303  R1  CHO   513     170.465  58.859  25.249  1.00  0.00            
ATOM   3304  R2  CHO   513     171.065  57.059  27.249  1.00  0.00            
ATOM   3305  R3  CHO   513     171.365  59.359  28.749  1.00  0.00            
ATOM   3306  R4  CHO   513     171.515  57.109  30.699  1.00  0.00            
ATOM   3307  R5  CHO   513     170.215  58.859  30.799  1.00  0.00            
ATOM   3308  C1  CHO   513     172.065  59.259  34.099  1.00  0.00           C
ATOM   3309  C2  CHO   513     169.815  58.159  36.849  1.00  0.00           C
ATOM   3310  ROH CHO   514      48.865  42.409  49.999  1.00  0.00            
ATOM   3311  R1  CHO   514      49.365  42.059  47.249  1.00  0.00            
ATOM   3312  R2  CHO   514      49.365  39.609  45.949  1.00  0.00            
ATOM   3313  R3  CHO   514      47.515  40.809  44.349  1.00  0.00            
ATOM   3314  R4  CHO   514      48.515  38.559  42.799  1.00  0.00            
ATOM   3315  R5  CHO   514      48.465  40.609  42.149  1.00  0.00            
ATOM   3316  C1  CHO   514      46.265  39.059  39.449  1.00  0.00           C
ATOM   3317  C2  CHO   514      45.115  35.459  37.349  1.00  0.00           C
ATOM   3318  ROH CHO   515      12.565  45.259  55.399  1.00  0.00            
ATOM   3319  R1  CHO   515      11.265  45.459  52.899  1.00  0.00            
ATOM   3320  R2  CHO   515       9.815  47.759  52.199  1.00  0.00            
ATOM   3321  R3  CHO   515      11.415  47.609  49.999  1.00  0.00            
ATOM   3322  R4  CHO   515       8.715  47.959  48.899  1.00  0.00            
ATOM   3323  R5  CHO   515      10.215  46.409  48.349  1.00  0.00            
ATOM   3324  C1  CHO   515       9.665  48.009  44.949  1.00  0.00           C
ATOM   3325  C2  CHO   515       9.315  48.109  41.349  1.00  0.00           C
ATOM   3326  ROH CHO   516     115.515 108.109  26.899  1.00  0.00            
ATOM   3327  R1  CHO   516     116.665 108.459  29.449  1.00  0.00            
ATOM   3328  R2  CHO   516     116.015 110.559  31.149  1.00  0.00            
ATOM   3329  R3  CHO   516     115.515 108.559  32.899  1.00  0.00            
ATOM   3330  R4  CHO   516     116.665 110.709  34.549  1.00  0.00            
ATOM   3331  R5  CHO   516     117.315 108.609  34.449  1.00  0.00            
ATOM   3332  C1  CHO   516     116.565 108.909  38.149  1.00  0.00           C
ATOM   3333  C2  CHO   516     115.865 112.059  41.149  1.00  0.00           C
ATOM   3334  ROH CHO   517      89.815  77.959  13.949  1.00  0.00            
ATOM   3335  R1  CHO   517      90.565  79.359  16.299  1.00  0.00            
ATOM   3336  R2  CHO   517      88.765  80.459  17.999  1.00  0.00            
ATOM   3337  R3  CHO   517      90.115  79.009  19.849  1.00  0.00            
ATOM   3338  R4  CHO   517      88.115  80.609  21.399  1.00  0.00            
ATOM   3339  R5  CHO   517      90.315  80.509  21.749  1.00  0.00            
ATOM   3340  C1  CHO   517      89.065  79.259  25.149  1.00  0.00           C
ATOM   3341  C2  CHO   517      88.865  80.459  30.449  1.00  0.00           C
ATOM   3342  ROH CHO   518      12.065  20.359  65.249  1.00  0.00            
ATOM   3343  R1  CHO   518       9.715  20.359  63.699  1.00  0.00            
ATOM   3344  R2  CHO   518       8.415  22.659  62.899  1.00  0.00            
ATOM   3345  R3  CHO   518       8.665  21.559  60.449  1.00  0.00            
ATOM   3346  R4  CHO   518       7.165  24.009  59.999  1.00  0.00            
ATOM   3347  R5  CHO   518       6.565  22.009  59.349  1.00  0.00            
ATOM   3348  C1  CHO   518       6.615  23.809  55.949  1.00  0.00           C
ATOM   3349  C2  CHO   518       5.615  27.059  53.999  1.00  0.00           C
ATOM   3350  ROH CHO   519     200.865  69.359  20.399  1.00  0.00            
ATOM   3351  R1  CHO   519     200.065  69.559  23.149  1.00  0.00            
ATOM   3352  R2  CHO   519     200.965  67.759  25.049  1.00  0.00            
ATOM   3353  R3  CHO   519     201.715  69.959  26.349  1.00  0.00            
ATOM   3354  R4  CHO   519     201.515  67.959  28.449  1.00  0.00            
ATOM   3355  R5  CHO   519     200.515  69.909  28.399  1.00  0.00            
ATOM   3356  C1  CHO   519     202.515  70.159  31.649  1.00  0.00           C
ATOM   3357  C2  CHO   519     204.215  69.909  35.849  1.00  0.00           C
ATOM   3358  ROH CHO   520     156.915   2.309  23.049  1.00  0.00            
ATOM   3359  R1  CHO   520     156.215   2.259  25.749  1.00  0.00            
ATOM   3360  R2  CHO   520     156.915   4.259  27.549  1.00  0.00            
ATOM   3361  R3  CHO   520     154.265   4.359  28.049  1.00  0.00            
ATOM   3362  R4  CHO   520     155.465   4.959  30.599  1.00  0.00            
ATOM   3363  R5  CHO   520     154.015   3.459  30.249  1.00  0.00            
ATOM   3364  C1  CHO   520     152.165   5.459  32.849  1.00  0.00           C
ATOM   3365  C2  CHO   520     150.565   7.459  36.149  1.00  0.00           C
ATOM   3366  ROH CHO   521      26.715  37.609  55.249  1.00  0.00            
ATOM   3367  R1  CHO   521      26.715  37.459  52.399  1.00  0.00            
ATOM   3368  R2  CHO   521      25.065  35.809  50.999  1.00  0.00            
ATOM   3369  R3  CHO   521      24.365  38.009  49.699  1.00  0.00            
ATOM   3370  R4  CHO   521      23.915  35.859  47.749  1.00  0.00            
ATOM   3371  R5  CHO   521      25.165  37.659  47.449  1.00  0.00            
ATOM   3372  C1  CHO   521      22.615  38.109  44.599  1.00  0.00           C
ATOM   3373  C2  CHO   521      21.965  40.159  40.649  1.00  0.00           C
ATOM   3374  ROH CHO   522     217.565  77.959  53.899  1.00  0.00            
ATOM   3375  R1  CHO   522     216.815  76.559  51.549  1.00  0.00            
ATOM   3376  R2  CHO   522     214.565  77.259  49.999  1.00  0.00            
ATOM   3377  R3  CHO   522     216.415  77.409  47.999  1.00  0.00            
ATOM   3378  R4  CHO   522     213.815  77.059  46.649  1.00  0.00            
ATOM   3379  R5  CHO   522     215.565  75.809  46.399  1.00  0.00            
ATOM   3380  C1  CHO   522     215.065  77.059  42.799  1.00  0.00           C
ATOM   3381  C2  CHO   522     214.415  76.509  39.399  1.00  0.00           C
ATOM   3382  ROH CHO   523     181.815  17.759  25.749  1.00  0.00            
ATOM   3383  R1  CHO   523     182.515  17.759  28.499  1.00  0.00            
ATOM   3384  R2  CHO   523     185.115  18.109  29.349  1.00  0.00            
ATOM   3385  R3  CHO   523     183.965  20.059  30.899  1.00  0.00            
ATOM   3386  R4  CHO   523     185.915  18.809  32.649  1.00  0.00            
ATOM   3387  R5  CHO   523     183.815  19.009  33.049  1.00  0.00            
ATOM   3388  C1  CHO   523     185.265  20.959  35.999  1.00  0.00           C
ATOM   3389  C2  CHO   523     185.965  22.759  37.849  1.00  0.00           C
ATOM   3390  ROH CHO   524      80.215 115.909  50.399  1.00  0.00            
ATOM   3391  R1  CHO   524      79.715 117.059  47.849  1.00  0.00            
ATOM   3392  R2  CHO   524      80.715 116.009  45.499  1.00  0.00            
ATOM   3393  R3  CHO   524      78.115 116.109  44.749  1.00  0.00            
ATOM   3394  R4  CHO   524      79.615 116.259  42.249  1.00  0.00            
ATOM   3395  R5  CHO   524      78.065 117.659  42.899  1.00  0.00            
ATOM   3396  C1  CHO   524      76.515 116.509  39.599  1.00  0.00           C
ATOM   3397  C2  CHO   524      78.665 116.959  35.449  1.00  0.00           C
ATOM   3398  ROH CHO   525      11.115  79.259  50.799  1.00  0.00            
ATOM   3399  R1  CHO   525      12.265  78.859  48.249  1.00  0.00            
ATOM   3400  R2  CHO   525      11.565  76.859  46.599  1.00  0.00            
ATOM   3401  R3  CHO   525      11.165  78.859  44.799  1.00  0.00            
ATOM   3402  R4  CHO   525      11.265  76.409  43.149  1.00  0.00            
ATOM   3403  R5  CHO   525      12.465  78.209  42.899  1.00  0.00            
ATOM   3404  C1  CHO   525      10.765  78.109  39.499  1.00  0.00           C
ATOM   3405  C2  CHO   525       7.615  78.309  37.199  1.00  0.00           C
ATOM   3406  ROH CHO   526     216.165 212.959  31.049  1.00  0.00            
ATOM   3407  R1  CHO   526     216.565 212.959  33.849  1.00  0.00            
ATOM   3408  R2  CHO   526     215.065 214.509  35.599  1.00  0.00            
ATOM   3409  R3  CHO   526     214.565 212.159  36.799  1.00  0.00            
ATOM   3410  R4  CHO   526     214.465 214.109  38.949  1.00  0.00            
ATOM   3411  R5  CHO   526     215.715 212.309  38.899  1.00  0.00            
ATOM   3412  C1  CHO   526     213.715 211.659  42.099  1.00  0.00           C
ATOM   3413  C2  CHO   526     213.765 209.209  44.799  1.00  0.00           C
ATOM   3414  ROH CHO   527      83.515 146.759  52.149  1.00  0.00            
ATOM   3415  R1  CHO   527      83.615 145.059  49.899  1.00  0.00            
ATOM   3416  R2  CHO   527      81.815 145.159  47.849  1.00  0.00            
ATOM   3417  R3  CHO   527      84.015 145.459  46.299  1.00  0.00            
ATOM   3418  R4  CHO   527      81.915 144.809  44.399  1.00  0.00            
ATOM   3419  R5  CHO   527      83.815 143.759  44.599  1.00  0.00            
ATOM   3420  C1  CHO   527      84.015 144.859  40.949  1.00  0.00           C
ATOM   3421  C2  CHO   527      83.315 146.159  37.849  1.00  0.00           C
ATOM   3422  ROH CHO   528     144.515  81.909  55.549  1.00  0.00            
ATOM   3423  R1  CHO   528     145.115  82.059  52.749  1.00  0.00            
ATOM   3424  R2  CHO   528     146.315  80.059  51.399  1.00  0.00            
ATOM   3425  R3  CHO   528     144.115  80.309  49.749  1.00  0.00            
ATOM   3426  R4  CHO   528     146.165  79.009  48.099  1.00  0.00            
ATOM   3427  R5  CHO   528     145.115  80.809  47.599  1.00  0.00            
ATOM   3428  C1  CHO   528     144.065  78.659  44.649  1.00  0.00           C
ATOM   3429  C2  CHO   528     144.415  77.559  40.799  1.00  0.00           C
ATOM   3430  ROH CHO   529     163.565  72.559  20.649  1.00  0.00            
ATOM   3431  R1  CHO   529     163.765  71.409  23.249  1.00  0.00            
ATOM   3432  R2  CHO   529     165.815  72.109  24.999  1.00  0.00            
ATOM   3433  R3  CHO   529     163.765  72.759  26.649  1.00  0.00            
ATOM   3434  R4  CHO   529     166.015  72.209  28.449  1.00  0.00            
ATOM   3435  R5  CHO   529     164.065  71.309  28.549  1.00  0.00            
ATOM   3436  C1  CHO   529     164.215  72.909  31.999  1.00  0.00           C
ATOM   3437  C2  CHO   529     162.765  74.709  34.399  1.00  0.00           C
ATOM   3438  ROH CHO   530     138.165 223.609  49.399  1.00  0.00            
ATOM   3439  R1  CHO   530     139.465 222.559  47.099  1.00  0.00            
ATOM   3440  R2  CHO   530     140.415 224.209  45.099  1.00  0.00            
ATOM   3441  R3  CHO   530     142.765 222.959  45.549  1.00  0.00            
ATOM   3442  R4  CHO   530     142.965 223.859  42.799  1.00  0.00            
ATOM   3443  R5  CHO   530     143.265 221.859  43.499  1.00  0.00            
ATOM   3444  C1  CHO   530     146.665 222.509  41.899  1.00  0.00           C
ATOM   3445  C2  CHO   530     149.715 220.659  39.849  1.00  0.00           C
ATOM   3446  ROH CHO   531     216.315  89.159  54.199  1.00  0.00            
ATOM   3447  R1  CHO   531     215.115  87.609  52.099  1.00  0.00            
ATOM   3448  R2  CHO   531     214.365  88.809  49.699  1.00  0.00            
ATOM   3449  R3  CHO   531     215.915  86.859  48.649  1.00  0.00            
ATOM   3450  R4  CHO   531     214.515  87.959  46.349  1.00  0.00            
ATOM   3451  R5  CHO   531     214.565  85.809  46.899  1.00  0.00            
ATOM   3452  C1  CHO   531     216.015  85.609  43.399  1.00  0.00           C
ATOM   3453  C2  CHO   531     214.265  84.759  39.649  1.00  0.00           C
ATOM   3454  ROH CHO   532      80.265 127.459  50.499  1.00  0.00            
ATOM   3455  R1  CHO   532      80.565 126.109  47.999  1.00  0.00            
ATOM   3456  R2  CHO   532      79.765 127.259  45.599  1.00  0.00            
ATOM   3457  R3  CHO   532      82.365 126.709  44.899  1.00  0.00            
ATOM   3458  R4  CHO   532      80.965 127.159  42.349  1.00  0.00            
ATOM   3459  R5  CHO   532      82.115 125.409  42.849  1.00  0.00            
ATOM   3460  C1  CHO   532      84.015 126.609  39.799  1.00  0.00           C
ATOM   3461  C2  CHO   532      84.315 123.459  38.149  1.00  0.00           C
ATOM   3462  ROH CHO   533      46.315  22.459  20.699  1.00  0.00            
ATOM   3463  R1  CHO   533      47.665  24.159  22.499  1.00  0.00            
ATOM   3464  R2  CHO   533      46.465  25.059  24.849  1.00  0.00            
ATOM   3465  R3  CHO   533      48.715  24.009  25.999  1.00  0.00            
ATOM   3466  R4  CHO   533      47.265  25.309  28.199  1.00  0.00            
ATOM   3467  R5  CHO   533      49.365  25.609  27.649  1.00  0.00            
ATOM   3468  C1  CHO   533      49.815  24.459  31.249  1.00  0.00           C
ATOM   3469  C2  CHO   533      49.965  24.259  35.199  1.00  0.00           C
ATOM   3470  ROH CHO   534     208.615  90.609  16.149  1.00  0.00            
ATOM   3471  R1  CHO   534     209.515  91.959  18.399  1.00  0.00            
ATOM   3472  R2  CHO   534     207.865  92.959  20.349  1.00  0.00            
ATOM   3473  R3  CHO   534     209.465  91.509  21.999  1.00  0.00            
ATOM   3474  R4  CHO   534     207.715  93.109  23.799  1.00  0.00            
ATOM   3475  R5  CHO   534     209.915  93.009  23.849  1.00  0.00            
ATOM   3476  C1  CHO   534     209.165  91.759  27.399  1.00  0.00           C
ATOM   3477  C2  CHO   534     208.215  91.309  30.749  1.00  0.00           C
ATOM   3478  ROH CHO   535     107.365  47.409  48.299  1.00  0.00            
ATOM   3479  R1  CHO   535     106.165  47.559  45.749  1.00  0.00            
ATOM   3480  R2  CHO   535     105.915  49.909  44.299  1.00  0.00            
ATOM   3481  R3  CHO   535     107.165  48.459  42.349  1.00  0.00            
ATOM   3482  R4  CHO   535     105.965  50.709  40.949  1.00  0.00            
ATOM   3483  R5  CHO   535     105.715  48.659  40.449  1.00  0.00            
ATOM   3484  C1  CHO   535     107.165  49.909  37.149  1.00  0.00           C
ATOM   3485  C2  CHO   535     105.015  50.959  33.699  1.00  0.00           C
ATOM   3486  ROH CHO   536      27.065  18.509  23.949  1.00  0.00            
ATOM   3487  R1  CHO   536      26.365  20.609  25.699  1.00  0.00            
ATOM   3488  R2  CHO   536      25.265  20.159  28.149  1.00  0.00            
ATOM   3489  R3  CHO   536      27.315  21.659  29.049  1.00  0.00            
ATOM   3490  R4  CHO   536      25.365  21.859  31.199  1.00  0.00            
ATOM   3491  R5  CHO   536      26.315  23.509  30.149  1.00  0.00            
ATOM   3492  C1  CHO   536      27.365  24.259  33.749  1.00  0.00           C
ATOM   3493  C2  CHO   536      28.465  28.009  33.649  1.00  0.00           C
ATOM   3494  ROH CHO   537     136.765  23.159  19.399  1.00  0.00            
ATOM   3495  R1  CHO   537     136.415  24.059  22.099  1.00  0.00            
ATOM   3496  R2  CHO   537     134.315  23.309  23.649  1.00  0.00            
ATOM   3497  R3  CHO   537     136.265  22.559  25.399  1.00  0.00            
ATOM   3498  R4  CHO   537     134.115  23.659  27.099  1.00  0.00            
ATOM   3499  R5  CHO   537     136.215  24.209  27.099  1.00  0.00            
ATOM   3500  C1  CHO   537     135.815  23.009  30.749  1.00  0.00           C
ATOM   3501  C2  CHO   537     135.615  21.309  34.149  1.00  0.00           C
ATOM   3502  ROH CHO   538     218.465  42.609  25.499  1.00  0.00            
ATOM   3503  R1  CHO   538     219.665  42.059  27.949  1.00  0.00            
ATOM   3504  R2  CHO   538     222.165  40.959  28.149  1.00  0.00            
ATOM   3505  R3  CHO   538     222.715  43.109  29.699  1.00  0.00            
ATOM   3506  R4  CHO   538     225.365  41.909  29.149  1.00  0.00            
ATOM   3507  R5  CHO   538     224.515  42.409  31.099  1.00  0.00            
ATOM   3508  C1  CHO   538     227.665  44.559  31.149  1.00  0.00           C
ATOM   3509  C2  CHO   538     229.865  47.059  32.999  1.00  0.00           C
ATOM   3510  ROH CHO   539      65.765  94.059  15.049  1.00  0.00            
ATOM   3511  R1  CHO   539      66.015  92.609  17.499  1.00  0.00            
ATOM   3512  R2  CHO   539      66.665  93.859  19.849  1.00  0.00            
ATOM   3513  R3  CHO   539      64.415  92.759  20.749  1.00  0.00            
ATOM   3514  R4  CHO   539      65.415  94.209  23.099  1.00  0.00            
ATOM   3515  R5  CHO   539      64.865  92.059  22.999  1.00  0.00            
ATOM   3516  C1  CHO   539      62.515  93.209  25.749  1.00  0.00           C
ATOM   3517  C2  CHO   539      59.765  91.159  28.549  1.00  0.00           C
ATOM   3518  ROH CHO   540     186.365 138.209  23.149  1.00  0.00            
ATOM   3519  R1  CHO   540     187.415 138.909  25.699  1.00  0.00            
ATOM   3520  R2  CHO   540     186.165 140.709  27.349  1.00  0.00            
ATOM   3521  R3  CHO   540     186.315 138.659  29.149  1.00  0.00            
ATOM   3522  R4  CHO   540     185.915 141.059  30.799  1.00  0.00            
ATOM   3523  R5  CHO   540     187.515 139.559  30.999  1.00  0.00            
ATOM   3524  C1  CHO   540     185.915 139.359  34.499  1.00  0.00           C
ATOM   3525  C2  CHO   540     183.965 140.859  36.999  1.00  0.00           C
ATOM   3526  ROH CHO   541      59.715  16.709  14.549  1.00  0.00            
ATOM   3527  R1  CHO   541      60.615  15.809  17.099  1.00  0.00            
ATOM   3528  R2  CHO   541      62.215  17.259  18.749  1.00  0.00            
ATOM   3529  R3  CHO   541      60.265  16.759  20.549  1.00  0.00            
ATOM   3530  R4  CHO   541      62.665  17.209  22.149  1.00  0.00            
ATOM   3531  R5  CHO   541      61.365  15.459  22.249  1.00  0.00            
ATOM   3532  C1  CHO   541      61.115  16.609  25.849  1.00  0.00           C
ATOM   3533  C2  CHO   541      63.165  16.959  28.999  1.00  0.00           C
ATOM   3534  ROH CHO   542     149.815  13.859  57.149  1.00  0.00            
ATOM   3535  R1  CHO   542     150.965  13.309  54.599  1.00  0.00            
ATOM   3536  R2  CHO   542     149.565  13.559  52.249  1.00  0.00            
ATOM   3537  R3  CHO   542     151.665  15.109  51.549  1.00  0.00            
ATOM   3538  R4  CHO   542     150.615  14.109  48.999  1.00  0.00            
ATOM   3539  R5  CHO   542     152.665  14.009  49.699  1.00  0.00            
ATOM   3540  C1  CHO   542     153.215  15.959  46.449  1.00  0.00           C
ATOM   3541  C2  CHO   542     154.865  16.659  41.949  1.00  0.00           C
ATOM   3542  ROH CHO   543     197.415  59.809  20.499  1.00  0.00            
ATOM   3543  R1  CHO   543     196.515  60.809  22.999  1.00  0.00            
ATOM   3544  R2  CHO   543     194.815  59.359  24.649  1.00  0.00            
ATOM   3545  R3  CHO   543     196.765  59.709  26.499  1.00  0.00            
ATOM   3546  R4  CHO   543     194.315  59.359  28.049  1.00  0.00            
ATOM   3547  R5  CHO   543     195.715  61.009  28.199  1.00  0.00            
ATOM   3548  C1  CHO   543     195.865  59.709  31.799  1.00  0.00           C
ATOM   3549  C2  CHO   543     195.065  59.259  35.349  1.00  0.00           C
ATOM   3550  ROH CHO   544      50.165  43.159  15.549  1.00  0.00            
ATOM   3551  R1  CHO   544      50.765  44.009  18.199  1.00  0.00            
ATOM   3552  R2  CHO   544      51.615  42.309  20.149  1.00  0.00            
ATOM   3553  R3  CHO   544      53.665  44.109  20.349  1.00  0.00            
ATOM   3554  R4  CHO   544      53.715  42.609  22.899  1.00  0.00            
ATOM   3555  R5  CHO   544      53.615  44.759  22.649  1.00  0.00            
ATOM   3556  C1  CHO   544      56.865  44.459  24.649  1.00  0.00           C
ATOM   3557  C2  CHO   544      59.315  45.959  28.249  1.00  0.00           C
ATOM   3558  ROH CHO   545     173.765  93.909  20.899  1.00  0.00            
ATOM   3559  R1  CHO   545     172.315  93.859  23.349  1.00  0.00            
ATOM   3560  R2  CHO   545     172.715  91.909  25.249  1.00  0.00            
ATOM   3561  R3  CHO   545     173.165  94.009  26.849  1.00  0.00            
ATOM   3562  R4  CHO   545     173.465  91.709  28.599  1.00  0.00            
ATOM   3563  R5  CHO   545     172.165  93.459  28.949  1.00  0.00            
ATOM   3564  C1  CHO   545     174.315  93.509  32.099  1.00  0.00           C
ATOM   3565  C2  CHO   545     171.215  91.859  33.949  1.00  0.00           C
ATOM   3566  ROH CHO   546     210.065 193.209  29.399  1.00  0.00            
ATOM   3567  R1  CHO   546     211.315 193.459  31.949  1.00  0.00            
ATOM   3568  R2  CHO   546     210.315 195.159  33.899  1.00  0.00            
ATOM   3569  R3  CHO   546     210.315 192.859  35.399  1.00  0.00            
ATOM   3570  R4  CHO   546     210.015 195.059  37.349  1.00  0.00            
ATOM   3571  R5  CHO   546     211.515 193.459  37.399  1.00  0.00            
ATOM   3572  C1  CHO   546     209.815 192.859  40.749  1.00  0.00           C
ATOM   3573  C2  CHO   546     209.765 191.159  44.099  1.00  0.00           C
ATOM   3574  ROH CHO   547     195.115 218.059  64.349  1.00  0.00            
ATOM   3575  R1  CHO   547     194.615 217.159  61.699  1.00  0.00            
ATOM   3576  R2  CHO   547     192.415 218.009  60.199  1.00  0.00            
ATOM   3577  R3  CHO   547     194.315 218.709  58.399  1.00  0.00            
ATOM   3578  R4  CHO   547     191.815 219.509  57.149  1.00  0.00            
ATOM   3579  R5  CHO   547     193.315 218.209  56.299  1.00  0.00            
ATOM   3580  C1  CHO   547     193.215 221.009  53.699  1.00  0.00           C
ATOM   3581  C2  CHO   547     193.515 222.709  49.049  1.00  0.00           C
ATOM   3582  ROH CHO   548      57.065 120.709  43.849  1.00  0.00            
ATOM   3583  R1  CHO   548      56.815 120.259  41.049  1.00  0.00            
ATOM   3584  R2  CHO   548      56.115 117.809  39.999  1.00  0.00            
ATOM   3585  R3  CHO   548      54.115 119.209  38.799  1.00  0.00            
ATOM   3586  R4  CHO   548      54.315 116.759  37.249  1.00  0.00            
ATOM   3587  R5  CHO   548      54.415 118.759  36.499  1.00  0.00            
ATOM   3588  C1  CHO   548      51.415 117.459  34.499  1.00  0.00           C
ATOM   3589  C2  CHO   548      53.665 115.209  31.449  1.00  0.00           C
ATOM   3590  ROH CHO   549     131.015  61.759  53.199  1.00  0.00            
ATOM   3591  R1  CHO   549     132.465  62.659  50.999  1.00  0.00            
ATOM   3592  R2  CHO   549     134.465  61.159  49.799  1.00  0.00            
ATOM   3593  R3  CHO   549     132.965  61.659  47.549  1.00  0.00            
ATOM   3594  R4  CHO   549     135.265  60.109  46.599  1.00  0.00            
ATOM   3595  R5  CHO   549     134.615  61.959  45.849  1.00  0.00            
ATOM   3596  C1  CHO   549     134.415  59.909  42.649  1.00  0.00           C
ATOM   3597  C2  CHO   549     133.665  59.709  38.549  1.00  0.00           C
ATOM   3598  ROH CHO   550      89.215  23.559  47.549  1.00  0.00            
ATOM   3599  R1  CHO   550      88.665  24.009  44.799  1.00  0.00            
ATOM   3600  R2  CHO   550      89.565  26.209  43.399  1.00  0.00            
ATOM   3601  R3  CHO   550      90.615  24.359  41.749  1.00  0.00            
ATOM   3602  R4  CHO   550      90.365  26.759  40.099  1.00  0.00            
ATOM   3603  R5  CHO   550      89.565  24.759  39.599  1.00  0.00            
ATOM   3604  C1  CHO   550      91.815  25.309  36.599  1.00  0.00           C
ATOM   3605  C2  CHO   550      93.865  25.859  32.849  1.00  0.00           C
ATOM   3606  ROH CHO   551     138.065  53.859  52.149  1.00  0.00            
ATOM   3607  R1  CHO   551     139.615  55.109  50.199  1.00  0.00            
ATOM   3608  R2  CHO   551     139.465  54.559  47.499  1.00  0.00            
ATOM   3609  R3  CHO   551     139.015  57.209  47.249  1.00  0.00            
ATOM   3610  R4  CHO   551     139.315  56.209  44.499  1.00  0.00            
ATOM   3611  R5  CHO   551     140.415  57.809  45.399  1.00  0.00            
ATOM   3612  C1  CHO   551     138.815  59.709  42.499  1.00  0.00           C
ATOM   3613  C2  CHO   551     138.665  63.909  42.549  1.00  0.00           C
ATOM   3614  ROH CHO   552     192.215 221.259  31.199  1.00  0.00            
ATOM   3615  R1  CHO   552     190.915 220.209  33.499  1.00  0.00            
ATOM   3616  R2  CHO   552     191.865 220.709  36.049  1.00  0.00            
ATOM   3617  R3  CHO   552     189.315 221.559  36.449  1.00  0.00            
ATOM   3618  R4  CHO   552     190.115 220.409  39.049  1.00  0.00            
ATOM   3619  R5  CHO   552     188.365 219.909  37.899  1.00  0.00            
ATOM   3620  C1  CHO   552     186.715 221.009  41.149  1.00  0.00           C
ATOM   3621  C2  CHO   552     184.465 222.209  43.199  1.00  0.00           C
ATOM   3622  ROH CHO   553     143.515  33.909  52.199  1.00  0.00            
ATOM   3623  R1  CHO   553     142.765  33.309  49.549  1.00  0.00            
ATOM   3624  R2  CHO   553     143.165  35.059  47.449  1.00  0.00            
ATOM   3625  R3  CHO   553     144.465  32.959  46.349  1.00  0.00            
ATOM   3626  R4  CHO   553     143.915  34.709  44.099  1.00  0.00            
ATOM   3627  R5  CHO   553     143.415  32.609  44.249  1.00  0.00            
ATOM   3628  C1  CHO   553     145.615  32.459  41.099  1.00  0.00           C
ATOM   3629  C2  CHO   553     147.865  29.759  40.299  1.00  0.00           C
ATOM   3630  ROH CHO   554     215.815 198.159  61.849  1.00  0.00            
ATOM   3631  R1  CHO   554     215.965 200.009  59.749  1.00  0.00            
ATOM   3632  R2  CHO   554     218.215 201.509  59.199  1.00  0.00            
ATOM   3633  R3  CHO   554     217.915 200.459  56.699  1.00  0.00            
ATOM   3634  R4  CHO   554     219.515 202.859  56.299  1.00  0.00            
ATOM   3635  R5  CHO   554     217.665 202.359  55.299  1.00  0.00            
ATOM   3636  C1  CHO   554     219.965 202.659  52.249  1.00  0.00           C
ATOM   3637  C2  CHO   554     218.165 201.709  48.249  1.00  0.00           C
ATOM   3638  ROH CHO   555      80.565  31.309  47.599  1.00  0.00            
ATOM   3639  R1  CHO   555      80.015  32.309  45.049  1.00  0.00            
ATOM   3640  R2  CHO   555      81.615  31.859  42.849  1.00  0.00            
ATOM   3641  R3  CHO   555      79.315  30.959  41.699  1.00  0.00            
ATOM   3642  R4  CHO   555      81.115  31.409  39.449  1.00  0.00            
ATOM   3643  R5  CHO   555      79.115  32.259  39.699  1.00  0.00            
ATOM   3644  C1  CHO   555      78.665  30.359  36.449  1.00  0.00           C
ATOM   3645  C2  CHO   555      81.165  29.709  34.599  1.00  0.00           C
ATOM   3646  ROH CHO   556      93.865 125.509  23.499  1.00  0.00            
ATOM   3647  R1  CHO   556      91.915 123.809  24.649  1.00  0.00            
ATOM   3648  R2  CHO   556      91.965 121.059  24.299  1.00  0.00            
ATOM   3649  R3  CHO   556      91.865 121.059  27.049  1.00  0.00            
ATOM   3650  R4  CHO   556      90.065 118.859  26.199  1.00  0.00            
ATOM   3651  R5  CHO   556      89.565 120.559  27.549  1.00  0.00            
ATOM   3652  C1  CHO   556      88.915 117.609  29.899  1.00  0.00           C
ATOM   3653  C2  CHO   556      86.365 119.609  31.699  1.00  0.00           C
ATOM   3654  ROH CHO   557     192.015  15.809  61.099  1.00  0.00            
ATOM   3655  R1  CHO   557     191.715  15.309  58.349  1.00  0.00            
ATOM   3656  R2  CHO   557     191.515  17.409  56.499  1.00  0.00            
ATOM   3657  R3  CHO   557     193.615  16.059  55.299  1.00  0.00            
ATOM   3658  R4  CHO   557     191.965  16.959  53.049  1.00  0.00            
ATOM   3659  R5  CHO   557     192.615  14.909  53.449  1.00  0.00            
ATOM   3660  C1  CHO   557     194.165  15.509  49.999  1.00  0.00           C
ATOM   3661  C2  CHO   557     192.465  13.659  48.099  1.00  0.00           C
ATOM   3662  ROH CHO   558     129.065  33.009  14.649  1.00  0.00            
ATOM   3663  R1  CHO   558     128.665  33.159  17.449  1.00  0.00            
ATOM   3664  R2  CHO   558     126.515  32.009  18.699  1.00  0.00            
ATOM   3665  R3  CHO   558     128.465  30.859  20.249  1.00  0.00            
ATOM   3666  R4  CHO   558     126.065  30.809  21.949  1.00  0.00            
ATOM   3667  R5  CHO   558     128.015  31.609  22.449  1.00  0.00            
ATOM   3668  C1  CHO   558     127.615  29.059  25.249  1.00  0.00           C
ATOM   3669  C2  CHO   558     127.015  29.009  29.299  1.00  0.00           C
ATOM   3670  ROH CHO   559     183.765 190.509  48.049  1.00  0.00            
ATOM   3671  R1  CHO   559     182.315 192.309  46.499  1.00  0.00            
ATOM   3672  R2  CHO   559     183.415 194.609  45.449  1.00  0.00            
ATOM   3673  R3  CHO   559     182.465 193.609  43.099  1.00  0.00            
ATOM   3674  R4  CHO   559     181.865 196.509  42.949  1.00  0.00            
ATOM   3675  R5  CHO   559     180.465 194.859  42.699  1.00  0.00            
ATOM   3676  C1  CHO   559     180.115 196.659  39.349  1.00  0.00           C
ATOM   3677  C2  CHO   559     177.765 196.059  36.049  1.00  0.00           C
ATOM   3678  ROH CHO   560     180.765  63.159  20.399  1.00  0.00            
ATOM   3679  R1  CHO   560     181.815  62.609  22.949  1.00  0.00            
ATOM   3680  R2  CHO   560     182.315  64.559  24.849  1.00  0.00            
ATOM   3681  R3  CHO   560     180.715  63.009  26.399  1.00  0.00            
ATOM   3682  R4  CHO   560     181.565  65.259  28.149  1.00  0.00            
ATOM   3683  R5  CHO   560     181.765  63.109  28.549  1.00  0.00            
ATOM   3684  C1  CHO   560     179.665  64.209  31.549  1.00  0.00           C
ATOM   3685  C2  CHO   560     179.815  65.959  34.849  1.00  0.00           C
ATOM   3686  ROH CHO   561      72.415 210.209  49.699  1.00  0.00            
ATOM   3687  R1  CHO   561      72.115 211.609  47.249  1.00  0.00            
ATOM   3688  R2  CHO   561      73.765 211.209  45.099  1.00  0.00            
ATOM   3689  R3  CHO   561      71.415 210.709  43.799  1.00  0.00            
ATOM   3690  R4  CHO   561      73.065 212.159  41.849  1.00  0.00            
ATOM   3691  R5  CHO   561      71.015 212.659  42.499  1.00  0.00            
ATOM   3692  C1  CHO   561      70.415 212.309  38.749  1.00  0.00           C
ATOM   3693  C2  CHO   561      70.015 214.559  34.599  1.00  0.00           C
ATOM   3694  ROH CHO   562     194.965   8.809  26.849  1.00  0.00            
ATOM   3695  R1  CHO   562     196.215   8.559  29.399  1.00  0.00            
ATOM   3696  R2  CHO   562     196.165  10.609  31.299  1.00  0.00            
ATOM   3697  R3  CHO   562     195.165   8.659  32.899  1.00  0.00            
ATOM   3698  R4  CHO   562     195.915  10.809  34.699  1.00  0.00            
ATOM   3699  R5  CHO   562     196.565   8.709  34.849  1.00  0.00            
ATOM   3700  C1  CHO   562     194.815   9.059  38.249  1.00  0.00           C
ATOM   3701  C2  CHO   562     195.765  11.309  42.749  1.00  0.00           C
ATOM   3702  ROH CHO   563     185.065 110.009  20.899  1.00  0.00            
ATOM   3703  R1  CHO   563     184.065 109.009  23.349  1.00  0.00            
ATOM   3704  R2  CHO   563     185.665 108.009  25.349  1.00  0.00            
ATOM   3705  R3  CHO   563     184.365 109.809  26.849  1.00  0.00            
ATOM   3706  R4  CHO   563     185.415 107.859  28.749  1.00  0.00            
ATOM   3707  R5  CHO   563     183.365 108.509  28.599  1.00  0.00            
ATOM   3708  C1  CHO   563     184.015 109.459  32.199  1.00  0.00           C
ATOM   3709  C2  CHO   563     182.965 107.709  34.399  1.00  0.00           C
ATOM   3710  ROH CHO   564     180.765 115.759  57.299  1.00  0.00            
ATOM   3711  R1  CHO   564     180.015 114.159  55.049  1.00  0.00            
ATOM   3712  R2  CHO   564     177.865 114.759  53.499  1.00  0.00            
ATOM   3713  R3  CHO   564     179.715 114.709  51.499  1.00  0.00            
ATOM   3714  R4  CHO   564     177.165 113.909  50.199  1.00  0.00            
ATOM   3715  R5  CHO   564     179.065 112.809  50.149  1.00  0.00            
ATOM   3716  C1  CHO   564     178.515 113.359  46.399  1.00  0.00           C
ATOM   3717  C2  CHO   564     179.615 109.659  45.149  1.00  0.00           C
ATOM   3718  ROH CHO   565     160.115  24.809  24.799  1.00  0.00            
ATOM   3719  R1  CHO   565     158.115  25.759  26.599  1.00  0.00            
ATOM   3720  R2  CHO   565     155.965  24.209  27.349  1.00  0.00            
ATOM   3721  R3  CHO   565     156.815  24.759  29.849  1.00  0.00            
ATOM   3722  R4  CHO   565     153.965  24.209  30.149  1.00  0.00            
ATOM   3723  R5  CHO   565     155.065  26.009  30.849  1.00  0.00            
ATOM   3724  C1  CHO   565     153.665  24.759  34.149  1.00  0.00           C
ATOM   3725  C2  CHO   565     153.065  23.659  38.149  1.00  0.00           C
ATOM   3726  ROH CHO   566      66.565  31.159  15.599  1.00  0.00            
ATOM   3727  R1  CHO   566      65.865  32.609  17.949  1.00  0.00            
ATOM   3728  R2  CHO   566      63.765  31.859  19.549  1.00  0.00            
ATOM   3729  R3  CHO   566      65.665  31.859  21.499  1.00  0.00            
ATOM   3730  R4  CHO   566      63.215  31.209  22.899  1.00  0.00            
ATOM   3731  R5  CHO   566      64.565  32.809  23.399  1.00  0.00            
ATOM   3732  C1  CHO   566      64.665  30.959  26.699  1.00  0.00           C
ATOM   3733  C2  CHO   566      67.515  31.159  29.499  1.00  0.00           C
ATOM   3734  ROH CHO   567      27.115 142.459  22.099  1.00  0.00            
ATOM   3735  R1  CHO   567      26.115 142.609  24.749  1.00  0.00            
ATOM   3736  R2  CHO   567      23.465 142.959  25.299  1.00  0.00            
ATOM   3737  R3  CHO   567      23.815 140.709  26.799  1.00  0.00            
ATOM   3738  R4  CHO   567      21.365 141.959  27.849  1.00  0.00            
ATOM   3739  R5  CHO   567      23.165 141.359  28.999  1.00  0.00            
ATOM   3740  C1  CHO   567      20.515 139.259  30.799  1.00  0.00           C
ATOM   3741  C2  CHO   567      17.215 138.359  32.749  1.00  0.00           C
ATOM   3742  ROH CHO   568     216.915  70.259  55.199  1.00  0.00            
ATOM   3743  R1  CHO   568     215.165  70.309  52.949  1.00  0.00            
ATOM   3744  R2  CHO   568     213.865  72.609  52.099  1.00  0.00            
ATOM   3745  R3  CHO   568     215.015  72.059  49.749  1.00  0.00            
ATOM   3746  R4  CHO   568     212.415  73.109  49.049  1.00  0.00            
ATOM   3747  R5  CHO   568     213.215  71.159  48.399  1.00  0.00            
ATOM   3748  C1  CHO   568     212.615  72.759  44.999  1.00  0.00           C
ATOM   3749  C2  CHO   568     211.815  73.009  41.249  1.00  0.00           C
ATOM   3750  ROH CHO   569     132.015  36.359  52.399  1.00  0.00            
ATOM   3751  R1  CHO   569     132.015  36.509  49.549  1.00  0.00            
ATOM   3752  R2  CHO   569     131.315  38.809  48.149  1.00  0.00            
ATOM   3753  R3  CHO   569     133.765  38.459  46.999  1.00  0.00            
ATOM   3754  R4  CHO   569     131.915  39.009  44.749  1.00  0.00            
ATOM   3755  R5  CHO   569     133.265  37.259  44.949  1.00  0.00            
ATOM   3756  C1  CHO   569     134.565  38.809  41.699  1.00  0.00           C
ATOM   3757  C2  CHO   569     135.365  40.359  37.799  1.00  0.00           C
ATOM   3758  ROH CHO   570      60.565  89.709  14.549  1.00  0.00            
ATOM   3759  R1  CHO   570      61.515  88.159  16.699  1.00  0.00            
ATOM   3760  R2  CHO   570      64.215  87.909  17.249  1.00  0.00            
ATOM   3761  R3  CHO   570      63.515  88.859  19.699  1.00  0.00            
ATOM   3762  R4  CHO   570      66.115  87.459  20.099  1.00  0.00            
ATOM   3763  R5  CHO   570      64.265  87.109  21.199  1.00  0.00            
ATOM   3764  C1  CHO   570      66.565  88.109  24.099  1.00  0.00           C
ATOM   3765  C2  CHO   570      67.465  90.809  26.799  1.00  0.00           C
ATOM   3766  ROH CHO   571     128.315 104.059  20.049  1.00  0.00            
ATOM   3767  R1  CHO   571     129.365 102.909  22.399  1.00  0.00            
ATOM   3768  R2  CHO   571     130.465 104.459  24.449  1.00  0.00            
ATOM   3769  R3  CHO   571     128.665 103.109  25.949  1.00  0.00            
ATOM   3770  R4  CHO   571     130.365 104.509  27.899  1.00  0.00            
ATOM   3771  R5  CHO   571     129.915 102.409  27.899  1.00  0.00            
ATOM   3772  C1  CHO   571     128.615 103.309  31.349  1.00  0.00           C
ATOM   3773  C2  CHO   571     129.565 102.159  34.699  1.00  0.00           C
ATOM   3774  ROH CHO   572     190.865  25.059  25.599  1.00  0.00            
ATOM   3775  R1  CHO   572     190.765  26.859  27.799  1.00  0.00            
ATOM   3776  R2  CHO   572     188.665  28.559  28.249  1.00  0.00            
ATOM   3777  R3  CHO   572     188.615  27.309  30.699  1.00  0.00            
ATOM   3778  R4  CHO   572     187.115  29.809  31.099  1.00  0.00            
ATOM   3779  R5  CHO   572     188.815  29.109  32.249  1.00  0.00            
ATOM   3780  C1  CHO   572     186.165  29.409  34.999  1.00  0.00           C
ATOM   3781  C2  CHO   572     185.465  30.809  37.099  1.00  0.00           C
ATOM   3782  ROH CHO   573      35.815  55.809  18.699  1.00  0.00            
ATOM   3783  R1  CHO   573      34.915  57.059  21.049  1.00  0.00            
ATOM   3784  R2  CHO   573      35.965  56.409  23.549  1.00  0.00            
ATOM   3785  R3  CHO   573      36.415  59.159  23.649  1.00  0.00            
ATOM   3786  R4  CHO   573      36.715  58.209  26.399  1.00  0.00            
ATOM   3787  R5  CHO   573      35.415  59.809  25.749  1.00  0.00            
ATOM   3788  C1  CHO   573      37.615  61.709  28.199  1.00  0.00           C
ATOM   3789  C2  CHO   573      39.065  62.609  31.349  1.00  0.00           C
ATOM   3790  ROH CHO   574      97.265 225.209  13.349  1.00  0.00            
ATOM   3791  R1  CHO   574      98.265 224.859  15.999  1.00  0.00            
ATOM   3792  R2  CHO   574      96.615 224.109  18.099  1.00  0.00            
ATOM   3793  R3  CHO   574      98.515 222.159  18.399  1.00  0.00            
ATOM   3794  R4  CHO   574      97.515 222.659  21.099  1.00  0.00            
ATOM   3795  R5  CHO   574      99.565 222.709  20.449  1.00  0.00            
ATOM   3796  C1  CHO   574      99.765 220.009  23.149  1.00  0.00           C
ATOM   3797  C2  CHO   574      99.465 218.659  26.649  1.00  0.00           C
ATOM   3798  ROH CHO   575      23.315  17.959  60.199  1.00  0.00            
ATOM   3799  R1  CHO   575      24.615  17.109  57.849  1.00  0.00            
ATOM   3800  R2  CHO   575      25.515  14.559  57.449  1.00  0.00            
ATOM   3801  R3  CHO   575      23.965  14.609  55.249  1.00  0.00            
ATOM   3802  R4  CHO   575      26.115  12.759  54.549  1.00  0.00            
ATOM   3803  R5  CHO   575      25.565  14.559  53.399  1.00  0.00            
ATOM   3804  C1  CHO   575      25.015  11.859  50.799  1.00  0.00           C
ATOM   3805  C2  CHO   575      26.715   9.009  48.399  1.00  0.00           C
ATOM   3806  ROH CHO   576     168.515  83.459  21.099  1.00  0.00            
ATOM   3807  R1  CHO   576     167.065  83.109  23.449  1.00  0.00            
ATOM   3808  R2  CHO   576     167.915  81.509  25.499  1.00  0.00            
ATOM   3809  R3  CHO   576     167.515  83.709  26.999  1.00  0.00            
ATOM   3810  R4  CHO   576     166.665  81.509  28.749  1.00  0.00            
ATOM   3811  R5  CHO   576     165.515  83.309  28.199  1.00  0.00            
ATOM   3812  C1  CHO   576     165.565  83.659  31.999  1.00  0.00           C
ATOM   3813  C2  CHO   576     164.965  83.459  36.499  1.00  0.00           C
ATOM   3814  ROH CHO   577     141.665 102.109  51.799  1.00  0.00            
ATOM   3815  R1  CHO   577     142.815 102.909  49.349  1.00  0.00            
ATOM   3816  R2  CHO   577     142.715 101.359  47.099  1.00  0.00            
ATOM   3817  R3  CHO   577     141.665 103.609  45.999  1.00  0.00            
ATOM   3818  R4  CHO   577     143.165 102.359  43.799  1.00  0.00            
ATOM   3819  R5  CHO   577     143.365 104.409  44.499  1.00  0.00            
ATOM   3820  C1  CHO   577     142.415 105.059  40.849  1.00  0.00           C
ATOM   3821  C2  CHO   577     141.565 102.009  37.749  1.00  0.00           C
ATOM   3822  ROH CHO   578     200.915 111.709  59.199  1.00  0.00            
ATOM   3823  R1  CHO   578     200.965 110.709  56.549  1.00  0.00            
ATOM   3824  R2  CHO   578     198.715 110.609  54.949  1.00  0.00            
ATOM   3825  R3  CHO   578     200.265 112.009  53.199  1.00  0.00            
ATOM   3826  R4  CHO   578     197.865 111.359  51.699  1.00  0.00            
ATOM   3827  R5  CHO   578     199.915 110.909  51.099  1.00  0.00            
ATOM   3828  C1  CHO   578     198.865 113.059  48.149  1.00  0.00           C
ATOM   3829  C2  CHO   578     197.615 113.309  44.349  1.00  0.00           C
ATOM   3830  ROH CHO   579      52.265  -1.341  53.399  1.00  0.00            
ATOM   3831  R1  CHO   579      53.265   0.009  51.099  1.00  0.00            
ATOM   3832  R2  CHO   579      53.265  -1.091  48.599  1.00  0.00            
ATOM   3833  R3  CHO   579      51.915   1.209  47.949  1.00  0.00            
ATOM   3834  R4  CHO   579      53.515   0.609  45.599  1.00  0.00            
ATOM   3835  R5  CHO   579      53.515   2.459  46.699  1.00  0.00            
ATOM   3836  C1  CHO   579      52.465   3.759  43.249  1.00  0.00           C
ATOM   3837  C2  CHO   579      50.415   5.159  41.249  1.00  0.00           C
ATOM   3838  ROH CHO   580     141.515  46.409  51.449  1.00  0.00            
ATOM   3839  R1  CHO   580     142.865  46.009  48.999  1.00  0.00            
ATOM   3840  R2  CHO   580     141.915  44.359  47.049  1.00  0.00            
ATOM   3841  R3  CHO   580     142.165  46.559  45.499  1.00  0.00            
ATOM   3842  R4  CHO   580     142.315  44.359  43.599  1.00  0.00            
ATOM   3843  R5  CHO   580     143.765  45.959  43.799  1.00  0.00            
ATOM   3844  C1  CHO   580     142.765  46.409  40.149  1.00  0.00           C
ATOM   3845  C2  CHO   580     143.665  43.659  37.099  1.00  0.00           C
ATOM   3846  ROH CHO   581     120.065 209.809  46.999  1.00  0.00            
ATOM   3847  R1  CHO   581     119.765 208.459  44.549  1.00  0.00            
ATOM   3848  R2  CHO   581     119.515 209.809  42.149  1.00  0.00            
ATOM   3849  R3  CHO   581     121.665 208.259  41.449  1.00  0.00            
ATOM   3850  R4  CHO   581     120.365 208.959  38.899  1.00  0.00            
ATOM   3851  R5  CHO   581     120.865 206.959  39.599  1.00  0.00            
ATOM   3852  C1  CHO   581     122.815 207.009  36.349  1.00  0.00           C
ATOM   3853  C2  CHO   581     120.915 207.409  33.549  1.00  0.00           C
ATOM   3854  ROH CHO   582      88.965  99.409  50.099  1.00  0.00            
ATOM   3855  R1  CHO   582      89.265 100.209  47.399  1.00  0.00            
ATOM   3856  R2  CHO   582      91.565 101.459  46.499  1.00  0.00            
ATOM   3857  R3  CHO   582      91.565  99.409  44.699  1.00  0.00            
ATOM   3858  R4  CHO   582      93.315 101.459  43.499  1.00  0.00            
ATOM   3859  R5  CHO   582      91.615 100.559  42.549  1.00  0.00            
ATOM   3860  C1  CHO   582      94.315  99.559  40.099  1.00  0.00           C
ATOM   3861  C2  CHO   582      95.465 100.559  35.999  1.00  0.00           C
ATOM   3862  ROH CHO   583      99.165  84.359  14.399  1.00  0.00            
ATOM   3863  R1  CHO   583      99.615  82.959  16.849  1.00  0.00            
ATOM   3864  R2  CHO   583     101.115  84.009  18.899  1.00  0.00            
ATOM   3865  R3  CHO   583      98.865  83.509  20.349  1.00  0.00            
ATOM   3866  R4  CHO   583     101.065  83.509  22.299  1.00  0.00            
ATOM   3867  R5  CHO   583      99.565  81.909  21.999  1.00  0.00            
ATOM   3868  C1  CHO   583      98.915  82.759  25.649  1.00  0.00           C
ATOM   3869  C2  CHO   583     100.465  83.709  29.599  1.00  0.00           C
ATOM   3870  ROH CHO   584      88.865  69.359  12.099  1.00  0.00            
ATOM   3871  R1  CHO   584      88.615  69.609  14.899  1.00  0.00            
ATOM   3872  R2  CHO   584      86.465  70.959  16.049  1.00  0.00            
ATOM   3873  R3  CHO   584      86.265  68.559  17.499  1.00  0.00            
ATOM   3874  R4  CHO   584      85.015  70.609  19.199  1.00  0.00            
ATOM   3875  R5  CHO   584      86.615  69.209  19.749  1.00  0.00            
ATOM   3876  C1  CHO   584      84.015  68.309  22.349  1.00  0.00           C
ATOM   3877  C2  CHO   584      81.465  67.559  25.299  1.00  0.00           C
ATOM   3878  ROH CHO   585     146.015 103.159  52.949  1.00  0.00            
ATOM   3879  R1  CHO   585     147.715 103.609  50.699  1.00  0.00            
ATOM   3880  R2  CHO   585     147.715 101.959  48.499  1.00  0.00            
ATOM   3881  R3  CHO   585     147.315 104.309  47.149  1.00  0.00            
ATOM   3882  R4  CHO   585     147.565 102.259  45.049  1.00  0.00            
ATOM   3883  R5  CHO   585     148.665 104.159  45.199  1.00  0.00            
ATOM   3884  C1  CHO   585     147.015 104.659  41.799  1.00  0.00           C
ATOM   3885  C2  CHO   585     146.765 104.709  38.199  1.00  0.00           C
ATOM   3886  ROH CHO   586     120.665  37.259  16.549  1.00  0.00            
ATOM   3887  R1  CHO   586     120.165  38.659  18.999  1.00  0.00            
ATOM   3888  R2  CHO   586     117.865  38.309  20.449  1.00  0.00            
ATOM   3889  R3  CHO   586     119.565  37.659  22.449  1.00  0.00            
ATOM   3890  R4  CHO   586     117.165  38.859  23.799  1.00  0.00            
ATOM   3891  R5  CHO   586     119.265  39.459  24.049  1.00  0.00            
ATOM   3892  C1  CHO   586     118.415  38.559  27.649  1.00  0.00           C
ATOM   3893  C2  CHO   586     114.215  39.559  30.049  1.00  0.00           C
ATOM   3894  ROH CHO   587       3.565  78.659  52.299  1.00  0.00            
ATOM   3895  R1  CHO   587       1.765  77.609  50.399  1.00  0.00            
ATOM   3896  R2  CHO   587       1.465  78.809  47.899  1.00  0.00            
ATOM   3897  R3  CHO   587       1.965  76.209  47.049  1.00  0.00            
ATOM   3898  R4  CHO   587       1.615  77.809  44.599  1.00  0.00            
ATOM   3899  R5  CHO   587       0.565  75.959  45.099  1.00  0.00            
ATOM   3900  C1  CHO   587       2.165  74.909  41.849  1.00  0.00           C
ATOM   3901  C2  CHO   587       1.815  77.609  39.049  1.00  0.00           C
ATOM   3902  ROH CHO   588     133.615  25.759  52.349  1.00  0.00            
ATOM   3903  R1  CHO   588     135.265  26.509  50.149  1.00  0.00            
ATOM   3904  R2  CHO   588     135.315  25.109  47.799  1.00  0.00            
ATOM   3905  R3  CHO   588     134.765  27.559  46.699  1.00  0.00            
ATOM   3906  R4  CHO   588     135.115  25.809  44.399  1.00  0.00            
ATOM   3907  R5  CHO   588     136.115  27.759  44.749  1.00  0.00            
ATOM   3908  C1  CHO   588     134.465  28.459  41.449  1.00  0.00           C
ATOM   3909  C2  CHO   588     133.515  30.609  37.799  1.00  0.00           C
ATOM   3910  ROH CHO   589      75.515  32.809  12.249  1.00  0.00            
ATOM   3911  R1  CHO   589      75.465  32.109  14.999  1.00  0.00            
ATOM   3912  R2  CHO   589      76.515  33.809  16.949  1.00  0.00            
ATOM   3913  R3  CHO   589      74.015  33.509  17.999  1.00  0.00            
ATOM   3914  R4  CHO   589      75.715  34.259  20.299  1.00  0.00            
ATOM   3915  R5  CHO   589      74.365  32.609  20.199  1.00  0.00            
ATOM   3916  C1  CHO   589      72.965  34.359  23.249  1.00  0.00           C
ATOM   3917  C2  CHO   589      69.365  34.759  24.649  1.00  0.00           C
ATOM   3918  ROH CHO   590     148.815  53.559  53.699  1.00  0.00            
ATOM   3919  R1  CHO   590     149.915  53.459  51.099  1.00  0.00            
ATOM   3920  R2  CHO   590     149.165  51.509  49.299  1.00  0.00            
ATOM   3921  R3  CHO   590     148.665  53.659  47.699  1.00  0.00            
ATOM   3922  R4  CHO   590     148.965  51.409  45.849  1.00  0.00            
ATOM   3923  R5  CHO   590     150.015  53.309  45.749  1.00  0.00            
ATOM   3924  C1  CHO   590     148.365  53.359  42.349  1.00  0.00           C
ATOM   3925  C2  CHO   590     149.515  50.609  38.649  1.00  0.00           C
ATOM   3926  ROH CHO   591     173.615 160.559  27.249  1.00  0.00            
ATOM   3927  R1  CHO   591     175.115 161.359  29.499  1.00  0.00            
ATOM   3928  R2  CHO   591     174.815 163.809  30.649  1.00  0.00            
ATOM   3929  R3  CHO   591     174.415 162.359  32.899  1.00  0.00            
ATOM   3930  R4  CHO   591     175.865 164.759  33.799  1.00  0.00            
ATOM   3931  R5  CHO   591     176.415 162.659  34.199  1.00  0.00            
ATOM   3932  C1  CHO   591     176.115 163.909  37.749  1.00  0.00           C
ATOM   3933  C2  CHO   591     175.965 166.809  40.049  1.00  0.00           C
ATOM   3934  ROH CHO   592      97.965  66.309  16.249  1.00  0.00            
ATOM   3935  R1  CHO   592      96.115  65.609  18.299  1.00  0.00            
ATOM   3936  R2  CHO   592      96.715  63.909  20.399  1.00  0.00            
ATOM   3937  R3  CHO   592      95.915  66.009  21.899  1.00  0.00            
ATOM   3938  R4  CHO   592      96.215  63.859  23.799  1.00  0.00            
ATOM   3939  R5  CHO   592      94.465  65.109  23.549  1.00  0.00            
ATOM   3940  C1  CHO   592      95.165  65.809  27.249  1.00  0.00           C
ATOM   3941  C2  CHO   592      91.065  66.309  28.099  1.00  0.00           C
ATOM   3942  ROH CHO   593      91.665  54.059  12.649  1.00  0.00            
ATOM   3943  R1  CHO   593      89.965  53.459  14.749  1.00  0.00            
ATOM   3944  R2  CHO   593      89.965  51.009  16.049  1.00  0.00            
ATOM   3945  R3  CHO   593      90.265  52.609  18.299  1.00  0.00            
ATOM   3946  R4  CHO   593      90.165  49.809  19.299  1.00  0.00            
ATOM   3947  R5  CHO   593      88.965  51.509  19.949  1.00  0.00            
ATOM   3948  C1  CHO   593      90.615  50.609  23.249  1.00  0.00           C
ATOM   3949  C2  CHO   593      90.915  51.509  26.299  1.00  0.00           C
ATOM   3950  ROH CHO   594     197.865  65.109  21.299  1.00  0.00            
ATOM   3951  R1  CHO   594     196.365  66.009  23.499  1.00  0.00            
ATOM   3952  R2  CHO   594     196.165  64.709  25.899  1.00  0.00            
ATOM   3953  R3  CHO   594     197.015  67.059  26.949  1.00  0.00            
ATOM   3954  R4  CHO   594     196.865  65.259  29.249  1.00  0.00            
ATOM   3955  R5  CHO   594     195.965  67.209  29.049  1.00  0.00            
ATOM   3956  C1  CHO   594     198.165  67.759  32.149  1.00  0.00           C
ATOM   3957  C2  CHO   594     199.565  67.409  35.849  1.00  0.00           C
ATOM   3958  ROH CHO   595      72.665  56.909  48.099  1.00  0.00            
ATOM   3959  R1  CHO   595      71.565  58.159  45.849  1.00  0.00            
ATOM   3960  R2  CHO   595      73.065  59.209  43.749  1.00  0.00            
ATOM   3961  R3  CHO   595      71.465  57.609  42.249  1.00  0.00            
ATOM   3962  R4  CHO   595      72.565  59.559  40.349  1.00  0.00            
ATOM   3963  R5  CHO   595      70.465  59.059  40.699  1.00  0.00            
ATOM   3964  C1  CHO   595      70.765  58.209  36.949  1.00  0.00           C
ATOM   3965  C2  CHO   595      72.215  59.009  33.099  1.00  0.00           C
ATOM   3966  ROH CHO   596     186.415  47.609  23.899  1.00  0.00            
ATOM   3967  R1  CHO   596     187.115  49.559  25.799  1.00  0.00            
ATOM   3968  R2  CHO   596     185.565  50.259  27.949  1.00  0.00            
ATOM   3969  R3  CHO   596     187.815  49.709  29.349  1.00  0.00            
ATOM   3970  R4  CHO   596     186.165  51.209  31.199  1.00  0.00            
ATOM   3971  R5  CHO   596     188.215  51.709  30.649  1.00  0.00            
ATOM   3972  C1  CHO   596     188.615  51.359  34.399  1.00  0.00           C
ATOM   3973  C2  CHO   596     190.415  51.409  37.849  1.00  0.00           C
ATOM   3974  ROH CHO   597      99.715 118.659  51.149  1.00  0.00            
ATOM   3975  R1  CHO   597     101.265 117.609  49.049  1.00  0.00            
ATOM   3976  R2  CHO   597     101.765 119.009  46.699  1.00  0.00            
ATOM   3977  R3  CHO   597     104.365 118.509  47.349  1.00  0.00            
ATOM   3978  R4  CHO   597     104.265 118.409  44.399  1.00  0.00            
ATOM   3979  R5  CHO   597     105.065 116.859  45.749  1.00  0.00            
ATOM   3980  C1  CHO   597     108.165 117.559  43.649  1.00  0.00           C
ATOM   3981  C2  CHO   597     110.915 115.209  44.049  1.00  0.00           C
ATOM   3982  ROH CHO   598      42.415  69.059  50.299  1.00  0.00            
ATOM   3983  R1  CHO   598      43.815  68.209  47.999  1.00  0.00            
ATOM   3984  R2  CHO   598      43.065  65.959  46.549  1.00  0.00            
ATOM   3985  R3  CHO   598      43.065  67.759  44.449  1.00  0.00            
ATOM   3986  R4  CHO   598      43.065  65.109  43.199  1.00  0.00            
ATOM   3987  R5  CHO   598      44.465  66.709  42.799  1.00  0.00            
ATOM   3988  C1  CHO   598      43.065  66.159  39.299  1.00  0.00           C
ATOM   3989  C2  CHO   598      43.465  65.709  34.249  1.00  0.00           C
ATOM   3990  ROH CHO   599     208.015 222.159  30.899  1.00  0.00            
ATOM   3991  R1  CHO   599     206.915 221.359  33.349  1.00  0.00            
ATOM   3992  R2  CHO   599     208.415 221.109  35.649  1.00  0.00            
ATOM   3993  R3  CHO   599     206.565 222.809  36.699  1.00  0.00            
ATOM   3994  R4  CHO   599     207.915 221.659  39.049  1.00  0.00            
ATOM   3995  R5  CHO   599     205.765 221.659  38.649  1.00  0.00            
ATOM   3996  C1  CHO   599     205.915 223.559  41.999  1.00  0.00           C
ATOM   3997  C2  CHO   599     204.065 222.159  45.199  1.00  0.00           C
ATOM   3998  ROH CHO   600      39.565  13.459  59.049  1.00  0.00            
ATOM   3999  R1  CHO   600      37.865  14.059  56.849  1.00  0.00            
ATOM   4000  R2  CHO   600      38.715  14.009  54.249  1.00  0.00            
ATOM   4001  R3  CHO   600      36.565  12.309  53.949  1.00  0.00            
ATOM   4002  R4  CHO   600      37.315  13.109  51.199  1.00  0.00            
ATOM   4003  R5  CHO   600      35.315  13.209  52.099  1.00  0.00            
ATOM   4004  C1  CHO   600      34.465  10.959  49.199  1.00  0.00           C
ATOM   4005  C2  CHO   600      31.665  11.709  46.149  1.00  0.00           C
ATOM   4006  ROH CHO   601     173.615  87.959  56.299  1.00  0.00            
ATOM   4007  R1  CHO   601     173.615  89.059  53.699  1.00  0.00            
ATOM   4008  R2  CHO   601     175.315  88.109  51.699  1.00  0.00            
ATOM   4009  R3  CHO   601     172.965  87.909  50.349  1.00  0.00            
ATOM   4010  R4  CHO   601     175.065  87.559  48.299  1.00  0.00            
ATOM   4011  R5  CHO   601     173.415  88.909  48.249  1.00  0.00            
ATOM   4012  C1  CHO   601     172.715  86.909  45.049  1.00  0.00           C
ATOM   4013  C2  CHO   601     174.665  87.409  42.299  1.00  0.00           C
ATOM   4014  ROH CHO   602      49.865 108.409  18.999  1.00  0.00            
ATOM   4015  R1  CHO   602      51.365 107.559  21.249  1.00  0.00            
ATOM   4016  R2  CHO   602      53.715 108.809  21.999  1.00  0.00            
ATOM   4017  R3  CHO   602      52.415 109.059  24.399  1.00  0.00            
ATOM   4018  R4  CHO   602      55.115 110.109  24.899  1.00  0.00            
ATOM   4019  R5  CHO   602      54.115 108.559  26.049  1.00  0.00            
ATOM   4020  C1  CHO   602      54.665 111.059  28.849  1.00  0.00           C
ATOM   4021  C2  CHO   602      58.065 111.959  31.649  1.00  0.00           C
ATOM   4022  ROH CHO   603     104.765  74.359  17.549  1.00  0.00            
ATOM   4023  R1  CHO   603     103.515  73.159  19.799  1.00  0.00            
ATOM   4024  R2  CHO   603     104.865  71.409  21.449  1.00  0.00            
ATOM   4025  R3  CHO   603     104.065  73.109  23.399  1.00  0.00            
ATOM   4026  R4  CHO   603     104.215  70.609  24.749  1.00  0.00            
ATOM   4027  R5  CHO   603     102.515  71.859  24.699  1.00  0.00            
ATOM   4028  C1  CHO   603     103.115  71.709  28.449  1.00  0.00           C
ATOM   4029  C2  CHO   603     103.165  73.509  32.099  1.00  0.00           C
ATOM   4030  ROH CHO   604      88.615  50.609  45.499  1.00  0.00            
ATOM   4031  R1  CHO   604      86.865  51.559  43.499  1.00  0.00            
ATOM   4032  R2  CHO   604      87.615  51.709  40.799  1.00  0.00            
ATOM   4033  R3  CHO   604      85.315  50.309  40.449  1.00  0.00            
ATOM   4034  R4  CHO   604      85.915  51.409  37.799  1.00  0.00            
ATOM   4035  R5  CHO   604      84.065  51.609  38.899  1.00  0.00            
ATOM   4036  C1  CHO   604      82.815  49.909  35.699  1.00  0.00           C
ATOM   4037  C2  CHO   604      81.465  50.509  31.999  1.00  0.00           C
ATOM   4038  ROH CHO   605     174.915   1.059  28.749  1.00  0.00            
ATOM   4039  R1  CHO   605     174.665   1.509  31.549  1.00  0.00            
ATOM   4040  R2  CHO   605     175.515  -0.291  33.399  1.00  0.00            
ATOM   4041  R3  CHO   605     176.865   1.859  34.399  1.00  0.00            
ATOM   4042  R4  CHO   605     176.365   0.109  36.749  1.00  0.00            
ATOM   4043  R5  CHO   605     175.865   2.259  36.499  1.00  0.00            
ATOM   4044  C1  CHO   605     178.115   2.409  39.599  1.00  0.00           C
ATOM   4045  C2  CHO   605     174.865   3.159  41.799  1.00  0.00           C
ATOM   4046  ROH CHO   606      26.465  94.959  45.799  1.00  0.00            
ATOM   4047  R1  CHO   606      25.115  93.509  43.749  1.00  0.00            
ATOM   4048  R2  CHO   606      23.365  94.709  41.999  1.00  0.00            
ATOM   4049  R3  CHO   606      24.965  93.659  40.149  1.00  0.00            
ATOM   4050  R4  CHO   606      22.365  94.059  38.749  1.00  0.00            
ATOM   4051  R5  CHO   606      23.515  92.209  38.899  1.00  0.00            
ATOM   4052  C1  CHO   606      23.315  92.609  35.099  1.00  0.00           C
ATOM   4053  C2  CHO   606      21.465  93.309  32.649  1.00  0.00           C
ATOM   4054  ROH CHO   607      35.515 189.809  56.349  1.00  0.00            
ATOM   4055  R1  CHO   607      35.115 188.609  53.849  1.00  0.00            
ATOM   4056  R2  CHO   607      37.115 187.359  52.449  1.00  0.00            
ATOM   4057  R3  CHO   607      35.365 185.259  52.449  1.00  0.00            
ATOM   4058  R4  CHO   607      37.065 184.859  50.049  1.00  0.00            
ATOM   4059  R5  CHO   607      34.865 184.909  50.099  1.00  0.00            
ATOM   4060  C1  CHO   607      35.415 181.409  48.649  1.00  0.00           C
ATOM   4061  C2  CHO   607      37.865 183.909  45.399  1.00  0.00           C
ATOM   4062  ROH CHO   608     146.865  47.759  20.749  1.00  0.00            
ATOM   4063  R1  CHO   608     147.765  48.109  23.399  1.00  0.00            
ATOM   4064  R2  CHO   608     146.365  49.459  25.299  1.00  0.00            
ATOM   4065  R3  CHO   608     146.615  47.209  26.699  1.00  0.00            
ATOM   4066  R4  CHO   608     145.815  49.209  28.699  1.00  0.00            
ATOM   4067  R5  CHO   608     147.565  47.809  28.799  1.00  0.00            
ATOM   4068  C1  CHO   608     145.815  46.859  31.999  1.00  0.00           C
ATOM   4069  C2  CHO   608     145.515  48.659  34.999  1.00  0.00           C
ATOM   4070  ROH CHO   609     176.665  17.259  59.099  1.00  0.00            
ATOM   4071  R1  CHO   609     176.265  17.759  56.349  1.00  0.00            
ATOM   4072  R2  CHO   609     177.865  19.459  54.899  1.00  0.00            
ATOM   4073  R3  CHO   609     178.165  17.309  53.249  1.00  0.00            
ATOM   4074  R4  CHO   609     179.015  19.609  51.649  1.00  0.00            
ATOM   4075  R5  CHO   609     177.515  18.109  51.099  1.00  0.00            
ATOM   4076  C1  CHO   609     179.965  17.609  48.199  1.00  0.00           C
ATOM   4077  C2  CHO   609     178.815  18.559  45.399  1.00  0.00           C
ATOM   4078  ROH CHO   610     169.115 192.559  27.349  1.00  0.00            
ATOM   4079  R1  CHO   610     169.765 193.159  30.049  1.00  0.00            
ATOM   4080  R2  CHO   610     168.665 195.309  31.349  1.00  0.00            
ATOM   4081  R3  CHO   610     167.915 193.459  33.149  1.00  0.00            
ATOM   4082  R4  CHO   610     168.565 195.809  34.799  1.00  0.00            
ATOM   4083  R5  CHO   610     169.365 193.759  35.049  1.00  0.00            
ATOM   4084  C1  CHO   610     167.765 194.259  38.449  1.00  0.00           C
ATOM   4085  C2  CHO   610     167.365 194.209  42.849  1.00  0.00           C
ATOM   4086  ROH CHO   611      31.115 133.809  21.749  1.00  0.00            
ATOM   4087  R1  CHO   611      31.915 132.859  24.299  1.00  0.00            
ATOM   4088  R2  CHO   611      30.915 133.859  26.649  1.00  0.00            
ATOM   4089  R3  CHO   611      30.215 131.259  27.099  1.00  0.00            
ATOM   4090  R4  CHO   611      30.815 132.409  29.749  1.00  0.00            
ATOM   4091  R5  CHO   611      31.715 130.609  28.899  1.00  0.00            
ATOM   4092  C1  CHO   611      30.115 129.109  32.049  1.00  0.00           C
ATOM   4093  C2  CHO   611      27.865 128.909  34.399  1.00  0.00           C
ATOM   4094  ROH CHO   612     184.765 124.309  23.849  1.00  0.00            
ATOM   4095  R1  CHO   612     184.615 125.309  26.499  1.00  0.00            
ATOM   4096  R2  CHO   612     182.265 125.359  27.949  1.00  0.00            
ATOM   4097  R3  CHO   612     183.765 123.959  29.749  1.00  0.00            
ATOM   4098  R4  CHO   612     181.365 124.759  31.199  1.00  0.00            
ATOM   4099  R5  CHO   612     183.415 125.159  31.799  1.00  0.00            
ATOM   4100  C1  CHO   612     182.215 123.159  34.849  1.00  0.00           C
ATOM   4101  C2  CHO   612     182.265 123.659  39.199  1.00  0.00           C
ATOM   4102  ROH CHO   613      39.665  96.559  42.149  1.00  0.00            
ATOM   4103  R1  CHO   613      40.615  97.559  39.649  1.00  0.00            
ATOM   4104  R2  CHO   613      43.315  97.759  39.049  1.00  0.00            
ATOM   4105  R3  CHO   613      42.565  96.159  36.899  1.00  0.00            
ATOM   4106  R4  CHO   613      44.615  98.009  35.849  1.00  0.00            
ATOM   4107  R5  CHO   613      42.615  97.759  35.049  1.00  0.00            
ATOM   4108  C1  CHO   613      44.715  96.859  31.999  1.00  0.00           C
ATOM   4109  C2  CHO   613      46.465  95.109  28.449  1.00  0.00           C
ATOM   4110  ROH CHO   614     157.315 144.909  52.899  1.00  0.00            
ATOM   4111  R1  CHO   614     158.915 144.509  50.599  1.00  0.00            
ATOM   4112  R2  CHO   614     159.015 142.059  49.299  1.00  0.00            
ATOM   4113  R3  CHO   614     158.365 143.559  47.149  1.00  0.00            
ATOM   4114  R4  CHO   614     159.415 141.059  45.999  1.00  0.00            
ATOM   4115  R5  CHO   614     160.065 143.109  45.499  1.00  0.00            
ATOM   4116  C1  CHO   614     158.965 141.909  42.049  1.00  0.00           C
ATOM   4117  C2  CHO   614     160.315 144.659  39.899  1.00  0.00           C
ATOM   4118  ROH CHO   615     178.615 229.359  56.749  1.00  0.00            
ATOM   4119  R1  CHO   615     179.215 228.909  54.049  1.00  0.00            
ATOM   4120  R2  CHO   615     181.515 227.559  53.249  1.00  0.00            
ATOM   4121  R3  CHO   615     179.765 226.009  51.899  1.00  0.00            
ATOM   4122  R4  CHO   615     182.415 225.059  51.049  1.00  0.00            
ATOM   4123  R5  CHO   615     180.765 225.659  49.749  1.00  0.00            
ATOM   4124  C1  CHO   615     181.265 222.059  48.549  1.00  0.00           C
ATOM   4125  C2  CHO   615     183.015 218.659  47.249  1.00  0.00           C
ATOM   4126  ROH CHO   616     204.315   9.909  60.849  1.00  0.00            
ATOM   4127  R1  CHO   616     203.665   9.359  58.149  1.00  0.00            
ATOM   4128  R2  CHO   616     201.315  10.159  56.999  1.00  0.00            
ATOM   4129  R3  CHO   616     202.965  11.309  55.199  1.00  0.00            
ATOM   4130  R4  CHO   616     200.815  10.159  53.599  1.00  0.00            
ATOM   4131  R5  CHO   616     202.915   9.909  53.299  1.00  0.00            
ATOM   4132  C1  CHO   616     202.065  11.259  49.899  1.00  0.00           C
ATOM   4133  C2  CHO   616     203.465  11.659  45.599  1.00  0.00           C
ATOM   4134  ROH CHO   617      -1.235 131.209  48.099  1.00  0.00            
ATOM   4135  R1  CHO   617      -0.835 130.909  45.349  1.00  0.00            
ATOM   4136  R2  CHO   617      -1.985 132.609  43.449  1.00  0.00            
ATOM   4137  R3  CHO   617       0.615 132.859  42.649  1.00  0.00            
ATOM   4138  R4  CHO   617      -0.985 133.009  40.199  1.00  0.00            
ATOM   4139  R5  CHO   617       0.715 131.709  40.549  1.00  0.00            
ATOM   4140  C1  CHO   617       2.015 133.509  37.499  1.00  0.00           C
ATOM   4141  C2  CHO   617       3.615 136.909  35.999  1.00  0.00           C
ATOM   4142  ROH CHO   618     221.615 221.809  32.849  1.00  0.00            
ATOM   4143  R1  CHO   618     221.415 222.309  35.649  1.00  0.00            
ATOM   4144  R2  CHO   618     221.265 220.309  37.499  1.00  0.00            
ATOM   4145  R3  CHO   618     223.365 221.609  38.599  1.00  0.00            
ATOM   4146  R4  CHO   618     221.915 220.559  40.899  1.00  0.00            
ATOM   4147  R5  CHO   618     222.515 222.609  40.599  1.00  0.00            
ATOM   4148  C1  CHO   618     224.265 221.909  43.899  1.00  0.00           C
ATOM   4149  C2  CHO   618     223.315 222.659  46.749  1.00  0.00           C
ATOM   4150  ROH CHO   619      70.215  82.659  45.549  1.00  0.00            
ATOM   4151  R1  CHO   619      68.715  83.309  43.199  1.00  0.00            
ATOM   4152  R2  CHO   619      69.865  84.059  40.849  1.00  0.00            
ATOM   4153  R3  CHO   619      68.515  81.959  39.799  1.00  0.00            
ATOM   4154  R4  CHO   619      69.715  83.309  37.499  1.00  0.00            
ATOM   4155  R5  CHO   619      67.615  82.809  37.749  1.00  0.00            
ATOM   4156  C1  CHO   619      68.315  80.959  34.549  1.00  0.00           C
ATOM   4157  C2  CHO   619      69.465  80.109  31.599  1.00  0.00           C
ATOM   4158  ROH CHO   620     106.065 223.159  45.749  1.00  0.00            
ATOM   4159  R1  CHO   620     107.615 224.309  43.699  1.00  0.00            
ATOM   4160  R2  CHO   620     107.315 223.559  41.049  1.00  0.00            
ATOM   4161  R3  CHO   620     106.965 226.209  40.649  1.00  0.00            
ATOM   4162  R4  CHO   620     108.015 225.259  38.099  1.00  0.00            
ATOM   4163  R5  CHO   620     108.815 226.909  39.299  1.00  0.00            
ATOM   4164  C1  CHO   620     108.065 228.759  36.049  1.00  0.00           C
ATOM   4165  C2  CHO   620     107.915 233.009  34.249  1.00  0.00           C
ATOM   4166  ROH CHO   621       9.165  59.709  53.999  1.00  0.00            
ATOM   4167  R1  CHO   621       9.215  58.009  51.749  1.00  0.00            
ATOM   4168  R2  CHO   621       6.915  57.309  50.399  1.00  0.00            
ATOM   4169  R3  CHO   621       8.265  58.309  48.249  1.00  0.00            
ATOM   4170  R4  CHO   621       5.765  57.259  47.149  1.00  0.00            
ATOM   4171  R5  CHO   621       7.765  56.709  46.499  1.00  0.00            
ATOM   4172  C1  CHO   621       6.365  58.109  43.249  1.00  0.00           C
ATOM   4173  C2  CHO   621       6.265  58.659  40.049  1.00  0.00           C
ATOM   4174  ROH CHO   622     210.065  34.109  59.299  1.00  0.00            
ATOM   4175  R1  CHO   622     211.865  34.209  57.099  1.00  0.00            
ATOM   4176  R2  CHO   622     211.865  32.259  55.099  1.00  0.00            
ATOM   4177  R3  CHO   622     211.665  34.459  53.499  1.00  0.00            
ATOM   4178  R4  CHO   622     212.165  32.259  51.649  1.00  0.00            
ATOM   4179  R5  CHO   622     213.315  34.109  51.799  1.00  0.00            
ATOM   4180  C1  CHO   622     212.165  34.259  48.149  1.00  0.00           C
ATOM   4181  C2  CHO   622     212.215  35.159  44.599  1.00  0.00           C
ATOM   4182  ROH CHO   623     203.865 112.709  19.899  1.00  0.00            
ATOM   4183  R1  CHO   623     205.565 111.059  21.399  1.00  0.00            
ATOM   4184  R2  CHO   623     208.315 111.359  21.499  1.00  0.00            
ATOM   4185  R3  CHO   623     207.915 111.459  24.149  1.00  0.00            
ATOM   4186  R4  CHO   623     210.265 109.759  23.849  1.00  0.00            
ATOM   4187  R5  CHO   623     208.415 109.259  24.949  1.00  0.00            
ATOM   4188  C1  CHO   623     211.015 108.909  27.749  1.00  0.00           C
ATOM   4189  C2  CHO   623     210.415 108.359  31.699  1.00  0.00           C
ATOM   4190  ROH CHO   624     115.365  86.709  54.449  1.00  0.00            
ATOM   4191  R1  CHO   624     115.415  88.659  52.399  1.00  0.00            
ATOM   4192  R2  CHO   624     117.715  89.909  51.549  1.00  0.00            
ATOM   4193  R3  CHO   624     116.965  89.009  49.099  1.00  0.00            
ATOM   4194  R4  CHO   624     118.315  91.509  48.549  1.00  0.00            
ATOM   4195  R5  CHO   624     116.315  90.959  47.899  1.00  0.00            
ATOM   4196  C1  CHO   624     117.965  91.559  44.549  1.00  0.00           C
ATOM   4197  C2  CHO   624     117.315  92.409  41.749  1.00  0.00           C
ATOM   4198  ROH CHO   625     206.665  62.559  57.349  1.00  0.00            
ATOM   4199  R1  CHO   625     207.165  61.859  54.649  1.00  0.00            
ATOM   4200  R2  CHO   625     205.165  61.909  52.749  1.00  0.00            
ATOM   4201  R3  CHO   625     206.915  63.559  51.449  1.00  0.00            
ATOM   4202  R4  CHO   625     205.415  62.209  49.299  1.00  0.00            
ATOM   4203  R5  CHO   625     207.565  62.309  49.499  1.00  0.00            
ATOM   4204  C1  CHO   625     207.215  63.909  46.099  1.00  0.00           C
ATOM   4205  C2  CHO   625     205.115  63.309  43.499  1.00  0.00           C
ATOM   4206  ROH CHO   626     173.165 204.109  27.549  1.00  0.00            
ATOM   4207  R1  CHO   626     174.165 204.659  30.099  1.00  0.00            
ATOM   4208  R2  CHO   626     172.965 206.459  31.849  1.00  0.00            
ATOM   4209  R3  CHO   626     172.965 204.359  33.549  1.00  0.00            
ATOM   4210  R4  CHO   626     173.165 206.709  35.299  1.00  0.00            
ATOM   4211  R5  CHO   626     174.465 205.009  35.299  1.00  0.00            
ATOM   4212  C1  CHO   626     173.215 204.859  38.899  1.00  0.00           C
ATOM   4213  C2  CHO   626     171.765 206.709  41.799  1.00  0.00           C
ATOM   4214  ROH CHO   627     212.965 197.509  29.649  1.00  0.00            
ATOM   4215  R1  CHO   627     214.365 197.959  32.049  1.00  0.00            
ATOM   4216  R2  CHO   627     213.265 199.209  34.249  1.00  0.00            
ATOM   4217  R3  CHO   627     214.015 196.959  35.549  1.00  0.00            
ATOM   4218  R4  CHO   627     213.515 198.909  37.649  1.00  0.00            
ATOM   4219  R5  CHO   627     215.315 197.759  37.399  1.00  0.00            
ATOM   4220  C1  CHO   627     214.365 196.609  40.899  1.00  0.00           C
ATOM   4221  C2  CHO   627     214.965 194.009  43.599  1.00  0.00           C
ATOM   4222  ROH CHO   628      31.415  28.709  55.949  1.00  0.00            
ATOM   4223  R1  CHO   628      29.665  28.109  53.849  1.00  0.00            
ATOM   4224  R2  CHO   628      30.065  25.859  52.199  1.00  0.00            
ATOM   4225  R3  CHO   628      27.515  25.259  52.949  1.00  0.00            
ATOM   4226  R4  CHO   628      27.815  24.009  50.299  1.00  0.00            
ATOM   4227  R5  CHO   628      26.265  25.409  50.899  1.00  0.00            
ATOM   4228  C1  CHO   628      24.115  22.409  49.849  1.00  0.00           C
ATOM   4229  C2  CHO   628      22.215  22.059  45.849  1.00  0.00           C
ATOM   4230  ROH CHO   629     148.915 134.259  24.099  1.00  0.00            
ATOM   4231  R1  CHO   629     148.415 134.859  26.799  1.00  0.00            
ATOM   4232  R2  CHO   629     147.715 132.859  28.649  1.00  0.00            
ATOM   4233  R3  CHO   629     149.815 133.859  29.999  1.00  0.00            
ATOM   4234  R4  CHO   629     147.665 133.609  31.999  1.00  0.00            
ATOM   4235  R5  CHO   629     148.815 135.359  31.599  1.00  0.00            
ATOM   4236  C1  CHO   629     149.665 134.909  35.299  1.00  0.00           C
ATOM   4237  C2  CHO   629     152.365 136.509  37.899  1.00  0.00           C
ATOM   4238  ROH CHO   630     143.815 113.509  25.349  1.00  0.00            
ATOM   4239  R1  CHO   630     144.965 113.059  27.849  1.00  0.00            
ATOM   4240  R2  CHO   630     145.115 115.009  29.799  1.00  0.00            
ATOM   4241  R3  CHO   630     143.865 113.159  31.349  1.00  0.00            
ATOM   4242  R4  CHO   630     145.115 115.009  33.249  1.00  0.00            
ATOM   4243  R5  CHO   630     145.365 112.809  33.199  1.00  0.00            
ATOM   4244  C1  CHO   630     143.915 113.209  36.699  1.00  0.00           C
ATOM   4245  C2  CHO   630     146.015 114.409  40.299  1.00  0.00           C
ATOM   4246  ROH CHO   631     174.615  39.009  23.549  1.00  0.00            
ATOM   4247  R1  CHO   631     175.765  37.959  25.949  1.00  0.00            
ATOM   4248  R2  CHO   631     176.715  39.609  27.949  1.00  0.00            
ATOM   4249  R3  CHO   631     175.015  38.159  29.499  1.00  0.00            
ATOM   4250  R4  CHO   631     177.315  38.809  31.249  1.00  0.00            
ATOM   4251  R5  CHO   631     176.515  36.759  30.799  1.00  0.00            
ATOM   4252  C1  CHO   631     176.115  36.859  34.599  1.00  0.00           C
ATOM   4253  C2  CHO   631     179.365  35.459  35.249  1.00  0.00           C
ATOM   4254  ROH CHO   632     189.615 122.759  22.599  1.00  0.00            
ATOM   4255  R1  CHO   632     188.965 123.259  25.299  1.00  0.00            
ATOM   4256  R2  CHO   632     187.515 121.459  26.799  1.00  0.00            
ATOM   4257  R3  CHO   632     189.615 121.609  28.499  1.00  0.00            
ATOM   4258  R4  CHO   632     187.315 121.209  30.249  1.00  0.00            
ATOM   4259  R5  CHO   632     188.765 122.809  30.399  1.00  0.00            
ATOM   4260  C1  CHO   632     189.165 121.259  33.849  1.00  0.00           C
ATOM   4261  C2  CHO   632     186.565 120.259  35.749  1.00  0.00           C
ATOM   4262  ROH CHO   633     185.165 199.009  32.699  1.00  0.00            
ATOM   4263  R1  CHO   633     187.515 199.009  34.249  1.00  0.00            
ATOM   4264  R2  CHO   633     187.765 200.409  36.599  1.00  0.00            
ATOM   4265  R3  CHO   633     188.415 198.009  37.649  1.00  0.00            
ATOM   4266  R4  CHO   633     189.865 199.959  39.299  1.00  0.00            
ATOM   4267  R5  CHO   633     190.765 198.259  38.249  1.00  0.00            
ATOM   4268  C1  CHO   633     191.765 197.359  41.799  1.00  0.00           C
ATOM   4269  C2  CHO   633     194.365 196.859  43.899  1.00  0.00           C
ATOM   4270  ROH CHO   634     182.865  12.409  26.549  1.00  0.00            
ATOM   4271  R1  CHO   634     183.865  12.059  29.199  1.00  0.00            
ATOM   4272  R2  CHO   634     186.165  13.359  30.099  1.00  0.00            
ATOM   4273  R3  CHO   634     184.465  14.209  32.049  1.00  0.00            
ATOM   4274  R4  CHO   634     187.165  14.559  33.149  1.00  0.00            
ATOM   4275  R5  CHO   634     185.515  13.459  34.099  1.00  0.00            
ATOM   4276  C1  CHO   634     186.215  16.009  36.799  1.00  0.00           C
ATOM   4277  C2  CHO   634     185.115  13.509  40.099  1.00  0.00           C
ATOM   4278  ROH CHO   635      32.115  84.959  46.599  1.00  0.00            
ATOM   4279  R1  CHO   635      31.515  83.859  44.099  1.00  0.00            
ATOM   4280  R2  CHO   635      29.215  84.409  42.699  1.00  0.00            
ATOM   4281  R3  CHO   635      30.965  84.959  40.699  1.00  0.00            
ATOM   4282  R4  CHO   635      28.665  83.709  39.349  1.00  0.00            
ATOM   4283  R5  CHO   635      30.765  83.109  39.199  1.00  0.00            
ATOM   4284  C1  CHO   635      30.015  83.859  35.549  1.00  0.00           C
ATOM   4285  C2  CHO   635      31.815  85.609  32.799  1.00  0.00           C
ATOM   4286  ROH CHO   636     101.565   6.559  12.549  1.00  0.00            
ATOM   4287  R1  CHO   636     100.615   7.109  15.149  1.00  0.00            
ATOM   4288  R2  CHO   636     100.415   5.109  17.099  1.00  0.00            
ATOM   4289  R3  CHO   636     101.915   6.859  18.549  1.00  0.00            
ATOM   4290  R4  CHO   636     101.065   4.809  20.499  1.00  0.00            
ATOM   4291  R5  CHO   636     100.765   6.959  20.699  1.00  0.00            
ATOM   4292  C1  CHO   636     102.815   6.259  23.849  1.00  0.00           C
ATOM   4293  C2  CHO   636     101.665   4.359  27.299  1.00  0.00           C
ATOM   4294  ROH CHO   637     166.365  22.409  58.249  1.00  0.00            
ATOM   4295  R1  CHO   637     166.715  23.459  55.649  1.00  0.00            
ATOM   4296  R2  CHO   637     168.715  22.559  53.949  1.00  0.00            
ATOM   4297  R3  CHO   637     166.665  22.059  52.249  1.00  0.00            
ATOM   4298  R4  CHO   637     169.015  22.259  50.549  1.00  0.00            
ATOM   4299  R5  CHO   637     167.165  23.359  50.349  1.00  0.00            
ATOM   4300  C1  CHO   637     167.265  21.609  46.949  1.00  0.00           C
ATOM   4301  C2  CHO   637     168.965  22.609  43.549  1.00  0.00           C
ATOM   4302  ROH CHO   638     128.015  55.659  17.599  1.00  0.00            
ATOM   4303  R1  CHO   638     125.865  56.159  19.349  1.00  0.00            
ATOM   4304  R2  CHO   638     124.515  54.159  20.599  1.00  0.00            
ATOM   4305  R3  CHO   638     125.165  55.509  22.849  1.00  0.00            
ATOM   4306  R4  CHO   638     123.615  53.209  23.849  1.00  0.00            
ATOM   4307  R5  CHO   638     123.215  55.309  24.249  1.00  0.00            
ATOM   4308  C1  CHO   638     123.665  54.059  27.799  1.00  0.00           C
ATOM   4309  C2  CHO   638     122.115  56.309  29.949  1.00  0.00           C
ATOM   4310  ROH CHO   639     214.715 122.659  21.549  1.00  0.00            
ATOM   4311  R1  CHO   639     215.065 120.659  23.549  1.00  0.00            
ATOM   4312  R2  CHO   639     216.315 121.209  25.999  1.00  0.00            
ATOM   4313  R3  CHO   639     214.015 120.209  26.999  1.00  0.00            
ATOM   4314  R4  CHO   639     216.115 119.359  28.899  1.00  0.00            
ATOM   4315  R5  CHO   639     214.665 118.059  27.949  1.00  0.00            
ATOM   4316  C1  CHO   639     213.815 117.359  31.599  1.00  0.00           C
ATOM   4317  C2  CHO   639     212.315 118.009  35.399  1.00  0.00           C
ATOM   4318  ROH CHO   640      23.215 179.709  51.799  1.00  0.00            
ATOM   4319  R1  CHO   640      23.115 181.859  49.899  1.00  0.00            
ATOM   4320  R2  CHO   640      25.215 182.359  48.199  1.00  0.00            
ATOM   4321  R3  CHO   640      23.315 182.159  46.299  1.00  0.00            
ATOM   4322  R4  CHO   640      25.665 183.109  44.849  1.00  0.00            
ATOM   4323  R5  CHO   640      23.665 184.009  44.849  1.00  0.00            
ATOM   4324  C1  CHO   640      24.065 183.359  41.099  1.00  0.00           C
ATOM   4325  C2  CHO   640      24.965 186.009  39.199  1.00  0.00           C
ATOM   4326  ROH CHO   641     156.715  77.609  54.599  1.00  0.00            
ATOM   4327  R1  CHO   641     155.415  77.209  52.099  1.00  0.00            
ATOM   4328  R2  CHO   641     155.665  79.009  49.999  1.00  0.00            
ATOM   4329  R3  CHO   641     156.415  76.759  48.649  1.00  0.00            
ATOM   4330  R4  CHO   641     156.015  78.809  46.549  1.00  0.00            
ATOM   4331  R5  CHO   641     155.065  76.859  46.649  1.00  0.00            
ATOM   4332  C1  CHO   641     156.915  76.559  43.299  1.00  0.00           C
ATOM   4333  C2  CHO   641     155.215  79.559  40.499  1.00  0.00           C
ATOM   4334  ROH CHO   642      97.365 101.959  19.599  1.00  0.00            
ATOM   4335  R1  CHO   642      96.265 101.509  22.149  1.00  0.00            
ATOM   4336  R2  CHO   642      96.015 103.509  24.049  1.00  0.00            
ATOM   4337  R3  CHO   642      93.415 102.759  24.049  1.00  0.00            
ATOM   4338  R4  CHO   642      93.765 104.259  26.549  1.00  0.00            
ATOM   4339  R5  CHO   642      92.915 102.209  26.349  1.00  0.00            
ATOM   4340  C1  CHO   642      89.965 103.959  27.999  1.00  0.00           C
ATOM   4341  C2  CHO   642      87.265 103.709  30.949  1.00  0.00           C
ATOM   4342  ROH CHO   643     199.165  56.559  23.849  1.00  0.00            
ATOM   4343  R1  CHO   643     201.015  56.359  25.949  1.00  0.00            
ATOM   4344  R2  CHO   643     200.915  57.909  28.249  1.00  0.00            
ATOM   4345  R3  CHO   643     200.915  55.459  29.499  1.00  0.00            
ATOM   4346  R4  CHO   643     200.665  57.409  31.649  1.00  0.00            
ATOM   4347  R5  CHO   643     202.115  55.809  31.499  1.00  0.00            
ATOM   4348  C1  CHO   643     200.515  54.909  34.849  1.00  0.00           C
ATOM   4349  C2  CHO   643     202.015  57.809  37.699  1.00  0.00           C
ATOM   4350  ROH CHO   644     178.615 125.509  58.899  1.00  0.00            
ATOM   4351  R1  CHO   644     177.415 126.059  56.399  1.00  0.00            
ATOM   4352  R2  CHO   644     178.865 126.509  54.099  1.00  0.00            
ATOM   4353  R3  CHO   644     177.265 124.509  53.099  1.00  0.00            
ATOM   4354  R4  CHO   644     178.065 126.059  50.749  1.00  0.00            
ATOM   4355  R5  CHO   644     176.065 125.559  51.349  1.00  0.00            
ATOM   4356  C1  CHO   644     176.115 123.909  47.899  1.00  0.00           C
ATOM   4357  C2  CHO   644     174.315 122.159  45.099  1.00  0.00           C
ATOM   4358  ROH CHO   645     200.915 101.209  16.049  1.00  0.00            
ATOM   4359  R1  CHO   645     202.865  99.409  17.149  1.00  0.00            
ATOM   4360  R2  CHO   645     204.765 100.259  18.949  1.00  0.00            
ATOM   4361  R3  CHO   645     203.765  98.209  20.449  1.00  0.00            
ATOM   4362  R4  CHO   645     205.915  99.309  22.049  1.00  0.00            
ATOM   4363  R5  CHO   645     205.665  97.209  21.499  1.00  0.00            
ATOM   4364  C1  CHO   645     205.665  96.859  25.299  1.00  0.00           C
ATOM   4365  C2  CHO   645     206.015  96.459  28.749  1.00  0.00           C
ATOM   4366  ROH CHO   646     210.665  56.509  22.999  1.00  0.00            
ATOM   4367  R1  CHO   646     209.315  55.859  25.449  1.00  0.00            
ATOM   4368  R2  CHO   646     210.665  54.909  27.649  1.00  0.00            
ATOM   4369  R3  CHO   646     209.465  56.959  28.899  1.00  0.00            
ATOM   4370  R4  CHO   646     210.615  55.409  31.049  1.00  0.00            
ATOM   4371  R5  CHO   646     208.515  56.009  30.899  1.00  0.00            
ATOM   4372  C1  CHO   646     209.465  57.609  34.249  1.00  0.00           C
ATOM   4373  C2  CHO   646     207.365  57.459  38.349  1.00  0.00           C
ATOM   4374  ROH CHO   647     151.865  84.909  19.749  1.00  0.00            
ATOM   4375  R1  CHO   647     152.565  85.459  22.399  1.00  0.00            
ATOM   4376  R2  CHO   647     150.715  86.509  24.199  1.00  0.00            
ATOM   4377  R3  CHO   647     151.465  84.359  25.699  1.00  0.00            
ATOM   4378  R4  CHO   647     150.415  86.209  27.649  1.00  0.00            
ATOM   4379  R5  CHO   647     152.365  85.259  27.699  1.00  0.00            
ATOM   4380  C1  CHO   647     150.915  84.059  31.049  1.00  0.00           C
ATOM   4381  C2  CHO   647     148.965  81.209  33.499  1.00  0.00           C
ATOM   4382  ROH CHO   648      97.515 145.409  40.899  1.00  0.00            
ATOM   4383  R1  CHO   648      98.665 142.909  40.249  1.00  0.00            
ATOM   4384  R2  CHO   648      97.865 141.409  38.049  1.00  0.00            
ATOM   4385  R3  CHO   648     100.515 141.509  37.449  1.00  0.00            
ATOM   4386  R4  CHO   648      99.315 139.709  35.449  1.00  0.00            
ATOM   4387  R5  CHO   648     101.015 139.259  36.699  1.00  0.00            
ATOM   4388  C1  CHO   648     102.615 138.809  33.299  1.00  0.00           C
ATOM   4389  C2  CHO   648     101.715 136.609  29.499  1.00  0.00           C
ATOM   4390  ROH CHO   649       9.015 196.809  59.099  1.00  0.00            
ATOM   4391  R1  CHO   649       7.015 196.159  57.199  1.00  0.00            
ATOM   4392  R2  CHO   649       5.365 198.059  56.099  1.00  0.00            
ATOM   4393  R3  CHO   649       6.265 197.109  53.749  1.00  0.00            
ATOM   4394  R4  CHO   649       4.215 199.059  52.999  1.00  0.00            
ATOM   4395  R5  CHO   649       4.315 196.959  52.349  1.00  0.00            
ATOM   4396  C1  CHO   649       4.415 198.659  48.949  1.00  0.00           C
ATOM   4397  C2  CHO   649       0.265 198.909  46.999  1.00  0.00           C
ATOM   4398  ROH CHO   650      35.315  47.959  52.899  1.00  0.00            
ATOM   4399  R1  CHO   650      36.115  47.209  50.299  1.00  0.00            
ATOM   4400  R2  CHO   650      34.365  46.009  48.499  1.00  0.00            
ATOM   4401  R3  CHO   650      35.165  48.109  46.899  1.00  0.00            
ATOM   4402  R4  CHO   650      34.315  45.959  45.049  1.00  0.00            
ATOM   4403  R5  CHO   650      36.265  46.959  45.049  1.00  0.00            
ATOM   4404  C1  CHO   650      35.065  47.809  41.549  1.00  0.00           C
ATOM   4405  C2  CHO   650      32.465  45.609  38.199  1.00  0.00           C
ATOM   4406  ROH CHO   651       2.465 120.809  47.199  1.00  0.00            
ATOM   4407  R1  CHO   651       2.415 120.059  44.499  1.00  0.00            
ATOM   4408  R2  CHO   651       1.015 121.459  42.549  1.00  0.00            
ATOM   4409  R3  CHO   651       3.415 121.609  41.349  1.00  0.00            
ATOM   4410  R4  CHO   651       1.515 121.009  39.199  1.00  0.00            
ATOM   4411  R5  CHO   651       3.315 119.859  39.649  1.00  0.00            
ATOM   4412  C1  CHO   651       4.115 120.859  36.049  1.00  0.00           C
ATOM   4413  C2  CHO   651       4.815 122.059  31.999  1.00  0.00           C
ATOM   4414  ROH CHO   652     117.415  96.309  22.499  1.00  0.00            
ATOM   4415  R1  CHO   652     116.915  94.709  24.799  1.00  0.00            
ATOM   4416  R2  CHO   652     117.565  95.509  27.349  1.00  0.00            
ATOM   4417  R3  CHO   652     114.965  94.959  27.849  1.00  0.00            
ATOM   4418  R4  CHO   652     116.265  94.709  30.449  1.00  0.00            
ATOM   4419  R5  CHO   652     115.015  93.209  29.449  1.00  0.00            
ATOM   4420  C1  CHO   652     113.015  93.809  32.699  1.00  0.00           C
ATOM   4421  C2  CHO   652     110.015  92.109  35.299  1.00  0.00           C
ATOM   4422  ROH CHO   653     189.865  37.759  22.199  1.00  0.00            
ATOM   4423  R1  CHO   653     188.515  39.109  24.249  1.00  0.00            
ATOM   4424  R2  CHO   653     186.315  38.109  25.549  1.00  0.00            
ATOM   4425  R3  CHO   653     187.765  38.509  27.749  1.00  0.00            
ATOM   4426  R4  CHO   653     185.015  38.659  28.649  1.00  0.00            
ATOM   4427  R5  CHO   653     186.565  40.259  28.949  1.00  0.00            
ATOM   4428  C1  CHO   653     185.615  39.459  32.599  1.00  0.00           C
ATOM   4429  C2  CHO   653     188.115  37.759  34.449  1.00  0.00           C
ATOM   4430  ROH CHO   654      94.865  51.159  15.299  1.00  0.00            
ATOM   4431  R1  CHO   654      95.165  49.559  17.599  1.00  0.00            
ATOM   4432  R2  CHO   654      96.465  50.359  19.849  1.00  0.00            
ATOM   4433  R3  CHO   654      94.165  49.709  21.099  1.00  0.00            
ATOM   4434  R4  CHO   654      96.265  48.809  22.899  1.00  0.00            
ATOM   4435  R5  CHO   654      94.665  47.559  22.099  1.00  0.00            
ATOM   4436  C1  CHO   654      93.965  47.109  25.849  1.00  0.00           C
ATOM   4437  C2  CHO   654      91.515  46.359  29.299  1.00  0.00           C
ATOM   4438  ROH CHO   655     187.665  93.809  19.049  1.00  0.00            
ATOM   4439  R1  CHO   655     188.215  92.959  21.699  1.00  0.00            
ATOM   4440  R2  CHO   655     190.365  94.009  23.149  1.00  0.00            
ATOM   4441  R3  CHO   655     188.465  94.609  24.949  1.00  0.00            
ATOM   4442  R4  CHO   655     190.815  94.009  26.549  1.00  0.00            
ATOM   4443  R5  CHO   655     188.865  93.159  26.799  1.00  0.00            
ATOM   4444  C1  CHO   655     189.315  94.709  30.249  1.00  0.00           C
ATOM   4445  C2  CHO   655     188.565  94.409  33.799  1.00  0.00           C
ATOM   4446  ROH CHO   656     160.365  88.159  52.549  1.00  0.00            
ATOM   4447  R1  CHO   656     161.215  89.209  50.099  1.00  0.00            
ATOM   4448  R2  CHO   656     162.065  87.609  47.999  1.00  0.00            
ATOM   4449  R3  CHO   656     160.165  89.009  46.599  1.00  0.00            
ATOM   4450  R4  CHO   656     161.865  87.759  44.549  1.00  0.00            
ATOM   4451  R5  CHO   656     161.315  89.909  44.699  1.00  0.00            
ATOM   4452  C1  CHO   656     159.915  89.159  41.249  1.00  0.00           C
ATOM   4453  C2  CHO   656     161.315  88.159  37.449  1.00  0.00           C
ATOM   4454  ROH CHO   657     186.565 124.759  58.899  1.00  0.00            
ATOM   4455  R1  CHO   657     187.715 124.559  56.299  1.00  0.00            
ATOM   4456  R2  CHO   657     187.265 122.409  54.599  1.00  0.00            
ATOM   4457  R3  CHO   657     186.465 124.359  52.899  1.00  0.00            
ATOM   4458  R4  CHO   657     186.565 121.909  51.249  1.00  0.00            
ATOM   4459  R5  CHO   657     187.565 123.809  50.849  1.00  0.00            
ATOM   4460  C1  CHO   657     185.465 123.409  47.699  1.00  0.00           C
ATOM   4461  C2  CHO   657     183.965 124.059  43.999  1.00  0.00           C
ATOM   4462  ROH CHO   658      76.765  15.159  12.299  1.00  0.00            
ATOM   4463  R1  CHO   658      74.965  14.359  14.399  1.00  0.00            
ATOM   4464  R2  CHO   658      75.815  13.759  16.949  1.00  0.00            
ATOM   4465  R3  CHO   658      73.965  15.659  17.649  1.00  0.00            
ATOM   4466  R4  CHO   658      74.265  14.009  19.999  1.00  0.00            
ATOM   4467  R5  CHO   658      72.415  14.459  18.999  1.00  0.00            
ATOM   4468  C1  CHO   658      71.615  15.809  22.449  1.00  0.00           C
ATOM   4469  C2  CHO   658      72.315  16.159  26.599  1.00  0.00           C
ATOM   4470  ROH CHO   659      94.915  56.959  14.949  1.00  0.00            
ATOM   4471  R1  CHO   659      93.165  55.959  16.949  1.00  0.00            
ATOM   4472  R2  CHO   659      94.115  54.609  19.149  1.00  0.00            
ATOM   4473  R3  CHO   659      92.765  56.509  20.549  1.00  0.00            
ATOM   4474  R4  CHO   659      93.615  54.609  22.599  1.00  0.00            
ATOM   4475  R5  CHO   659      91.615  55.309  22.249  1.00  0.00            
ATOM   4476  C1  CHO   659      92.065  56.409  25.849  1.00  0.00           C
ATOM   4477  C2  CHO   659      93.715  55.609  29.699  1.00  0.00           C
ATOM   4478  ROH CHO   660     134.165  63.659  19.749  1.00  0.00            
ATOM   4479  R1  CHO   660     133.515  64.809  22.249  1.00  0.00            
ATOM   4480  R2  CHO   660     132.315  63.359  24.249  1.00  0.00            
ATOM   4481  R3  CHO   660     134.415  64.259  25.699  1.00  0.00            
ATOM   4482  R4  CHO   660     132.615  63.009  27.699  1.00  0.00            
ATOM   4483  R5  CHO   660     133.465  65.059  27.799  1.00  0.00            
ATOM   4484  C1  CHO   660     134.815  63.659  31.049  1.00  0.00           C
ATOM   4485  C2  CHO   660     134.965  62.659  34.799  1.00  0.00           C
ATOM   4486  ROH CHO   661     219.765  48.859  24.799  1.00  0.00            
ATOM   4487  R1  CHO   661     218.515  48.909  27.349  1.00  0.00            
ATOM   4488  R2  CHO   661     218.565  46.759  29.099  1.00  0.00            
ATOM   4489  R3  CHO   661     219.615  48.659  30.799  1.00  0.00            
ATOM   4490  R4  CHO   661     218.615  46.509  32.549  1.00  0.00            
ATOM   4491  R5  CHO   661     218.115  48.559  32.699  1.00  0.00            
ATOM   4492  C1  CHO   661     219.565  48.009  36.149  1.00  0.00           C
ATOM   4493  C2  CHO   661     220.715  47.759  39.449  1.00  0.00           C
ATOM   4494  ROH CHO   662     203.765  75.659  56.349  1.00  0.00            
ATOM   4495  R1  CHO   662     204.515  76.759  53.849  1.00  0.00            
ATOM   4496  R2  CHO   662     205.215  75.159  51.699  1.00  0.00            
ATOM   4497  R3  CHO   662     203.265  76.659  50.449  1.00  0.00            
ATOM   4498  R4  CHO   662     204.865  75.459  48.299  1.00  0.00            
ATOM   4499  R5  CHO   662     204.415  77.609  48.549  1.00  0.00            
ATOM   4500  C1  CHO   662     202.915  76.959  45.099  1.00  0.00           C
ATOM   4501  C2  CHO   662     202.515  77.209  40.699  1.00  0.00           C
ATOM   4502  ROH CHO   663      25.715  53.859  52.149  1.00  0.00            
ATOM   4503  R1  CHO   663      25.165  51.759  50.249  1.00  0.00            
ATOM   4504  R2  CHO   663      23.215  52.059  48.349  1.00  0.00            
ATOM   4505  R3  CHO   663      25.215  51.409  46.649  1.00  0.00            
ATOM   4506  R4  CHO   663      22.815  51.359  44.999  1.00  0.00            
ATOM   4507  R5  CHO   663      24.315  49.759  45.199  1.00  0.00            
ATOM   4508  C1  CHO   663      24.515  50.359  41.449  1.00  0.00           C
ATOM   4509  C2  CHO   663      23.115  48.309  38.299  1.00  0.00           C
ATOM   4510  ROH CHO   664     115.065  76.409  50.599  1.00  0.00            
ATOM   4511  R1  CHO   664     115.915  78.109  48.499  1.00  0.00            
ATOM   4512  R2  CHO   664     115.615  77.459  45.799  1.00  0.00            
ATOM   4513  R3  CHO   664     114.365  79.909  45.749  1.00  0.00            
ATOM   4514  R4  CHO   664     115.715  79.709  43.149  1.00  0.00            
ATOM   4515  R5  CHO   664     115.865  81.359  44.549  1.00  0.00            
ATOM   4516  C1  CHO   664     114.565  83.159  41.499  1.00  0.00           C
ATOM   4517  C2  CHO   664     113.565  83.559  37.649  1.00  0.00           C
ATOM   4518  ROH CHO   665     126.965 118.959  56.749  1.00  0.00            
ATOM   4519  R1  CHO   665     126.565 118.959  53.949  1.00  0.00            
ATOM   4520  R2  CHO   665     124.515 117.609  52.699  1.00  0.00            
ATOM   4521  R3  CHO   665     123.915 120.009  51.649  1.00  0.00            
ATOM   4522  R4  CHO   665     123.265 118.109  49.499  1.00  0.00            
ATOM   4523  R5  CHO   665     124.565 119.859  49.349  1.00  0.00            
ATOM   4524  C1  CHO   665     122.015 120.709  46.699  1.00  0.00           C
ATOM   4525  C2  CHO   665     119.215 120.359  43.849  1.00  0.00           C
ATOM   4526  ROH CHO   666     206.915   6.159  27.949  1.00  0.00            
ATOM   4527  R1  CHO   666     206.265   6.509  30.649  1.00  0.00            
ATOM   4528  R2  CHO   666     208.015   5.809  32.699  1.00  0.00            
ATOM   4529  R3  CHO   666     207.565   8.359  33.499  1.00  0.00            
ATOM   4530  R4  CHO   666     208.265   6.959  35.949  1.00  0.00            
ATOM   4531  R5  CHO   666     206.515   8.209  35.599  1.00  0.00            
ATOM   4532  C1  CHO   666     208.015  10.059  38.549  1.00  0.00           C
ATOM   4533  C2  CHO   666     205.115  10.409  40.349  1.00  0.00           C
ATOM   4534  ROH CHO   667     205.215 182.009  28.499  1.00  0.00            
ATOM   4535  R1  CHO   667     204.165 180.059  30.299  1.00  0.00            
ATOM   4536  R2  CHO   667     205.765 178.359  31.749  1.00  0.00            
ATOM   4537  R3  CHO   667     204.365 179.359  33.849  1.00  0.00            
ATOM   4538  R4  CHO   667     205.665 176.909  34.849  1.00  0.00            
ATOM   4539  R5  CHO   667     203.515 177.409  34.949  1.00  0.00            
ATOM   4540  C1  CHO   667     204.265 177.009  38.699  1.00  0.00           C
ATOM   4541  C2  CHO   667     205.665 176.259  42.149  1.00  0.00           C
ATOM   4542  ROH CHO   668      66.265  88.659  44.999  1.00  0.00            
ATOM   4543  R1  CHO   668      65.015  88.709  42.449  1.00  0.00            
ATOM   4544  R2  CHO   668      63.415  90.809  41.699  1.00  0.00            
ATOM   4545  R3  CHO   668      65.115  90.959  39.549  1.00  0.00            
ATOM   4546  R4  CHO   668      62.965  92.809  38.899  1.00  0.00            
ATOM   4547  R5  CHO   668      63.665  91.159  37.649  1.00  0.00            
ATOM   4548  C1  CHO   668      64.315  94.059  35.299  1.00  0.00           C
ATOM   4549  C2  CHO   668      60.765  94.609  34.299  1.00  0.00           C
ATOM   4550  ROH CHO   669     194.015  92.759  56.099  1.00  0.00            
ATOM   4551  R1  CHO   669     192.515  93.459  53.799  1.00  0.00            
ATOM   4552  R2  CHO   669     193.665  93.859  51.349  1.00  0.00            
ATOM   4553  R3  CHO   669     191.865  91.909  50.549  1.00  0.00            
ATOM   4554  R4  CHO   669     192.715  93.159  48.049  1.00  0.00            
ATOM   4555  R5  CHO   669     190.665  92.959  48.749  1.00  0.00            
ATOM   4556  C1  CHO   669     190.515  91.059  45.399  1.00  0.00           C
ATOM   4557  C2  CHO   669     189.815  94.459  43.399  1.00  0.00           C
ATOM   4558  ROH CHO   670      46.365  45.459  17.999  1.00  0.00            
ATOM   4559  R1  CHO   670      46.065  44.559  20.699  1.00  0.00            
ATOM   4560  R2  CHO   670      48.115  44.709  22.549  1.00  0.00            
ATOM   4561  R3  CHO   670      46.265  46.009  23.999  1.00  0.00            
ATOM   4562  R4  CHO   670      48.315  45.309  25.949  1.00  0.00            
ATOM   4563  R5  CHO   670      46.215  44.909  26.149  1.00  0.00            
ATOM   4564  C1  CHO   670      46.715  47.059  29.249  1.00  0.00           C
ATOM   4565  C2  CHO   670      49.415  45.809  32.349  1.00  0.00           C
ATOM   4566  ROH CHO   671      59.715  65.709  49.149  1.00  0.00            
ATOM   4567  R1  CHO   671      59.915  64.909  46.449  1.00  0.00            
ATOM   4568  R2  CHO   671      57.665  64.359  44.899  1.00  0.00            
ATOM   4569  R3  CHO   671      58.765  66.159  43.249  1.00  0.00            
ATOM   4570  R4  CHO   671      57.215  64.409  41.449  1.00  0.00            
ATOM   4571  R5  CHO   671      59.315  64.909  41.249  1.00  0.00            
ATOM   4572  C1  CHO   671      58.015  66.159  37.899  1.00  0.00           C
ATOM   4573  C2  CHO   671      58.215  62.959  36.049  1.00  0.00           C
ATOM   4574  ROH CHO   672      67.515  57.759  48.249  1.00  0.00            
ATOM   4575  R1  CHO   672      67.215  56.709  45.599  1.00  0.00            
ATOM   4576  R2  CHO   672      64.915  57.059  44.099  1.00  0.00            
ATOM   4577  R3  CHO   672      66.665  58.109  42.299  1.00  0.00            
ATOM   4578  R4  CHO   672      64.365  57.209  40.699  1.00  0.00            
ATOM   4579  R5  CHO   672      66.465  56.709  40.399  1.00  0.00            
ATOM   4580  C1  CHO   672      65.665  58.309  36.999  1.00  0.00           C
ATOM   4581  C2  CHO   672      66.215  59.609  32.499  1.00  0.00           C
ATOM   4582  ROH CHO   673     159.315  35.809  59.799  1.00  0.00            
ATOM   4583  R1  CHO   673     158.565  34.609  57.349  1.00  0.00            
ATOM   4584  R2  CHO   673     159.665  35.259  54.949  1.00  0.00            
ATOM   4585  R3  CHO   673     160.215  32.609  54.799  1.00  0.00            
ATOM   4586  R4  CHO   673     161.115  33.709  52.199  1.00  0.00            
ATOM   4587  R5  CHO   673     159.715  32.059  52.499  1.00  0.00            
ATOM   4588  C1  CHO   673     162.415  30.309  50.449  1.00  0.00           C
ATOM   4589  C2  CHO   673     161.265  29.009  46.049  1.00  0.00           C
ATOM   4590  ROH CHO   674     194.715 199.459  61.149  1.00  0.00            
ATOM   4591  R1  CHO   674     197.415 198.809  60.499  1.00  0.00            
ATOM   4592  R2  CHO   674     198.015 196.859  58.649  1.00  0.00            
ATOM   4593  R3  CHO   674     199.515 198.859  57.549  1.00  0.00            
ATOM   4594  R4  CHO   674     200.765 196.409  56.599  1.00  0.00            
ATOM   4595  R5  CHO   674     201.765 198.059  57.599  1.00  0.00            
ATOM   4596  C1  CHO   674     203.765 198.009  54.349  1.00  0.00           C
ATOM   4597  C2  CHO   674     206.365 196.659  57.549  1.00  0.00           C
ATOM   4598  ROH CHO   675     183.115 227.109  24.399  1.00  0.00            
ATOM   4599  R1  CHO   675     182.815 227.709  27.149  1.00  0.00            
ATOM   4600  R2  CHO   675     180.465 227.309  28.549  1.00  0.00            
ATOM   4601  R3  CHO   675     182.115 225.859  30.199  1.00  0.00            
ATOM   4602  R4  CHO   675     179.865 226.709  31.849  1.00  0.00            
ATOM   4603  R5  CHO   675     181.965 227.009  32.299  1.00  0.00            
ATOM   4604  C1  CHO   675     181.015 225.009  35.399  1.00  0.00           C
ATOM   4605  C2  CHO   675     179.865 224.109  38.799  1.00  0.00           C
ATOM   4606  ROH CHO   676      92.065 221.709  45.749  1.00  0.00            
ATOM   4607  R1  CHO   676      92.615 220.959  43.049  1.00  0.00            
ATOM   4608  R2  CHO   676      90.665 220.359  41.249  1.00  0.00            
ATOM   4609  R3  CHO   676      91.915 222.209  39.749  1.00  0.00            
ATOM   4610  R4  CHO   676      91.365 220.009  37.849  1.00  0.00            
ATOM   4611  R5  CHO   676      93.315 220.959  38.249  1.00  0.00            
ATOM   4612  C1  CHO   676      93.015 221.609  34.499  1.00  0.00           C
ATOM   4613  C2  CHO   676      94.315 224.509  30.649  1.00  0.00           C
ATOM   4614  ROH CHO   677     187.115   8.709  27.099  1.00  0.00            
ATOM   4615  R1  CHO   677     186.615   7.959  29.799  1.00  0.00            
ATOM   4616  R2  CHO   677     187.415   9.459  31.949  1.00  0.00            
ATOM   4617  R3  CHO   677     184.815   9.359  32.649  1.00  0.00            
ATOM   4618  R4  CHO   677     186.265   9.259  35.199  1.00  0.00            
ATOM   4619  R5  CHO   677     184.765   7.859  34.499  1.00  0.00            
ATOM   4620  C1  CHO   677     183.115   9.059  37.699  1.00  0.00           C
ATOM   4621  C2  CHO   677     181.365  10.509  40.599  1.00  0.00           C
ATOM   4622  ROH CHO   678     164.565 222.459  25.549  1.00  0.00            
ATOM   4623  R1  CHO   678     165.365 221.759  28.149  1.00  0.00            
ATOM   4624  R2  CHO   678     167.215 223.259  29.599  1.00  0.00            
ATOM   4625  R3  CHO   678     165.265 223.259  31.449  1.00  0.00            
ATOM   4626  R4  CHO   678     167.665 224.109  32.899  1.00  0.00            
ATOM   4627  R5  CHO   678     166.315 222.459  33.449  1.00  0.00            
ATOM   4628  C1  CHO   678     166.115 224.609  36.599  1.00  0.00           C
ATOM   4629  C2  CHO   678     165.865 229.209  37.399  1.00  0.00           C
ATOM   4630  ROH CHO   679     180.365  47.109  23.099  1.00  0.00            
ATOM   4631  R1  CHO   679     181.115  46.609  25.749  1.00  0.00            
ATOM   4632  R2  CHO   679     181.515  48.659  27.599  1.00  0.00            
ATOM   4633  R3  CHO   679     179.715  47.209  29.049  1.00  0.00            
ATOM   4634  R4  CHO   679     181.065  48.909  31.049  1.00  0.00            
ATOM   4635  R5  CHO   679     180.865  46.759  31.099  1.00  0.00            
ATOM   4636  C1  CHO   679     179.115  47.759  34.399  1.00  0.00           C
ATOM   4637  C2  CHO   679     180.215  46.959  37.199  1.00  0.00           C
ATOM   4638  ROH CHO   680      20.115  82.609  14.949  1.00  0.00            
ATOM   4639  R1  CHO   680      21.215  84.359  16.899  1.00  0.00            
ATOM   4640  R2  CHO   680      19.715  85.859  18.599  1.00  0.00            
ATOM   4641  R3  CHO   680      21.165  84.709  20.549  1.00  0.00            
ATOM   4642  R4  CHO   680      20.065  87.059  21.849  1.00  0.00            
ATOM   4643  R5  CHO   680      22.165  86.509  21.749  1.00  0.00            
ATOM   4644  C1  CHO   680      21.665  86.559  25.549  1.00  0.00           C
ATOM   4645  C2  CHO   680      23.665  88.909  26.849  1.00  0.00           C
ATOM   4646  ROH CHO   681     224.465 108.309  46.699  1.00  0.00            
ATOM   4647  R1  CHO   681     223.165 106.509  44.949  1.00  0.00            
ATOM   4648  R2  CHO   681     222.065 107.259  42.549  1.00  0.00            
ATOM   4649  R3  CHO   681     223.665 105.259  41.549  1.00  0.00            
ATOM   4650  R4  CHO   681     221.565 105.609  39.549  1.00  0.00            
ATOM   4651  R5  CHO   681     222.165 103.759  40.499  1.00  0.00            
ATOM   4652  C1  CHO   681     222.815 102.859  36.849  1.00  0.00           C
ATOM   4653  C2  CHO   681     223.115 102.209  33.099  1.00  0.00           C
ATOM   4654  ROH CHO   682       0.715 207.109  32.499  1.00  0.00            
ATOM   4655  R1  CHO   682       0.115 207.809  35.149  1.00  0.00            
ATOM   4656  R2  CHO   682       2.065 208.059  37.099  1.00  0.00            
ATOM   4657  R3  CHO   682       0.915 210.509  37.449  1.00  0.00            
ATOM   4658  R4  CHO   682       2.365 210.059  39.899  1.00  0.00            
ATOM   4659  R5  CHO   682       0.265 210.559  39.749  1.00  0.00            
ATOM   4660  C1  CHO   682       1.515 213.509  41.849  1.00  0.00           C
ATOM   4661  C2  CHO   682       3.315 213.059  45.049  1.00  0.00           C
ATOM   4662  ROH CHO   683     174.415  26.859  24.499  1.00  0.00            
ATOM   4663  R1  CHO   683     174.415  28.159  26.949  1.00  0.00            
ATOM   4664  R2  CHO   683     172.165  28.359  28.599  1.00  0.00            
ATOM   4665  R3  CHO   683     173.865  27.259  30.449  1.00  0.00            
ATOM   4666  R4  CHO   683     171.715  28.559  31.999  1.00  0.00            
ATOM   4667  R5  CHO   683     173.865  28.909  32.249  1.00  0.00            
ATOM   4668  C1  CHO   683     173.015  27.759  35.749  1.00  0.00           C
ATOM   4669  C2  CHO   683     171.715  30.259  37.349  1.00  0.00           C
ATOM   4670  ROH CHO   684     125.915  63.859  53.549  1.00  0.00            
ATOM   4671  R1  CHO   684     126.965  62.959  51.099  1.00  0.00            
ATOM   4672  R2  CHO   684     125.465  61.359  49.349  1.00  0.00            
ATOM   4673  R3  CHO   684     126.265  63.309  47.549  1.00  0.00            
ATOM   4674  R4  CHO   684     124.965  61.209  45.949  1.00  0.00            
ATOM   4675  R5  CHO   684     126.915  62.059  45.649  1.00  0.00            
ATOM   4676  C1  CHO   684     125.365  62.959  42.299  1.00  0.00           C
ATOM   4677  C2  CHO   684     125.415  62.959  38.299  1.00  0.00           C
ATOM   4678  ROH CHO   685     127.765  95.959  54.699  1.00  0.00            
ATOM   4679  R1  CHO   685     127.215  96.409  51.949  1.00  0.00            
ATOM   4680  R2  CHO   685     125.415  98.309  51.099  1.00  0.00            
ATOM   4681  R3  CHO   685     127.515  99.209  49.649  1.00  0.00            
ATOM   4682  R4  CHO   685     125.165 100.159  48.199  1.00  0.00            
ATOM   4683  R5  CHO   685     126.815  98.959  47.349  1.00  0.00            
ATOM   4684  C1  CHO   685     127.015 102.009  45.099  1.00  0.00           C
ATOM   4685  C2  CHO   685     129.315 101.509  41.099  1.00  0.00           C
ATOM   4686  ROH CHO   686     118.565  11.159  11.849  1.00  0.00            
ATOM   4687  R1  CHO   686     117.365  11.859  14.299  1.00  0.00            
ATOM   4688  R2  CHO   686     117.915  10.409  16.649  1.00  0.00            
ATOM   4689  R3  CHO   686     118.515  12.909  17.599  1.00  0.00            
ATOM   4690  R4  CHO   686     117.215  11.509  19.849  1.00  0.00            
ATOM   4691  R5  CHO   686     116.665  13.459  18.999  1.00  0.00            
ATOM   4692  C1  CHO   686     117.365  14.559  22.599  1.00  0.00           C
ATOM   4693  C2  CHO   686     118.515  12.959  26.199  1.00  0.00           C
ATOM   4694  ROH CHO   687     119.965  84.559  52.749  1.00  0.00            
ATOM   4695  R1  CHO   687     121.565  85.959  50.899  1.00  0.00            
ATOM   4696  R2  CHO   687     121.715  85.259  48.199  1.00  0.00            
ATOM   4697  R3  CHO   687     120.965  87.909  47.849  1.00  0.00            
ATOM   4698  R4  CHO   687     122.465  87.209  45.449  1.00  0.00            
ATOM   4699  R5  CHO   687     122.865  88.859  46.749  1.00  0.00            
ATOM   4700  C1  CHO   687     122.265  90.709  43.449  1.00  0.00           C
ATOM   4701  C2  CHO   687     122.315  93.459  41.199  1.00  0.00           C
ATOM   4702  ROH CHO   688     165.265 120.659  57.999  1.00  0.00            
ATOM   4703  R1  CHO   688     165.765 120.859  55.199  1.00  0.00            
ATOM   4704  R2  CHO   688     164.215 122.309  53.449  1.00  0.00            
ATOM   4705  R3  CHO   688     166.565 123.459  52.799  1.00  0.00            
ATOM   4706  R4  CHO   688     164.965 123.609  50.349  1.00  0.00            
ATOM   4707  R5  CHO   688     166.965 122.759  50.549  1.00  0.00            
ATOM   4708  C1  CHO   688     167.615 125.459  47.899  1.00  0.00           C
ATOM   4709  C2  CHO   688     168.915 128.609  45.499  1.00  0.00           C
ATOM   4710  ROH CHO   689     201.115  77.959  20.899  1.00  0.00            
ATOM   4711  R1  CHO   689     201.965  79.359  23.199  1.00  0.00            
ATOM   4712  R2  CHO   689     200.715  79.209  25.649  1.00  0.00            
ATOM   4713  R3  CHO   689     203.215  78.559  26.499  1.00  0.00            
ATOM   4714  R4  CHO   689     201.765  79.459  28.949  1.00  0.00            
ATOM   4715  R5  CHO   689     203.665  80.259  28.199  1.00  0.00            
ATOM   4716  C1  CHO   689     204.765  79.059  31.649  1.00  0.00           C
ATOM   4717  C2  CHO   689     205.865  78.859  34.599  1.00  0.00           C
ATOM   4718  ROH CHO   690     169.715 207.609  27.199  1.00  0.00            
ATOM   4719  R1  CHO   690     169.165 208.709  29.749  1.00  0.00            
ATOM   4720  R2  CHO   690     166.615 209.509  30.499  1.00  0.00            
ATOM   4721  R3  CHO   690     167.115 207.809  32.599  1.00  0.00            
ATOM   4722  R4  CHO   690     164.515 209.059  33.199  1.00  0.00            
ATOM   4723  R5  CHO   690     166.265 208.959  34.499  1.00  0.00            
ATOM   4724  C1  CHO   690     163.715 207.209  36.699  1.00  0.00           C
ATOM   4725  C2  CHO   690     160.015 207.109  36.699  1.00  0.00           C
ATOM   4726  ROH CHO   691      32.715  32.059  22.749  1.00  0.00            
ATOM   4727  R1  CHO   691      33.665  34.059  24.499  1.00  0.00            
ATOM   4728  R2  CHO   691      33.565  33.859  27.249  1.00  0.00            
ATOM   4729  R3  CHO   691      36.215  34.359  27.099  1.00  0.00            
ATOM   4730  R4  CHO   691      35.465  35.159  29.799  1.00  0.00            
ATOM   4731  R5  CHO   691      36.515  36.359  28.299  1.00  0.00            
ATOM   4732  C1  CHO   691      39.115  36.409  31.099  1.00  0.00           C
ATOM   4733  C2  CHO   691      40.065  36.509  34.699  1.00  0.00           C
ATOM   4734  ROH CHO   692     132.615 192.959  46.849  1.00  0.00            
ATOM   4735  R1  CHO   692     134.815 191.559  45.749  1.00  0.00            
ATOM   4736  R2  CHO   692     136.965 192.859  44.549  1.00  0.00            
ATOM   4737  R3  CHO   692     138.415 191.459  46.349  1.00  0.00            
ATOM   4738  R4  CHO   692     140.365 192.309  44.349  1.00  0.00            
ATOM   4739  R5  CHO   692     140.015 190.259  44.999  1.00  0.00            
ATOM   4740  C1  CHO   692     143.715 190.709  45.949  1.00  0.00           C
ATOM   4741  C2  CHO   692     147.115 188.359  46.249  1.00  0.00           C
ATOM   4742  ROH CHO   693      57.165  54.559  50.499  1.00  0.00            
ATOM   4743  R1  CHO   693      56.315  53.659  47.949  1.00  0.00            
ATOM   4744  R2  CHO   693      53.815  54.259  46.899  1.00  0.00            
ATOM   4745  R3  CHO   693      55.315  55.159  44.799  1.00  0.00            
ATOM   4746  R4  CHO   693      53.065  53.709  43.599  1.00  0.00            
ATOM   4747  R5  CHO   693      55.165  53.359  43.199  1.00  0.00            
ATOM   4748  C1  CHO   693      54.015  54.209  39.649  1.00  0.00           C
ATOM   4749  C2  CHO   693      52.815  52.259  36.699  1.00  0.00           C
ATOM   4750  ROH CHO   694      78.065  50.459  46.149  1.00  0.00            
ATOM   4751  R1  CHO   694      75.965  49.359  44.599  1.00  0.00            
ATOM   4752  R2  CHO   694      74.965  50.609  42.349  1.00  0.00            
ATOM   4753  R3  CHO   694      75.565  48.309  41.099  1.00  0.00            
ATOM   4754  R4  CHO   694      74.015  49.809  39.149  1.00  0.00            
ATOM   4755  R5  CHO   694      73.565  47.759  39.849  1.00  0.00            
ATOM   4756  C1  CHO   694      73.965  47.109  36.099  1.00  0.00           C
ATOM   4757  C2  CHO   694      71.915  48.559  33.649  1.00  0.00           C
ATOM   4758  ROH CHO   695     127.815 218.909  32.199  1.00  0.00            
ATOM   4759  R1  CHO   695     130.265 219.909  31.199  1.00  0.00            
ATOM   4760  R2  CHO   695     131.515 218.859  28.949  1.00  0.00            
ATOM   4761  R3  CHO   695     131.465 221.459  28.149  1.00  0.00            
ATOM   4762  R4  CHO   695     133.465 220.159  26.399  1.00  0.00            
ATOM   4763  R5  CHO   695     133.765 221.959  27.599  1.00  0.00            
ATOM   4764  C1  CHO   695     134.515 223.309  24.149  1.00  0.00           C
ATOM   4765  C2  CHO   695     137.565 225.309  24.549  1.00  0.00           C
ATOM   4766  ROH CHO   696     157.415  60.109  20.949  1.00  0.00            
ATOM   4767  R1  CHO   696     156.315  58.909  23.299  1.00  0.00            
ATOM   4768  R2  CHO   696     157.915  58.209  25.449  1.00  0.00            
ATOM   4769  R3  CHO   696     156.165  59.809  26.799  1.00  0.00            
ATOM   4770  R4  CHO   696     157.115  57.959  28.799  1.00  0.00            
ATOM   4771  R5  CHO   696     155.015  58.309  28.299  1.00  0.00            
ATOM   4772  C1  CHO   696     155.015  59.209  32.049  1.00  0.00           C
ATOM   4773  C2  CHO   696     153.515  58.309  35.299  1.00  0.00           C
ATOM   4774  ROH CHO   697     219.015   9.909  63.499  1.00  0.00            
ATOM   4775  R1  CHO   697     218.165   9.609  60.849  1.00  0.00            
ATOM   4776  R2  CHO   697     219.765  10.259  58.649  1.00  0.00            
ATOM   4777  R3  CHO   697     219.215   7.659  57.949  1.00  0.00            
ATOM   4778  R4  CHO   697     219.615   9.109  55.399  1.00  0.00            
ATOM   4779  R5  CHO   697     217.915   7.909  55.949  1.00  0.00            
ATOM   4780  C1  CHO   697     219.015   6.059  52.799  1.00  0.00           C
ATOM   4781  C2  CHO   697     219.715   5.959  48.849  1.00  0.00           C
ATOM   4782  ROH CHO   698     172.215 105.259  22.749  1.00  0.00            
ATOM   4783  R1  CHO   698     170.765 104.509  25.049  1.00  0.00            
ATOM   4784  R2  CHO   698     171.515 102.459  26.699  1.00  0.00            
ATOM   4785  R3  CHO   698     171.365 104.359  28.599  1.00  0.00            
ATOM   4786  R4  CHO   698     171.065 101.859  30.099  1.00  0.00            
ATOM   4787  R5  CHO   698     169.715 103.559  30.149  1.00  0.00            
ATOM   4788  C1  CHO   698     170.665 103.309  33.849  1.00  0.00           C
ATOM   4789  C2  CHO   698     167.515 104.809  36.349  1.00  0.00           C
ATOM   4790  ROH CHO   699       7.215 203.109  58.649  1.00  0.00            
ATOM   4791  R1  CHO   699       8.815 202.859  56.349  1.00  0.00            
ATOM   4792  R2  CHO   699       8.615 200.709  54.599  1.00  0.00            
ATOM   4793  R3  CHO   699       8.265 202.709  52.749  1.00  0.00            
ATOM   4794  R4  CHO   699       8.565 200.259  51.149  1.00  0.00            
ATOM   4795  R5  CHO   699       9.715 202.109  50.949  1.00  0.00            
ATOM   4796  C1  CHO   699       8.265 201.809  47.449  1.00  0.00           C
ATOM   4797  C2  CHO   699       8.065 204.359  44.049  1.00  0.00           C
ATOM   4798  ROH CHO   700      87.965 164.909  19.099  1.00  0.00            
ATOM   4799  R1  CHO   700      87.865 165.209  21.949  1.00  0.00            
ATOM   4800  R2  CHO   700      85.715 164.309  23.449  1.00  0.00            
ATOM   4801  R3  CHO   700      87.665 163.009  24.849  1.00  0.00            
ATOM   4802  R4  CHO   700      85.865 164.109  26.899  1.00  0.00            
ATOM   4803  R5  CHO   700      88.065 164.409  26.749  1.00  0.00            
ATOM   4804  C1  CHO   700      87.815 162.759  30.199  1.00  0.00           C
ATOM   4805  C2  CHO   700      88.115 161.659  33.349  1.00  0.00           C
ATOM   4806  ROH CHO   701     141.665  87.659  19.299  1.00  0.00            
ATOM   4807  R1  CHO   701     140.565  87.059  21.849  1.00  0.00            
ATOM   4808  R2  CHO   701     142.015  85.809  23.849  1.00  0.00            
ATOM   4809  R3  CHO   701     141.265  87.959  25.299  1.00  0.00            
ATOM   4810  R4  CHO   701     142.315  86.009  27.249  1.00  0.00            
ATOM   4811  R5  CHO   701     140.365  86.959  27.299  1.00  0.00            
ATOM   4812  C1  CHO   701     141.765  88.159  30.649  1.00  0.00           C
ATOM   4813  C2  CHO   701     143.515  89.409  34.449  1.00  0.00           C
ATOM   4814  ROH CHO   702     211.315   8.659  30.549  1.00  0.00            
ATOM   4815  R1  CHO   702     212.315   8.459  33.199  1.00  0.00            
ATOM   4816  R2  CHO   702     213.715  10.459  34.449  1.00  0.00            
ATOM   4817  R3  CHO   702     211.865  10.059  36.349  1.00  0.00            
ATOM   4818  R4  CHO   702     213.865  11.859  37.599  1.00  0.00            
ATOM   4819  R5  CHO   702     213.115   9.909  38.399  1.00  0.00            
ATOM   4820  C1  CHO   702     212.215  12.259  41.299  1.00  0.00           C
ATOM   4821  C2  CHO   702     208.115  12.809  43.649  1.00  0.00           C
ATOM   4822  ROH CHO   703      13.615  28.809  26.799  1.00  0.00            
ATOM   4823  R1  CHO   703      14.365  28.459  29.499  1.00  0.00            
ATOM   4824  R2  CHO   703      15.415  30.509  31.049  1.00  0.00            
ATOM   4825  R3  CHO   703      13.365  29.909  32.749  1.00  0.00            
ATOM   4826  R4  CHO   703      14.765  32.059  34.049  1.00  0.00            
ATOM   4827  R5  CHO   703      14.315  30.159  34.899  1.00  0.00            
ATOM   4828  C1  CHO   703      12.465  32.409  37.349  1.00  0.00           C
ATOM   4829  C2  CHO   703      12.465  31.959  41.849  1.00  0.00           C
ATOM   4830  ROH CHO   704       3.715   9.009  27.399  1.00  0.00            
ATOM   4831  R1  CHO   704       2.865   9.359  30.099  1.00  0.00            
ATOM   4832  R2  CHO   704       2.915   7.409  31.999  1.00  0.00            
ATOM   4833  R3  CHO   704       4.365   9.159  33.399  1.00  0.00            
ATOM   4834  R4  CHO   704       2.915   7.659  35.399  1.00  0.00            
ATOM   4835  R5  CHO   704       2.965   9.809  35.199  1.00  0.00            
ATOM   4836  C1  CHO   704       4.265   9.559  38.749  1.00  0.00           C
ATOM   4837  C2  CHO   704       5.065  10.159  41.549  1.00  0.00           C
ATOM   4838  ROH CHO   705     205.615 213.959  29.049  1.00  0.00            
ATOM   4839  R1  CHO   705     206.515 214.909  31.599  1.00  0.00            
ATOM   4840  R2  CHO   705     205.465 217.209  32.749  1.00  0.00            
ATOM   4841  R3  CHO   705     204.965 215.509  34.849  1.00  0.00            
ATOM   4842  R4  CHO   705     205.015 218.209  36.049  1.00  0.00            
ATOM   4843  R5  CHO   705     206.165 216.459  36.699  1.00  0.00            
ATOM   4844  C1  CHO   705     204.215 217.209  39.899  1.00  0.00           C
ATOM   4845  C2  CHO   705     206.515 217.109  43.199  1.00  0.00           C
ATOM   4846  ROH CHO   706      83.765  22.459  13.099  1.00  0.00            
ATOM   4847  R1  CHO   706      82.415  22.759  15.549  1.00  0.00            
ATOM   4848  R2  CHO   706      81.865  20.659  17.249  1.00  0.00            
ATOM   4849  R3  CHO   706      83.115  22.209  19.049  1.00  0.00            
ATOM   4850  R4  CHO   706      81.865  20.109  20.649  1.00  0.00            
ATOM   4851  R5  CHO   706      81.665  22.259  20.949  1.00  0.00            
ATOM   4852  C1  CHO   706      83.065  21.209  24.349  1.00  0.00           C
ATOM   4853  C2  CHO   706      83.565  19.209  26.399  1.00  0.00           C
ATOM   4854  NC3 DPP   707     103.465  68.659  54.549  1.00  0.00           N
ATOM   4855  PO4 DPP   707     106.015  64.709  55.199  1.00  0.00           P
ATOM   4856  GL1 DPP   707     106.915  66.559  51.099  1.00  0.00            
ATOM   4857  GL2 DPP   707     105.865  65.809  47.549  1.00  0.00            
ATOM   4858  C1A DPP   707     110.115  68.859  48.649  1.00  0.00           C
ATOM   4859  C2A DPP   707     111.065  69.559  44.549  1.00  0.00           C
ATOM   4860  C3A DPP   707     110.765  68.309  40.699  1.00  0.00           C
ATOM   4861  C4A DPP   707     110.365  66.859  36.349  1.00  0.00           C
ATOM   4862  C1B DPP   707     106.915  66.559  43.299  1.00  0.00           C
ATOM   4863  C2B DPP   707     105.765  67.659  38.249  1.00  0.00           C
ATOM   4864  C3B DPP   707     105.465  68.709  34.449  1.00  0.00           C
ATOM   4865  C4B DPP   707     105.165  68.109  30.649  1.00  0.00           C
ATOM   4866  NC3 DPP   708      80.415 225.109  53.099  1.00  0.00           N
ATOM   4867  PO4 DPP   708      81.465 220.609  53.849  1.00  0.00           P
ATOM   4868  GL1 DPP   708      80.165 221.909  49.499  1.00  0.00            
ATOM   4869  GL2 DPP   708      77.915 223.559  49.049  1.00  0.00            
ATOM   4870  C1A DPP   708      81.565 222.409  45.399  1.00  0.00           C
ATOM   4871  C2A DPP   708      82.265 222.609  41.349  1.00  0.00           C
ATOM   4872  C3A DPP   708      82.065 221.609  36.899  1.00  0.00           C
ATOM   4873  C4A DPP   708      79.665 221.009  32.849  1.00  0.00           C
ATOM   4874  C1B DPP   708      77.815 225.859  45.899  1.00  0.00           C
ATOM   4875  C2B DPP   708      78.715 226.409  42.399  1.00  0.00           C
ATOM   4876  C3B DPP   708      77.865 226.009  37.399  1.00  0.00           C
ATOM   4877  C4B DPP   708      77.315 225.959  33.299  1.00  0.00           C
ATOM   4878  NC3 DPP   709      89.265  66.359  52.549  1.00  0.00           N
ATOM   4879  PO4 DPP   709      87.115  64.359  50.699  1.00  0.00           P
ATOM   4880  GL1 DPP   709      85.715  66.159  47.299  1.00  0.00            
ATOM   4881  GL2 DPP   709      87.365  68.359  45.499  1.00  0.00            
ATOM   4882  C1A DPP   709      84.665  65.609  43.149  1.00  0.00           C
ATOM   4883  C2A DPP   709      85.365  65.309  39.099  1.00  0.00           C
ATOM   4884  C3A DPP   709      87.365  64.009  35.449  1.00  0.00           C
ATOM   4885  C4A DPP   709      90.565  62.809  34.499  1.00  0.00           C
ATOM   4886  C1B DPP   709      87.665  69.209  41.549  1.00  0.00           C
ATOM   4887  C2B DPP   709      88.065  68.659  36.399  1.00  0.00           C
ATOM   4888  C3B DPP   709      87.715  66.859  31.749  1.00  0.00           C
ATOM   4889  C4B DPP   709      84.115  65.509  30.149  1.00  0.00           C
ATOM   4890  NC3 DPP   710      46.515  -3.691  60.449  1.00  0.00           N
ATOM   4891  PO4 DPP   710      42.715  -0.991  60.749  1.00  0.00           P
ATOM   4892  GL1 DPP   710      42.615   3.109  57.899  1.00  0.00            
ATOM   4893  GL2 DPP   710      44.165   6.209  57.549  1.00  0.00            
ATOM   4894  C1A DPP   710      40.365   4.009  53.849  1.00  0.00           C
ATOM   4895  C2A DPP   710      38.565   3.159  49.449  1.00  0.00           C
ATOM   4896  C3A DPP   710      37.765   2.309  45.299  1.00  0.00           C
ATOM   4897  C4A DPP   710      35.615   4.959  41.949  1.00  0.00           C
ATOM   4898  C1B DPP   710      47.015   4.159  55.599  1.00  0.00           C
ATOM   4899  C2B DPP   710      49.815   3.659  52.299  1.00  0.00           C
ATOM   4900  C3B DPP   710      48.865   5.259  47.849  1.00  0.00           C
ATOM   4901  C4B DPP   710      46.515   5.609  44.349  1.00  0.00           C
ATOM   4902  NC3 DPP   711      15.665   9.009  70.849  1.00  0.00           N
ATOM   4903  PO4 DPP   711      12.565  11.209  68.199  1.00  0.00           P
ATOM   4904  GL1 DPP   711      10.865  12.459  64.399  1.00  0.00            
ATOM   4905  GL2 DPP   711      11.165  15.159  63.699  1.00  0.00            
ATOM   4906  C1A DPP   711      11.065  12.259  59.249  1.00  0.00           C
ATOM   4907  C2A DPP   711      12.265  10.609  55.099  1.00  0.00           C
ATOM   4908  C3A DPP   711      11.665   9.909  50.749  1.00  0.00           C
ATOM   4909  C4A DPP   711      11.215   9.459  45.749  1.00  0.00           C
ATOM   4910  C1B DPP   711       8.265  16.209  60.449  1.00  0.00           C
ATOM   4911  C2B DPP   711       9.015  18.659  56.849  1.00  0.00           C
ATOM   4912  C3B DPP   711       9.765  20.859  53.049  1.00  0.00           C
ATOM   4913  C4B DPP   711       9.265  23.359  50.449  1.00  0.00           C
ATOM   4914  NC3 DPP   712     107.465  76.909  59.749  1.00  0.00           N
ATOM   4915  PO4 DPP   712     110.565  74.759  58.299  1.00  0.00           P
ATOM   4916  GL1 DPP   712     110.365  74.959  53.399  1.00  0.00            
ATOM   4917  GL2 DPP   712     111.715  72.209  51.599  1.00  0.00            
ATOM   4918  C1A DPP   712     110.865  76.059  48.149  1.00  0.00           C
ATOM   4919  C2A DPP   712     110.915  76.359  44.149  1.00  0.00           C
ATOM   4920  C3A DPP   712     112.915  74.759  40.899  1.00  0.00           C
ATOM   4921  C4A DPP   712     112.115  72.309  36.849  1.00  0.00           C
ATOM   4922  C1B DPP   712     114.415  71.409  47.349  1.00  0.00           C
ATOM   4923  C2B DPP   712     117.015  72.559  43.699  1.00  0.00           C
ATOM   4924  C3B DPP   712     117.215  71.859  39.049  1.00  0.00           C
ATOM   4925  C4B DPP   712     118.865  71.159  34.699  1.00  0.00           C
ATOM   4926  NC3 DPP   713     119.965  49.459  55.399  1.00  0.00           N
ATOM   4927  PO4 DPP   713     120.915  44.559  55.949  1.00  0.00           P
ATOM   4928  GL1 DPP   713     120.915  43.109  51.999  1.00  0.00            
ATOM   4929  GL2 DPP   713     117.715  45.459  51.249  1.00  0.00            
ATOM   4930  C1A DPP   713     122.915  43.659  48.099  1.00  0.00           C
ATOM   4931  C2A DPP   713     121.165  45.809  44.699  1.00  0.00           C
ATOM   4932  C3A DPP   713     121.415  47.209  40.299  1.00  0.00           C
ATOM   4933  C4A DPP   713     123.065  47.309  36.699  1.00  0.00           C
ATOM   4934  C1B DPP   713     118.715  48.109  48.599  1.00  0.00           C
ATOM   4935  C2B DPP   713     118.365  49.909  45.299  1.00  0.00           C
ATOM   4936  C3B DPP   713     117.565  49.959  41.849  1.00  0.00           C
ATOM   4937  C4B DPP   713     117.865  50.259  38.299  1.00  0.00           C
ATOM   4938  NC3 DPP   714      81.165   7.909  52.099  1.00  0.00           N
ATOM   4939  PO4 DPP   714      81.865   3.509  53.899  1.00  0.00           P
ATOM   4940  GL1 DPP   714      80.865   4.459  48.799  1.00  0.00            
ATOM   4941  GL2 DPP   714      77.565   5.259  48.149  1.00  0.00            
ATOM   4942  C1A DPP   714      82.665   7.309  45.349  1.00  0.00           C
ATOM   4943  C2A DPP   714      82.915   7.509  41.049  1.00  0.00           C
ATOM   4944  C3A DPP   714      83.965   7.209  36.499  1.00  0.00           C
ATOM   4945  C4A DPP   714      82.115   6.509  31.799  1.00  0.00           C
ATOM   4946  C1B DPP   714      78.815   4.559  43.849  1.00  0.00           C
ATOM   4947  C2B DPP   714      77.665   4.359  39.299  1.00  0.00           C
ATOM   4948  C3B DPP   714      78.365   5.609  34.999  1.00  0.00           C
ATOM   4949  C4B DPP   714      77.915   4.359  30.949  1.00  0.00           C
ATOM   4950  NC3 DPP   715     194.565 180.059  69.149  1.00  0.00           N
ATOM   4951  PO4 DPP   715     193.465 183.459  67.099  1.00  0.00           P
ATOM   4952  GL1 DPP   715     194.365 184.759  63.199  1.00  0.00            
ATOM   4953  GL2 DPP   715     197.165 186.059  62.499  1.00  0.00            
ATOM   4954  C1A DPP   715     194.215 182.909  58.549  1.00  0.00           C
ATOM   4955  C2A DPP   715     195.815 182.959  53.499  1.00  0.00           C
ATOM   4956  C3A DPP   715     196.365 183.409  49.449  1.00  0.00           C
ATOM   4957  C4A DPP   715     198.015 183.359  45.299  1.00  0.00           C
ATOM   4958  C1B DPP   715     197.665 186.309  57.599  1.00  0.00           C
ATOM   4959  C2B DPP   715     197.815 188.409  52.499  1.00  0.00           C
ATOM   4960  C3B DPP   715     197.665 191.459  49.899  1.00  0.00           C
ATOM   4961  C4B DPP   715     197.615 192.959  45.549  1.00  0.00           C
ATOM   4962  NC3 DPP   716     206.265 195.559  63.949  1.00  0.00           N
ATOM   4963  PO4 DPP   716     211.015 194.959  62.749  1.00  0.00           P
ATOM   4964  GL1 DPP   716     212.115 196.259  58.749  1.00  0.00            
ATOM   4965  GL2 DPP   716     210.915 193.709  55.999  1.00  0.00            
ATOM   4966  C1A DPP   716     214.565 197.409  54.799  1.00  0.00           C
ATOM   4967  C2A DPP   716     215.765 199.009  51.649  1.00  0.00           C
ATOM   4968  C3A DPP   716     211.715 200.559  49.599  1.00  0.00           C
ATOM   4969  C4A DPP   716     210.565 201.509  45.499  1.00  0.00           C
ATOM   4970  C1B DPP   716     209.565 198.109  53.749  1.00  0.00           C
ATOM   4971  C2B DPP   716     207.315 201.809  53.299  1.00  0.00           C
ATOM   4972  C3B DPP   716     208.865 204.659  49.799  1.00  0.00           C
ATOM   4973  C4B DPP   716     209.365 207.359  46.799  1.00  0.00           C
ATOM   4974  NC3 DPP   717      31.115 179.509  57.599  1.00  0.00           N
ATOM   4975  PO4 DPP   717      27.765 183.209  55.899  1.00  0.00           P
ATOM   4976  GL1 DPP   717      25.815 185.109  52.999  1.00  0.00            
ATOM   4977  GL2 DPP   717      22.115 186.009  53.149  1.00  0.00            
ATOM   4978  C1A DPP   717      26.165 187.759  49.199  1.00  0.00           C
ATOM   4979  C2A DPP   717      24.615 188.359  44.599  1.00  0.00           C
ATOM   4980  C3A DPP   717      26.515 190.409  41.049  1.00  0.00           C
ATOM   4981  C4A DPP   717      27.465 192.259  37.349  1.00  0.00           C
ATOM   4982  C1B DPP   717      20.815 186.659  48.999  1.00  0.00           C
ATOM   4983  C2B DPP   717      20.265 187.759  47.149  1.00  0.00           C
ATOM   4984  C3B DPP   717      21.165 192.159  45.049  1.00  0.00           C
ATOM   4985  C4B DPP   717      22.565 194.309  42.199  1.00  0.00           C
ATOM   4986  NC3 DPP   718      94.065  40.509  52.749  1.00  0.00           N
ATOM   4987  PO4 DPP   718      97.815  41.959  54.349  1.00  0.00           P
ATOM   4988  GL1 DPP   718      98.015  42.759  50.399  1.00  0.00            
ATOM   4989  GL2 DPP   718      96.665  45.259  48.749  1.00  0.00            
ATOM   4990  C1A DPP   718     100.065  41.359  46.599  1.00  0.00           C
ATOM   4991  C2A DPP   718     100.165  42.109  41.899  1.00  0.00           C
ATOM   4992  C3A DPP   718     100.015  41.309  38.199  1.00  0.00           C
ATOM   4993  C4A DPP   718     100.365  42.659  32.849  1.00  0.00           C
ATOM   4994  C1B DPP   718      95.815  44.959  44.399  1.00  0.00           C
ATOM   4995  C2B DPP   718      96.615  44.959  39.599  1.00  0.00           C
ATOM   4996  C3B DPP   718      96.365  45.459  35.349  1.00  0.00           C
ATOM   4997  C4B DPP   718      93.815  48.459  32.949  1.00  0.00           C
ATOM   4998  NC3 DPP   719      89.165  50.809  50.949  1.00  0.00           N
ATOM   4999  PO4 DPP   719      84.815  50.159  50.299  1.00  0.00           P
ATOM   5000  GL1 DPP   719      83.415  49.259  46.949  1.00  0.00            
ATOM   5001  GL2 DPP   719      81.315  46.759  45.949  1.00  0.00            
ATOM   5002  C1A DPP   719      82.215  52.309  44.199  1.00  0.00           C
ATOM   5003  C2A DPP   719      79.265  52.259  40.349  1.00  0.00           C
ATOM   5004  C3A DPP   719      78.065  52.459  36.499  1.00  0.00           C
ATOM   5005  C4A DPP   719      76.315  49.709  32.749  1.00  0.00           C
ATOM   5006  C1B DPP   719      81.415  47.809  41.899  1.00  0.00           C
ATOM   5007  C2B DPP   719      79.215  47.409  36.999  1.00  0.00           C
ATOM   5008  C3B DPP   719      81.365  45.709  33.999  1.00  0.00           C
ATOM   5009  C4B DPP   719      83.365  46.309  30.649  1.00  0.00           C
ATOM   5010  NC3 DPP   720      42.915  66.359  54.349  1.00  0.00           N
ATOM   5011  PO4 DPP   720      43.615  61.709  54.699  1.00  0.00           P
ATOM   5012  GL1 DPP   720      45.665  58.659  51.849  1.00  0.00            
ATOM   5013  GL2 DPP   720      47.665  56.709  52.399  1.00  0.00            
ATOM   5014  C1A DPP   720      45.065  58.009  47.649  1.00  0.00           C
ATOM   5015  C2A DPP   720      44.215  57.059  43.549  1.00  0.00           C
ATOM   5016  C3A DPP   720      43.265  56.859  39.599  1.00  0.00           C
ATOM   5017  C4A DPP   720      42.865  53.709  37.699  1.00  0.00           C
ATOM   5018  C1B DPP   720      49.265  55.409  48.899  1.00  0.00           C
ATOM   5019  C2B DPP   720      48.415  55.309  44.599  1.00  0.00           C
ATOM   5020  C3B DPP   720      47.665  53.909  40.799  1.00  0.00           C
ATOM   5021  C4B DPP   720      47.165  53.359  36.799  1.00  0.00           C
ATOM   5022  NC3 DPP   721      82.915  74.709  52.649  1.00  0.00           N
ATOM   5023  PO4 DPP   721      80.415  78.659  51.749  1.00  0.00           P
ATOM   5024  GL1 DPP   721      82.365  81.759  48.999  1.00  0.00            
ATOM   5025  GL2 DPP   721      80.265  83.309  47.499  1.00  0.00            
ATOM   5026  C1A DPP   721      85.065  81.959  45.449  1.00  0.00           C
ATOM   5027  C2A DPP   721      84.365  82.209  40.199  1.00  0.00           C
ATOM   5028  C3A DPP   721      83.065  83.659  35.449  1.00  0.00           C
ATOM   5029  C4A DPP   721      82.065  86.659  32.599  1.00  0.00           C
ATOM   5030  C1B DPP   721      79.965  82.409  43.499  1.00  0.00           C
ATOM   5031  C2B DPP   721      79.415  83.459  39.149  1.00  0.00           C
ATOM   5032  C3B DPP   721      78.565  87.409  36.649  1.00  0.00           C
ATOM   5033  C4B DPP   721      79.015  91.559  36.349  1.00  0.00           C
ATOM   5034  NC3 DPP   722       3.465  14.909  68.849  1.00  0.00           N
ATOM   5035  PO4 DPP   722       7.415  12.559  68.349  1.00  0.00           P
ATOM   5036  GL1 DPP   722       5.765  13.709  64.599  1.00  0.00            
ATOM   5037  GL2 DPP   722       4.915  10.459  64.199  1.00  0.00            
ATOM   5038  C1A DPP   722       4.515  13.009  59.299  1.00  0.00           C
ATOM   5039  C2A DPP   722       5.865  15.059  55.949  1.00  0.00           C
ATOM   5040  C3A DPP   722       5.865  16.509  51.599  1.00  0.00           C
ATOM   5041  C4A DPP   722       8.715  18.859  48.049  1.00  0.00           C
ATOM   5042  C1B DPP   722       6.815   9.109  60.899  1.00  0.00           C
ATOM   5043  C2B DPP   722       7.065   9.909  56.149  1.00  0.00           C
ATOM   5044  C3B DPP   722       6.465  11.409  52.599  1.00  0.00           C
ATOM   5045  C4B DPP   722       6.965  10.509  47.899  1.00  0.00           C
ATOM   5046  NC3 DPP   723     170.315  67.259  61.649  1.00  0.00           N
ATOM   5047  PO4 DPP   723     170.215  64.009  59.949  1.00  0.00           P
ATOM   5048  GL1 DPP   723     171.765  65.809  56.199  1.00  0.00            
ATOM   5049  GL2 DPP   723     173.365  63.509  53.499  1.00  0.00            
ATOM   5050  C1A DPP   723     169.165  68.659  52.649  1.00  0.00           C
ATOM   5051  C2A DPP   723     169.565  70.059  48.699  1.00  0.00           C
ATOM   5052  C3A DPP   723     169.665  68.459  44.799  1.00  0.00           C
ATOM   5053  C4A DPP   723     172.465  67.559  42.199  1.00  0.00           C
ATOM   5054  C1B DPP   723     175.565  62.909  49.649  1.00  0.00           C
ATOM   5055  C2B DPP   723     176.215  61.559  45.899  1.00  0.00           C
ATOM   5056  C3B DPP   723     177.365  64.459  42.799  1.00  0.00           C
ATOM   5057  C4B DPP   723     181.365  65.259  41.949  1.00  0.00           C
ATOM   5058  NC3 DPP   724     194.515  37.559  62.099  1.00  0.00           N
ATOM   5059  PO4 DPP   724     190.765  39.009  60.449  1.00  0.00           P
ATOM   5060  GL1 DPP   724     192.665  40.609  57.449  1.00  0.00            
ATOM   5061  GL2 DPP   724     192.665  44.909  57.299  1.00  0.00
[truncated: 4,172,397 more chars]
