# Supplementary material for: Data showing the lipid conformations and membrane binding behaviors of beta-amyloid fibrils in phase-separated cholesterol-enriched lipid domains with and without glycolipid and oxidized cholesterol from coarse-grained molecular dynamics simulations
Source: Data Brief. 2020 Apr 19;30:105496. doi: 10.1016/j.dib.2020.105496 (PMC7186522; doi:10.1016/j.dib.2020.105496)
Supplement: Supplementary file 1 [file mmc1.zip › Supplementary-Data/S08-12/P4-ABCDE-2.pdb]

TITLE     P4-ABCDE system t= 20000000.00000
REMARK    THIS IS A SIMULATION BOX
CRYST1  223.960  225.700  128.001  90.00  90.00  90.00 P 1           1
MODEL        1
ATOM      1  BB  LEU     1     107.157 112.470  54.442  1.00  0.00           B
ATOM      2  SC1 LEU     1     104.657 111.870  55.192  1.00  0.00           S
ATOM      3  BB  VAL     2     108.907 109.070  54.092  1.00  0.00           B
ATOM      4  SC1 VAL     2     109.507 107.770  52.742  1.00  0.00           S
ATOM      5  BB  PHE     3     109.007 108.220  57.792  1.00  0.00           B
ATOM      6  SC1 PHE     3     107.357 108.420  60.842  1.00  0.00           S
ATOM      7  SC2 PHE     3     106.157 109.670  59.192  1.00  0.00           S
ATOM      8  SC3 PHE     3     104.957 108.520  60.942  1.00  0.00           S
ATOM      9  BB  PHE     4     112.107 106.520  59.142  1.00  0.00           B
ATOM     10  SC1 PHE     4     114.907 105.320  57.492  1.00  0.00           S
ATOM     11  SC2 PHE     4     113.207 106.070  56.042  1.00  0.00           S
ATOM     12  SC3 PHE     4     115.407 105.820  55.192  1.00  0.00           S
ATOM     13  BB  ALA     5     111.207 106.370  62.892  1.00  0.00           B
ATOM     14  BB  GLU     6     111.707 104.070  65.792  1.00  0.00           B
ATOM     15  SC1 GLU     6     109.807 101.770  65.242  1.00  0.00           S
ATOM     16  BB  ASP     7     113.307 102.220  68.742  1.00  0.00           B
ATOM     17  SC1 ASP     7     111.507 101.020  70.142  1.00  0.00           S
ATOM     18  BB  VAL     8     116.207  99.920  69.142  1.00  0.00           B
ATOM     19  SC1 VAL     8     116.207  98.170  68.142  1.00  0.00           S
ATOM     20  BB  GLY     9     115.857  99.220  72.792  1.00  0.00           B
ATOM     21  BB  SER    10     117.757  96.470  74.642  1.00  0.00           B
ATOM     22  SC1 SER    10     118.457  94.770  73.992  1.00  0.00           S
ATOM     23  BB  ASN    11     114.907  96.020  77.192  1.00  0.00           B
ATOM     24  SC1 ASN    11     112.557  95.270  76.892  1.00  0.00           S
ATOM     25  BB  LYS    12     114.807  98.520  79.942  1.00  0.00           B
ATOM     26  SC1 LYS    12     115.557  97.520  81.892  1.00  0.00           S
ATOM     27  SC2 LYS    12     117.257  96.070  84.542  1.00  0.00           S
ATOM     28  BB  GLY    13     111.057  99.270  79.592  1.00  0.00           B
ATOM     29  BB  ALA    14     108.707 100.870  82.092  1.00  0.00           B
ATOM     30  BB  ILE    15     106.157 103.520  81.342  1.00  0.00           B
ATOM     31  SC1 ILE    15     104.207 104.620  82.092  1.00  0.00           S
ATOM     32  BB  ILE    16     106.407 103.870  77.492  1.00  0.00           B
ATOM     33  SC1 ILE    16     106.957 101.670  76.692  1.00  0.00           S
ATOM     34  BB  GLY    17     105.057 106.270  74.942  1.00  0.00           B
ATOM     35  BB  LEU    18     104.957 105.770  71.142  1.00  0.00           B
ATOM     36  SC1 LEU    18     106.257 105.620  68.842  1.00  0.00           S
ATOM     37  BB  MET    19     102.157 108.070  70.092  1.00  0.00           B
ATOM     38  SC1 MET    19     102.057 109.970  73.042  1.00  0.00           S
ATOM     39  BB  VAL    20     102.407 109.320  66.542  1.00  0.00           B
ATOM     40  SC1 VAL    20     102.657 108.170  64.942  1.00  0.00           S
ATOM     41  BB  GLY    21     100.357 111.920  64.842  1.00  0.00           B
ATOM     42  BB  GLY    22     100.157 110.420  61.492  1.00  0.00           B
ATOM     43  BB  VAL    23      98.957 112.520  58.542  1.00  0.00           B
ATOM     44  SC1 VAL    23      99.607 112.120  56.692  1.00  0.00           S
ATOM     45  BB  VAL    24      95.957 114.620  59.492  1.00  0.00           B
ATOM     46  SC1 VAL    24      95.257 114.270  61.342  1.00  0.00           S
ATOM     47  BB  ILE    25      94.907 115.820  56.042  1.00  0.00           B
ATOM     48  SC1 ILE    25      96.007 114.720  54.292  1.00  0.00           S
ATOM     49  BB  ALA    26      92.507 118.820  56.592  1.00  0.00           B
ATOM     50  BB  LEU    27     110.557 114.970  53.092  1.00  0.00           B
ATOM     51  SC1 LEU    27     111.907 114.920  50.792  1.00  0.00           S
ATOM     52  BB  VAL    28     112.507 112.020  54.592  1.00  0.00           B
ATOM     53  SC1 VAL    28     113.607 110.520  53.992  1.00  0.00           S
ATOM     54  BB  PHE    29     112.157 111.820  58.242  1.00  0.00           B
ATOM     55  SC1 PHE    29     110.507 111.570  61.142  1.00  0.00           S
ATOM     56  SC2 PHE    29     109.407 113.170  59.742  1.00  0.00           S
ATOM     57  SC3 PHE    29     108.557 112.670  61.942  1.00  0.00           S
ATOM     58  BB  PHE    30     114.807 109.820  60.092  1.00  0.00           B
ATOM     59  SC1 PHE    30     117.157 109.370  57.592  1.00  0.00           S
ATOM     60  SC2 PHE    30     117.557 108.120  59.592  1.00  0.00           S
ATOM     61  SC3 PHE    30     119.257 108.320  57.942  1.00  0.00           S
ATOM     62  BB  ALA    31     114.357 108.770  63.742  1.00  0.00           B
ATOM     63  BB  GLU    32     116.907 105.970  64.092  1.00  0.00           B
ATOM     64  SC1 GLU    32     115.907 104.270  62.042  1.00  0.00           S
ATOM     65  BB  ASP    33     117.207 105.470  67.842  1.00  0.00           B
ATOM     66  SC1 ASP    33     115.207 106.720  68.842  1.00  0.00           S
ATOM     67  BB  VAL    34     119.707 102.920  69.042  1.00  0.00           B
ATOM     68  SC1 VAL    34     120.307 101.920  67.392  1.00  0.00           S
ATOM     69  BB  GLY    35     119.207 102.520  72.742  1.00  0.00           B
ATOM     70  BB  SER    36     121.057 100.070  75.092  1.00  0.00           B
ATOM     71  SC1 SER    36     122.207  98.570  74.742  1.00  0.00           S
ATOM     72  BB  ASN    37     118.707  99.570  78.042  1.00  0.00           B
ATOM     73  SC1 ASN    37     119.807  98.420  79.942  1.00  0.00           S
ATOM     74  BB  LYS    38     116.057 102.220  78.142  1.00  0.00           B
ATOM     75  SC1 LYS    38     115.157 103.020  75.892  1.00  0.00           S
ATOM     76  SC2 LYS    38     114.807 103.820  73.392  1.00  0.00           S
ATOM     77  BB  GLY    39     113.057 102.220  80.292  1.00  0.00           B
ATOM     78  BB  ALA    40     112.507 105.020  82.792  1.00  0.00           B
ATOM     79  BB  ILE    41     109.507 107.070  81.792  1.00  0.00           B
ATOM     80  SC1 ILE    41     108.557 107.870  83.542  1.00  0.00           S
ATOM     81  BB  ILE    42     110.307 107.670  78.142  1.00  0.00           B
ATOM     82  SC1 ILE    42     111.157 105.670  77.692  1.00  0.00           S
ATOM     83  BB  GLY    43     107.857 109.470  75.942  1.00  0.00           B
ATOM     84  BB  LEU    44     107.507 109.470  72.192  1.00  0.00           B
ATOM     85  SC1 LEU    44     109.557 108.320  70.892  1.00  0.00           S
ATOM     86  BB  MET    45     106.157 112.020  69.692  1.00  0.00           B
ATOM     87  SC1 MET    45     104.057 113.420  69.592  1.00  0.00           S
ATOM     88  BB  VAL    46     107.157 111.420  66.192  1.00  0.00           B
ATOM     89  SC1 VAL    46     107.457 109.470  65.792  1.00  0.00           S
ATOM     90  BB  GLY    47     104.707 113.570  64.242  1.00  0.00           B
ATOM     91  BB  GLY    48     103.907 113.770  60.592  1.00  0.00           B
ATOM     92  BB  VAL    49     101.307 116.520  60.342  1.00  0.00           B
ATOM     93  SC1 VAL    49     100.007 115.920  61.742  1.00  0.00           S
ATOM     94  BB  VAL    50     100.207 117.570  56.842  1.00  0.00           B
ATOM     95  SC1 VAL    50     101.057 116.470  55.442  1.00  0.00           S
ATOM     96  BB  ILE    51      97.607 120.220  57.842  1.00  0.00           B
ATOM     97  SC1 ILE    51      97.357 119.620  60.542  1.00  0.00           S
ATOM     98  BB  ALA    52      95.757 121.670  54.792  1.00  0.00           B
ATOM     99  BB  LEU    53     112.057 117.820  55.892  1.00  0.00           B
ATOM    100  SC1 LEU    53     110.607 118.970  57.792  1.00  0.00           S
ATOM    101  BB  VAL    54     115.057 115.520  55.492  1.00  0.00           B
ATOM    102  SC1 VAL    54     116.457 114.220  54.792  1.00  0.00           S
ATOM    103  BB  PHE    55     115.507 115.170  59.192  1.00  0.00           B
ATOM    104  SC1 PHE    55     113.957 115.020  62.242  1.00  0.00           S
ATOM    105  SC2 PHE    55     112.707 116.470  60.842  1.00  0.00           S
ATOM    106  SC3 PHE    55     111.857 115.920  62.992  1.00  0.00           S
ATOM    107  BB  PHE    56     118.057 112.820  60.542  1.00  0.00           B
ATOM    108  SC1 PHE    56     121.407 112.220  59.692  1.00  0.00           S
ATOM    109  SC2 PHE    56     120.207 113.270  57.892  1.00  0.00           S
ATOM    110  SC3 PHE    56     122.507 112.620  57.592  1.00  0.00           S
ATOM    111  BB  ALA    57     117.557 111.820  64.142  1.00  0.00           B
ATOM    112  BB  GLU    58     119.907 108.970  64.492  1.00  0.00           B
ATOM    113  SC1 GLU    58     121.757 107.270  62.442  1.00  0.00           S
ATOM    114  BB  ASP    59     120.557 108.720  68.242  1.00  0.00           B
ATOM    115  SC1 ASP    59     118.507 110.070  68.942  1.00  0.00           S
ATOM    116  BB  VAL    60     123.107 106.370  69.592  1.00  0.00           B
ATOM    117  SC1 VAL    60     124.407 105.620  68.242  1.00  0.00           S
ATOM    118  BB  GLY    61     122.657 105.970  73.292  1.00  0.00           B
ATOM    119  BB  SER    62     123.957 103.820  76.092  1.00  0.00           B
ATOM    120  SC1 SER    62     125.207 102.420  75.642  1.00  0.00           S
ATOM    121  BB  ASN    63     121.157 103.370  78.542  1.00  0.00           B
ATOM    122  SC1 ASN    63     122.257 102.570  80.692  1.00  0.00           S
ATOM    123  BB  LYS    64     119.007 106.470  78.142  1.00  0.00           B
ATOM    124  SC1 LYS    64     118.457 106.870  75.692  1.00  0.00           S
ATOM    125  SC2 LYS    64     117.857 107.620  72.992  1.00  0.00           S
ATOM    126  BB  GLY    65     116.007 105.770  80.492  1.00  0.00           B
ATOM    127  BB  ALA    66     115.357 108.370  83.292  1.00  0.00           B
ATOM    128  BB  ILE    67     112.457 110.870  82.942  1.00  0.00           B
ATOM    129  SC1 ILE    67     111.107 112.170  83.892  1.00  0.00           S
ATOM    130  BB  ILE    68     112.707 111.520  79.192  1.00  0.00           B
ATOM    131  SC1 ILE    68     114.757 110.170  78.192  1.00  0.00           S
ATOM    132  BB  GLY    69     110.607 113.420  76.542  1.00  0.00           B
ATOM    133  BB  LEU    70     110.357 113.620  72.942  1.00  0.00           B
ATOM    134  SC1 LEU    70     112.107 112.420  71.342  1.00  0.00           S
ATOM    135  BB  MET    71     108.557 115.870  70.392  1.00  0.00           B
ATOM    136  SC1 MET    71     107.307 118.070  71.742  1.00  0.00           S
ATOM    137  BB  VAL    72     109.707 114.170  67.142  1.00  0.00           B
ATOM    138  SC1 VAL    72     111.257 113.020  66.642  1.00  0.00           S
ATOM    139  BB  GLY    73     108.157 117.220  65.542  1.00  0.00           B
ATOM    140  BB  GLY    74     107.107 117.420  61.842  1.00  0.00           B
ATOM    141  BB  VAL    75     103.857 119.370  61.742  1.00  0.00           B
ATOM    142  SC1 VAL    75     103.257 119.920  63.542  1.00  0.00           S
ATOM    143  BB  VAL    76     103.007 120.970  58.492  1.00  0.00           B
ATOM    144  SC1 VAL    76     104.207 120.820  56.892  1.00  0.00           S
ATOM    145  BB  ILE    77     100.807 123.820  59.492  1.00  0.00           B
ATOM    146  SC1 ILE    77     100.657 123.770  61.992  1.00  0.00           S
ATOM    147  BB  ALA    78      99.357 124.970  56.242  1.00  0.00           B
ATOM    148  BB  LEU    79     115.807 121.520  55.442  1.00  0.00           B
ATOM    149  SC1 LEU    79     116.707 122.120  53.042  1.00  0.00           S
ATOM    150  BB  VAL    80     118.507 118.870  55.892  1.00  0.00           B
ATOM    151  SC1 VAL    80     120.157 118.020  55.242  1.00  0.00           S
ATOM    152  BB  PHE    81     117.807 118.220  59.492  1.00  0.00           B
ATOM    153  SC1 PHE    81     116.207 119.070  62.092  1.00  0.00           S
ATOM    154  SC2 PHE    81     115.057 120.070  60.242  1.00  0.00           S
ATOM    155  SC3 PHE    81     115.157 121.220  62.392  1.00  0.00           S
ATOM    156  BB  PHE    82     120.407 116.670  61.642  1.00  0.00           B
ATOM    157  SC1 PHE    82     122.757 117.820  59.592  1.00  0.00           S
ATOM    158  SC2 PHE    82     123.757 115.920  60.642  1.00  0.00           S
ATOM    159  SC3 PHE    82     124.757 116.870  58.692  1.00  0.00           S
ATOM    160  BB  ALA    83     120.657 114.320  64.592  1.00  0.00           B
ATOM    161  BB  GLU    84     123.657 112.070  64.942  1.00  0.00           B
ATOM    162  SC1 GLU    84     125.957 111.070  63.842  1.00  0.00           S
ATOM    163  BB  ASP    85     124.057 112.170  68.742  1.00  0.00           B
ATOM    164  SC1 ASP    85     124.057 114.170  70.342  1.00  0.00           S
ATOM    165  BB  VAL    86     126.657 109.770  69.942  1.00  0.00           B
ATOM    166  SC1 VAL    86     128.257 109.470  68.792  1.00  0.00           S
ATOM    167  BB  GLY    87     126.007 109.720  73.792  1.00  0.00           B
ATOM    168  BB  SER    88     127.257 108.020  76.892  1.00  0.00           B
ATOM    169  SC1 SER    88     128.407 106.470  76.642  1.00  0.00           S
ATOM    170  BB  ASN    89     123.957 107.670  78.592  1.00  0.00           B
ATOM    171  SC1 ASN    89     123.407 107.370  81.042  1.00  0.00           S
ATOM    172  BB  LYS    90     121.257 110.320  77.992  1.00  0.00           B
ATOM    173  SC1 LYS    90     121.407 110.770  75.642  1.00  0.00           S
ATOM    174  SC2 LYS    90     121.757 110.870  72.892  1.00  0.00           S
ATOM    175  BB  GLY    91     119.107 109.970  81.092  1.00  0.00           B
ATOM    176  BB  ALA    92     118.307 112.720  83.692  1.00  0.00           B
ATOM    177  BB  ILE    93     115.557 115.020  82.742  1.00  0.00           B
ATOM    178  SC1 ILE    93     114.107 116.220  83.892  1.00  0.00           S
ATOM    179  BB  ILE    94     115.857 115.320  78.892  1.00  0.00           B
ATOM    180  SC1 ILE    94     117.857 113.920  78.542  1.00  0.00           S
ATOM    181  BB  GLY    95     113.107 116.820  76.892  1.00  0.00           B
ATOM    182  BB  LEU    96     114.457 115.570  73.492  1.00  0.00           B
ATOM    183  SC1 LEU    96     115.507 113.270  74.242  1.00  0.00           S
ATOM    184  BB  MET    97     112.507 117.870  71.092  1.00  0.00           B
ATOM    185  SC1 MET    97     111.807 119.820  73.092  1.00  0.00           S
ATOM    186  BB  VAL    98     113.657 117.820  67.492  1.00  0.00           B
ATOM    187  SC1 VAL    98     114.907 116.320  66.942  1.00  0.00           S
ATOM    188  BB  GLY    99     111.957 120.720  65.942  1.00  0.00           B
ATOM    189  BB  GLY   100     109.957 120.420  62.792  1.00  0.00           B
ATOM    190  BB  VAL   101     107.257 123.070  62.942  1.00  0.00           B
ATOM    191  SC1 VAL   101     107.357 124.370  64.492  1.00  0.00           S
ATOM    192  BB  VAL   102     106.307 124.420  59.542  1.00  0.00           B
ATOM    193  SC1 VAL   102     107.807 123.670  58.492  1.00  0.00           S
ATOM    194  BB  ILE   103     103.757 127.220  59.292  1.00  0.00           B
ATOM    195  SC1 ILE   103     103.457 127.870  61.592  1.00  0.00           S
ATOM    196  BB  ALA   104     103.207 128.070  55.692  1.00  0.00           B
ATOM    197  BB  LEU   105     117.657 125.820  57.942  1.00  0.00           B
ATOM    198  SC1 LEU   105     116.257 125.720  60.192  1.00  0.00           S
ATOM    199  BB  VAL   106     120.457 123.370  57.642  1.00  0.00           B
ATOM    200  SC1 VAL   106     122.057 122.470  56.842  1.00  0.00           S
ATOM    201  BB  PHE   107     120.057 122.020  61.192  1.00  0.00           B
ATOM    202  SC1 PHE   107     119.407 123.920  63.692  1.00  0.00           S
ATOM    203  SC2 PHE   107     120.557 125.420  62.242  1.00  0.00           S
ATOM    204  SC3 PHE   107     119.257 126.270  64.042  1.00  0.00           S
ATOM    205  BB  PHE   108     122.457 120.520  63.692  1.00  0.00           B
ATOM    206  SC1 PHE   108     124.857 121.070  61.742  1.00  0.00           S
ATOM    207  SC2 PHE   108     124.007 123.070  62.692  1.00  0.00           S
ATOM    208  SC3 PHE   108     124.907 123.120  60.492  1.00  0.00           S
ATOM    209  BB  ALA   109     122.957 117.420  65.792  1.00  0.00           B
ATOM    210  BB  GLU   110     126.357 115.870  65.492  1.00  0.00           B
ATOM    211  SC1 GLU   110     127.507 117.520  63.592  1.00  0.00           S
ATOM    212  BB  ASP   111     128.407 115.920  68.742  1.00  0.00           B
ATOM    213  SC1 ASP   111     128.357 117.970  70.292  1.00  0.00           S
ATOM    214  BB  VAL   112     130.507 113.270  70.442  1.00  0.00           B
ATOM    215  SC1 VAL   112     132.457 112.870  70.142  1.00  0.00           S
ATOM    216  BB  GLY   113     128.807 113.670  73.842  1.00  0.00           B
ATOM    217  BB  SER   114     129.207 111.620  76.992  1.00  0.00           B
ATOM    218  SC1 SER   114     131.007 111.420  77.792  1.00  0.00           S
ATOM    219  BB  ASN   115     126.307 111.170  79.392  1.00  0.00           B
ATOM    220  SC1 ASN   115     126.107 111.070  81.842  1.00  0.00           S
ATOM    221  BB  LYS   116     124.157 114.020  78.042  1.00  0.00           B
ATOM    222  SC1 LYS   116     124.207 115.370  75.892  1.00  0.00           S
ATOM    223  SC2 LYS   116     125.707 117.070  74.242  1.00  0.00           S
ATOM    224  BB  GLY   117     122.007 113.620  81.092  1.00  0.00           B
ATOM    225  BB  ALA   118     120.957 115.720  84.092  1.00  0.00           B
ATOM    226  BB  ILE   119     118.707 118.470  82.992  1.00  0.00           B
ATOM    227  SC1 ILE   119     118.207 120.420  83.942  1.00  0.00           S
ATOM    228  BB  ILE   120     118.857 118.620  79.192  1.00  0.00           B
ATOM    229  SC1 ILE   120     121.157 118.170  78.792  1.00  0.00           S
ATOM    230  BB  GLY   121     116.357 119.870  76.492  1.00  0.00           B
ATOM    231  BB  LEU   122     117.757 118.420  73.192  1.00  0.00           B
ATOM    232  SC1 LEU   122     119.407 116.620  74.242  1.00  0.00           S
ATOM    233  BB  MET   123     116.307 120.970  70.892  1.00  0.00           B
ATOM    234  SC1 MET   123     116.957 123.470  71.642  1.00  0.00           S
ATOM    235  BB  VAL   124     116.907 120.870  67.042  1.00  0.00           B
ATOM    236  SC1 VAL   124     118.807 120.220  67.142  1.00  0.00           S
ATOM    237  BB  GLY   125     115.307 124.170  66.642  1.00  0.00           B
ATOM    238  BB  GLY   126     111.857 123.920  64.892  1.00  0.00           B
ATOM    239  BB  VAL   127     111.407 125.770  61.642  1.00  0.00           B
ATOM    240  SC1 VAL   127     111.957 124.320  60.342  1.00  0.00           S
ATOM    241  BB  VAL   128     108.757 128.520  61.192  1.00  0.00           B
ATOM    242  SC1 VAL   128     108.157 129.570  62.742  1.00  0.00           S
ATOM    243  BB  ILE   129     108.857 128.520  57.392  1.00  0.00           B
ATOM    244  SC1 ILE   129     110.707 127.170  56.942  1.00  0.00           S
ATOM    245  BB  ALA   130     106.257 131.020  56.392  1.00  0.00           B
ATOM    246  ROH CHO   131     209.607 110.670  20.592  1.00  0.00            
ATOM    247  R1  CHO   131     210.457 109.220  22.842  1.00  0.00            
ATOM    248  R2  CHO   131     209.757 109.920  25.442  1.00  0.00            
ATOM    249  R3  CHO   131     208.857 107.370  25.592  1.00  0.00            
ATOM    250  R4  CHO   131     209.507 108.070  28.342  1.00  0.00            
ATOM    251  R5  CHO   131     210.257 106.370  27.242  1.00  0.00            
ATOM    252  C1  CHO   131     208.557 104.620  30.192  1.00  0.00           C
ATOM    253  C2  CHO   131     208.307 103.170  32.992  1.00  0.00           C
ATOM    254  ROH CHO   132     210.307  20.670  40.092  1.00  0.00            
ATOM    255  R1  CHO   132     211.257  21.420  37.542  1.00  0.00            
ATOM    256  R2  CHO   132     211.557  19.620  35.442  1.00  0.00            
ATOM    257  R3  CHO   132     209.957  21.370  34.142  1.00  0.00            
ATOM    258  R4  CHO   132     211.207  19.720  32.042  1.00  0.00            
ATOM    259  R5  CHO   132     211.157  21.870  32.142  1.00  0.00            
ATOM    260  C1  CHO   132     209.457  21.420  28.792  1.00  0.00           C
ATOM    261  C2  CHO   132     208.157  22.370  25.542  1.00  0.00           C
ATOM    262  ROH CHO   133     121.907  93.670  22.342  1.00  0.00            
ATOM    263  R1  CHO   133     121.957  92.370  24.892  1.00  0.00            
ATOM    264  R2  CHO   133     122.257  93.770  27.242  1.00  0.00            
ATOM    265  R3  CHO   133     119.957  92.470  27.942  1.00  0.00            
ATOM    266  R4  CHO   133     121.407  92.770  30.442  1.00  0.00            
ATOM    267  R5  CHO   133     120.607  90.920  29.592  1.00  0.00            
ATOM    268  C1  CHO   133     118.757  90.970  32.942  1.00  0.00           C
ATOM    269  C2  CHO   133     115.907  90.470  35.792  1.00  0.00           C
ATOM    270  ROH CHO   134     206.557 221.120   2.342  1.00  0.00            
ATOM    271  R1  CHO   134     208.207 220.420   4.492  1.00  0.00            
ATOM    272  R2  CHO   134     209.257 222.320   6.192  1.00  0.00            
ATOM    273  R3  CHO   134     208.107 220.820   8.142  1.00  0.00            
ATOM    274  R4  CHO   134     209.907 222.570   9.592  1.00  0.00            
ATOM    275  R5  CHO   134     209.857 220.420   9.692  1.00  0.00            
ATOM    276  C1  CHO   134     209.207 221.320  13.342  1.00  0.00           C
ATOM    277  C2  CHO   134     208.107 222.720  17.142  1.00  0.00           C
ATOM    278  ROH CHO   135     128.707 120.620  20.442  1.00  0.00            
ATOM    279  R1  CHO   135     129.057 120.920  23.242  1.00  0.00            
ATOM    280  R2  CHO   135     129.307 123.370  24.492  1.00  0.00            
ATOM    281  R3  CHO   135     127.207 122.470  25.942  1.00  0.00            
ATOM    282  R4  CHO   135     128.757 124.120  27.792  1.00  0.00            
ATOM    283  R5  CHO   135     128.157 122.070  28.142  1.00  0.00            
ATOM    284  C1  CHO   135     126.507 123.770  31.142  1.00  0.00           C
ATOM    285  C2  CHO   135     124.807 125.370  34.442  1.00  0.00           C
ATOM    286  ROH CHO   136      96.707  61.120  47.292  1.00  0.00            
ATOM    287  R1  CHO   136      95.807  62.720  45.092  1.00  0.00            
ATOM    288  R2  CHO   136      97.507  63.670  43.142  1.00  0.00            
ATOM    289  R3  CHO   136      95.757  62.470  41.492  1.00  0.00            
ATOM    290  R4  CHO   136      97.807  63.620  39.742  1.00  0.00            
ATOM    291  R5  CHO   136      95.657  63.920  39.592  1.00  0.00            
ATOM    292  C1  CHO   136      96.307  62.470  36.142  1.00  0.00           C
ATOM    293  C2  CHO   136      97.457  59.770  33.242  1.00  0.00           C
ATOM    294  ROH CHO   137       7.557 176.570   7.242  1.00  0.00            
ATOM    295  R1  CHO   137       7.007 177.470   9.842  1.00  0.00            
ATOM    296  R2  CHO   137       7.307 175.920  12.092  1.00  0.00            
ATOM    297  R3  CHO   137       8.857 177.970  12.942  1.00  0.00            
ATOM    298  R4  CHO   137       7.357 177.120  15.292  1.00  0.00            
ATOM    299  R5  CHO   137       7.507 179.170  14.492  1.00  0.00            
ATOM    300  C1  CHO   137       8.907 179.770  17.992  1.00  0.00           C
ATOM    301  C2  CHO   137       7.257 183.570  18.242  1.00  0.00           C
ATOM    302  ROH CHO   138     207.307   5.820   6.242  1.00  0.00            
ATOM    303  R1  CHO   138     207.157   6.870   8.842  1.00  0.00            
ATOM    304  R2  CHO   138     205.707   5.620  10.892  1.00  0.00            
ATOM    305  R3  CHO   138     208.107   5.720  12.192  1.00  0.00            
ATOM    306  R4  CHO   138     206.057   6.020  14.292  1.00  0.00            
ATOM    307  R5  CHO   138     207.707   7.370  13.892  1.00  0.00            
ATOM    308  C1  CHO   138     208.507   6.370  17.492  1.00  0.00           C
ATOM    309  C2  CHO   138     209.807   3.420  20.842  1.00  0.00           C
ATOM    310  ROH CHO   139      29.507 191.820   6.492  1.00  0.00            
ATOM    311  R1  CHO   139      29.857 189.720   8.292  1.00  0.00            
ATOM    312  R2  CHO   139      31.457 189.920  10.542  1.00  0.00            
ATOM    313  R3  CHO   139      29.207 189.120  11.842  1.00  0.00            
ATOM    314  R4  CHO   139      31.407 187.970  13.392  1.00  0.00            
ATOM    315  R5  CHO   139      29.707 186.870  12.542  1.00  0.00            
ATOM    316  C1  CHO   139      29.307 186.020  16.242  1.00  0.00           C
ATOM    317  C2  CHO   139      31.607 184.620  16.892  1.00  0.00           C
ATOM    318  ROH CHO   140      46.857  45.920  11.242  1.00  0.00            
ATOM    319  R1  CHO   140      46.507  44.170  13.442  1.00  0.00            
ATOM    320  R2  CHO   140      47.257  44.770  15.992  1.00  0.00            
ATOM    321  R3  CHO   140      44.657  44.170  16.592  1.00  0.00            
ATOM    322  R4  CHO   140      46.057  44.020  19.142  1.00  0.00            
ATOM    323  R5  CHO   140      44.807  42.470  18.242  1.00  0.00            
ATOM    324  C1  CHO   140      42.907  43.020  21.542  1.00  0.00           C
ATOM    325  C2  CHO   140      42.057  44.270  24.892  1.00  0.00           C
ATOM    326  ROH CHO   141      38.957 104.570  48.692  1.00  0.00            
ATOM    327  R1  CHO   141      38.757 103.570  46.042  1.00  0.00            
ATOM    328  R2  CHO   141      37.807 105.070  43.942  1.00  0.00            
ATOM    329  R3  CHO   141      40.207 104.420  42.792  1.00  0.00            
ATOM    330  R4  CHO   141      38.357 104.670  40.542  1.00  0.00            
ATOM    331  R5  CHO   141      39.607 102.970  40.992  1.00  0.00            
ATOM    332  C1  CHO   141      40.907 103.820  37.492  1.00  0.00           C
ATOM    333  C2  CHO   141      42.707 105.670  34.942  1.00  0.00           C
ATOM    334  ROH CHO   142     203.307 182.320  40.442  1.00  0.00            
ATOM    335  R1  CHO   142     204.507 183.070  37.942  1.00  0.00            
ATOM    336  R2  CHO   142     203.307 182.620  35.542  1.00  0.00            
ATOM    337  R3  CHO   142     203.707 185.320  35.192  1.00  0.00            
ATOM    338  R4  CHO   142     203.457 184.270  32.492  1.00  0.00            
ATOM    339  R5  CHO   142     205.107 185.470  33.292  1.00  0.00            
ATOM    340  C1  CHO   142     203.957 187.720  30.392  1.00  0.00           C
ATOM    341  C2  CHO   142     204.957 188.770  27.442  1.00  0.00           C
ATOM    342  ROH CHO   143      93.457  97.920  17.892  1.00  0.00            
ATOM    343  R1  CHO   143      92.307  96.670  20.192  1.00  0.00            
ATOM    344  R2  CHO   143      93.807  95.720  22.292  1.00  0.00            
ATOM    345  R3  CHO   143      92.157  97.270  23.742  1.00  0.00            
ATOM    346  R4  CHO   143      93.757  95.770  25.742  1.00  0.00            
ATOM    347  R5  CHO   143      91.557  95.920  25.642  1.00  0.00            
ATOM    348  C1  CHO   143      92.157  97.320  29.142  1.00  0.00           C
ATOM    349  C2  CHO   143      91.607  93.970  32.042  1.00  0.00           C
ATOM    350  ROH CHO   144      47.507  16.670  36.292  1.00  0.00            
ATOM    351  R1  CHO   144      47.457  17.320  33.542  1.00  0.00            
ATOM    352  R2  CHO   144      48.657  15.820  31.592  1.00  0.00            
ATOM    353  R3  CHO   144      46.207  15.820  30.492  1.00  0.00            
ATOM    354  R4  CHO   144      48.057  15.320  28.242  1.00  0.00            
ATOM    355  R5  CHO   144      46.507  16.870  28.342  1.00  0.00            
ATOM    356  C1  CHO   144      45.357  15.020  25.242  1.00  0.00           C
ATOM    357  C2  CHO   144      42.507  13.970  23.192  1.00  0.00           C
ATOM    358  ROH CHO   145     210.807  51.270  13.192  1.00  0.00            
ATOM    359  R1  CHO   145     210.507  50.370  15.842  1.00  0.00            
ATOM    360  R2  CHO   145     212.207  51.120  17.892  1.00  0.00            
ATOM    361  R3  CHO   145     209.907  51.870  19.092  1.00  0.00            
ATOM    362  R4  CHO   145     212.007  52.370  21.092  1.00  0.00            
ATOM    363  R5  CHO   145     210.207  51.170  21.392  1.00  0.00            
ATOM    364  C1  CHO   145     209.757  53.820  24.142  1.00  0.00           C
ATOM    365  C2  CHO   145     211.257  55.320  27.992  1.00  0.00           C
ATOM    366  ROH CHO   146      29.907  27.520  43.592  1.00  0.00            
ATOM    367  R1  CHO   146      29.607  28.120  40.842  1.00  0.00            
ATOM    368  R2  CHO   146      31.057  30.020  39.542  1.00  0.00            
ATOM    369  R3  CHO   146      31.707  28.020  37.842  1.00  0.00            
ATOM    370  R4  CHO   146      31.907  30.470  36.242  1.00  0.00            
ATOM    371  R5  CHO   146      30.707  28.670  35.792  1.00  0.00            
ATOM    372  C1  CHO   146      32.907  28.770  32.692  1.00  0.00           C
ATOM    373  C2  CHO   146      33.607  32.470  31.542  1.00  0.00           C
ATOM    374  ROH CHO   147      34.107  51.770  12.842  1.00  0.00            
ATOM    375  R1  CHO   147      34.957  50.470  15.192  1.00  0.00            
ATOM    376  R2  CHO   147      35.757  51.870  17.442  1.00  0.00            
ATOM    377  R3  CHO   147      33.857  50.370  18.692  1.00  0.00            
ATOM    378  R4  CHO   147      35.557  51.420  20.842  1.00  0.00            
ATOM    379  R5  CHO   147      35.057  49.320  20.492  1.00  0.00            
ATOM    380  C1  CHO   147      33.657  49.770  24.042  1.00  0.00           C
ATOM    381  C2  CHO   147      32.957  48.420  27.592  1.00  0.00           C
ATOM    382  ROH CHO   148     216.307 179.920  41.992  1.00  0.00            
ATOM    383  R1  CHO   148     216.957 178.620  39.592  1.00  0.00            
ATOM    384  R2  CHO   148     216.557 179.870  37.092  1.00  0.00            
ATOM    385  R3  CHO   148     219.207 179.270  36.792  1.00  0.00            
ATOM    386  R4  CHO   148     218.007 179.020  34.092  1.00  0.00            
ATOM    387  R5  CHO   148     219.207 177.520  35.142  1.00  0.00            
ATOM    388  C1  CHO   148     221.307 177.970  31.992  1.00  0.00           C
ATOM    389  C2  CHO   148     221.207 176.270  28.992  1.00  0.00           C
ATOM    390  ROH CHO   149     105.957  98.470  20.742  1.00  0.00            
ATOM    391  R1  CHO   149     107.307  99.420  23.092  1.00  0.00            
ATOM    392  R2  CHO   149     106.357 101.470  24.642  1.00  0.00            
ATOM    393  R3  CHO   149     106.607  99.670  26.642  1.00  0.00            
ATOM    394  R4  CHO   149     106.157 102.220  27.992  1.00  0.00            
ATOM    395  R5  CHO   149     107.807 100.820  28.342  1.00  0.00            
ATOM    396  C1  CHO   149     106.257 100.920  31.842  1.00  0.00           C
ATOM    397  C2  CHO   149     106.857 105.270  31.942  1.00  0.00           C
ATOM    398  ROH CHO   150      41.807 216.620  35.292  1.00  0.00            
ATOM    399  R1  CHO   150      42.557 217.020  32.592  1.00  0.00            
ATOM    400  R2  CHO   150      42.457 215.020  30.692  1.00  0.00            
ATOM    401  R3  CHO   150      40.957 216.770  29.342  1.00  0.00            
ATOM    402  R4  CHO   150      41.757 214.820  27.342  1.00  0.00            
ATOM    403  R5  CHO   150      42.007 216.970  27.242  1.00  0.00            
ATOM    404  C1  CHO   150      39.957 216.420  24.092  1.00  0.00           C
ATOM    405  C2  CHO   150      38.557 215.220  20.092  1.00  0.00           C
ATOM    406  ROH CHO   151       2.507 203.620   4.292  1.00  0.00            
ATOM    407  R1  CHO   151       3.507 203.470   6.942  1.00  0.00            
ATOM    408  R2  CHO   151       2.957 205.420   8.842  1.00  0.00            
ATOM    409  R3  CHO   151       2.107 203.320  10.292  1.00  0.00            
ATOM    410  R4  CHO   151       3.107 205.170  12.242  1.00  0.00            
ATOM    411  R5  CHO   151       3.657 203.070  12.042  1.00  0.00            
ATOM    412  C1  CHO   151       2.357 203.070  15.642  1.00  0.00           C
ATOM    413  C2  CHO   151       3.307 202.520  19.642  1.00  0.00           C
ATOM    414  ROH CHO   152      23.507 183.270   6.992  1.00  0.00            
ATOM    415  R1  CHO   152      22.657 182.770   9.642  1.00  0.00            
ATOM    416  R2  CHO   152      22.707 180.270  10.792  1.00  0.00            
ATOM    417  R3  CHO   152      24.157 181.520  12.742  1.00  0.00            
ATOM    418  R4  CHO   152      23.657 178.870  13.792  1.00  0.00            
ATOM    419  R5  CHO   152      23.257 180.770  14.792  1.00  0.00            
ATOM    420  C1  CHO   152      25.607 179.220  17.342  1.00  0.00           C
ATOM    421  C2  CHO   152      24.007 176.720  19.392  1.00  0.00           C
ATOM    422  ROH CHO   153     163.657 112.220  23.592  1.00  0.00            
ATOM    423  R1  CHO   153     163.807 114.120  25.692  1.00  0.00            
ATOM    424  R2  CHO   153     162.857 113.570  28.242  1.00  0.00            
ATOM    425  R3  CHO   153     165.357 114.320  28.992  1.00  0.00            
ATOM    426  R4  CHO   153     163.707 114.770  31.392  1.00  0.00            
ATOM    427  R5  CHO   153     165.007 116.220  30.392  1.00  0.00            
ATOM    428  C1  CHO   153     166.557 116.170  33.892  1.00  0.00           C
ATOM    429  C2  CHO   153     166.057 115.470  37.192  1.00  0.00           C
ATOM    430  ROH CHO   154     157.507 194.370  18.542  1.00  0.00            
ATOM    431  R1  CHO   154     159.757 193.670  20.092  1.00  0.00            
ATOM    432  R2  CHO   154     161.607 195.520  20.992  1.00  0.00            
ATOM    433  R3  CHO   154     161.057 194.420  23.392  1.00  0.00            
ATOM    434  R4  CHO   154     163.857 195.270  23.542  1.00  0.00            
ATOM    435  R5  CHO   154     163.057 193.270  23.992  1.00  0.00            
ATOM    436  C1  CHO   154     164.707 194.070  27.342  1.00  0.00           C
ATOM    437  C2  CHO   154     164.707 191.220  29.342  1.00  0.00           C
ATOM    438  ROH CHO   155      31.707 108.820  12.392  1.00  0.00            
ATOM    439  R1  CHO   155      30.707 108.370  14.992  1.00  0.00            
ATOM    440  R2  CHO   155      31.607 106.320  16.592  1.00  0.00            
ATOM    441  R3  CHO   155      32.057 108.320  18.392  1.00  0.00            
ATOM    442  R4  CHO   155      31.857 105.920  20.042  1.00  0.00            
ATOM    443  R5  CHO   155      30.707 107.770  20.292  1.00  0.00            
ATOM    444  C1  CHO   155      32.457 107.570  23.692  1.00  0.00           C
ATOM    445  C2  CHO   155      32.407 105.720  26.042  1.00  0.00           C
ATOM    446  ROH CHO   156     113.357 119.570  51.192  1.00  0.00            
ATOM    447  R1  CHO   156     115.457 118.320  49.742  1.00  0.00            
ATOM    448  R2  CHO   156     117.757 117.420  50.942  1.00  0.00            
ATOM    449  R3  CHO   156     117.107 115.070  49.792  1.00  0.00            
ATOM    450  R4  CHO   156     120.007 115.070  49.742  1.00  0.00            
ATOM    451  R5  CHO   156     118.707 114.770  48.042  1.00  0.00            
ATOM    452  C1  CHO   156     120.707 111.520  47.942  1.00  0.00           C
ATOM    453  C2  CHO   156     124.157 110.720  45.892  1.00  0.00           C
ATOM    454  ROH CHO   157      58.307 111.520  13.692  1.00  0.00            
ATOM    455  R1  CHO   157      59.557 110.870  16.192  1.00  0.00            
ATOM    456  R2  CHO   157      59.357 112.520  18.392  1.00  0.00            
ATOM    457  R3  CHO   157      58.457 110.270  19.592  1.00  0.00            
ATOM    458  R4  CHO   157      60.157 111.570  21.642  1.00  0.00            
ATOM    459  R5  CHO   157      60.307 109.520  20.892  1.00  0.00            
ATOM    460  C1  CHO   157      59.757 108.870  24.642  1.00  0.00           C
ATOM    461  C2  CHO   157      60.257 109.270  28.392  1.00  0.00           C
ATOM    462  ROH CHO   158      36.357 125.270   7.342  1.00  0.00            
ATOM    463  R1  CHO   158      37.857 124.520   9.642  1.00  0.00            
ATOM    464  R2  CHO   158      39.107 126.320  11.292  1.00  0.00            
ATOM    465  R3  CHO   158      37.657 125.120  13.242  1.00  0.00            
ATOM    466  R4  CHO   158      40.157 125.920  14.542  1.00  0.00            
ATOM    467  R5  CHO   158      39.257 123.920  14.542  1.00  0.00            
ATOM    468  C1  CHO   158      39.357 124.570  18.292  1.00  0.00           C
ATOM    469  C2  CHO   158      37.907 124.270  22.542  1.00  0.00           C
ATOM    470  ROH CHO   159      57.107  39.320  45.792  1.00  0.00            
ATOM    471  R1  CHO   159      56.607  39.270  42.992  1.00  0.00            
ATOM    472  R2  CHO   159      54.257  40.120  41.892  1.00  0.00            
ATOM    473  R3  CHO   159      55.857  41.770  40.442  1.00  0.00            
ATOM    474  R4  CHO   159      53.407  41.570  38.892  1.00  0.00            
ATOM    475  R5  CHO   159      55.407  41.170  38.192  1.00  0.00            
ATOM    476  C1  CHO   159      54.407  43.920  35.742  1.00  0.00           C
ATOM    477  C2  CHO   159      52.607  42.820  32.942  1.00  0.00           C
ATOM    478  ROH CHO   160      40.807 113.320  48.092  1.00  0.00            
ATOM    479  R1  CHO   160      39.557 114.520  45.842  1.00  0.00            
ATOM    480  R2  CHO   160      40.257 113.870  43.292  1.00  0.00            
ATOM    481  R3  CHO   160      37.607 113.320  43.042  1.00  0.00            
ATOM    482  R4  CHO   160      38.507 113.670  40.292  1.00  0.00            
ATOM    483  R5  CHO   160      36.857 114.720  41.242  1.00  0.00            
ATOM    484  C1  CHO   160      35.007 113.070  38.342  1.00  0.00           C
ATOM    485  C2  CHO   160      34.707 114.120  35.592  1.00  0.00           C
ATOM    486  ROH CHO   161     104.807   8.020  38.792  1.00  0.00            
ATOM    487  R1  CHO   161     104.207   8.570  36.092  1.00  0.00            
ATOM    488  R2  CHO   161     105.907   9.920  34.392  1.00  0.00            
ATOM    489  R3  CHO   161     105.607   7.720  32.842  1.00  0.00            
ATOM    490  R4  CHO   161     106.807   9.770  31.042  1.00  0.00            
ATOM    491  R5  CHO   161     104.957   8.620  30.692  1.00  0.00            
ATOM    492  C1  CHO   161     107.007   7.620  27.642  1.00  0.00           C
ATOM    493  C2  CHO   161     107.107   6.320  22.992  1.00  0.00           C
ATOM    494  ROH CHO   162      53.307 157.870  37.492  1.00  0.00            
ATOM    495  R1  CHO   162      54.057 156.920  34.942  1.00  0.00            
ATOM    496  R2  CHO   162      52.207 156.270  32.992  1.00  0.00            
ATOM    497  R3  CHO   162      53.707 157.970  31.492  1.00  0.00            
ATOM    498  R4  CHO   162      52.407 156.220  29.542  1.00  0.00            
ATOM    499  R5  CHO   162      54.507 156.620  29.692  1.00  0.00            
ATOM    500  C1  CHO   162      53.907 157.770  26.092  1.00  0.00           C
ATOM    501  C2  CHO   162      54.907 157.520  22.492  1.00  0.00           C
ATOM    502  ROH CHO   163      72.607 100.970  12.292  1.00  0.00            
ATOM    503  R1  CHO   163      72.657 100.720  15.092  1.00  0.00            
ATOM    504  R2  CHO   163      73.057 102.870  16.792  1.00  0.00            
ATOM    505  R3  CHO   163      70.757 102.020  17.942  1.00  0.00            
ATOM    506  R4  CHO   163      71.857 103.920  19.842  1.00  0.00            
ATOM    507  R5  CHO   163      71.257 101.870  20.242  1.00  0.00            
ATOM    508  C1  CHO   163      68.957 103.770  22.692  1.00  0.00           C
ATOM    509  C2  CHO   163      67.957 105.770  26.392  1.00  0.00           C
ATOM    510  ROH CHO   164     190.457 201.020  39.642  1.00  0.00            
ATOM    511  R1  CHO   164     188.707 201.020  37.392  1.00  0.00            
ATOM    512  R2  CHO   164     187.107 203.170  36.792  1.00  0.00            
ATOM    513  R3  CHO   164     188.307 203.020  34.342  1.00  0.00            
ATOM    514  R4  CHO   164     185.607 203.870  33.742  1.00  0.00            
ATOM    515  R5  CHO   164     186.657 202.170  32.892  1.00  0.00            
ATOM    516  C1  CHO   164     185.907 204.170  29.692  1.00  0.00           C
ATOM    517  C2  CHO   164     186.707 204.020  26.442  1.00  0.00           C
ATOM    518  ROH CHO   165     213.907   6.220  38.342  1.00  0.00            
ATOM    519  R1  CHO   165     213.057   8.320  36.642  1.00  0.00            
ATOM    520  R2  CHO   165     214.307   8.920  34.242  1.00  0.00            
ATOM    521  R3  CHO   165     211.807   8.670  33.242  1.00  0.00            
ATOM    522  R4  CHO   165     213.507   9.070  30.892  1.00  0.00            
ATOM    523  R5  CHO   165     211.707  10.220  31.442  1.00  0.00            
ATOM    524  C1  CHO   165     210.657   8.970  28.042  1.00  0.00           C
ATOM    525  C2  CHO   165     209.207   8.320  24.742  1.00  0.00           C
ATOM    526  ROH CHO   166     140.207  96.770  27.442  1.00  0.00            
ATOM    527  R1  CHO   166     139.357  97.870  29.892  1.00  0.00            
ATOM    528  R2  CHO   166     138.207  96.370  31.892  1.00  0.00            
ATOM    529  R3  CHO   166     140.207  97.520  33.392  1.00  0.00            
ATOM    530  R4  CHO   166     137.857  97.470  35.142  1.00  0.00            
ATOM    531  R5  CHO   166     139.107  99.220  34.692  1.00  0.00            
ATOM    532  C1  CHO   166     139.507  99.170  38.442  1.00  0.00           C
ATOM    533  C2  CHO   166     141.807  98.320  41.792  1.00  0.00           C
ATOM    534  ROH CHO   167      31.157  11.920   4.792  1.00  0.00            
ATOM    535  R1  CHO   167      32.007  12.670   7.392  1.00  0.00            
ATOM    536  R2  CHO   167      30.257  13.020   9.492  1.00  0.00            
ATOM    537  R3  CHO   167      31.857  11.220  10.742  1.00  0.00            
ATOM    538  R4  CHO   167      30.557  12.620  12.942  1.00  0.00            
ATOM    539  R5  CHO   167      32.707  12.370  12.642  1.00  0.00            
ATOM    540  C1  CHO   167      32.257  10.720  16.092  1.00  0.00           C
ATOM    541  C2  CHO   167      30.607  11.320  19.092  1.00  0.00           C
ATOM    542  ROH CHO   168     214.307 224.020  37.592  1.00  0.00            
ATOM    543  R1  CHO   168     214.207 223.220  34.892  1.00  0.00            
ATOM    544  R2  CHO   168     212.157 223.970  33.192  1.00  0.00            
ATOM    545  R3  CHO   168     214.207 224.870  31.642  1.00  0.00            
ATOM    546  R4  CHO   168     212.107 224.120  29.742  1.00  0.00            
ATOM    547  R5  CHO   168     214.157 223.420  29.692  1.00  0.00            
ATOM    548  C1  CHO   168     214.007 225.070  26.242  1.00  0.00           C
ATOM    549  C2  CHO   168     216.657 226.770  23.742  1.00  0.00           C
ATOM    550  ROH CHO   169      37.457 127.470  45.792  1.00  0.00            
ATOM    551  R1  CHO   169      38.107 126.170  43.342  1.00  0.00            
ATOM    552  R2  CHO   169      36.157 124.970  41.742  1.00  0.00            
ATOM    553  R3  CHO   169      37.257 126.570  39.842  1.00  0.00            
ATOM    554  R4  CHO   169      35.907 124.470  38.342  1.00  0.00            
ATOM    555  R5  CHO   169      37.957 125.070  38.092  1.00  0.00            
ATOM    556  C1  CHO   169      36.707 125.720  34.542  1.00  0.00           C
ATOM    557  C2  CHO   169      37.607 123.720  30.442  1.00  0.00           C
ATOM    558  ROH CHO   170      75.907  57.820  13.392  1.00  0.00            
ATOM    559  R1  CHO   170      76.707  56.170  15.542  1.00  0.00            
ATOM    560  R2  CHO   170      76.357  56.870  18.192  1.00  0.00            
ATOM    561  R3  CHO   170      75.057  54.520  18.342  1.00  0.00            
ATOM    562  R4  CHO   170      75.557  55.270  21.092  1.00  0.00            
ATOM    563  R5  CHO   170      76.057  53.370  20.142  1.00  0.00            
ATOM    564  C1  CHO   170      73.807  52.070  22.992  1.00  0.00           C
ATOM    565  C2  CHO   170      73.457  51.570  27.042  1.00  0.00           C
ATOM    566  ROH CHO   171     207.607  87.520  52.992  1.00  0.00            
ATOM    567  R1  CHO   171     206.807  89.220  50.892  1.00  0.00            
ATOM    568  R2  CHO   171     208.557  90.870  49.542  1.00  0.00            
ATOM    569  R3  CHO   171     207.507  89.620  47.342  1.00  0.00            
ATOM    570  R4  CHO   171     209.457  91.470  46.242  1.00  0.00            
ATOM    571  R5  CHO   171     207.357  91.320  45.692  1.00  0.00            
ATOM    572  C1  CHO   171     209.007  90.670  42.292  1.00  0.00           C
ATOM    573  C2  CHO   171     208.907  90.520  38.942  1.00  0.00           C
ATOM    574  ROH CHO   172     108.357  89.820  20.292  1.00  0.00            
ATOM    575  R1  CHO   172     107.957  88.920  22.942  1.00  0.00            
ATOM    576  R2  CHO   172     109.807  89.220  24.942  1.00  0.00            
ATOM    577  R3  CHO   172     107.707  90.370  26.242  1.00  0.00            
ATOM    578  R4  CHO   172     109.307  89.120  28.342  1.00  0.00            
ATOM    579  R5  CHO   172     107.207  88.820  27.992  1.00  0.00            
ATOM    580  C1  CHO   172     107.057  90.120  31.592  1.00  0.00           C
ATOM    581  C2  CHO   172     104.507  91.670  34.592  1.00  0.00           C
ATOM    582  ROH CHO   173     126.357  67.320  24.792  1.00  0.00            
ATOM    583  R1  CHO   173     125.907  68.220  27.442  1.00  0.00            
ATOM    584  R2  CHO   173     124.307  66.920  29.242  1.00  0.00            
ATOM    585  R3  CHO   173     126.507  67.020  30.792  1.00  0.00            
ATOM    586  R4  CHO   173     124.307  66.620  32.692  1.00  0.00            
ATOM    587  R5  CHO   173     125.807  68.220  32.742  1.00  0.00            
ATOM    588  C1  CHO   173     126.357  66.570  36.142  1.00  0.00           C
ATOM    589  C2  CHO   173     126.507  64.020  39.992  1.00  0.00           C
ATOM    590  ROH CHO   174      37.057 216.820   1.842  1.00  0.00            
ATOM    591  R1  CHO   174      35.107 217.270   3.842  1.00  0.00            
ATOM    592  R2  CHO   174      33.157 215.420   4.492  1.00  0.00            
ATOM    593  R3  CHO   174      34.107 215.820   7.042  1.00  0.00            
ATOM    594  R4  CHO   174      31.357 214.920   7.442  1.00  0.00            
ATOM    595  R5  CHO   174      32.257 216.720   8.242  1.00  0.00            
ATOM    596  C1  CHO   174      31.257 214.970  11.492  1.00  0.00           C
ATOM    597  C2  CHO   174      29.107 213.070  13.792  1.00  0.00           C
ATOM    598  ROH CHO   175      26.407  73.520  16.742  1.00  0.00            
ATOM    599  R1  CHO   175      26.207  72.020  19.142  1.00  0.00            
ATOM    600  R2  CHO   175      28.407  71.620  20.842  1.00  0.00            
ATOM    601  R3  CHO   175      26.707  72.670  22.692  1.00  0.00            
ATOM    602  R4  CHO   175      29.107  71.870  24.192  1.00  0.00            
ATOM    603  R5  CHO   175      27.057  71.320  24.642  1.00  0.00            
ATOM    604  C1  CHO   175      28.007  73.020  27.892  1.00  0.00           C
ATOM    605  C2  CHO   175      31.157  73.520  29.742  1.00  0.00           C
ATOM    606  ROH CHO   176      62.057 214.270  36.942  1.00  0.00            
ATOM    607  R1  CHO   176      62.307 213.670  34.192  1.00  0.00            
ATOM    608  R2  CHO   176      62.957 211.120  33.342  1.00  0.00            
ATOM    609  R3  CHO   176      60.707 211.420  31.842  1.00  0.00            
ATOM    610  R4  CHO   176      62.757 210.670  29.892  1.00  0.00            
ATOM    611  R5  CHO   176      61.457 212.370  29.792  1.00  0.00            
ATOM    612  C1  CHO   176      60.507 210.570  26.542  1.00  0.00           C
ATOM    613  C2  CHO   176      59.757 211.320  23.142  1.00  0.00           C
ATOM    614  ROH CHO   177     148.057  85.520  31.142  1.00  0.00            
ATOM    615  R1  CHO   177     148.807  84.370  33.642  1.00  0.00            
ATOM    616  R2  CHO   177     147.307  84.620  35.942  1.00  0.00            
ATOM    617  R3  CHO   177     147.457  81.920  35.942  1.00  0.00            
ATOM    618  R4  CHO   177     146.207  82.620  38.542  1.00  0.00            
ATOM    619  R5  CHO   177     148.007  81.370  38.242  1.00  0.00            
ATOM    620  C1  CHO   177     145.757  78.920  40.092  1.00  0.00           C
ATOM    621  C2  CHO   177     143.557  75.920  42.242  1.00  0.00           C
ATOM    622  ROH CHO   178      10.057 223.020  40.242  1.00  0.00            
ATOM    623  R1  CHO   178      12.107 224.270  38.792  1.00  0.00            
ATOM    624  R2  CHO   178      13.407 223.070  36.692  1.00  0.00            
ATOM    625  R3  CHO   178      12.707 225.320  35.392  1.00  0.00            
ATOM    626  R4  CHO   178      14.007 223.670  33.342  1.00  0.00            
ATOM    627  R5  CHO   178      14.457 225.720  33.842  1.00  0.00            
ATOM    628  C1  CHO   178      13.657 226.170  30.142  1.00  0.00           C
ATOM    629  C2  CHO   178      14.607 226.570  26.342  1.00  0.00           C
ATOM    630  ROH CHO   179      75.807 184.220   5.442  1.00  0.00            
ATOM    631  R1  CHO   179      75.907 185.720   7.842  1.00  0.00            
ATOM    632  R2  CHO   179      73.657 186.620   9.142  1.00  0.00            
ATOM    633  R3  CHO   179      74.707 185.270  11.242  1.00  0.00            
ATOM    634  R4  CHO   179      71.857 185.620  11.892  1.00  0.00            
ATOM    635  R5  CHO   179      73.557 186.220  13.142  1.00  0.00            
ATOM    636  C1  CHO   179      71.857 183.820  15.542  1.00  0.00           C
ATOM    637  C2  CHO   179      73.857 181.920  18.292  1.00  0.00           C
ATOM    638  ROH CHO   180      52.157 198.070  38.092  1.00  0.00            
ATOM    639  R1  CHO   180      53.007 199.370  35.742  1.00  0.00            
ATOM    640  R2  CHO   180      53.807 197.920  33.492  1.00  0.00            
ATOM    641  R3  CHO   180      51.957 199.470  32.242  1.00  0.00            
ATOM    642  R4  CHO   180      53.357 198.120  30.092  1.00  0.00            
ATOM    643  R5  CHO   180      53.057 200.270  30.292  1.00  0.00            
ATOM    644  C1  CHO   180      51.357 199.720  26.942  1.00  0.00           C
ATOM    645  C2  CHO   180      50.657 198.370  23.542  1.00  0.00           C
ATOM    646  ROH CHO   181     167.557  64.170  52.142  1.00  0.00            
ATOM    647  R1  CHO   181     166.107  63.670  49.742  1.00  0.00            
ATOM    648  R2  CHO   181     165.757  65.570  47.792  1.00  0.00            
ATOM    649  R3  CHO   181     166.807  63.670  46.192  1.00  0.00            
ATOM    650  R4  CHO   181     165.657  65.670  44.342  1.00  0.00            
ATOM    651  R5  CHO   181     165.257  63.520  44.342  1.00  0.00            
ATOM    652  C1  CHO   181     166.607  63.920  40.792  1.00  0.00           C
ATOM    653  C2  CHO   181     167.457  63.470  36.242  1.00  0.00           C
ATOM    654  ROH CHO   182      11.507  82.520  14.542  1.00  0.00            
ATOM    655  R1  CHO   182      10.357  83.820  16.792  1.00  0.00            
ATOM    656  R2  CHO   182       9.357  82.420  18.942  1.00  0.00            
ATOM    657  R3  CHO   182      11.057  84.020  20.342  1.00  0.00            
ATOM    658  R4  CHO   182       9.307  82.820  22.392  1.00  0.00            
ATOM    659  R5  CHO   182       9.707  84.970  22.092  1.00  0.00            
ATOM    660  C1  CHO   182      10.857  84.570  25.692  1.00  0.00           C
ATOM    661  C2  CHO   182      12.357  83.120  28.842  1.00  0.00           C
ATOM    662  ROH CHO   183      11.057  66.270  47.042  1.00  0.00            
ATOM    663  R1  CHO   183      10.057  65.520  44.542  1.00  0.00            
ATOM    664  R2  CHO   183       9.607  67.370  42.492  1.00  0.00            
ATOM    665  R3  CHO   183      11.207  65.670  41.092  1.00  0.00            
ATOM    666  R4  CHO   183      10.357  67.720  39.142  1.00  0.00            
ATOM    667  R5  CHO   183      10.207  65.520  38.942  1.00  0.00            
ATOM    668  C1  CHO   183      12.307  66.320  35.842  1.00  0.00           C
ATOM    669  C2  CHO   183      12.907  70.070  34.392  1.00  0.00           C
ATOM    670  ROH CHO   184       7.607 130.270  46.392  1.00  0.00            
ATOM    671  R1  CHO   184       9.107 130.120  43.992  1.00  0.00            
ATOM    672  R2  CHO   184       9.907 127.720  42.892  1.00  0.00            
ATOM    673  R3  CHO   184       8.657 128.720  40.692  1.00  0.00            
ATOM    674  R4  CHO   184      10.557 126.720  39.642  1.00  0.00            
ATOM    675  R5  CHO   184      10.407 128.820  39.042  1.00  0.00            
ATOM    676  C1  CHO   184       9.757 127.120  35.692  1.00  0.00           C
ATOM    677  C2  CHO   184      12.257 126.870  32.842  1.00  0.00           C
ATOM    678  ROH CHO   185      36.857 177.070  39.792  1.00  0.00            
ATOM    679  R1  CHO   185      37.357 175.920  37.242  1.00  0.00            
ATOM    680  R2  CHO   185      35.407 174.620  35.792  1.00  0.00            
ATOM    681  R3  CHO   185      36.107 176.420  33.842  1.00  0.00            
ATOM    682  R4  CHO   185      34.707 174.220  32.442  1.00  0.00            
ATOM    683  R5  CHO   185      36.707 175.020  31.992  1.00  0.00            
ATOM    684  C1  CHO   185      34.957 175.670  28.642  1.00  0.00           C
ATOM    685  C2  CHO   185      34.157 175.070  25.842  1.00  0.00           C
ATOM    686  ROH CHO   186     221.807  10.970  37.942  1.00  0.00            
ATOM    687  R1  CHO   186     223.007  11.970  35.592  1.00  0.00            
ATOM    688  R2  CHO   186     222.757  10.770  33.092  1.00  0.00            
ATOM    689  R3  CHO   186     221.907  13.270  32.342  1.00  0.00            
ATOM    690  R4  CHO   186     222.757  11.970  29.892  1.00  0.00            
ATOM    691  R5  CHO   186     223.457  13.920  30.642  1.00  0.00            
ATOM    692  C1  CHO   186     222.007  14.970  27.292  1.00  0.00           C
ATOM    693  C2  CHO   186     219.707  17.320  25.642  1.00  0.00           C
ATOM    694  ROH CHO   187      71.507 212.720   1.142  1.00  0.00            
ATOM    695  R1  CHO   187      72.507 212.720   3.792  1.00  0.00            
ATOM    696  R2  CHO   187      71.857 214.620   5.642  1.00  0.00            
ATOM    697  R3  CHO   187      71.157 212.470   7.142  1.00  0.00            
ATOM    698  R4  CHO   187      70.407 214.770   8.792  1.00  0.00            
ATOM    699  R5  CHO   187      71.657 213.070   9.392  1.00  0.00            
ATOM    700  C1  CHO   187      68.907 212.820  12.042  1.00  0.00           C
ATOM    701  C2  CHO   187      69.707 213.770  16.192  1.00  0.00           C
ATOM    702  ROH CHO   188     113.757  91.420  55.392  1.00  0.00            
ATOM    703  R1  CHO   188     114.707  92.370  52.892  1.00  0.00            
ATOM    704  R2  CHO   188     113.807  91.320  50.492  1.00  0.00            
ATOM    705  R3  CHO   188     113.257  93.920  49.942  1.00  0.00            
ATOM    706  R4  CHO   188     113.007  92.620  47.342  1.00  0.00            
ATOM    707  R5  CHO   188     114.207  94.370  47.842  1.00  0.00            
ATOM    708  C1  CHO   188     112.007  95.820  45.042  1.00  0.00           C
ATOM    709  C2  CHO   188     109.307  96.370  42.392  1.00  0.00           C
ATOM    710  ROH CHO   189       4.857  38.770  45.292  1.00  0.00            
ATOM    711  R1  CHO   189       5.157  39.620  42.592  1.00  0.00            
ATOM    712  R2  CHO   189       6.207  37.970  40.642  1.00  0.00            
ATOM    713  R3  CHO   189       3.907  38.570  39.342  1.00  0.00            
ATOM    714  R4  CHO   189       5.907  38.520  37.242  1.00  0.00            
ATOM    715  R5  CHO   189       4.507  40.120  37.642  1.00  0.00            
ATOM    716  C1  CHO   189       3.607  39.320  34.042  1.00  0.00           C
ATOM    717  C2  CHO   189       2.557  39.770  29.742  1.00  0.00           C
ATOM    718  ROH CHO   190      25.307 126.620  13.192  1.00  0.00            
ATOM    719  R1  CHO   190      27.557 125.570  14.592  1.00  0.00            
ATOM    720  R2  CHO   190      28.407 126.720  16.992  1.00  0.00            
ATOM    721  R3  CHO   190      28.107 124.170  17.892  1.00  0.00            
ATOM    722  R4  CHO   190      29.207 125.620  20.192  1.00  0.00            
ATOM    723  R5  CHO   190      30.007 123.820  19.342  1.00  0.00            
ATOM    724  C1  CHO   190      29.357 122.620  22.892  1.00  0.00           C
ATOM    725  C2  CHO   190      31.257 123.270  26.092  1.00  0.00           C
ATOM    726  ROH CHO   191     220.357  30.970  45.892  1.00  0.00            
ATOM    727  R1  CHO   191     220.157  32.520  43.542  1.00  0.00            
ATOM    728  R2  CHO   191     222.257  32.720  41.742  1.00  0.00            
ATOM    729  R3  CHO   191     220.407  31.870  39.942  1.00  0.00            
ATOM    730  R4  CHO   191     222.357  33.320  38.342  1.00  0.00            
ATOM    731  R5  CHO   191     220.207  33.670  38.342  1.00  0.00            
ATOM    732  C1  CHO   191     220.707  32.820  34.692  1.00  0.00           C
ATOM    733  C2  CHO   191     218.157  31.520  31.642  1.00  0.00           C
ATOM    734  ROH CHO   192      35.707  12.670  39.542  1.00  0.00            
ATOM    735  R1  CHO   192      35.457  11.570  36.942  1.00  0.00            
ATOM    736  R2  CHO   192      33.807   9.420  36.392  1.00  0.00            
ATOM    737  R3  CHO   192      32.807  11.120  34.492  1.00  0.00            
ATOM    738  R4  CHO   192      32.007   8.470  33.542  1.00  0.00            
ATOM    739  R5  CHO   192      33.107   9.970  32.442  1.00  0.00            
ATOM    740  C1  CHO   192      30.057   9.520  30.142  1.00  0.00           C
ATOM    741  C2  CHO   192      28.557   8.670  27.292  1.00  0.00           C
ATOM    742  ROH CHO   193      12.007  80.670  48.292  1.00  0.00            
ATOM    743  R1  CHO   193      11.307  79.920  45.642  1.00  0.00            
ATOM    744  R2  CHO   193       9.907  81.620  43.992  1.00  0.00            
ATOM    745  R3  CHO   193      12.007  81.120  42.292  1.00  0.00            
ATOM    746  R4  CHO   193       9.757  81.870  40.542  1.00  0.00            
ATOM    747  R5  CHO   193      11.007  80.070  40.392  1.00  0.00            
ATOM    748  C1  CHO   193      11.657  81.570  36.942  1.00  0.00           C
ATOM    749  C2  CHO   193      11.007  83.070  33.592  1.00  0.00           C
ATOM    750  ROH CHO   194      66.857 136.970  42.142  1.00  0.00            
ATOM    751  R1  CHO   194      66.807 137.570  39.392  1.00  0.00            
ATOM    752  R2  CHO   194      68.507 136.420  37.542  1.00  0.00            
ATOM    753  R3  CHO   194      66.157 135.820  36.292  1.00  0.00            
ATOM    754  R4  CHO   194      68.257 135.120  34.342  1.00  0.00            
ATOM    755  R5  CHO   194      66.557 136.420  33.992  1.00  0.00            
ATOM    756  C1  CHO   194      65.957 133.770  31.292  1.00  0.00           C
ATOM    757  C2  CHO   194      66.357 135.670  28.842  1.00  0.00           C
ATOM    758  ROH CHO   195      77.307 139.720  37.992  1.00  0.00            
ATOM    759  R1  CHO   195      77.957 140.070  35.292  1.00  0.00            
ATOM    760  R2  CHO   195      79.207 138.120  33.792  1.00  0.00            
ATOM    761  R3  CHO   195      77.057 138.520  32.142  1.00  0.00            
ATOM    762  R4  CHO   195      79.057 137.070  30.492  1.00  0.00            
ATOM    763  R5  CHO   195      78.107 138.970  29.992  1.00  0.00            
ATOM    764  C1  CHO   195      76.957 136.820  27.042  1.00  0.00           C
ATOM    765  C2  CHO   195      74.907 136.970  23.942  1.00  0.00           C
ATOM    766  ROH CHO   196      31.457 167.570   2.542  1.00  0.00            
ATOM    767  R1  CHO   196      31.057 167.270   5.342  1.00  0.00            
ATOM    768  R2  CHO   196      33.007 167.820   7.192  1.00  0.00            
ATOM    769  R3  CHO   196      31.157 169.420   8.242  1.00  0.00            
ATOM    770  R4  CHO   196      32.907 168.820  10.492  1.00  0.00            
ATOM    771  R5  CHO   196      30.757 168.570  10.442  1.00  0.00            
ATOM    772  C1  CHO   196      31.107 170.970  13.392  1.00  0.00           C
ATOM    773  C2  CHO   196      30.807 169.720  16.292  1.00  0.00           C
ATOM    774  ROH CHO   197     116.407 103.620  18.992  1.00  0.00            
ATOM    775  R1  CHO   197     117.357 104.520  21.492  1.00  0.00            
ATOM    776  R2  CHO   197     116.357 106.820  22.692  1.00  0.00            
ATOM    777  R3  CHO   197     115.857 105.170  24.742  1.00  0.00            
ATOM    778  R4  CHO   197     116.307 107.770  25.992  1.00  0.00            
ATOM    779  R5  CHO   197     117.307 105.920  26.492  1.00  0.00            
ATOM    780  C1  CHO   197     115.757 106.770  29.892  1.00  0.00           C
ATOM    781  C2  CHO   197     116.107 109.670  32.142  1.00  0.00           C
ATOM    782  ROH CHO   198     203.057  90.370  53.592  1.00  0.00            
ATOM    783  R1  CHO   198     202.557  91.970  51.292  1.00  0.00            
ATOM    784  R2  CHO   198     203.807  91.470  48.892  1.00  0.00            
ATOM    785  R3  CHO   198     201.257  91.370  47.942  1.00  0.00            
ATOM    786  R4  CHO   198     202.857  92.270  45.642  1.00  0.00            
ATOM    787  R5  CHO   198     201.107  93.270  46.442  1.00  0.00            
ATOM    788  C1  CHO   198     199.907  92.620  42.892  1.00  0.00           C
ATOM    789  C2  CHO   198     199.707  93.820  39.342  1.00  0.00           C
ATOM    790  ROH CHO   199     100.407 225.570  37.692  1.00  0.00            
ATOM    791  R1  CHO   199      99.907 224.770  35.042  1.00  0.00            
ATOM    792  R2  CHO   199      99.857 226.520  32.892  1.00  0.00            
ATOM    793  R3  CHO   199     101.657 224.770  31.842  1.00  0.00            
ATOM    794  R4  CHO   199     100.707 226.320  29.542  1.00  0.00            
ATOM    795  R5  CHO   199     100.757 224.170  29.742  1.00  0.00            
ATOM    796  C1  CHO   199     102.957 224.620  26.642  1.00  0.00           C
ATOM    797  C2  CHO   199     104.257 224.770  23.492  1.00  0.00           C
ATOM    798  ROH CHO   200      43.157  31.320  41.042  1.00  0.00            
ATOM    799  R1  CHO   200      42.907  32.670  38.542  1.00  0.00            
ATOM    800  R2  CHO   200      44.757  32.420  36.542  1.00  0.00            
ATOM    801  R3  CHO   200      42.607  31.770  35.042  1.00  0.00            
ATOM    802  R4  CHO   200      44.757  32.170  33.092  1.00  0.00            
ATOM    803  R5  CHO   200      42.757  33.120  33.092  1.00  0.00            
ATOM    804  C1  CHO   200      42.707  31.420  29.692  1.00  0.00           C
ATOM    805  C2  CHO   200      40.757  29.820  26.142  1.00  0.00           C
ATOM    806  ROH CHO   201      76.707  93.220  53.742  1.00  0.00            
ATOM    807  R1  CHO   201      77.957  93.970  51.292  1.00  0.00            
ATOM    808  R2  CHO   201      79.107  92.170  49.542  1.00  0.00            
ATOM    809  R3  CHO   201      77.507  93.370  47.742  1.00  0.00            
ATOM    810  R4  CHO   201      79.607  92.170  46.142  1.00  0.00            
ATOM    811  R5  CHO   201      79.007  94.220  46.092  1.00  0.00            
ATOM    812  C1  CHO   201      78.357  93.270  42.442  1.00  0.00           C
ATOM    813  C2  CHO   201      81.107  93.120  39.742  1.00  0.00           C
ATOM    814  ROH CHO   202     125.957  76.520  23.892  1.00  0.00            
ATOM    815  R1  CHO   202     125.157  75.270  26.292  1.00  0.00            
ATOM    816  R2  CHO   202     126.407  73.020  27.342  1.00  0.00            
ATOM    817  R3  CHO   202     126.657  74.570  29.542  1.00  0.00            
ATOM    818  R4  CHO   202     126.957  71.820  30.492  1.00  0.00            
ATOM    819  R5  CHO   202     125.557  73.320  31.242  1.00  0.00            
ATOM    820  C1  CHO   202     127.507  72.570  34.442  1.00  0.00           C
ATOM    821  C2  CHO   202     125.157  72.120  37.092  1.00  0.00           C
ATOM    822  ROH CHO   203      32.857  95.070  50.592  1.00  0.00            
ATOM    823  R1  CHO   203      32.407  94.120  47.942  1.00  0.00            
ATOM    824  R2  CHO   203      31.757  95.820  45.892  1.00  0.00            
ATOM    825  R3  CHO   203      33.907  94.670  44.642  1.00  0.00            
ATOM    826  R4  CHO   203      32.807  96.470  42.642  1.00  0.00            
ATOM    827  R5  CHO   203      33.207  94.320  42.392  1.00  0.00            
ATOM    828  C1  CHO   203      35.407  95.720  39.592  1.00  0.00           C
ATOM    829  C2  CHO   203      34.857  96.770  35.842  1.00  0.00           C
ATOM    830  ROH CHO   204     206.757  40.470  42.642  1.00  0.00            
ATOM    831  R1  CHO   204     205.707  40.070  40.042  1.00  0.00            
ATOM    832  R2  CHO   204     204.707  42.120  38.492  1.00  0.00            
ATOM    833  R3  CHO   204     206.457  41.220  36.642  1.00  0.00            
ATOM    834  R4  CHO   204     204.307  42.420  35.092  1.00  0.00            
ATOM    835  R5  CHO   204     205.107  40.420  34.842  1.00  0.00            
ATOM    836  C1  CHO   204     205.807  41.720  31.342  1.00  0.00           C
ATOM    837  C2  CHO   204     206.157  43.120  27.692  1.00  0.00           C
ATOM    838  ROH CHO   205     102.807 118.020  46.842  1.00  0.00            
ATOM    839  R1  CHO   205     104.257 116.420  45.042  1.00  0.00            
ATOM    840  R2  CHO   205     103.057 115.120  42.942  1.00  0.00            
ATOM    841  R3  CHO   205     104.907 116.420  41.442  1.00  0.00            
ATOM    842  R4  CHO   205     104.257 114.020  39.892  1.00  0.00            
ATOM    843  R5  CHO   205     106.257 114.670  40.492  1.00  0.00            
ATOM    844  C1  CHO   205     106.707 114.670  36.692  1.00  0.00           C
ATOM    845  C2  CHO   205     110.107 115.020  36.092  1.00  0.00           C
ATOM    846  ROH CHO   206     197.557  96.370  19.092  1.00  0.00            
ATOM    847  R1  CHO   206     199.357  97.120  21.142  1.00  0.00            
ATOM    848  R2  CHO   206     198.757  99.070  23.042  1.00  0.00            
ATOM    849  R3  CHO   206     199.407  97.070  24.792  1.00  0.00            
ATOM    850  R4  CHO   206     199.807  99.570  26.292  1.00  0.00            
ATOM    851  R5  CHO   206     201.257  97.970  25.992  1.00  0.00            
ATOM    852  C1  CHO   206     201.057  98.020  29.792  1.00  0.00           C
ATOM    853  C2  CHO   206     201.657  96.370  33.942  1.00  0.00           C
ATOM    854  ROH CHO   207      68.607 222.570  35.592  1.00  0.00            
ATOM    855  R1  CHO   207      69.707 222.320  32.992  1.00  0.00            
ATOM    856  R2  CHO   207      68.907 220.320  31.242  1.00  0.00            
ATOM    857  R3  CHO   207      68.457 222.370  29.592  1.00  0.00            
ATOM    858  R4  CHO   207      69.107 220.120  27.842  1.00  0.00            
ATOM    859  R5  CHO   207      70.057 222.070  27.842  1.00  0.00            
ATOM    860  C1  CHO   207      68.807 221.970  24.242  1.00  0.00           C
ATOM    861  C2  CHO   207      68.257 218.970  22.842  1.00  0.00           C
ATOM    862  ROH CHO   208      37.907   7.920  39.542  1.00  0.00            
ATOM    863  R1  CHO   208      37.807   7.670  36.692  1.00  0.00            
ATOM    864  R2  CHO   208      37.957   5.220  35.392  1.00  0.00            
ATOM    865  R3  CHO   208      35.607   6.020  34.292  1.00  0.00            
ATOM    866  R4  CHO   208      36.957   4.470  32.192  1.00  0.00            
ATOM    867  R5  CHO   208      36.157   6.470  31.992  1.00  0.00            
ATOM    868  C1  CHO   208      34.157   4.770  29.292  1.00  0.00           C
ATOM    869  C2  CHO   208      31.707   5.070  26.442  1.00  0.00           C
ATOM    870  ROH CHO   209     142.707 196.070  18.042  1.00  0.00            
ATOM    871  R1  CHO   209     144.057 195.970  20.542  1.00  0.00            
ATOM    872  R2  CHO   209     143.657 197.820  22.592  1.00  0.00            
ATOM    873  R3  CHO   209     143.107 195.620  24.042  1.00  0.00            
ATOM    874  R4  CHO   209     143.257 197.770  25.992  1.00  0.00            
ATOM    875  R5  CHO   209     144.357 195.870  26.042  1.00  0.00            
ATOM    876  C1  CHO   209     142.557 195.670  29.392  1.00  0.00           C
ATOM    877  C2  CHO   209     142.707 194.720  33.142  1.00  0.00           C
ATOM    878  ROH CHO   210     153.507 210.170  22.042  1.00  0.00            
ATOM    879  R1  CHO   210     154.607 211.420  24.392  1.00  0.00            
ATOM    880  R2  CHO   210     157.007 212.820  24.392  1.00  0.00            
ATOM    881  R3  CHO   210     155.457 214.770  25.442  1.00  0.00            
ATOM    882  R4  CHO   210     158.257 215.570  25.992  1.00  0.00            
ATOM    883  R5  CHO   210     156.607 215.420  27.442  1.00  0.00            
ATOM    884  C1  CHO   210     157.557 219.070  27.892  1.00  0.00           C
ATOM    885  C2  CHO   210     159.407 221.770  29.942  1.00  0.00           C
ATOM    886  ROH CHO   211      43.207   4.520   0.642  1.00  0.00            
ATOM    887  R1  CHO   211      42.457   3.170   3.042  1.00  0.00            
ATOM    888  R2  CHO   211      44.207   2.770   5.142  1.00  0.00            
ATOM    889  R3  CHO   211      42.207   3.970   6.542  1.00  0.00            
ATOM    890  R4  CHO   211      43.207   1.870   8.342  1.00  0.00            
ATOM    891  R5  CHO   211      41.157   2.170   7.742  1.00  0.00            
ATOM    892  C1  CHO   211      40.757   2.470  11.492  1.00  0.00           C
ATOM    893  C2  CHO   211      38.257   2.620  14.492  1.00  0.00           C
ATOM    894  ROH CHO   212      54.507  10.920  -1.358  1.00  0.00            
ATOM    895  R1  CHO   212      55.107   9.120   0.742  1.00  0.00            
ATOM    896  R2  CHO   212      57.307   9.370   2.342  1.00  0.00            
ATOM    897  R3  CHO   212      55.507   9.320   4.342  1.00  0.00            
ATOM    898  R4  CHO   212      57.907   8.070   5.492  1.00  0.00            
ATOM    899  R5  CHO   212      55.907   7.220   5.442  1.00  0.00            
ATOM    900  C1  CHO   212      56.507   7.270   9.242  1.00  0.00           C
ATOM    901  C2  CHO   212      59.757   6.420  10.542  1.00  0.00           C
ATOM    902  ROH CHO   213      33.857  19.470   4.992  1.00  0.00            
ATOM    903  R1  CHO   213      35.407  19.920   7.292  1.00  0.00            
ATOM    904  R2  CHO   213      35.007  22.070   8.992  1.00  0.00            
ATOM    905  R3  CHO   213      34.807  20.120  10.892  1.00  0.00            
ATOM    906  R4  CHO   213      35.707  22.520  12.342  1.00  0.00            
ATOM    907  R5  CHO   213      36.657  20.570  12.342  1.00  0.00            
ATOM    908  C1  CHO   213      35.957  20.970  16.092  1.00  0.00           C
ATOM    909  C2  CHO   213      38.257  18.920  18.342  1.00  0.00           C
ATOM    910  ROH CHO   214     198.257 138.870  19.592  1.00  0.00            
ATOM    911  R1  CHO   214     199.107 139.320  22.292  1.00  0.00            
ATOM    912  R2  CHO   214     198.257 141.470  23.792  1.00  0.00            
ATOM    913  R3  CHO   214     197.507 139.520  25.542  1.00  0.00            
ATOM    914  R4  CHO   214     197.207 142.020  27.042  1.00  0.00            
ATOM    915  R5  CHO   214     198.357 140.270  27.642  1.00  0.00            
ATOM    916  C1  CHO   214     195.957 140.520  30.592  1.00  0.00           C
ATOM    917  C2  CHO   214     196.707 141.470  34.692  1.00  0.00           C
ATOM    918  ROH CHO   215      96.207  37.570  46.442  1.00  0.00            
ATOM    919  R1  CHO   215      94.807  38.120  44.042  1.00  0.00            
ATOM    920  R2  CHO   215      94.657  36.270  41.942  1.00  0.00            
ATOM    921  R3  CHO   215      92.007  36.670  42.192  1.00  0.00            
ATOM    922  R4  CHO   215      92.507  36.970  39.342  1.00  0.00            
ATOM    923  R5  CHO   215      91.457  38.370  40.642  1.00  0.00            
ATOM    924  C1  CHO   215      88.707  37.670  38.092  1.00  0.00           C
ATOM    925  C2  CHO   215      90.507  38.420  34.942  1.00  0.00           C
ATOM    926  ROH CHO   216     192.757 137.720  52.042  1.00  0.00            
ATOM    927  R1  CHO   216     193.607 137.420  49.342  1.00  0.00            
ATOM    928  R2  CHO   216     195.007 135.170  48.492  1.00  0.00            
ATOM    929  R3  CHO   216     193.007 135.070  46.642  1.00  0.00            
ATOM    930  R4  CHO   216     195.407 134.270  45.192  1.00  0.00            
ATOM    931  R5  CHO   216     194.007 135.870  44.642  1.00  0.00            
ATOM    932  C1  CHO   216     193.807 133.670  41.542  1.00  0.00           C
ATOM    933  C2  CHO   216     192.807 131.570  38.192  1.00  0.00           C
ATOM    934  ROH CHO   217      32.407  36.470  10.492  1.00  0.00            
ATOM    935  R1  CHO   217      31.157  36.620  12.992  1.00  0.00            
ATOM    936  R2  CHO   217      30.307  34.420  14.392  1.00  0.00            
ATOM    937  R3  CHO   217      31.857  35.470  16.392  1.00  0.00            
ATOM    938  R4  CHO   217      29.857  33.820  17.792  1.00  0.00            
ATOM    939  R5  CHO   217      30.307  35.920  18.142  1.00  0.00            
ATOM    940  C1  CHO   217      31.057  34.470  21.592  1.00  0.00           C
ATOM    941  C2  CHO   217      31.707  34.520  25.392  1.00  0.00           C
ATOM    942  ROH CHO   218     186.307 163.670  41.892  1.00  0.00            
ATOM    943  R1  CHO   218     186.857 162.870  39.192  1.00  0.00            
ATOM    944  R2  CHO   218     189.357 162.120  38.342  1.00  0.00            
ATOM    945  R3  CHO   218     188.007 159.920  37.492  1.00  0.00            
ATOM    946  R4  CHO   218     190.007 160.470  35.392  1.00  0.00            
ATOM    947  R5  CHO   218     187.857 160.220  35.092  1.00  0.00            
ATOM    948  C1  CHO   218     189.157 157.420  32.842  1.00  0.00           C
ATOM    949  C2  CHO   218     186.957 157.420  28.542  1.00  0.00           C
ATOM    950  ROH CHO   219      48.907 105.320  14.692  1.00  0.00            
ATOM    951  R1  CHO   219      49.907 106.920  16.792  1.00  0.00            
ATOM    952  R2  CHO   219      48.957 109.470  17.292  1.00  0.00            
ATOM    953  R3  CHO   219      48.557 108.520  19.792  1.00  0.00            
ATOM    954  R4  CHO   219      49.407 111.270  20.192  1.00  0.00            
ATOM    955  R5  CHO   219      50.307 109.470  21.092  1.00  0.00            
ATOM    956  C1  CHO   219      49.307 111.370  24.242  1.00  0.00           C
ATOM    957  C2  CHO   219      51.907 113.020  25.942  1.00  0.00           C
ATOM    958  ROH CHO   220     172.707 195.270  14.092  1.00  0.00            
ATOM    959  R1  CHO   220     173.707 197.720  15.142  1.00  0.00            
ATOM    960  R2  CHO   220     172.257 199.320  16.792  1.00  0.00            
ATOM    961  R3  CHO   220     174.407 199.070  18.442  1.00  0.00            
ATOM    962  R4  CHO   220     172.557 200.770  19.942  1.00  0.00            
ATOM    963  R5  CHO   220     174.607 201.220  19.492  1.00  0.00            
ATOM    964  C1  CHO   220     174.757 201.370  23.292  1.00  0.00           C
ATOM    965  C2  CHO   220     176.257 204.120  25.292  1.00  0.00           C
ATOM    966  ROH CHO   221       6.507 226.170   5.292  1.00  0.00            
ATOM    967  R1  CHO   221       6.257 224.570   7.642  1.00  0.00            
ATOM    968  R2  CHO   221       8.407 224.070   9.292  1.00  0.00            
ATOM    969  R3  CHO   221       6.757 225.020  11.192  1.00  0.00            
ATOM    970  R4  CHO   221       9.007 224.020  12.692  1.00  0.00            
ATOM    971  R5  CHO   221       6.957 223.520  13.042  1.00  0.00            
ATOM    972  C1  CHO   221       7.807 224.870  16.492  1.00  0.00           C
ATOM    973  C2  CHO   221       6.457 222.970  20.042  1.00  0.00           C
ATOM    974  ROH CHO   222      96.007 180.120   8.142  1.00  0.00            
ATOM    975  R1  CHO   222      96.257 181.520  10.592  1.00  0.00            
ATOM    976  R2  CHO   222      95.057 180.620  12.942  1.00  0.00            
ATOM    977  R3  CHO   222      97.607 180.870  13.892  1.00  0.00            
ATOM    978  R4  CHO   222      95.907 180.270  16.242  1.00  0.00            
ATOM    979  R5  CHO   222      97.307 181.970  16.042  1.00  0.00            
ATOM    980  C1  CHO   222      98.807 180.320  19.142  1.00  0.00           C
ATOM    981  C2  CHO   222      98.907 179.070  23.442  1.00  0.00           C
ATOM    982  ROH CHO   223     177.707  17.120  44.742  1.00  0.00            
ATOM    983  R1  CHO   223     177.457  16.870  41.942  1.00  0.00            
ATOM    984  R2  CHO   223     175.457  18.120  40.492  1.00  0.00            
ATOM    985  R3  CHO   223     177.557  19.070  39.042  1.00  0.00            
ATOM    986  R4  CHO   223     175.357  18.970  37.142  1.00  0.00            
ATOM    987  R5  CHO   223     177.307  18.120  36.892  1.00  0.00            
ATOM    988  C1  CHO   223     177.257  20.470  33.842  1.00  0.00           C
ATOM    989  C2  CHO   223     177.407  21.170  29.892  1.00  0.00           C
ATOM    990  ROH CHO   224     193.057  42.870  46.092  1.00  0.00            
ATOM    991  R1  CHO   224     191.207  43.470  44.042  1.00  0.00            
ATOM    992  R2  CHO   224     190.057  45.970  43.742  1.00  0.00            
ATOM    993  R3  CHO   224     191.057  45.770  41.192  1.00  0.00            
ATOM    994  R4  CHO   224     189.207  48.020  41.092  1.00  0.00            
ATOM    995  R5  CHO   224     189.207  46.270  39.792  1.00  0.00            
ATOM    996  C1  CHO   224     189.607  49.020  37.192  1.00  0.00           C
ATOM    997  C2  CHO   224     188.257  50.720  33.592  1.00  0.00           C
ATOM    998  ROH CHO   225      16.157  79.120  14.392  1.00  0.00            
ATOM    999  R1  CHO   225      17.357  77.120  16.042  1.00  0.00            
ATOM   1000  R2  CHO   225      17.807  77.520  18.742  1.00  0.00            
ATOM   1001  R3  CHO   225      16.357  75.220  18.992  1.00  0.00            
ATOM   1002  R4  CHO   225      17.157  75.920  21.742  1.00  0.00            
ATOM   1003  R5  CHO   225      17.507  73.970  20.692  1.00  0.00            
ATOM   1004  C1  CHO   225      15.407  72.820  23.692  1.00  0.00           C
ATOM   1005  C2  CHO   225      17.407  70.020  24.442  1.00  0.00           C
ATOM   1006  ROH CHO   226      64.957  60.570  51.592  1.00  0.00            
ATOM   1007  R1  CHO   226      64.507  61.420  48.942  1.00  0.00            
ATOM   1008  R2  CHO   226      66.057  63.420  47.742  1.00  0.00            
ATOM   1009  R3  CHO   226      66.407  61.520  45.842  1.00  0.00            
ATOM   1010  R4  CHO   226      66.507  64.070  44.392  1.00  0.00            
ATOM   1011  R5  CHO   226      65.257  62.370  43.942  1.00  0.00            
ATOM   1012  C1  CHO   226      67.157  62.720  40.642  1.00  0.00           C
ATOM   1013  C2  CHO   226      65.707  62.020  37.492  1.00  0.00           C
ATOM   1014  ROH CHO   227      58.007 142.970   7.342  1.00  0.00            
ATOM   1015  R1  CHO   227      59.057 142.320   9.892  1.00  0.00            
ATOM   1016  R2  CHO   227      59.507 144.170  11.892  1.00  0.00            
ATOM   1017  R3  CHO   227      57.957 142.520  13.342  1.00  0.00            
ATOM   1018  R4  CHO   227      59.657 143.870  15.292  1.00  0.00            
ATOM   1019  R5  CHO   227      59.407 141.720  15.092  1.00  0.00            
ATOM   1020  C1  CHO   227      58.257 142.120  18.692  1.00  0.00           C
ATOM   1021  C2  CHO   227      57.607 142.820  22.492  1.00  0.00           C
ATOM   1022  ROH CHO   228      20.157  29.170   8.542  1.00  0.00            
ATOM   1023  R1  CHO   228      20.507  30.120  11.192  1.00  0.00            
ATOM   1024  R2  CHO   228      18.407  30.320  12.992  1.00  0.00            
ATOM   1025  R3  CHO   228      19.957  28.770  14.542  1.00  0.00            
ATOM   1026  R4  CHO   228      18.457  30.470  16.442  1.00  0.00            
ATOM   1027  R5  CHO   228      20.657  30.220  16.342  1.00  0.00            
ATOM   1028  C1  CHO   228      20.007  29.070  19.942  1.00  0.00           C
ATOM   1029  C2  CHO   228      17.257  31.520  21.642  1.00  0.00           C
ATOM   1030  ROH CHO   229     130.207  97.620  22.742  1.00  0.00            
ATOM   1031  R1  CHO   229     131.057  97.520  25.392  1.00  0.00            
ATOM   1032  R2  CHO   229     130.907  99.670  27.142  1.00  0.00            
ATOM   1033  R3  CHO   229     129.557  97.920  28.692  1.00  0.00            
ATOM   1034  R4  CHO   229     129.957 100.270  30.392  1.00  0.00            
ATOM   1035  R5  CHO   229     130.507  98.220  30.892  1.00  0.00            
ATOM   1036  C1  CHO   229     128.157  98.970  33.792  1.00  0.00           C
ATOM   1037  C2  CHO   229     127.857 101.570  35.042  1.00  0.00           C
ATOM   1038  ROH CHO   230     102.257  23.920  41.092  1.00  0.00            
ATOM   1039  R1  CHO   230     101.957  25.420  38.742  1.00  0.00            
ATOM   1040  R2  CHO   230     104.057  26.120  37.092  1.00  0.00            
ATOM   1041  R3  CHO   230     102.557  24.920  35.192  1.00  0.00            
ATOM   1042  R4  CHO   230     104.157  26.920  33.692  1.00  0.00            
ATOM   1043  R5  CHO   230     101.957  26.720  33.692  1.00  0.00            
ATOM   1044  C1  CHO   230     102.707  26.270  29.942  1.00  0.00           C
ATOM   1045  C2  CHO   230     100.907  30.170  27.992  1.00  0.00           C
ATOM   1046  ROH CHO   231       7.357 214.420   5.592  1.00  0.00            
ATOM   1047  R1  CHO   231       7.157 215.420   8.242  1.00  0.00            
ATOM   1048  R2  CHO   231       6.357 213.820  10.342  1.00  0.00            
ATOM   1049  R3  CHO   231       8.707 214.670  11.442  1.00  0.00            
ATOM   1050  R4  CHO   231       7.007 214.120  13.742  1.00  0.00            
ATOM   1051  R5  CHO   231       8.057 216.020  13.342  1.00  0.00            
ATOM   1052  C1  CHO   231       9.557 215.120  16.742  1.00  0.00           C
ATOM   1053  C2  CHO   231       9.157 214.820  20.692  1.00  0.00           C
ATOM   1054  ROH CHO   232     202.507 130.470  23.142  1.00  0.00            
ATOM   1055  R1  CHO   232     202.357 130.120  25.942  1.00  0.00            
ATOM   1056  R2  CHO   232     204.557 130.220  27.592  1.00  0.00            
ATOM   1057  R3  CHO   232     203.057 132.070  28.942  1.00  0.00            
ATOM   1058  R4  CHO   232     205.157 131.320  30.792  1.00  0.00            
ATOM   1059  R5  CHO   232     203.007 131.270  31.192  1.00  0.00            
ATOM   1060  C1  CHO   232     204.107 133.670  33.942  1.00  0.00           C
ATOM   1061  C2  CHO   232     205.107 134.020  37.842  1.00  0.00           C
ATOM   1062  ROH CHO   233      45.307 221.820  36.142  1.00  0.00            
ATOM   1063  R1  CHO   233      44.407 222.670  33.592  1.00  0.00            
ATOM   1064  R2  CHO   233      45.957 222.370  31.342  1.00  0.00            
ATOM   1065  R3  CHO   233      43.707 221.120  30.392  1.00  0.00            
ATOM   1066  R4  CHO   233      45.107 222.020  27.992  1.00  0.00            
ATOM   1067  R5  CHO   233      43.057 222.470  28.542  1.00  0.00            
ATOM   1068  C1  CHO   233      42.557 220.720  25.142  1.00  0.00           C
ATOM   1069  C2  CHO   233      40.907 220.670  21.242  1.00  0.00           C
ATOM   1070  ROH CHO   234       4.857 198.570   3.242  1.00  0.00            
ATOM   1071  R1  CHO   234       5.457 198.170   5.942  1.00  0.00            
ATOM   1072  R2  CHO   234       7.107 199.870   7.392  1.00  0.00            
ATOM   1073  R3  CHO   234       4.957 199.920   9.092  1.00  0.00            
ATOM   1074  R4  CHO   234       7.307 199.920  10.842  1.00  0.00            
ATOM   1075  R5  CHO   234       5.607 198.570  10.942  1.00  0.00            
ATOM   1076  C1  CHO   234       5.407 200.070  14.442  1.00  0.00           C
ATOM   1077  C2  CHO   234       6.557 198.920  17.592  1.00  0.00           C
ATOM   1078  ROH CHO   235      26.457 214.420  39.142  1.00  0.00            
ATOM   1079  R1  CHO   235      27.707 214.320  36.592  1.00  0.00            
ATOM   1080  R2  CHO   235      27.357 212.270  34.792  1.00  0.00            
ATOM   1081  R3  CHO   235      26.607 214.320  33.142  1.00  0.00            
ATOM   1082  R4  CHO   235      27.257 212.070  31.342  1.00  0.00            
ATOM   1083  R5  CHO   235      28.107 214.070  31.242  1.00  0.00            
ATOM   1084  C1  CHO   235      26.557 213.820  27.792  1.00  0.00           C
ATOM   1085  C2  CHO   235      27.407 214.520  24.742  1.00  0.00           C
ATOM   1086  ROH CHO   236      21.207 140.420  11.192  1.00  0.00            
ATOM   1087  R1  CHO   236      21.607 141.520  13.792  1.00  0.00            
ATOM   1088  R2  CHO   236      24.157 142.020  14.842  1.00  0.00            
ATOM   1089  R3  CHO   236      23.107 144.520  15.192  1.00  0.00            
ATOM   1090  R4  CHO   236      24.507 143.920  17.692  1.00  0.00            
ATOM   1091  R5  CHO   236      22.457 144.570  17.492  1.00  0.00            
ATOM   1092  C1  CHO   236      23.807 147.320  19.742  1.00  0.00           C
ATOM   1093  C2  CHO   236      25.507 146.570  22.792  1.00  0.00           C
ATOM   1094  ROH CHO   237      -0.843  76.020  46.392  1.00  0.00            
ATOM   1095  R1  CHO   237       1.207  76.870  44.642  1.00  0.00            
ATOM   1096  R2  CHO   237       1.557  75.720  42.142  1.00  0.00            
ATOM   1097  R3  CHO   237       1.357  78.270  41.292  1.00  0.00            
ATOM   1098  R4  CHO   237       1.007  76.620  38.842  1.00  0.00            
ATOM   1099  R5  CHO   237       2.457  78.270  39.142  1.00  0.00            
ATOM   1100  C1  CHO   237       0.507  79.620  36.142  1.00  0.00           C
ATOM   1101  C2  CHO   237       2.307  81.670  33.792  1.00  0.00           C
ATOM   1102  ROH CHO   238      90.907  23.620   4.292  1.00  0.00            
ATOM   1103  R1  CHO   238      90.057  24.120   6.942  1.00  0.00            
ATOM   1104  R2  CHO   238      88.307  22.470   8.292  1.00  0.00            
ATOM   1105  R3  CHO   238      90.257  22.370  10.142  1.00  0.00            
ATOM   1106  R4  CHO   238      87.807  21.720  11.592  1.00  0.00            
ATOM   1107  R5  CHO   238      89.207  23.270  12.142  1.00  0.00            
ATOM   1108  C1  CHO   238      89.357  21.170  15.342  1.00  0.00           C
ATOM   1109  C2  CHO   238      90.007  18.320  17.392  1.00  0.00           C
ATOM   1110  ROH CHO   239      78.107  52.620  11.042  1.00  0.00            
ATOM   1111  R1  CHO   239      79.357  50.970  12.942  1.00  0.00            
ATOM   1112  R2  CHO   239      78.957  51.220  15.642  1.00  0.00            
ATOM   1113  R3  CHO   239      78.307  48.620  15.492  1.00  0.00            
ATOM   1114  R4  CHO   239      79.307  48.970  18.242  1.00  0.00            
ATOM   1115  R5  CHO   239      80.007  47.520  16.792  1.00  0.00            
ATOM   1116  C1  CHO   239      78.907  45.170  19.592  1.00  0.00           C
ATOM   1117  C2  CHO   239      82.057  42.370  20.992  1.00  0.00           C
ATOM   1118  ROH CHO   240      62.557  14.370  31.992  1.00  0.00            
ATOM   1119  R1  CHO   240      63.407  14.620  29.342  1.00  0.00            
ATOM   1120  R2  CHO   240      61.807  13.920  27.192  1.00  0.00            
ATOM   1121  R3  CHO   240      62.357  16.420  26.342  1.00  0.00            
ATOM   1122  R4  CHO   240      61.357  15.070  23.942  1.00  0.00            
ATOM   1123  R5  CHO   240      63.257  16.170  24.142  1.00  0.00            
ATOM   1124  C1  CHO   240      61.607  18.120  21.292  1.00  0.00           C
ATOM   1125  C2  CHO   240      63.907  16.670  18.342  1.00  0.00           C
ATOM   1126  ROH CHO   241       3.657 157.270  46.342  1.00  0.00            
ATOM   1127  R1  CHO   241       3.307 158.620  43.842  1.00  0.00            
ATOM   1128  R2  CHO   241       4.857 158.070  41.642  1.00  0.00            
ATOM   1129  R3  CHO   241       2.457 157.670  40.442  1.00  0.00            
ATOM   1130  R4  CHO   241       4.407 157.470  38.242  1.00  0.00            
ATOM   1131  R5  CHO   241       2.657 158.770  38.342  1.00  0.00            
ATOM   1132  C1  CHO   241       1.857 156.770  35.192  1.00  0.00           C
ATOM   1133  C2  CHO   241       3.057 155.720  32.942  1.00  0.00           C
ATOM   1134  ROH CHO   242      33.707  78.720  14.292  1.00  0.00            
ATOM   1135  R1  CHO   242      34.807  78.120  16.842  1.00  0.00            
ATOM   1136  R2  CHO   242      35.607  80.120  18.592  1.00  0.00            
ATOM   1137  R3  CHO   242      33.957  78.770  20.342  1.00  0.00            
ATOM   1138  R4  CHO   242      35.457  80.620  22.042  1.00  0.00            
ATOM   1139  R5  CHO   242      35.307  78.470  22.292  1.00  0.00            
ATOM   1140  C1  CHO   242      33.857  79.670  25.642  1.00  0.00           C
ATOM   1141  C2  CHO   242      33.307  79.820  29.492  1.00  0.00           C
ATOM   1142  ROH CHO   243      37.657  70.870  17.492  1.00  0.00            
ATOM   1143  R1  CHO   243      36.707  69.470  19.792  1.00  0.00            
ATOM   1144  R2  CHO   243      38.157  67.520  21.042  1.00  0.00            
ATOM   1145  R3  CHO   243      37.707  69.020  23.242  1.00  0.00            
ATOM   1146  R4  CHO   243      38.857  66.570  24.292  1.00  0.00            
ATOM   1147  R5  CHO   243      37.007  67.470  24.892  1.00  0.00            
ATOM   1148  C1  CHO   243      38.857  67.420  28.242  1.00  0.00           C
ATOM   1149  C2  CHO   243      38.557  65.170  31.792  1.00  0.00           C
ATOM   1150  ROH CHO   244       4.607 189.620  37.542  1.00  0.00            
ATOM   1151  R1  CHO   244       4.957 190.670  34.942  1.00  0.00            
ATOM   1152  R2  CHO   244       6.107 189.270  32.892  1.00  0.00            
ATOM   1153  R3  CHO   244       3.807 189.870  31.592  1.00  0.00            
ATOM   1154  R4  CHO   244       5.607 188.920  29.492  1.00  0.00            
ATOM   1155  R5  CHO   244       4.557 190.820  29.492  1.00  0.00            
ATOM   1156  C1  CHO   244       3.207 189.320  26.292  1.00  0.00           C
ATOM   1157  C2  CHO   244       1.707 188.420  23.492  1.00  0.00           C
ATOM   1158  ROH CHO   245      97.057 130.920  39.542  1.00  0.00            
ATOM   1159  R1  CHO   245      97.407 129.070  37.442  1.00  0.00            
ATOM   1160  R2  CHO   245      95.957 126.720  37.242  1.00  0.00            
ATOM   1161  R3  CHO   245      95.357 127.720  34.742  1.00  0.00            
ATOM   1162  R4  CHO   245      95.507 124.820  34.392  1.00  0.00            
ATOM   1163  R5  CHO   245      96.607 126.320  33.292  1.00  0.00            
ATOM   1164  C1  CHO   245      94.707 124.570  30.442  1.00  0.00           C
ATOM   1165  C2  CHO   245      96.007 121.820  27.142  1.00  0.00           C
ATOM   1166  ROH CHO   246      74.307 202.370  36.292  1.00  0.00            
ATOM   1167  R1  CHO   246      75.807 202.220  33.892  1.00  0.00            
ATOM   1168  R2  CHO   246      75.607 200.070  32.142  1.00  0.00            
ATOM   1169  R3  CHO   246      75.057 202.020  30.342  1.00  0.00            
ATOM   1170  R4  CHO   246      76.357 199.920  28.792  1.00  0.00            
ATOM   1171  R5  CHO   246      76.957 201.970  28.842  1.00  0.00            
ATOM   1172  C1  CHO   246      76.257 201.620  25.142  1.00  0.00           C
ATOM   1173  C2  CHO   246      77.857 200.670  21.892  1.00  0.00           C
ATOM   1174  ROH CHO   247      31.157 150.020   7.642  1.00  0.00            
ATOM   1175  R1  CHO   247      31.007 149.020  10.292  1.00  0.00            
ATOM   1176  R2  CHO   247      33.257 148.820  11.942  1.00  0.00            
ATOM   1177  R3  CHO   247      31.707 150.270  13.642  1.00  0.00            
ATOM   1178  R4  CHO   247      34.257 149.870  15.042  1.00  0.00            
ATOM   1179  R5  CHO   247      32.257 149.420  15.792  1.00  0.00            
ATOM   1180  C1  CHO   247      33.407 151.920  18.492  1.00  0.00           C
ATOM   1181  C2  CHO   247      33.057 152.220  21.042  1.00  0.00           C
ATOM   1182  ROH CHO   248     127.057 105.770  23.092  1.00  0.00            
ATOM   1183  R1  CHO   248     125.957 105.320  25.642  1.00  0.00            
ATOM   1184  R2  CHO   248     127.557 104.870  27.892  1.00  0.00            
ATOM   1185  R3  CHO   248     126.057 106.920  28.892  1.00  0.00            
ATOM   1186  R4  CHO   248     127.157 105.520  31.242  1.00  0.00            
ATOM   1187  R5  CHO   248     125.057 106.020  30.842  1.00  0.00            
ATOM   1188  C1  CHO   248     125.507 107.820  34.192  1.00  0.00           C
ATOM   1189  C2  CHO   248     123.007 108.470  36.892  1.00  0.00           C
ATOM   1190  ROH CHO   249      25.307  63.370  48.892  1.00  0.00            
ATOM   1191  R1  CHO   249      24.557  64.220  46.292  1.00  0.00            
ATOM   1192  R2  CHO   249      25.357  66.620  45.242  1.00  0.00            
ATOM   1193  R3  CHO   249      26.257  65.020  43.192  1.00  0.00            
ATOM   1194  R4  CHO   249      25.557  67.570  41.892  1.00  0.00            
ATOM   1195  R5  CHO   249      24.857  65.570  41.342  1.00  0.00            
ATOM   1196  C1  CHO   249      26.507  66.620  38.092  1.00  0.00           C
ATOM   1197  C2  CHO   249      26.307  65.520  34.742  1.00  0.00           C
ATOM   1198  ROH CHO   250      21.557  91.270  49.792  1.00  0.00            
ATOM   1199  R1  CHO   250      21.257  92.720  47.392  1.00  0.00            
ATOM   1200  R2  CHO   250      23.307  93.120  45.592  1.00  0.00            
ATOM   1201  R3  CHO   250      21.557  92.020  43.842  1.00  0.00            
ATOM   1202  R4  CHO   250      23.757  93.170  42.192  1.00  0.00            
ATOM   1203  R5  CHO   250      21.607  93.570  41.992  1.00  0.00            
ATOM   1204  C1  CHO   250      22.357  92.170  38.492  1.00  0.00           C
ATOM   1205  C2  CHO   250      25.007  91.970  36.342  1.00  0.00           C
ATOM   1206  ROH CHO   251     150.907 178.120  12.592  1.00  0.00            
ATOM   1207  R1  CHO   251     151.357 177.770  15.342  1.00  0.00            
ATOM   1208  R2  CHO   251     153.807 178.320  16.542  1.00  0.00            
ATOM   1209  R3  CHO   251     152.307 179.920  18.142  1.00  0.00            
ATOM   1210  R4  CHO   251     154.707 179.320  19.742  1.00  0.00            
ATOM   1211  R5  CHO   251     152.657 179.020  20.342  1.00  0.00            
ATOM   1212  C1  CHO   251     153.807 181.370  23.092  1.00  0.00           C
ATOM   1213  C2  CHO   251     156.307 182.020  25.542  1.00  0.00           C
ATOM   1214  ROH CHO   252      28.807 224.920   5.142  1.00  0.00            
ATOM   1215  R1  CHO   252      27.307 225.320   7.492  1.00  0.00            
ATOM   1216  R2  CHO   252      25.457 223.520   8.442  1.00  0.00            
ATOM   1217  R3  CHO   252      26.907 223.620  10.692  1.00  0.00            
ATOM   1218  R4  CHO   252      24.707 221.820  11.342  1.00  0.00            
ATOM   1219  R5  CHO   252      25.307 223.620  12.442  1.00  0.00            
ATOM   1220  C1  CHO   252      25.657 221.020  15.242  1.00  0.00           C
ATOM   1221  C2  CHO   252      24.207 221.920  17.842  1.00  0.00           C
ATOM   1222  ROH CHO   253      40.857 200.620   3.392  1.00  0.00            
ATOM   1223  R1  CHO   253      41.707 199.720   5.892  1.00  0.00            
ATOM   1224  R2  CHO   253      43.757 200.970   7.342  1.00  0.00            
ATOM   1225  R3  CHO   253      41.907 201.020   9.292  1.00  0.00            
ATOM   1226  R4  CHO   253      44.407 201.820  10.592  1.00  0.00            
ATOM   1227  R5  CHO   253      43.057 200.220  11.242  1.00  0.00            
ATOM   1228  C1  CHO   253      43.007 202.420  14.392  1.00  0.00           C
ATOM   1229  C2  CHO   253      45.157 202.970  16.892  1.00  0.00           C
ATOM   1230  ROH CHO   254      17.157  28.070  26.992  1.00  0.00            
ATOM   1231  R1  CHO   254      19.457  26.420  26.842  1.00  0.00            
ATOM   1232  R2  CHO   254      21.207  26.170  28.942  1.00  0.00            
ATOM   1233  R3  CHO   254      20.707  23.520  28.592  1.00  0.00            
ATOM   1234  R4  CHO   254      23.657  23.670  28.892  1.00  0.00            
ATOM   1235  R5  CHO   254      22.557  22.720  27.242  1.00  0.00            
ATOM   1236  C1  CHO   254      24.557  19.770  28.542  1.00  0.00           C
ATOM   1237  C2  CHO   254      25.057  16.820  29.192  1.00  0.00           C
ATOM   1238  ROH CHO   255      42.657   7.570  36.892  1.00  0.00            
ATOM   1239  R1  CHO   255      42.807   7.320  34.092  1.00  0.00            
ATOM   1240  R2  CHO   255      41.657   5.220  32.742  1.00  0.00            
ATOM   1241  R3  CHO   255      40.407   7.220  31.342  1.00  0.00            
ATOM   1242  R4  CHO   255      40.407   4.920  29.542  1.00  0.00            
ATOM   1243  R5  CHO   255      41.157   6.920  29.092  1.00  0.00            
ATOM   1244  C1  CHO   255      38.457   6.620  26.392  1.00  0.00           C
ATOM   1245  C2  CHO   255      35.307   7.270  23.792  1.00  0.00           C
ATOM   1246  ROH CHO   256      21.357  71.220  50.942  1.00  0.00            
ATOM   1247  R1  CHO   256      20.057  71.070  48.392  1.00  0.00            
ATOM   1248  R2  CHO   256      18.357  73.020  47.492  1.00  0.00            
ATOM   1249  R3  CHO   256      20.007  73.070  45.342  1.00  0.00            
ATOM   1250  R4  CHO   256      17.607  74.370  44.392  1.00  0.00            
ATOM   1251  R5  CHO   256      18.607  72.670  43.492  1.00  0.00            
ATOM   1252  C1  CHO   256      18.707  75.120  40.592  1.00  0.00           C
ATOM   1253  C2  CHO   256      18.207  76.420  37.292  1.00  0.00           C
ATOM   1254  ROH CHO   257       7.507 171.720   8.642  1.00  0.00            
ATOM   1255  R1  CHO   257       8.257 171.170  11.292  1.00  0.00            
ATOM   1256  R2  CHO   257       6.507 171.320  13.442  1.00  0.00            
ATOM   1257  R3  CHO   257       7.357 168.770  13.892  1.00  0.00            
ATOM   1258  R4  CHO   257       6.657 169.820  16.542  1.00  0.00            
ATOM   1259  R5  CHO   257       8.557 168.870  15.942  1.00  0.00            
ATOM   1260  C1  CHO   257       7.507 166.520  18.792  1.00  0.00           C
ATOM   1261  C2  CHO   257       6.257 165.970  22.992  1.00  0.00           C
ATOM   1262  ROH CHO   258      51.207 217.270   0.442  1.00  0.00            
ATOM   1263  R1  CHO   258      53.257 217.470   2.442  1.00  0.00            
ATOM   1264  R2  CHO   258      52.757 218.420   4.992  1.00  0.00            
ATOM   1265  R3  CHO   258      53.857 216.070   5.742  1.00  0.00            
ATOM   1266  R4  CHO   258      53.807 217.720   8.192  1.00  0.00            
ATOM   1267  R5  CHO   258      55.557 216.720   7.292  1.00  0.00            
ATOM   1268  C1  CHO   258      55.507 215.070  10.742  1.00  0.00           C
ATOM   1269  C2  CHO   258      57.357 215.170  14.892  1.00  0.00           C
ATOM   1270  ROH CHO   259      84.307 150.320  37.942  1.00  0.00            
ATOM   1271  R1  CHO   259      83.607 149.270  35.392  1.00  0.00            
ATOM   1272  R2  CHO   259      84.807 150.170  33.042  1.00  0.00            
ATOM   1273  R3  CHO   259      85.307 147.520  32.742  1.00  0.00            
ATOM   1274  R4  CHO   259      85.257 148.620  29.992  1.00  0.00            
ATOM   1275  R5  CHO   259      84.057 146.920  30.742  1.00  0.00            
ATOM   1276  C1  CHO   259      85.957 145.220  27.892  1.00  0.00           C
ATOM   1277  C2  CHO   259      85.257 143.870  24.442  1.00  0.00           C
ATOM   1278  ROH CHO   260      44.307 135.320  40.642  1.00  0.00            
ATOM   1279  R1  CHO   260      44.507 133.270  38.692  1.00  0.00            
ATOM   1280  R2  CHO   260      42.807 133.020  36.592  1.00  0.00            
ATOM   1281  R3  CHO   260      45.057 133.070  35.092  1.00  0.00            
ATOM   1282  R4  CHO   260      43.007 132.170  33.242  1.00  0.00            
ATOM   1283  R5  CHO   260      44.857 131.170  33.692  1.00  0.00            
ATOM   1284  C1  CHO   260      45.307 131.670  29.892  1.00  0.00           C
ATOM   1285  C2  CHO   260      45.157 131.670  26.192  1.00  0.00           C
ATOM   1286  ROH CHO   261     110.557 121.320  14.242  1.00  0.00            
ATOM   1287  R1  CHO   261     109.107 122.020  16.542  1.00  0.00            
ATOM   1288  R2  CHO   261     110.357 122.770  18.942  1.00  0.00            
ATOM   1289  R3  CHO   261     108.807 124.970  18.642  1.00  0.00            
ATOM   1290  R4  CHO   261     109.407 124.870  21.492  1.00  0.00            
ATOM   1291  R5  CHO   261     107.457 125.020  20.642  1.00  0.00            
ATOM   1292  C1  CHO   261     107.457 128.170  22.742  1.00  0.00           C
ATOM   1293  C2  CHO   261     109.307 130.820  22.492  1.00  0.00           C
ATOM   1294  ROH CHO   262     156.857 129.670  16.392  1.00  0.00            
ATOM   1295  R1  CHO   262     157.757 129.770  19.092  1.00  0.00            
ATOM   1296  R2  CHO   262     157.907 132.120  20.542  1.00  0.00            
ATOM   1297  R3  CHO   262     156.357 130.670  22.292  1.00  0.00            
ATOM   1298  R4  CHO   262     157.457 132.920  23.892  1.00  0.00            
ATOM   1299  R5  CHO   262     157.607 130.820  24.392  1.00  0.00            
ATOM   1300  C1  CHO   262     155.807 132.070  27.492  1.00  0.00           C
ATOM   1301  C2  CHO   262     152.657 133.570  29.792  1.00  0.00           C
ATOM   1302  ROH CHO   263     207.707  61.220  47.592  1.00  0.00            
ATOM   1303  R1  CHO   263     207.807  61.070  44.792  1.00  0.00            
ATOM   1304  R2  CHO   263     206.807  58.920  43.342  1.00  0.00            
ATOM   1305  R3  CHO   263     205.407  60.870  42.042  1.00  0.00            
ATOM   1306  R4  CHO   263     206.157  58.920  39.942  1.00  0.00            
ATOM   1307  R5  CHO   263     206.507  61.070  39.942  1.00  0.00            
ATOM   1308  C1  CHO   263     204.407  60.720  36.742  1.00  0.00           C
ATOM   1309  C2  CHO   263     207.307  60.520  34.392  1.00  0.00           C
ATOM   1310  ROH CHO   264     112.457 152.970  35.392  1.00  0.00            
ATOM   1311  R1  CHO   264     113.557 152.270  32.892  1.00  0.00            
ATOM   1312  R2  CHO   264     114.207 149.670  32.242  1.00  0.00            
ATOM   1313  R3  CHO   264     112.607 150.170  30.092  1.00  0.00            
ATOM   1314  R4  CHO   264     113.907 147.570  29.492  1.00  0.00            
ATOM   1315  R5  CHO   264     113.907 149.370  28.192  1.00  0.00            
ATOM   1316  C1  CHO   264     112.257 146.820  25.842  1.00  0.00           C
ATOM   1317  C2  CHO   264     113.907 146.570  22.292  1.00  0.00           C
ATOM   1318  ROH CHO   265     205.957 168.270  12.842  1.00  0.00            
ATOM   1319  R1  CHO   265     207.157 169.470  15.092  1.00  0.00            
ATOM   1320  R2  CHO   265     205.757 171.120  16.792  1.00  0.00            
ATOM   1321  R3  CHO   265     206.707 169.420  18.692  1.00  0.00            
ATOM   1322  R4  CHO   265     204.957 171.270  20.192  1.00  0.00            
ATOM   1323  R5  CHO   265     207.007 170.770  20.642  1.00  0.00            
ATOM   1324  C1  CHO   265     205.357 169.720  23.892  1.00  0.00           C
ATOM   1325  C2  CHO   265     204.557 168.520  27.392  1.00  0.00           C
ATOM   1326  ROH CHO   266      14.957  59.720  12.692  1.00  0.00            
ATOM   1327  R1  CHO   266      15.457  58.220  15.042  1.00  0.00            
ATOM   1328  R2  CHO   266      16.757  59.320  17.242  1.00  0.00            
ATOM   1329  R3  CHO   266      14.557  58.420  18.542  1.00  0.00            
ATOM   1330  R4  CHO   266      16.757  57.720  20.342  1.00  0.00            
ATOM   1331  R5  CHO   266      15.257  56.370  19.592  1.00  0.00            
ATOM   1332  C1  CHO   266      14.707  55.970  23.342  1.00  0.00           C
ATOM   1333  C2  CHO   266      16.457  53.920  24.092  1.00  0.00           C
ATOM   1334  ROH CHO   267     195.857  76.220  51.392  1.00  0.00            
ATOM   1335  R1  CHO   267     196.807  77.470  49.042  1.00  0.00            
ATOM   1336  R2  CHO   267     196.507  76.320  46.542  1.00  0.00            
ATOM   1337  R3  CHO   267     195.357  78.770  45.942  1.00  0.00            
ATOM   1338  R4  CHO   267     196.557  77.820  43.442  1.00  0.00            
ATOM   1339  R5  CHO   267     196.907  79.770  44.392  1.00  0.00            
ATOM   1340  C1  CHO   267     195.557  80.970  41.092  1.00  0.00           C
ATOM   1341  C2  CHO   267     196.357  79.270  37.442  1.00  0.00           C
ATOM   1342  ROH CHO   268      26.657  22.620  10.042  1.00  0.00            
ATOM   1343  R1  CHO   268      27.257  22.420  12.842  1.00  0.00            
ATOM   1344  R2  CHO   268      25.357  22.870  14.792  1.00  0.00            
ATOM   1345  R3  CHO   268      26.107  20.370  15.642  1.00  0.00            
ATOM   1346  R4  CHO   268      25.457  21.870  18.092  1.00  0.00            
ATOM   1347  R5  CHO   268      27.307  20.770  17.642  1.00  0.00            
ATOM   1348  C1  CHO   268      26.207  18.970  20.792  1.00  0.00           C
ATOM   1349  C2  CHO   268      26.257  21.820  23.592  1.00  0.00           C
ATOM   1350  ROH CHO   269      12.357  13.470   7.342  1.00  0.00            
ATOM   1351  R1  CHO   269      11.707  11.920   9.642  1.00  0.00            
ATOM   1352  R2  CHO   269      13.507  11.620  11.742  1.00  0.00            
ATOM   1353  R3  CHO   269      11.407  12.570  13.242  1.00  0.00            
ATOM   1354  R4  CHO   269      13.157  11.170  15.142  1.00  0.00            
ATOM   1355  R5  CHO   269      11.007  10.870  14.842  1.00  0.00            
ATOM   1356  C1  CHO   269      11.007  11.820  18.542  1.00  0.00           C
ATOM   1357  C2  CHO   269      10.007  11.870  22.192  1.00  0.00           C
ATOM   1358  ROH CHO   270     203.807  20.220  40.092  1.00  0.00            
ATOM   1359  R1  CHO   270     203.257  19.620  37.392  1.00  0.00            
ATOM   1360  R2  CHO   270     200.757  19.870  36.292  1.00  0.00            
ATOM   1361  R3  CHO   270     202.057  21.420  34.442  1.00  0.00            
ATOM   1362  R4  CHO   270     199.607  20.670  33.092  1.00  0.00            
ATOM   1363  R5  CHO   270     201.607  20.370  32.342  1.00  0.00            
ATOM   1364  C1  CHO   270     200.207  22.520  29.542  1.00  0.00           C
ATOM   1365  C2  CHO   270     200.707  24.570  27.142  1.00  0.00           C
ATOM   1366  ROH CHO   271      79.657 174.070  36.342  1.00  0.00            
ATOM   1367  R1  CHO   271      79.857 175.220  33.742  1.00  0.00            
ATOM   1368  R2  CHO   271      80.807 173.820  31.542  1.00  0.00            
ATOM   1369  R3  CHO   271      78.457 174.520  30.442  1.00  0.00            
ATOM   1370  R4  CHO   271      80.057 173.570  28.192  1.00  0.00            
ATOM   1371  R5  CHO   271      79.007 175.520  28.342  1.00  0.00            
ATOM   1372  C1  CHO   271      77.357 174.120  25.192  1.00  0.00           C
ATOM   1373  C2  CHO   271      73.007 173.720  23.292  1.00  0.00           C
ATOM   1374  ROH CHO   272     155.857  55.220  20.442  1.00  0.00            
ATOM   1375  R1  CHO   272     157.807  54.170  22.242  1.00  0.00            
ATOM   1376  R2  CHO   272     157.557  54.520  24.992  1.00  0.00            
ATOM   1377  R3  CHO   272     157.807  51.820  25.042  1.00  0.00            
ATOM   1378  R4  CHO   272     158.607  52.670  27.742  1.00  0.00            
ATOM   1379  R5  CHO   272     159.757  51.420  26.342  1.00  0.00            
ATOM   1380  C1  CHO   272     159.407  49.070  29.342  1.00  0.00           C
ATOM   1381  C2  CHO   272     158.707  48.020  33.592  1.00  0.00           C
ATOM   1382  ROH CHO   273      93.207 134.720  40.792  1.00  0.00            
ATOM   1383  R1  CHO   273      92.507 133.370  38.442  1.00  0.00            
ATOM   1384  R2  CHO   273      92.807 134.470  35.942  1.00  0.00            
ATOM   1385  R3  CHO   273      94.257 132.220  35.442  1.00  0.00            
ATOM   1386  R4  CHO   273      93.907 133.420  32.792  1.00  0.00            
ATOM   1387  R5  CHO   273      93.407 131.370  33.392  1.00  0.00            
ATOM   1388  C1  CHO   273      95.857 130.670  30.542  1.00  0.00           C
ATOM   1389  C2  CHO   273      96.357 128.320  27.342  1.00  0.00           C
ATOM   1390  ROH CHO   274      46.457  97.370  48.992  1.00  0.00            
ATOM   1391  R1  CHO   274      47.257  98.370  46.492  1.00  0.00            
ATOM   1392  R2  CHO   274      49.507  97.420  45.192  1.00  0.00            
ATOM   1393  R3  CHO   274      47.757  97.020  43.142  1.00  0.00            
ATOM   1394  R4  CHO   274      50.407  96.920  41.892  1.00  0.00            
ATOM   1395  R5  CHO   274      48.707  98.170  41.292  1.00  0.00            
ATOM   1396  C1  CHO   274      49.257  96.170  38.042  1.00  0.00           C
ATOM   1397  C2  CHO   274      50.257  96.820  34.292  1.00  0.00           C
ATOM   1398  ROH CHO   275      17.057 111.820  48.942  1.00  0.00            
ATOM   1399  R1  CHO   275      16.607 110.620  46.392  1.00  0.00            
ATOM   1400  R2  CHO   275      15.107 111.870  44.442  1.00  0.00            
ATOM   1401  R3  CHO   275      17.357 111.470  42.942  1.00  0.00            
ATOM   1402  R4  CHO   275      15.107 111.270  41.042  1.00  0.00            
ATOM   1403  R5  CHO   275      16.707 109.770  41.392  1.00  0.00            
ATOM   1404  C1  CHO   275      17.207 110.520  37.692  1.00  0.00           C
ATOM   1405  C2  CHO   275      15.907 108.570  34.592  1.00  0.00           C
ATOM   1406  ROH CHO   276      22.857  86.370  49.692  1.00  0.00            
ATOM   1407  R1  CHO   276      23.207  87.720  47.192  1.00  0.00            
ATOM   1408  R2  CHO   276      25.057  86.870  45.292  1.00  0.00            
ATOM   1409  R3  CHO   276      22.857  86.870  43.692  1.00  0.00            
ATOM   1410  R4  CHO   276      25.157  87.320  41.892  1.00  0.00            
ATOM   1411  R5  CHO   276      23.357  88.570  42.042  1.00  0.00            
ATOM   1412  C1  CHO   276      23.157  87.620  38.392  1.00  0.00           C
ATOM   1413  C2  CHO   276      21.407  89.170  34.592  1.00  0.00           C
ATOM   1414  ROH CHO   277      60.007  32.020  40.242  1.00  0.00            
ATOM   1415  R1  CHO   277      61.457  33.670  38.442  1.00  0.00            
ATOM   1416  R2  CHO   277      61.707  33.070  35.742  1.00  0.00            
ATOM   1417  R3  CHO   277      60.757  35.570  35.442  1.00  0.00            
ATOM   1418  R4  CHO   277      62.057  34.970  32.842  1.00  0.00            
ATOM   1419  R5  CHO   277      62.407  36.720  34.142  1.00  0.00            
ATOM   1420  C1  CHO   277      61.357  38.420  30.892  1.00  0.00           C
ATOM   1421  C2  CHO   277      59.207  39.820  27.292  1.00  0.00           C
ATOM   1422  ROH CHO   278      53.357 193.320  37.942  1.00  0.00            
ATOM   1423  R1  CHO   278      53.307 193.720  35.142  1.00  0.00            
ATOM   1424  R2  CHO   278      55.657 193.870  33.642  1.00  0.00            
ATOM   1425  R3  CHO   278      54.457 191.870  32.192  1.00  0.00            
ATOM   1426  R4  CHO   278      55.357 193.770  30.192  1.00  0.00            
ATOM   1427  R5  CHO   278      53.307 192.970  30.442  1.00  0.00            
ATOM   1428  C1  CHO   278      54.057 191.870  26.842  1.00  0.00           C
ATOM   1429  C2  CHO   278      53.457 194.870  24.442  1.00  0.00           C
ATOM   1430  ROH CHO   279     159.157  92.720  27.842  1.00  0.00            
ATOM   1431  R1  CHO   279     159.057  92.820  30.642  1.00  0.00            
ATOM   1432  R2  CHO   279     161.007  91.770  32.242  1.00  0.00            
ATOM   1433  R3  CHO   279     161.007  94.270  33.342  1.00  0.00            
ATOM   1434  R4  CHO   279     161.807  92.470  35.542  1.00  0.00            
ATOM   1435  R5  CHO   279     160.207  93.970  35.542  1.00  0.00            
ATOM   1436  C1  CHO   279     162.307  95.270  38.492  1.00  0.00           C
ATOM   1437  C2  CHO   279     163.207  96.820  40.842  1.00  0.00           C
ATOM   1438  ROH CHO   280     171.657  88.470  22.492  1.00  0.00            
ATOM   1439  R1  CHO   280     172.807  89.670  24.792  1.00  0.00            
ATOM   1440  R2  CHO   280     172.557  88.570  27.292  1.00  0.00            
ATOM   1441  R3  CHO   280     175.257  88.770  27.292  1.00  0.00            
ATOM   1442  R4  CHO   280     174.557  88.520  30.142  1.00  0.00            
ATOM   1443  R5  CHO   280     175.807  90.070  29.242  1.00  0.00            
ATOM   1444  C1  CHO   280     178.257  88.670  31.742  1.00  0.00           C
ATOM   1445  C2  CHO   280     179.607  88.270  35.542  1.00  0.00           C
ATOM   1446  ROH CHO   281      65.457 168.420   5.342  1.00  0.00            
ATOM   1447  R1  CHO   281      64.457 168.170   7.942  1.00  0.00            
ATOM   1448  R2  CHO   281      66.007 167.270  10.042  1.00  0.00            
ATOM   1449  R3  CHO   281      65.157 169.570  11.242  1.00  0.00            
ATOM   1450  R4  CHO   281      66.757 168.270  13.292  1.00  0.00            
ATOM   1451  R5  CHO   281      64.707 168.970  13.492  1.00  0.00            
ATOM   1452  C1  CHO   281      66.407 170.970  16.242  1.00  0.00           C
ATOM   1453  C2  CHO   281      66.257 170.520  20.292  1.00  0.00           C
ATOM   1454  ROH CHO   282      86.707  56.370  14.942  1.00  0.00            
ATOM   1455  R1  CHO   282      86.957  56.370  17.742  1.00  0.00            
ATOM   1456  R2  CHO   282      85.457  58.020  19.392  1.00  0.00            
ATOM   1457  R3  CHO   282      84.857  55.670  20.642  1.00  0.00            
ATOM   1458  R4  CHO   282      84.457  57.720  22.692  1.00  0.00            
ATOM   1459  R5  CHO   282      85.707  55.970  22.842  1.00  0.00            
ATOM   1460  C1  CHO   282      83.357  55.370  25.742  1.00  0.00           C
ATOM   1461  C2  CHO   282      82.207  52.820  27.442  1.00  0.00           C
ATOM   1462  ROH CHO   283     223.507   3.720  38.742  1.00  0.00            
ATOM   1463  R1  CHO   283     222.357   4.870  36.392  1.00  0.00            
ATOM   1464  R2  CHO   283     223.657   6.720  34.842  1.00  0.00            
ATOM   1465  R3  CHO   283     223.107   4.920  32.842  1.00  0.00            
ATOM   1466  R4  CHO   283     224.457   7.120  31.492  1.00  0.00            
ATOM   1467  R5  CHO   283     222.557   6.270  30.942  1.00  0.00            
ATOM   1468  C1  CHO   283     224.407   5.720  27.692  1.00  0.00           C
ATOM   1469  C2  CHO   283     223.707   4.870  24.242  1.00  0.00           C
ATOM   1470  ROH CHO   284      43.407  84.570  51.742  1.00  0.00            
ATOM   1471  R1  CHO   284      43.207  83.920  48.992  1.00  0.00            
ATOM   1472  R2  CHO   284      42.457  85.720  47.092  1.00  0.00            
ATOM   1473  R3  CHO   284      44.807  84.970  45.892  1.00  0.00            
ATOM   1474  R4  CHO   284      42.957  85.370  43.642  1.00  0.00            
ATOM   1475  R5  CHO   284      44.107  83.570  44.092  1.00  0.00            
ATOM   1476  C1  CHO   284      45.407  84.420  40.592  1.00  0.00           C
ATOM   1477  C2  CHO   284      44.257  82.320  38.042  1.00  0.00           C
ATOM   1478  ROH CHO   285      20.557  23.570  46.442  1.00  0.00            
ATOM   1479  R1  CHO   285      21.057  22.870  43.742  1.00  0.00            
ATOM   1480  R2  CHO   285      23.557  22.220  42.792  1.00  0.00            
ATOM   1481  R3  CHO   285      22.257  19.970  41.942  1.00  0.00            
ATOM   1482  R4  CHO   285      24.457  20.320  40.042  1.00  0.00            
ATOM   1483  R5  CHO   285      22.357  20.070  39.542  1.00  0.00            
ATOM   1484  C1  CHO   285      23.807  17.120  37.642  1.00  0.00           C
ATOM   1485  C2  CHO   285      24.207  17.020  34.142  1.00  0.00           C
ATOM   1486  ROH CHO   286      20.407  46.020  13.242  1.00  0.00            
ATOM   1487  R1  CHO   286      18.857  45.120  15.392  1.00  0.00            
ATOM   1488  R2  CHO   286      19.957  44.570  17.892  1.00  0.00            
ATOM   1489  R3  CHO   286      18.007  46.270  18.742  1.00  0.00            
ATOM   1490  R4  CHO   286      18.307  44.320  20.942  1.00  0.00            
ATOM   1491  R5  CHO   286      16.457  44.870  19.892  1.00  0.00            
ATOM   1492  C1  CHO   286      15.557  45.820  23.492  1.00  0.00           C
ATOM   1493  C2  CHO   286      13.457  46.170  26.192  1.00  0.00           C
ATOM   1494  ROH CHO   287      22.557  75.970  51.642  1.00  0.00            
ATOM   1495  R1  CHO   287      22.357  75.920  48.842  1.00  0.00            
ATOM   1496  R2  CHO   287      20.307  77.120  47.442  1.00  0.00            
ATOM   1497  R3  CHO   287      22.357  78.320  46.092  1.00  0.00            
ATOM   1498  R4  CHO   287      20.607  77.320  43.992  1.00  0.00            
ATOM   1499  R5  CHO   287      22.707  76.920  44.192  1.00  0.00            
ATOM   1500  C1  CHO   287      22.657  78.570  40.742  1.00  0.00           C
ATOM   1501  C2  CHO   287      22.057  78.970  36.792  1.00  0.00           C
ATOM   1502  ROH CHO   288      30.357 223.570  39.242  1.00  0.00            
ATOM   1503  R1  CHO   288      30.357 224.420  36.542  1.00  0.00            
ATOM   1504  R2  CHO   288      30.207 222.670  34.442  1.00  0.00            
ATOM   1505  R3  CHO   288      28.157 224.270  33.692  1.00  0.00            
ATOM   1506  R4  CHO   288      29.057 223.070  31.192  1.00  0.00            
ATOM   1507  R5  CHO   288      28.807 225.170  31.592  1.00  0.00            
ATOM   1508  C1  CHO   288      26.407 224.770  28.642  1.00  0.00           C
ATOM   1509  C2  CHO   288      25.607 223.270  25.742  1.00  0.00           C
ATOM   1510  ROH CHO   289     208.457  70.070  17.292  1.00  0.00            
ATOM   1511  R1  CHO   289     207.457  69.320  19.842  1.00  0.00            
ATOM   1512  R2  CHO   289     209.057  68.970  22.042  1.00  0.00            
ATOM   1513  R3  CHO   289     207.407  70.770  23.192  1.00  0.00            
ATOM   1514  R4  CHO   289     208.607  69.320  25.442  1.00  0.00            
ATOM   1515  R5  CHO   289     206.457  69.570  25.042  1.00  0.00            
ATOM   1516  C1  CHO   289     206.757  71.220  28.492  1.00  0.00           C
ATOM   1517  C2  CHO   289     206.407  67.870  30.442  1.00  0.00           C
ATOM   1518  ROH CHO   290      81.407 207.570  33.992  1.00  0.00            
ATOM   1519  R1  CHO   290      82.057 208.570  31.442  1.00  0.00            
ATOM   1520  R2  CHO   290      82.807 206.970  29.292  1.00  0.00            
ATOM   1521  R3  CHO   290      80.807 208.320  28.042  1.00  0.00            
ATOM   1522  R4  CHO   290      82.707 207.570  25.892  1.00  0.00            
ATOM   1523  R5  CHO   290      81.907 209.570  26.342  1.00  0.00            
ATOM   1524  C1  CHO   290      80.757 209.170  22.742  1.00  0.00           C
ATOM   1525  C2  CHO   290      82.407 207.720  19.342  1.00  0.00           C
ATOM   1526  ROH CHO   291      49.507 143.170  44.342  1.00  0.00            
ATOM   1527  R1  CHO   291      48.757 143.620  41.642  1.00  0.00            
ATOM   1528  R2  CHO   291      50.257 145.170  39.892  1.00  0.00            
ATOM   1529  R3  CHO   291      50.157 142.920  38.342  1.00  0.00            
ATOM   1530  R4  CHO   291      50.057 145.170  36.442  1.00  0.00            
ATOM   1531  R5  CHO   291      48.657 143.520  36.542  1.00  0.00            
ATOM   1532  C1  CHO   291      49.857 143.070  32.992  1.00  0.00           C
ATOM   1533  C2  CHO   291      49.557 141.070  29.592  1.00  0.00           C
ATOM   1534  ROH CHO   292     106.357 118.370  14.092  1.00  0.00            
ATOM   1535  R1  CHO   292     105.657 118.220  16.792  1.00  0.00            
ATOM   1536  R2  CHO   292     107.457 118.620  18.842  1.00  0.00            
ATOM   1537  R3  CHO   292     105.707 120.470  19.692  1.00  0.00            
ATOM   1538  R4  CHO   292     107.707 120.420  21.792  1.00  0.00            
ATOM   1539  R5  CHO   292     105.557 120.220  22.042  1.00  0.00            
ATOM   1540  C1  CHO   292     106.207 123.270  24.242  1.00  0.00           C
ATOM   1541  C2  CHO   292     107.757 125.170  26.342  1.00  0.00           C
ATOM   1542  ROH CHO   293     167.457 203.270  15.292  1.00  0.00            
ATOM   1543  R1  CHO   293     166.907 203.770  18.042  1.00  0.00            
ATOM   1544  R2  CHO   293     168.707 203.120  20.042  1.00  0.00            
ATOM   1545  R3  CHO   293     168.407 205.770  20.692  1.00  0.00            
ATOM   1546  R4  CHO   293     169.307 204.470  23.192  1.00  0.00            
ATOM   1547  R5  CHO   293     167.507 205.670  22.942  1.00  0.00            
ATOM   1548  C1  CHO   293     169.307 207.670  25.642  1.00  0.00           C
ATOM   1549  C2  CHO   293     169.557 207.670  30.142  1.00  0.00           C
ATOM   1550  ROH CHO   294      14.907  92.920  16.042  1.00  0.00            
ATOM   1551  R1  CHO   294      14.857  92.820  18.842  1.00  0.00            
ATOM   1552  R2  CHO   294      14.557  95.070  20.442  1.00  0.00            
ATOM   1553  R3  CHO   294      12.507  93.620  21.492  1.00  0.00            
ATOM   1554  R4  CHO   294      13.957  94.670  23.792  1.00  0.00            
ATOM   1555  R5  CHO   294      13.507  92.620  23.442  1.00  0.00            
ATOM   1556  C1  CHO   294      11.757  93.120  26.792  1.00  0.00           C
ATOM   1557  C2  CHO   294      11.407  92.670  30.242  1.00  0.00           C
ATOM   1558  ROH CHO   295      41.207 158.120   3.642  1.00  0.00            
ATOM   1559  R1  CHO   295      41.807 159.270   6.142  1.00  0.00            
ATOM   1560  R2  CHO   295      39.907 159.820   8.042  1.00  0.00            
ATOM   1561  R3  CHO   295      41.507 158.320   9.642  1.00  0.00            
ATOM   1562  R4  CHO   295      40.257 160.270  11.492  1.00  0.00            
ATOM   1563  R5  CHO   295      42.407 159.870  11.242  1.00  0.00            
ATOM   1564  C1  CHO   295      41.957 159.070  14.942  1.00  0.00           C
ATOM   1565  C2  CHO   295      41.507 158.420  17.692  1.00  0.00           C
ATOM   1566  ROH CHO   296      36.707 107.070  13.892  1.00  0.00            
ATOM   1567  R1  CHO   296      36.007 106.720  16.592  1.00  0.00            
ATOM   1568  R2  CHO   296      35.707 104.220  17.742  1.00  0.00            
ATOM   1569  R3  CHO   296      37.457 105.270  19.592  1.00  0.00            
ATOM   1570  R4  CHO   296      35.707 103.520  21.142  1.00  0.00            
ATOM   1571  R5  CHO   296      36.157 105.620  21.542  1.00  0.00            
ATOM   1572  C1  CHO   296      37.357 104.070  24.842  1.00  0.00           C
ATOM   1573  C2  CHO   296      36.857 105.120  28.592  1.00  0.00           C
ATOM   1574  ROH CHO   297     220.857  88.920  49.242  1.00  0.00            
ATOM   1575  R1  CHO   297     219.707  90.370  47.142  1.00  0.00            
ATOM   1576  R2  CHO   297     221.057  92.370  45.742  1.00  0.00            
ATOM   1577  R3  CHO   297     220.357  90.870  43.592  1.00  0.00            
ATOM   1578  R4  CHO   297     220.007  93.670  42.742  1.00  0.00            
ATOM   1579  R5  CHO   297     218.507  92.070  42.642  1.00  0.00            
ATOM   1580  C1  CHO   297     218.707  93.070  38.942  1.00  0.00           C
ATOM   1581  C2  CHO   297     218.457  96.220  37.042  1.00  0.00           C
ATOM   1582  ROH CHO   298      74.507  31.570  42.492  1.00  0.00            
ATOM   1583  R1  CHO   298      75.207  33.570  40.642  1.00  0.00            
ATOM   1584  R2  CHO   298      77.257  33.270  38.792  1.00  0.00            
ATOM   1585  R3  CHO   298      75.307  33.970  37.042  1.00  0.00            
ATOM   1586  R4  CHO   298      77.707  33.670  35.392  1.00  0.00            
ATOM   1587  R5  CHO   298      76.407  35.370  35.442  1.00  0.00            
ATOM   1588  C1  CHO   298      76.107  34.520  31.742  1.00  0.00           C
ATOM   1589  C2  CHO   298      75.807  34.370  28.042  1.00  0.00           C
ATOM   1590  ROH CHO   299     134.857 197.420  41.792  1.00  0.00            
ATOM   1591  R1  CHO   299     134.907 195.920  39.392  1.00  0.00            
ATOM   1592  R2  CHO   299     132.557 195.220  38.092  1.00  0.00            
ATOM   1593  R3  CHO   299     133.807 196.470  35.992  1.00  0.00            
ATOM   1594  R4  CHO   299     132.007 194.470  34.742  1.00  0.00            
ATOM   1595  R5  CHO   299     134.157 194.720  34.392  1.00  0.00            
ATOM   1596  C1  CHO   299     132.807 195.220  30.842  1.00  0.00           C
ATOM   1597  C2  CHO   299     132.957 198.270  28.242  1.00  0.00           C
ATOM   1598  ROH CHO   300     217.507 169.270  14.142  1.00  0.00            
ATOM   1599  R1  CHO   300     218.457 170.620  16.442  1.00  0.00            
ATOM   1600  R2  CHO   300     217.857 169.820  18.992  1.00  0.00            
ATOM   1601  R3  CHO   300     220.557 169.820  19.292  1.00  0.00            
ATOM   1602  R4  CHO   300     219.607 171.370  21.592  1.00  0.00            
ATOM   1603  R5  CHO   300     221.107 171.970  20.142  1.00  0.00            
ATOM   1604  C1  CHO   300     223.157 172.220  23.342  1.00  0.00           C
ATOM   1605  C2  CHO   300     222.957 172.320  27.042  1.00  0.00           C
ATOM   1606  ROH CHO   301     114.657  60.620  52.792  1.00  0.00            
ATOM   1607  R1  CHO   301     113.807  62.020  50.442  1.00  0.00            
ATOM   1608  R2  CHO   301     113.407  60.720  48.042  1.00  0.00            
ATOM   1609  R3  CHO   301     110.907  61.870  48.242  1.00  0.00            
ATOM   1610  R4  CHO   301     111.057  60.920  45.442  1.00  0.00            
ATOM   1611  R5  CHO   301     110.557  62.920  46.142  1.00  0.00            
ATOM   1612  C1  CHO   301     107.407  62.070  44.142  1.00  0.00           C
ATOM   1613  C2  CHO   301     104.757  59.320  42.042  1.00  0.00           C
ATOM   1614  ROH CHO   302       7.207 125.120  47.542  1.00  0.00            
ATOM   1615  R1  CHO   302       7.457 123.720  45.092  1.00  0.00            
ATOM   1616  R2  CHO   302       5.407 123.470  43.292  1.00  0.00            
ATOM   1617  R3  CHO   302       7.257 124.470  41.542  1.00  0.00            
ATOM   1618  R4  CHO   302       5.257 123.170  39.842  1.00  0.00            
ATOM   1619  R5  CHO   302       7.407 122.820  39.792  1.00  0.00            
ATOM   1620  C1  CHO   302       6.907 123.970  36.192  1.00  0.00           C
ATOM   1621  C2  CHO   302       6.007 125.870  32.442  1.00  0.00           C
ATOM   1622  ROH CHO   303     210.407 114.820  24.342  1.00  0.00            
ATOM   1623  R1  CHO   303     209.657 115.020  27.042  1.00  0.00            
ATOM   1624  R2  CHO   303     210.157 113.020  28.892  1.00  0.00            
ATOM   1625  R3  CHO   303     211.357 115.020  30.242  1.00  0.00            
ATOM   1626  R4  CHO   303     210.457 113.120  32.292  1.00  0.00            
ATOM   1627  R5  CHO   303     210.007 115.270  32.192  1.00  0.00            
ATOM   1628  C1  CHO   303     211.707 115.120  35.642  1.00  0.00           C
ATOM   1629  C2  CHO   303     209.757 116.320  38.492  1.00  0.00           C
ATOM   1630  ROH CHO   304      27.757 147.120  44.492  1.00  0.00            
ATOM   1631  R1  CHO   304      26.307 145.270  42.942  1.00  0.00            
ATOM   1632  R2  CHO   304      24.057 145.970  41.492  1.00  0.00            
ATOM   1633  R3  CHO   304      25.457 144.870  39.442  1.00  0.00            
ATOM   1634  R4  CHO   304      23.007 145.870  38.242  1.00  0.00            
ATOM   1635  R5  CHO   304      23.757 143.820  38.042  1.00  0.00            
ATOM   1636  C1  CHO   304      23.657 144.770  34.392  1.00  0.00           C
ATOM   1637  C2  CHO   304      22.057 142.520  32.492  1.00  0.00           C
ATOM   1638  ROH CHO   305     221.657 212.820   4.592  1.00  0.00            
ATOM   1639  R1  CHO   305     222.557 212.820   7.292  1.00  0.00            
ATOM   1640  R2  CHO   305     221.457 214.520   9.192  1.00  0.00            
ATOM   1641  R3  CHO   305     221.157 212.170  10.542  1.00  0.00            
ATOM   1642  R4  CHO   305     220.857 214.270  12.592  1.00  0.00            
ATOM   1643  R5  CHO   305     222.207 212.570  12.692  1.00  0.00            
ATOM   1644  C1  CHO   305     220.207 211.970  15.842  1.00  0.00           C
ATOM   1645  C2  CHO   305     217.457 212.470  17.992  1.00  0.00           C
ATOM   1646  ROH CHO   306     170.207 116.320  51.992  1.00  0.00            
ATOM   1647  R1  CHO   306     172.157 115.170  50.292  1.00  0.00            
ATOM   1648  R2  CHO   306     172.457 112.470  49.942  1.00  0.00            
ATOM   1649  R3  CHO   306     172.157 113.120  47.292  1.00  0.00            
ATOM   1650  R4  CHO   306     172.407 110.170  47.342  1.00  0.00            
ATOM   1651  R5  CHO   306     173.607 111.570  46.192  1.00  0.00            
ATOM   1652  C1  CHO   306     172.107 109.420  43.392  1.00  0.00           C
ATOM   1653  C2  CHO   306     168.757 108.420  40.092  1.00  0.00           C
ATOM   1654  ROH CHO   307     199.857 149.170  17.142  1.00  0.00            
ATOM   1655  R1  CHO   307     199.357 149.770  19.892  1.00  0.00            
ATOM   1656  R2  CHO   307     200.557 151.870  21.192  1.00  0.00            
ATOM   1657  R3  CHO   307     198.007 152.520  21.792  1.00  0.00            
ATOM   1658  R4  CHO   307     199.507 153.170  24.242  1.00  0.00            
ATOM   1659  R5  CHO   307     197.757 151.870  24.092  1.00  0.00            
ATOM   1660  C1  CHO   307     196.507 154.520  26.542  1.00  0.00           C
ATOM   1661  C2  CHO   307     195.257 158.220  27.592  1.00  0.00           C
ATOM   1662  ROH CHO   308      53.757  89.170  16.492  1.00  0.00            
ATOM   1663  R1  CHO   308      52.907  88.370  19.092  1.00  0.00            
ATOM   1664  R2  CHO   308      54.657  87.470  21.042  1.00  0.00            
ATOM   1665  R3  CHO   308      53.507  89.420  22.492  1.00  0.00            
ATOM   1666  R4  CHO   308      54.507  87.470  24.492  1.00  0.00            
ATOM   1667  R5  CHO   308      52.457  88.220  24.342  1.00  0.00            
ATOM   1668  C1  CHO   308      53.357  89.320  27.892  1.00  0.00           C
ATOM   1669  C2  CHO   308      51.707  92.070  30.842  1.00  0.00           C
ATOM   1670  ROH CHO   309      86.007 157.770   4.092  1.00  0.00            
ATOM   1671  R1  CHO   309      85.507 157.620   6.892  1.00  0.00            
ATOM   1672  R2  CHO   309      85.457 155.220   8.242  1.00  0.00            
ATOM   1673  R3  CHO   309      87.357 156.470   9.792  1.00  0.00            
ATOM   1674  R4  CHO   309      85.607 155.070  11.692  1.00  0.00            
ATOM   1675  R5  CHO   309      86.157 157.170  11.742  1.00  0.00            
ATOM   1676  C1  CHO   309      87.457 156.120  15.192  1.00  0.00           C
ATOM   1677  C2  CHO   309      85.007 153.070  16.542  1.00  0.00           C
ATOM   1678  ROH CHO   310      17.007   2.620   7.442  1.00  0.00            
ATOM   1679  R1  CHO   310      17.707   2.170  10.142  1.00  0.00            
ATOM   1680  R2  CHO   310      18.407   4.270  11.892  1.00  0.00            
ATOM   1681  R3  CHO   310      16.407   3.220  13.442  1.00  0.00            
ATOM   1682  R4  CHO   310      18.457   4.120  15.342  1.00  0.00            
ATOM   1683  R5  CHO   310      17.607   2.120  15.192  1.00  0.00            
ATOM   1684  C1  CHO   310      16.657   3.020  18.792  1.00  0.00           C
ATOM   1685  C2  CHO   310      17.507   2.870  22.992  1.00  0.00           C
ATOM   1686  ROH CHO   311      60.007 131.020  42.642  1.00  0.00            
ATOM   1687  R1  CHO   311      60.907 130.520  39.992  1.00  0.00            
ATOM   1688  R2  CHO   311      59.957 128.470  38.492  1.00  0.00            
ATOM   1689  R3  CHO   311      59.457 130.420  36.692  1.00  0.00            
ATOM   1690  R4  CHO   311      59.607 128.020  35.042  1.00  0.00            
ATOM   1691  R5  CHO   311      60.707 129.820  34.742  1.00  0.00            
ATOM   1692  C1  CHO   311      58.907 129.620  31.392  1.00  0.00           C
ATOM   1693  C2  CHO   311      59.007 128.570  27.542  1.00  0.00           C
ATOM   1694  ROH CHO   312      51.107 118.070  13.692  1.00  0.00            
ATOM   1695  R1  CHO   312      53.057 118.420  15.692  1.00  0.00            
ATOM   1696  R2  CHO   312      53.807 120.870  16.642  1.00  0.00            
ATOM   1697  R3  CHO   312      53.207 119.820  19.042  1.00  0.00            
ATOM   1698  R4  CHO   312      55.957 120.720  19.342  1.00  0.00            
ATOM   1699  R5  CHO   312      55.207 118.720  19.742  1.00  0.00            
ATOM   1700  C1  CHO   312      56.657 119.620  23.142  1.00  0.00           C
ATOM   1701  C2  CHO   312      55.307 119.620  26.692  1.00  0.00           C
ATOM   1702  ROH CHO   313      46.357 120.020  46.892  1.00  0.00            
ATOM   1703  R1  CHO   313      47.007 120.120  44.142  1.00  0.00            
ATOM   1704  R2  CHO   313      47.157 117.870  42.542  1.00  0.00            
ATOM   1705  R3  CHO   313      45.407 119.320  40.992  1.00  0.00            
ATOM   1706  R4  CHO   313      46.557 117.320  39.192  1.00  0.00            
ATOM   1707  R5  CHO   313      46.507 119.470  38.892  1.00  0.00            
ATOM   1708  C1  CHO   313      44.607 118.320  35.792  1.00  0.00           C
ATOM   1709  C2  CHO   313      43.857 116.970  32.192  1.00  0.00           C
ATOM   1710  ROH CHO   314      29.757 131.570  48.992  1.00  0.00            
ATOM   1711  R1  CHO   314      29.007 130.570  46.492  1.00  0.00            
ATOM   1712  R2  CHO   314      27.207 131.820  44.792  1.00  0.00            
ATOM   1713  R3  CHO   314      29.257 131.620  42.992  1.00  0.00            
ATOM   1714  R4  CHO   314      26.807 131.570  41.392  1.00  0.00            
ATOM   1715  R5  CHO   314      28.407 130.120  41.342  1.00  0.00            
ATOM   1716  C1  CHO   314      28.457 131.220  37.692  1.00  0.00           C
ATOM   1717  C2  CHO   314      25.057 129.370  37.742  1.00  0.00           C
ATOM   1718  ROH CHO   315      54.557 182.320   4.842  1.00  0.00            
ATOM   1719  R1  CHO   315      54.507 181.120   7.442  1.00  0.00            
ATOM   1720  R2  CHO   315      56.607 181.370   9.192  1.00  0.00            
ATOM   1721  R3  CHO   315      54.657 182.270  10.892  1.00  0.00            
ATOM   1722  R4  CHO   315      56.707 181.220  12.642  1.00  0.00            
ATOM   1723  R5  CHO   315      54.607 180.670  12.692  1.00  0.00            
ATOM   1724  C1  CHO   315      54.957 182.020  16.242  1.00  0.00           C
ATOM   1725  C2  CHO   315      52.657 181.170  19.392  1.00  0.00           C
ATOM   1726  ROH CHO   316     134.607  68.570  30.492  1.00  0.00            
ATOM   1727  R1  CHO   316     136.007  69.070  32.892  1.00  0.00            
ATOM   1728  R2  CHO   316     135.507  67.670  35.242  1.00  0.00            
ATOM   1729  R3  CHO   316     138.157  67.170  35.142  1.00  0.00            
ATOM   1730  R4  CHO   316     137.457  66.970  37.992  1.00  0.00            
ATOM   1731  R5  CHO   316     139.007  68.220  37.092  1.00  0.00            
ATOM   1732  C1  CHO   316     141.107  66.120  39.492  1.00  0.00           C
ATOM   1733  C2  CHO   316     143.857  61.970  40.392  1.00  0.00           C
ATOM   1734  ROH CHO   317      42.157 153.120  40.142  1.00  0.00            
ATOM   1735  R1  CHO   317      43.257 152.420  37.642  1.00  0.00            
ATOM   1736  R2  CHO   317      41.957 150.920  35.742  1.00  0.00            
ATOM   1737  R3  CHO   317      42.507 153.020  34.142  1.00  0.00            
ATOM   1738  R4  CHO   317      42.257 150.770  32.342  1.00  0.00            
ATOM   1739  R5  CHO   317      43.957 152.120  32.442  1.00  0.00            
ATOM   1740  C1  CHO   317      42.957 152.620  28.792  1.00  0.00           C
ATOM   1741  C2  CHO   317      41.957 152.770  25.192  1.00  0.00           C
ATOM   1742  ROH CHO   318      23.707 118.670  46.442  1.00  0.00            
ATOM   1743  R1  CHO   318      22.457 120.420  44.642  1.00  0.00            
ATOM   1744  R2  CHO   318      22.207 119.820  41.942  1.00  0.00            
ATOM   1745  R3  CHO   318      19.557 120.320  42.442  1.00  0.00            
ATOM   1746  R4  CHO   318      19.707 119.720  39.542  1.00  0.00            
ATOM   1747  R5  CHO   318      18.807 121.520  40.492  1.00  0.00            
ATOM   1748  C1  CHO   318      15.757 120.170  38.642  1.00  0.00           C
ATOM   1749  C2  CHO   318      13.407 123.170  37.192  1.00  0.00           C
ATOM   1750  ROH CHO   319     206.057 133.970  22.192  1.00  0.00            
ATOM   1751  R1  CHO   319     205.357 134.020  24.942  1.00  0.00            
ATOM   1752  R2  CHO   319     207.257 133.720  26.942  1.00  0.00            
ATOM   1753  R3  CHO   319     206.207 136.120  27.842  1.00  0.00            
ATOM   1754  R4  CHO   319     207.407 134.920  30.192  1.00  0.00            
ATOM   1755  R5  CHO   319     205.407 135.620  29.992  1.00  0.00            
ATOM   1756  C1  CHO   319     206.557 137.820  32.892  1.00  0.00           C
ATOM   1757  C2  CHO   319     206.507 138.720  36.242  1.00  0.00           C
ATOM   1758  ROH CHO   320      91.557  34.920   7.142  1.00  0.00            
ATOM   1759  R1  CHO   320      90.957  34.470   9.892  1.00  0.00            
ATOM   1760  R2  CHO   320      91.907  32.320  11.292  1.00  0.00            
ATOM   1761  R3  CHO   320      92.757  34.220  12.992  1.00  0.00            
ATOM   1762  R4  CHO   320      92.707  31.770  14.592  1.00  0.00            
ATOM   1763  R5  CHO   320      91.757  33.670  15.092  1.00  0.00            
ATOM   1764  C1  CHO   320      94.007  33.220  18.142  1.00  0.00           C
ATOM   1765  C2  CHO   320      95.307  32.320  21.842  1.00  0.00           C
ATOM   1766  ROH CHO   321     161.407  46.020  47.692  1.00  0.00            
ATOM   1767  R1  CHO   321     160.507  48.120  46.042  1.00  0.00            
ATOM   1768  R2  CHO   321     161.857  50.520  45.742  1.00  0.00            
ATOM   1769  R3  CHO   321     161.707  49.920  43.092  1.00  0.00            
ATOM   1770  R4  CHO   321     161.707  52.820  43.192  1.00  0.00            
ATOM   1771  R5  CHO   321     160.257  51.570  42.192  1.00  0.00            
ATOM   1772  C1  CHO   321     161.457  53.620  39.242  1.00  0.00           C
ATOM   1773  C2  CHO   321     162.707  52.520  35.242  1.00  0.00           C
ATOM   1774  ROH CHO   322     207.107  78.020  49.292  1.00  0.00            
ATOM   1775  R1  CHO   322     206.157  78.470  46.642  1.00  0.00            
ATOM   1776  R2  CHO   322     205.457  80.970  45.742  1.00  0.00            
ATOM   1777  R3  CHO   322     207.257  80.370  43.742  1.00  0.00            
ATOM   1778  R4  CHO   322     204.857  81.320  42.342  1.00  0.00            
ATOM   1779  R5  CHO   322     205.907  79.420  41.992  1.00  0.00            
ATOM   1780  C1  CHO   322     206.157  80.970  38.542  1.00  0.00           C
ATOM   1781  C2  CHO   322     205.657  82.370  35.592  1.00  0.00           C
ATOM   1782  ROH CHO   323       9.157  42.220  44.742  1.00  0.00            
ATOM   1783  R1  CHO   323       9.807  41.520  42.042  1.00  0.00            
ATOM   1784  R2  CHO   323       8.057  41.920  39.942  1.00  0.00            
ATOM   1785  R3  CHO   323      10.157  43.220  38.892  1.00  0.00            
ATOM   1786  R4  CHO   323       8.257  42.920  36.642  1.00  0.00            
ATOM   1787  R5  CHO   323      10.357  42.320  36.642  1.00  0.00            
ATOM   1788  C1  CHO   323      10.357  44.720  33.692  1.00  0.00           C
ATOM   1789  C2  CHO   323      10.007  47.070  30.292  1.00  0.00           C
ATOM   1790  ROH CHO   324      44.457  39.620  12.492  1.00  0.00            
ATOM   1791  R1  CHO   324      43.057  40.170  14.942  1.00  0.00            
ATOM   1792  R2  CHO   324      41.307  38.370  16.042  1.00  0.00            
ATOM   1793  R3  CHO   324      42.907  38.620  18.242  1.00  0.00            
ATOM   1794  R4  CHO   324      40.457  37.370  19.242  1.00  0.00            
ATOM   1795  R5  CHO   324      41.407  39.170  20.042  1.00  0.00            
ATOM   1796  C1  CHO   324      41.457  37.020  23.192  1.00  0.00           C
ATOM   1797  C2  CHO   324      39.407  35.820  26.392  1.00  0.00           C
ATOM   1798  ROH CHO   325       8.907 177.920  41.442  1.00  0.00            
ATOM   1799  R1  CHO   325       9.157 176.070  39.292  1.00  0.00            
ATOM   1800  R2  CHO   325       6.957 175.020  37.942  1.00  0.00            
ATOM   1801  R3  CHO   325       8.307 175.970  35.792  1.00  0.00            
ATOM   1802  R4  CHO   325       6.607 173.770  34.742  1.00  0.00            
ATOM   1803  R5  CHO   325       8.757 174.020  34.492  1.00  0.00            
ATOM   1804  C1  CHO   325       7.607 173.920  30.842  1.00  0.00           C
ATOM   1805  C2  CHO   325       8.357 175.370  27.392  1.00  0.00           C
ATOM   1806  ROH CHO   326      25.507 187.670   5.642  1.00  0.00            
ATOM   1807  R1  CHO   326      25.607 188.020   8.442  1.00  0.00            
ATOM   1808  R2  CHO   326      23.457 187.370  10.092  1.00  0.00            
ATOM   1809  R3  CHO   326      25.307 185.870  11.342  1.00  0.00            
ATOM   1810  R4  CHO   326      23.257 186.370  13.392  1.00  0.00            
ATOM   1811  R5  CHO   326      25.407 186.720  13.592  1.00  0.00            
ATOM   1812  C1  CHO   326      24.857 184.320  16.492  1.00  0.00           C
ATOM   1813  C2  CHO   326      25.707 186.320  19.392  1.00  0.00           C
ATOM   1814  ROH CHO   327     122.557 225.020  19.192  1.00  0.00            
ATOM   1815  R1  CHO   327     121.107 223.220  20.842  1.00  0.00            
ATOM   1816  R2  CHO   327     120.557 223.770  23.492  1.00  0.00            
ATOM   1817  R3  CHO   327     117.957 223.270  22.692  1.00  0.00            
ATOM   1818  R4  CHO   327     118.107 222.370  25.492  1.00  0.00            
ATOM   1819  R5  CHO   327     117.407 221.220  23.792  1.00  0.00            
ATOM   1820  C1  CHO   327     114.257 221.120  25.942  1.00  0.00           C
ATOM   1821  C2  CHO   327     113.507 217.670  27.442  1.00  0.00           C
ATOM   1822  ROH CHO   328      72.957  10.270  31.892  1.00  0.00            
ATOM   1823  R1  CHO   328      73.107   9.270  29.242  1.00  0.00            
ATOM   1824  R2  CHO   328      71.457  10.220  27.192  1.00  0.00            
ATOM   1825  R3  CHO   328      73.857  10.620  25.942  1.00  0.00            
ATOM   1826  R4  CHO   328      71.957  10.170  23.792  1.00  0.00            
ATOM   1827  R5  CHO   328      73.807   9.120  24.092  1.00  0.00            
ATOM   1828  C1  CHO   328      74.457  10.520  20.642  1.00  0.00           C
ATOM   1829  C2  CHO   328      75.007   7.870  17.992  1.00  0.00           C
ATOM   1830  ROH CHO   329      42.607 194.120  37.392  1.00  0.00            
ATOM   1831  R1  CHO   329      42.857 194.570  34.592  1.00  0.00            
ATOM   1832  R2  CHO   329      44.657 193.170  33.042  1.00  0.00            
ATOM   1833  R3  CHO   329      42.457 192.570  31.592  1.00  0.00            
ATOM   1834  R4  CHO   329      44.707 192.270  29.692  1.00  0.00            
ATOM   1835  R5  CHO   329      42.957 193.520  29.442  1.00  0.00            
ATOM   1836  C1  CHO   329      42.657 191.270  26.342  1.00  0.00           C
ATOM   1837  C2  CHO   329      44.257 189.070  23.592  1.00  0.00           C
ATOM   1838  ROH CHO   330      73.207  41.420  43.542  1.00  0.00            
ATOM   1839  R1  CHO   330      72.957  43.370  41.492  1.00  0.00            
ATOM   1840  R2  CHO   330      75.057  43.970  39.742  1.00  0.00            
ATOM   1841  R3  CHO   330      73.207  43.370  37.842  1.00  0.00            
ATOM   1842  R4  CHO   330      75.557  44.220  36.342  1.00  0.00            
ATOM   1843  R5  CHO   330      73.557  45.020  36.142  1.00  0.00            
ATOM   1844  C1  CHO   330      74.157  43.820  32.592  1.00  0.00           C
ATOM   1845  C2  CHO   330      72.457  47.070  30.092  1.00  0.00           C
ATOM   1846  ROH CHO   331      12.657 214.970   5.592  1.00  0.00            
ATOM   1847  R1  CHO   331      11.857 214.570   8.292  1.00  0.00            
ATOM   1848  R2  CHO   331      11.457 212.070   9.392  1.00  0.00            
ATOM   1849  R3  CHO   331      13.207 212.920  11.242  1.00  0.00            
ATOM   1850  R4  CHO   331      11.757 210.770  12.542  1.00  0.00            
ATOM   1851  R5  CHO   331      12.007 212.820  13.292  1.00  0.00            
ATOM   1852  C1  CHO   331      13.607 210.870  16.192  1.00  0.00           C
ATOM   1853  C2  CHO   331      11.757 211.020  19.242  1.00  0.00           C
ATOM   1854  ROH CHO   332     105.407  33.820  42.642  1.00  0.00            
ATOM   1855  R1  CHO   332     104.007  35.220  40.692  1.00  0.00            
ATOM   1856  R2  CHO   332     105.207  36.220  38.392  1.00  0.00            
ATOM   1857  R3  CHO   332     103.257  34.820  37.142  1.00  0.00            
ATOM   1858  R4  CHO   332     103.457  37.270  35.592  1.00  0.00            
ATOM   1859  R5  CHO   332     101.657  36.470  36.442  1.00  0.00            
ATOM   1860  C1  CHO   332     100.607  36.570  32.792  1.00  0.00           C
ATOM   1861  C2  CHO   332     100.657  35.370  29.392  1.00  0.00           C
ATOM   1862  ROH CHO   333      16.907 171.220   8.842  1.00  0.00            
ATOM   1863  R1  CHO   333      17.857 172.320  11.242  1.00  0.00            
ATOM   1864  R2  CHO   333      16.207 173.270  13.242  1.00  0.00            
ATOM   1865  R3  CHO   333      17.607 171.620  14.792  1.00  0.00            
ATOM   1866  R4  CHO   333      15.657 172.870  16.642  1.00  0.00            
ATOM   1867  R5  CHO   333      17.857 172.770  16.892  1.00  0.00            
ATOM   1868  C1  CHO   333      16.707 171.020  20.092  1.00  0.00           C
ATOM   1869  C2  CHO   333      14.557 169.870  23.642  1.00  0.00           C
ATOM   1870  ROH CHO   334     182.807  54.120  35.192  1.00  0.00            
ATOM   1871  R1  CHO   334     185.457  54.220  34.192  1.00  0.00            
ATOM   1872  R2  CHO   334     186.007  54.670  31.542  1.00  0.00            
ATOM   1873  R3  CHO   334     187.607  56.670  32.542  1.00  0.00            
ATOM   1874  R4  CHO   334     189.057  55.670  30.192  1.00  0.00            
ATOM   1875  R5  CHO   334     189.807  55.870  32.242  1.00  0.00            
ATOM   1876  C1  CHO   334     192.307  58.070  30.392  1.00  0.00           C
ATOM   1877  C2  CHO   334     195.757  55.570  31.042  1.00  0.00           C
ATOM   1878  ROH CHO   335      85.557 202.270  35.792  1.00  0.00            
ATOM   1879  R1  CHO   335      84.707 200.670  33.642  1.00  0.00            
ATOM   1880  R2  CHO   335      85.057 201.420  30.992  1.00  0.00            
ATOM   1881  R3  CHO   335      86.257 199.020  30.842  1.00  0.00            
ATOM   1882  R4  CHO   335      86.207 200.070  28.092  1.00  0.00            
ATOM   1883  R5  CHO   335      85.457 198.120  28.742  1.00  0.00            
ATOM   1884  C1  CHO   335      88.057 196.970  26.192  1.00  0.00           C
ATOM   1885  C2  CHO   335      90.957 195.220  22.992  1.00  0.00           C
ATOM   1886  ROH CHO   336      66.257 189.920   1.242  1.00  0.00            
ATOM   1887  R1  CHO   336      66.757 188.820   3.842  1.00  0.00            
ATOM   1888  R2  CHO   336      69.157 189.220   5.142  1.00  0.00            
ATOM   1889  R3  CHO   336      67.557 190.120   7.142  1.00  0.00            
ATOM   1890  R4  CHO   336      69.657 188.570   8.492  1.00  0.00            
ATOM   1891  R5  CHO   336      67.507 188.320   8.692  1.00  0.00            
ATOM   1892  C1  CHO   336      68.407 189.020  12.342  1.00  0.00           C
ATOM   1893  C2  CHO   336      66.857 188.270  14.492  1.00  0.00           C
ATOM   1894  ROH CHO   337     106.607  57.770  15.892  1.00  0.00            
ATOM   1895  R1  CHO   337     106.357  58.720  18.542  1.00  0.00            
ATOM   1896  R2  CHO   337     103.957  58.670  19.942  1.00  0.00            
ATOM   1897  R3  CHO   337     105.457  57.370  21.792  1.00  0.00            
ATOM   1898  R4  CHO   337     103.157  58.420  23.292  1.00  0.00            
ATOM   1899  R5  CHO   337     105.257  58.720  23.792  1.00  0.00            
ATOM   1900  C1  CHO   337     104.107  57.020  26.992  1.00  0.00           C
ATOM   1901  C2  CHO   337     102.557  53.070  29.192  1.00  0.00           C
ATOM   1902  ROH CHO   338      83.057   5.370  32.392  1.00  0.00            
ATOM   1903  R1  CHO   338      81.907   4.970  29.842  1.00  0.00            
ATOM   1904  R2  CHO   338      82.157   6.870  27.792  1.00  0.00            
ATOM   1905  R3  CHO   338      83.107   4.720  26.392  1.00  0.00            
ATOM   1906  R4  CHO   338      82.707   6.770  24.392  1.00  0.00            
ATOM   1907  R5  CHO   338      81.907   4.770  24.342  1.00  0.00            
ATOM   1908  C1  CHO   338      83.907   4.770  21.092  1.00  0.00           C
ATOM   1909  C2  CHO   338      87.157   3.870  18.192  1.00  0.00           C
ATOM   1910  ROH CHO   339     103.357  72.370  49.542  1.00  0.00            
ATOM   1911  R1  CHO   339     102.307  73.270  47.092  1.00  0.00            
ATOM   1912  R2  CHO   339     103.857  74.370  45.142  1.00  0.00            
ATOM   1913  R3  CHO   339     102.657  72.470  43.592  1.00  0.00            
ATOM   1914  R4  CHO   339     104.357  74.020  41.742  1.00  0.00            
ATOM   1915  R5  CHO   339     102.257  73.620  41.492  1.00  0.00            
ATOM   1916  C1  CHO   339     103.507  72.020  38.292  1.00  0.00           C
ATOM   1917  C2  CHO   339     102.557  71.870  34.592  1.00  0.00           C
ATOM   1918  ROH CHO   340     215.107 101.770  19.992  1.00  0.00            
ATOM   1919  R1  CHO   340     215.007 100.720  22.592  1.00  0.00            
ATOM   1920  R2  CHO   340     217.007  99.120  23.642  1.00  0.00            
ATOM   1921  R3  CHO   340     216.957 100.970  25.642  1.00  0.00            
ATOM   1922  R4  CHO   340     218.707  98.820  26.642  1.00  0.00            
ATOM   1923  R5  CHO   340     216.957  99.670  27.692  1.00  0.00            
ATOM   1924  C1  CHO   340     219.657 100.370  30.292  1.00  0.00           C
ATOM   1925  C2  CHO   340     219.707  97.820  31.492  1.00  0.00           C
ATOM   1926  ROH CHO   341     106.607  53.920  48.092  1.00  0.00            
ATOM   1927  R1  CHO   341     105.307  53.270  45.642  1.00  0.00            
ATOM   1928  R2  CHO   341     103.057  54.620  44.742  1.00  0.00            
ATOM   1929  R3  CHO   341     104.607  54.970  42.492  1.00  0.00            
ATOM   1930  R4  CHO   341     101.807  55.020  41.542  1.00  0.00            
ATOM   1931  R5  CHO   341     103.407  53.770  40.792  1.00  0.00            
ATOM   1932  C1  CHO   341     102.507  55.620  37.592  1.00  0.00           C
ATOM   1933  C2  CHO   341      98.457  56.070  36.842  1.00  0.00           C
ATOM   1934  ROH CHO   342      40.907 102.070  13.792  1.00  0.00            
ATOM   1935  R1  CHO   342      40.507 102.970  16.442  1.00  0.00            
ATOM   1936  R2  CHO   342      39.657 101.270  18.492  1.00  0.00            
ATOM   1937  R3  CHO   342      41.907 102.170  19.742  1.00  0.00            
ATOM   1938  R4  CHO   342      39.957 101.920  21.892  1.00  0.00            
ATOM   1939  R5  CHO   342      41.107 103.670  21.442  1.00  0.00            
ATOM   1940  C1  CHO   342      42.207 103.070  25.042  1.00  0.00           C
ATOM   1941  C2  CHO   342      41.407 103.170  27.842  1.00  0.00           C
ATOM   1942  ROH CHO   343     216.957  86.270  49.142  1.00  0.00            
ATOM   1943  R1  CHO   343     216.657  85.670  46.392  1.00  0.00            
ATOM   1944  R2  CHO   343     217.457  87.420  44.392  1.00  0.00            
ATOM   1945  R3  CHO   343     218.857  85.270  43.492  1.00  0.00            
ATOM   1946  R4  CHO   343     218.107  86.720  41.042  1.00  0.00            
ATOM   1947  R5  CHO   343     217.757  84.620  41.492  1.00  0.00            
ATOM   1948  C1  CHO   343     219.857  84.270  38.342  1.00  0.00           C
ATOM   1949  C2  CHO   343     220.807  82.920  34.592  1.00  0.00           C
ATOM   1950  ROH CHO   344     131.857  73.870  27.742  1.00  0.00            
ATOM   1951  R1  CHO   344     131.457  74.520  30.442  1.00  0.00            
ATOM   1952  R2  CHO   344     131.807  72.720  32.492  1.00  0.00            
ATOM   1953  R3  CHO   344     133.507  74.620  33.492  1.00  0.00            
ATOM   1954  R4  CHO   344     133.207  72.670  35.692  1.00  0.00            
ATOM   1955  R5  CHO   344     132.907  74.820  35.792  1.00  0.00            
ATOM   1956  C1  CHO   344     135.607  74.420  38.442  1.00  0.00           C
ATOM   1957  C2  CHO   344     135.107  71.670  39.842  1.00  0.00           C
ATOM   1958  ROH CHO   345      40.807  42.870  44.942  1.00  0.00            
ATOM   1959  R1  CHO   345      39.607  43.020  42.342  1.00  0.00            
ATOM   1960  R2  CHO   345      38.607  45.420  41.342  1.00  0.00            
ATOM   1961  R3  CHO   345      40.257  44.870  39.242  1.00  0.00            
ATOM   1962  R4  CHO   345      38.457  46.920  38.242  1.00  0.00            
ATOM   1963  R5  CHO   345      38.857  44.970  37.342  1.00  0.00            
ATOM   1964  C1  CHO   345      39.907  47.270  34.492  1.00  0.00           C
ATOM   1965  C2  CHO   345      39.807  45.170  30.192  1.00  0.00           C
ATOM   1966  ROH CHO   346      55.607  24.120  37.942  1.00  0.00            
ATOM   1967  R1  CHO   346      56.007  24.620  35.192  1.00  0.00            
ATOM   1968  R2  CHO   346      54.307  23.620  33.242  1.00  0.00            
ATOM   1969  R3  CHO   346      54.107  26.220  32.492  1.00  0.00            
ATOM   1970  R4  CHO   346      52.957  24.720  30.242  1.00  0.00            
ATOM   1971  R5  CHO   346      54.557  26.220  30.142  1.00  0.00            
ATOM   1972  C1  CHO   346      51.957  27.820  27.842  1.00  0.00           C
ATOM   1973  C2  CHO   346      49.107  26.570  25.792  1.00  0.00           C
ATOM   1974  ROH CHO   347       7.407  12.170   6.492  1.00  0.00            
ATOM   1975  R1  CHO   347       6.707  10.520   8.692  1.00  0.00            
ATOM   1976  R2  CHO   347       8.457   8.820   9.942  1.00  0.00            
ATOM   1977  R3  CHO   347       7.707  10.170  12.142  1.00  0.00            
ATOM   1978  R4  CHO   347       8.707   7.620  13.142  1.00  0.00            
ATOM   1979  R5  CHO   347       6.757   8.470  13.592  1.00  0.00            
ATOM   1980  C1  CHO   347       8.107   8.170  17.142  1.00  0.00           C
ATOM   1981  C2  CHO   347       8.607   7.420  21.142  1.00  0.00           C
ATOM   1982  ROH CHO   348      30.507  40.570  43.442  1.00  0.00            
ATOM   1983  R1  CHO   348      29.657  39.520  40.992  1.00  0.00            
ATOM   1984  R2  CHO   348      27.607  37.670  40.792  1.00  0.00            
ATOM   1985  R3  CHO   348      26.557  39.470  39.042  1.00  0.00            
ATOM   1986  R4  CHO   348      25.707  36.870  37.992  1.00  0.00            
ATOM   1987  R5  CHO   348      26.757  38.470  36.892  1.00  0.00            
ATOM   1988  C1  CHO   348      23.657  38.170  34.742  1.00  0.00           C
ATOM   1989  C2  CHO   348      22.607  39.370  31.192  1.00  0.00           C
ATOM   1990  ROH CHO   349     144.657  43.070  21.042  1.00  0.00            
ATOM   1991  R1  CHO   349     143.907  40.720  22.392  1.00  0.00            
ATOM   1992  R2  CHO   349     145.707  39.170  23.792  1.00  0.00            
ATOM   1993  R3  CHO   349     143.957  39.520  25.842  1.00  0.00            
ATOM   1994  R4  CHO   349     145.307  37.020  26.442  1.00  0.00            
ATOM   1995  R5  CHO   349     143.157  37.270  26.292  1.00  0.00            
ATOM   1996  C1  CHO   349     143.407  36.070  29.892  1.00  0.00           C
ATOM   1997  C2  CHO   349     143.057  33.470  32.192  1.00  0.00           C
ATOM   1998  ROH CHO   350      22.007 163.020   7.892  1.00  0.00            
ATOM   1999  R1  CHO   350      21.807 164.120  10.492  1.00  0.00            
ATOM   2000  R2  CHO   350      20.407 162.870  12.492  1.00  0.00            
ATOM   2001  R3  CHO   350      22.757 163.120  13.842  1.00  0.00            
ATOM   2002  R4  CHO   350      20.807 162.620  15.942  1.00  0.00            
ATOM   2003  R5  CHO   350      22.207 164.270  15.842  1.00  0.00            
ATOM   2004  C1  CHO   350      23.207 162.720  19.192  1.00  0.00           C
ATOM   2005  C2  CHO   350      25.857 160.320  21.942  1.00  0.00           C
ATOM   2006  ROH CHO   351     208.257 124.620  21.192  1.00  0.00            
ATOM   2007  R1  CHO   351     209.657 123.520  23.392  1.00  0.00            
ATOM   2008  R2  CHO   351     210.957 125.120  25.242  1.00  0.00            
ATOM   2009  R3  CHO   351     209.457 123.770  27.042  1.00  0.00            
ATOM   2010  R4  CHO   351     211.557 125.020  28.642  1.00  0.00            
ATOM   2011  R5  CHO   351     211.007 122.920  28.592  1.00  0.00            
ATOM   2012  C1  CHO   351     210.457 123.720  32.292  1.00  0.00           C
ATOM   2013  C2  CHO   351     210.357 125.620  35.442  1.00  0.00           C
ATOM   2014  ROH CHO   352      53.457 164.270   1.542  1.00  0.00            
ATOM   2015  R1  CHO   352      54.657 165.370   3.892  1.00  0.00            
ATOM   2016  R2  CHO   352      53.257 167.020   5.642  1.00  0.00            
ATOM   2017  R3  CHO   352      54.107 165.220   7.442  1.00  0.00            
ATOM   2018  R4  CHO   352      54.507 167.820   8.792  1.00  0.00            
ATOM   2019  R5  CHO   352      56.007 166.220   8.542  1.00  0.00            
ATOM   2020  C1  CHO   352      55.957 166.520  12.342  1.00  0.00           C
ATOM   2021  C2  CHO   352      55.707 167.320  15.842  1.00  0.00           C
ATOM   2022  ROH CHO   353      34.557 134.520   7.492  1.00  0.00            
ATOM   2023  R1  CHO   353      34.957 135.470  10.142  1.00  0.00            
ATOM   2024  R2  CHO   353      34.607 133.870  12.342  1.00  0.00            
ATOM   2025  R3  CHO   353      37.157 134.670  12.892  1.00  0.00            
ATOM   2026  R4  CHO   353      35.757 134.720  15.492  1.00  0.00            
ATOM   2027  R5  CHO   353      36.857 136.370  14.592  1.00  0.00            
ATOM   2028  C1  CHO   353      38.807 136.020  17.842  1.00  0.00           C
ATOM   2029  C2  CHO   353      41.107 138.770  19.392  1.00  0.00           C
ATOM   2030  ROH CHO   354      97.857 194.620   7.692  1.00  0.00            
ATOM   2031  R1  CHO   354      95.907 192.820   8.742  1.00  0.00            
ATOM   2032  R2  CHO   354      96.407 191.120  10.792  1.00  0.00            
ATOM   2033  R3  CHO   354      94.257 192.270  11.892  1.00  0.00            
ATOM   2034  R4  CHO   354      95.107 190.320  13.892  1.00  0.00            
ATOM   2035  R5  CHO   354      93.107 190.470  13.042  1.00  0.00            
ATOM   2036  C1  CHO   354      92.307 190.920  16.742  1.00  0.00           C
ATOM   2037  C2  CHO   354      93.007 188.720  19.642  1.00  0.00           C
ATOM   2038  ROH CHO   355      30.907 165.070  41.692  1.00  0.00            
ATOM   2039  R1  CHO   355      31.007 164.070  39.042  1.00  0.00            
ATOM   2040  R2  CHO   355      29.107 164.670  37.142  1.00  0.00            
ATOM   2041  R3  CHO   355      31.257 165.470  35.692  1.00  0.00            
ATOM   2042  R4  CHO   355      29.607 163.870  33.792  1.00  0.00            
ATOM   2043  R5  CHO   355      31.757 163.570  34.242  1.00  0.00            
ATOM   2044  C1  CHO   355      31.957 164.170  30.492  1.00  0.00           C
ATOM   2045  C2  CHO   355      33.057 164.770  27.642  1.00  0.00           C
ATOM   2046  ROH CHO   356      86.357  58.570  44.442  1.00  0.00            
ATOM   2047  R1  CHO   356      85.457  59.170  41.842  1.00  0.00            
ATOM   2048  R2  CHO   356      86.807  58.320  39.542  1.00  0.00            
ATOM   2049  R3  CHO   356      84.407  57.270  38.892  1.00  0.00            
ATOM   2050  R4  CHO   356      85.757  57.620  36.342  1.00  0.00            
ATOM   2051  R5  CHO   356      83.757  58.370  36.892  1.00  0.00            
ATOM   2052  C1  CHO   356      82.857  56.220  33.842  1.00  0.00           C
ATOM   2053  C2  CHO   356      81.207  56.120  31.492  1.00  0.00           C
ATOM   2054  ROH CHO   357     153.257  40.920  20.292  1.00  0.00            
ATOM   2055  R1  CHO   357     154.457  42.120  22.542  1.00  0.00            
ATOM   2056  R2  CHO   357     153.457  41.820  25.092  1.00  0.00            
ATOM   2057  R3  CHO   357     156.007  41.020  25.642  1.00  0.00            
ATOM   2058  R4  CHO   357     154.757  41.320  28.242  1.00  0.00            
ATOM   2059  R5  CHO   357     156.607  42.220  27.592  1.00  0.00            
ATOM   2060  C1  CHO   357     157.907  40.270  30.592  1.00  0.00           C
ATOM   2061  C2  CHO   357     157.207  42.970  33.342  1.00  0.00           C
ATOM   2062  ROH CHO   358     175.057  35.770  15.892  1.00  0.00            
ATOM   2063  R1  CHO   358     176.057  34.820  18.342  1.00  0.00            
ATOM   2064  R2  CHO   358     174.457  33.670  20.242  1.00  0.00            
ATOM   2065  R3  CHO   358     176.207  31.620  20.042  1.00  0.00            
ATOM   2066  R4  CHO   358     175.357  31.620  22.892  1.00  0.00            
ATOM   2067  R5  CHO   358     177.407  31.670  22.142  1.00  0.00            
ATOM   2068  C1  CHO   358     177.607  28.470  24.192  1.00  0.00           C
ATOM   2069  C2  CHO   358     178.057  24.120  25.242  1.00  0.00           C
ATOM   2070  ROH CHO   359     211.357  32.670  42.292  1.00  0.00            
ATOM   2071  R1  CHO   359     211.357  31.770  39.592  1.00  0.00            
ATOM   2072  R2  CHO   359     209.157  31.970  37.942  1.00  0.00            
ATOM   2073  R3  CHO   359     210.907  33.220  36.292  1.00  0.00            
ATOM   2074  R4  CHO   359     208.707  32.320  34.542  1.00  0.00            
ATOM   2075  R5  CHO   359     210.857  31.920  34.292  1.00  0.00            
ATOM   2076  C1  CHO   359     210.107  33.720  30.992  1.00  0.00           C
ATOM   2077  C2  CHO   359     209.657  34.770  26.892  1.00  0.00           C
ATOM   2078  ROH CHO   360     212.707 147.720  19.092  1.00  0.00            
ATOM   2079  R1  CHO   360     214.407 149.320  20.692  1.00  0.00            
ATOM   2080  R2  CHO   360     213.907 152.020  21.092  1.00  0.00            
ATOM   2081  R3  CHO   360     214.057 151.320  23.692  1.00  0.00            
ATOM   2082  R4  CHO   360     215.007 154.070  23.642  1.00  0.00            
ATOM   2083  R5  CHO   360     216.057 152.370  24.492  1.00  0.00            
ATOM   2084  C1  CHO   360     215.807 154.620  27.592  1.00  0.00           C
ATOM   2085  C2  CHO   360     217.857 155.220  31.392  1.00  0.00           C
ATOM   2086  ROH CHO   361      78.657 126.470  42.542  1.00  0.00            
ATOM   2087  R1  CHO   361      79.607 125.970  39.892  1.00  0.00            
ATOM   2088  R2  CHO   361      79.507 123.470  38.742  1.00  0.00            
ATOM   2089  R3  CHO   361      78.257 124.820  36.742  1.00  0.00            
ATOM   2090  R4  CHO   361      78.807 122.170  35.642  1.00  0.00            
ATOM   2091  R5  CHO   361      79.357 124.070  34.742  1.00  0.00            
ATOM   2092  C1  CHO   361      77.207 122.670  31.942  1.00  0.00           C
ATOM   2093  C2  CHO   361      74.807 120.970  29.442  1.00  0.00           C
ATOM   2094  ROH CHO   362      20.007 137.420  43.742  1.00  0.00            
ATOM   2095  R1  CHO   362      17.507 137.420  42.442  1.00  0.00            
ATOM   2096  R2  CHO   362      16.007 139.770  42.092  1.00  0.00            
ATOM   2097  R3  CHO   362      16.057 139.020  39.492  1.00  0.00            
ATOM   2098  R4  CHO   362      14.557 141.520  39.492  1.00  0.00            
ATOM   2099  R5  CHO   362      13.907 139.620  38.642  1.00  0.00            
ATOM   2100  C1  CHO   362      13.757 141.820  35.542  1.00  0.00           C
ATOM   2101  C2  CHO   362      10.807 144.220  33.592  1.00  0.00           C
ATOM   2102  ROH CHO   363     192.007 187.870  37.442  1.00  0.00            
ATOM   2103  R1  CHO   363     191.957 188.070  34.642  1.00  0.00            
ATOM   2104  R2  CHO   363     191.457 185.920  32.992  1.00  0.00            
ATOM   2105  R3  CHO   363     189.557 187.570  31.942  1.00  0.00            
ATOM   2106  R4  CHO   363     190.107 185.670  29.792  1.00  0.00            
ATOM   2107  R5  CHO   363     190.157 187.870  29.692  1.00  0.00            
ATOM   2108  C1  CHO   363     187.557 187.070  26.992  1.00  0.00           C
ATOM   2109  C2  CHO   363     185.807 184.620  25.292  1.00  0.00           C
ATOM   2110  ROH CHO   364       1.407 211.920  39.692  1.00  0.00            
ATOM   2111  R1  CHO   364       1.707 213.220  37.192  1.00  0.00            
ATOM   2112  R2  CHO   364       3.157 212.070  35.092  1.00  0.00            
ATOM   2113  R3  CHO   364       0.857 212.520  33.692  1.00  0.00            
ATOM   2114  R4  CHO   364       3.007 212.920  31.742  1.00  0.00            
ATOM   2115  R5  CHO   364       1.407 214.320  32.242  1.00  0.00            
ATOM   2116  C1  CHO   364       0.757 213.820  28.492  1.00  0.00           C
ATOM   2117  C2  CHO   364       1.957 214.070  25.642  1.00  0.00           C
ATOM   2118  ROH CHO   365      88.057 164.820  37.592  1.00  0.00            
ATOM   2119  R1  CHO   365      88.757 165.620  34.942  1.00  0.00            
ATOM   2120  R2  CHO   365      89.357 163.770  32.992  1.00  0.00            
ATOM   2121  R3  CHO   365      87.407 165.120  31.592  1.00  0.00            
ATOM   2122  R4  CHO   365      88.107 162.820  29.892  1.00  0.00            
ATOM   2123  R5  CHO   365      88.057 164.920  29.292  1.00  0.00            
ATOM   2124  C1  CHO   365      85.557 163.470  26.842  1.00  0.00           C
ATOM   2125  C2  CHO   365      87.857 160.770  24.542  1.00  0.00           C
ATOM   2126  ROH CHO   366      48.957   3.170  -0.008  1.00  0.00            
ATOM   2127  R1  CHO   366      48.207   1.970   2.442  1.00  0.00            
ATOM   2128  R2  CHO   366      49.957   0.470   3.942  1.00  0.00            
ATOM   2129  R3  CHO   366      49.257   2.220   5.892  1.00  0.00            
ATOM   2130  R4  CHO   366      50.407  -0.030   7.342  1.00  0.00            
ATOM   2131  R5  CHO   366      48.457   0.820   7.692  1.00  0.00            
ATOM   2132  C1  CHO   366      50.007   1.320  11.142  1.00  0.00           C
ATOM   2133  C2  CHO   366      47.257  -1.180  12.192  1.00  0.00           C
ATOM   2134  ROH CHO   367     200.407 160.370  15.892  1.00  0.00            
ATOM   2135  R1  CHO   367     201.357 161.870  18.142  1.00  0.00            
ATOM   2136  R2  CHO   367     199.707 162.470  20.292  1.00  0.00            
ATOM   2137  R3  CHO   367     201.707 161.320  21.692  1.00  0.00            
ATOM   2138  R4  CHO   367     200.107 162.720  23.692  1.00  0.00            
ATOM   2139  R5  CHO   367     202.257 162.920  23.392  1.00  0.00            
ATOM   2140  C1  CHO   367     202.207 161.770  27.042  1.00  0.00           C
ATOM   2141  C2  CHO   367     199.357 160.870  29.092  1.00  0.00           C
ATOM   2142  ROH CHO   368     194.207 125.870  22.692  1.00  0.00            
ATOM   2143  R1  CHO   368     194.407 125.320  25.442  1.00  0.00            
ATOM   2144  R2  CHO   368     196.007 126.770  27.192  1.00  0.00            
ATOM   2145  R3  CHO   368     193.657 127.070  28.542  1.00  0.00            
ATOM   2146  R4  CHO   368     195.757 127.170  30.592  1.00  0.00            
ATOM   2147  R5  CHO   368     194.007 125.870  30.592  1.00  0.00            
ATOM   2148  C1  CHO   368     193.457 127.670  33.892  1.00  0.00           C
ATOM   2149  C2  CHO   368     190.707 127.170  36.592  1.00  0.00           C
ATOM   2150  ROH CHO   369      27.807 153.620  40.042  1.00  0.00            
ATOM   2151  R1  CHO   369      28.007 154.770  37.442  1.00  0.00            
ATOM   2152  R2  CHO   369      29.407 153.570  35.392  1.00  0.00            
ATOM   2153  R3  CHO   369      27.057 153.870  34.092  1.00  0.00            
ATOM   2154  R4  CHO   369      29.007 153.420  31.942  1.00  0.00            
ATOM   2155  R5  CHO   369      27.607 155.070  32.092  1.00  0.00            
ATOM   2156  C1  CHO   369      26.607 153.620  28.742  1.00  0.00           C
ATOM   2157  C2  CHO   369      24.707 151.770  25.192  1.00  0.00           C
ATOM   2158  ROH CHO   370      19.257   8.420  41.292  1.00  0.00            
ATOM   2159  R1  CHO   370      17.857  10.320  39.742  1.00  0.00            
ATOM   2160  R2  CHO   370      18.057  10.420  36.992  1.00  0.00            
ATOM   2161  R3  CHO   370      15.357  10.220  37.092  1.00  0.00            
ATOM   2162  R4  CHO   370      15.857  12.020  34.842  1.00  0.00            
ATOM   2163  R5  CHO   370      14.557  12.370  36.542  1.00  0.00            
ATOM   2164  C1  CHO   370      12.007  12.720  33.692  1.00  0.00           C
ATOM   2165  C2  CHO   370      10.657   9.170  31.592  1.00  0.00           C
ATOM   2166  ROH CHO   371     220.457  84.570  16.292  1.00  0.00            
ATOM   2167  R1  CHO   371     218.857  83.470  18.342  1.00  0.00            
ATOM   2168  R2  CHO   371     219.957  81.970  20.392  1.00  0.00            
ATOM   2169  R3  CHO   371     218.657  83.770  21.942  1.00  0.00            
ATOM   2170  R4  CHO   371     219.557  81.670  23.792  1.00  0.00            
ATOM   2171  R5  CHO   371     217.507  82.420  23.592  1.00  0.00            
ATOM   2172  C1  CHO   371     218.157  83.220  27.292  1.00  0.00           C
ATOM   2173  C2  CHO   371     217.807  80.570  30.192  1.00  0.00           C
ATOM   2174  ROH CHO   372     149.907  97.970  28.792  1.00  0.00            
ATOM   2175  R1  CHO   372     150.357  96.270  31.042  1.00  0.00            
ATOM   2176  R2  CHO   372     151.507  97.220  33.392  1.00  0.00            
ATOM   2177  R3  CHO   372     149.257  96.170  34.542  1.00  0.00            
ATOM   2178  R4  CHO   372     151.257  96.220  36.692  1.00  0.00            
ATOM   2179  R5  CHO   372     150.057  94.520  35.992  1.00  0.00            
ATOM   2180  C1  CHO   372     148.957  94.620  39.642  1.00  0.00           C
ATOM   2181  C2  CHO   372     151.607  95.370  42.392  1.00  0.00           C
ATOM   2182  ROH CHO   373      25.457  40.420  44.392  1.00  0.00            
ATOM   2183  R1  CHO   373      23.157  41.170  42.842  1.00  0.00            
ATOM   2184  R2  CHO   373      23.407  42.120  40.242  1.00  0.00            
ATOM   2185  R3  CHO   373      21.657  40.120  39.692  1.00  0.00            
ATOM   2186  R4  CHO   373      21.707  41.720  37.242  1.00  0.00            
ATOM   2187  R5  CHO   373      19.957  41.170  38.392  1.00  0.00            
ATOM   2188  C1  CHO   373      19.107  39.620  34.992  1.00  0.00           C
ATOM   2189  C2  CHO   373      19.157  43.920  32.692  1.00  0.00           C
ATOM   2190  ROH CHO   374     204.507  65.670  46.742  1.00  0.00            
ATOM   2191  R1  CHO   374     203.857  64.820  44.092  1.00  0.00            
ATOM   2192  R2  CHO   374     202.207  66.320  42.442  1.00  0.00            
ATOM   2193  R3  CHO   374     204.307  66.120  40.742  1.00  0.00            
ATOM   2194  R4  CHO   374     201.957  66.120  38.992  1.00  0.00            
ATOM   2195  R5  CHO   374     203.557  64.620  38.992  1.00  0.00            
ATOM   2196  C1  CHO   374     203.757  65.820  35.392  1.00  0.00           C
ATOM   2197  C2  CHO   374     201.157  65.520  33.092  1.00  0.00           C
ATOM   2198  ROH CHO   375       5.907 121.670  15.742  1.00  0.00            
ATOM   2199  R1  CHO   375       6.607 122.020  18.442  1.00  0.00            
ATOM   2200  R2  CHO   375       5.457 123.920  20.042  1.00  0.00            
ATOM   2201  R3  CHO   375       4.907 121.820  21.642  1.00  0.00            
ATOM   2202  R4  CHO   375       5.607 123.970  23.492  1.00  0.00            
ATOM   2203  R5  CHO   375       6.507 121.970  23.442  1.00  0.00            
ATOM   2204  C1  CHO   375       5.157 121.970  27.042  1.00  0.00           C
ATOM   2205  C2  CHO   375       4.757 121.420  31.442  1.00  0.00           C
ATOM   2206  ROH CHO   376      16.207 211.370  39.592  1.00  0.00            
ATOM   2207  R1  CHO   376      16.407 210.070  37.092  1.00  0.00            
ATOM   2208  R2  CHO   376      14.207 209.570  35.492  1.00  0.00            
ATOM   2209  R3  CHO   376      15.657 210.870  33.592  1.00  0.00            
ATOM   2210  R4  CHO   376      13.457 209.670  32.092  1.00  0.00            
ATOM   2211  R5  CHO   376      15.607 209.420  31.692  1.00  0.00            
ATOM   2212  C1  CHO   376      14.407 210.920  28.392  1.00  0.00           C
ATOM   2213  C2  CHO   376      13.457 211.020  24.742  1.00  0.00           C
ATOM   2214  ROH CHO   377     209.407  49.770  43.642  1.00  0.00            
ATOM   2215  R1  CHO   377     209.357  49.220  40.892  1.00  0.00            
ATOM   2216  R2  CHO   377     207.107  49.670  39.292  1.00  0.00            
ATOM   2217  R3  CHO   377     208.857  51.120  37.842  1.00  0.00            
ATOM   2218  R4  CHO   377     206.707  50.370  35.942  1.00  0.00            
ATOM   2219  R5  CHO   377     208.857  50.070  35.692  1.00  0.00            
ATOM   2220  C1  CHO   377     208.107  52.220  32.592  1.00  0.00           C
ATOM   2221  C2  CHO   377     207.857  49.170  30.092  1.00  0.00           C
ATOM   2222  ROH CHO   378      86.307   8.770  33.742  1.00  0.00            
ATOM   2223  R1  CHO   378      87.357   9.020  31.142  1.00  0.00            
ATOM   2224  R2  CHO   378      86.857   7.170  29.142  1.00  0.00            
ATOM   2225  R3  CHO   378      86.057   9.370  27.742  1.00  0.00            
ATOM   2226  R4  CHO   378      86.607   7.420  25.692  1.00  0.00            
ATOM   2227  R5  CHO   378      87.407   9.420  25.792  1.00  0.00            
ATOM   2228  C1  CHO   378      85.707   9.570  22.392  1.00  0.00           C
ATOM   2229  C2  CHO   378      86.857   8.270  19.592  1.00  0.00           C
ATOM   2230  ROH CHO   379     128.057  31.520  47.042  1.00  0.00            
ATOM   2231  R1  CHO   379     128.957  31.970  44.392  1.00  0.00            
ATOM   2232  R2  CHO   379     130.757  30.320  43.142  1.00  0.00            
ATOM   2233  R3  CHO   379     128.807  30.220  41.192  1.00  0.00            
ATOM   2234  R4  CHO   379     131.357  30.020  39.742  1.00  0.00            
ATOM   2235  R5  CHO   379     129.757  31.470  39.342  1.00  0.00            
ATOM   2236  C1  CHO   379     129.907  29.770  35.942  1.00  0.00           C
ATOM   2237  C2  CHO   379     131.657  29.120  32.242  1.00  0.00           C
ATOM   2238  ROH CHO   380      82.757 221.220  35.142  1.00  0.00            
ATOM   2239  R1  CHO   380      83.257 220.670  32.442  1.00  0.00            
ATOM   2240  R2  CHO   380      81.957 218.670  31.042  1.00  0.00            
ATOM   2241  R3  CHO   380      81.407 220.720  29.292  1.00  0.00            
ATOM   2242  R4  CHO   380      82.907 218.770  27.692  1.00  0.00            
ATOM   2243  R5  CHO   380      83.357 220.920  27.942  1.00  0.00            
ATOM   2244  C1  CHO   380      82.907 220.770  24.142  1.00  0.00           C
ATOM   2245  C2  CHO   380      83.857 221.570  21.092  1.00  0.00           C
ATOM   2246  ROH CHO   381     191.657 106.170  22.792  1.00  0.00            
ATOM   2247  R1  CHO   381     190.357 105.820  25.292  1.00  0.00            
ATOM   2248  R2  CHO   381     191.107 103.920  27.142  1.00  0.00            
ATOM   2249  R3  CHO   381     191.257 106.070  28.792  1.00  0.00            
ATOM   2250  R4  CHO   381     191.357 103.720  30.542  1.00  0.00            
ATOM   2251  R5  CHO   381     189.957 105.370  30.742  1.00  0.00            
ATOM   2252  C1  CHO   381     191.657 105.570  34.142  1.00  0.00           C
ATOM   2253  C2  CHO   381     192.457 107.520  38.292  1.00  0.00           C
ATOM   2254  ROH CHO   382     147.657 122.420  21.192  1.00  0.00            
ATOM   2255  R1  CHO   382     148.307 123.670  23.642  1.00  0.00            
ATOM   2256  R2  CHO   382     146.807 125.720  24.742  1.00  0.00            
ATOM   2257  R3  CHO   382     146.707 124.120  26.892  1.00  0.00            
ATOM   2258  R4  CHO   382     146.407 126.820  27.992  1.00  0.00            
ATOM   2259  R5  CHO   382     147.857 125.320  28.592  1.00  0.00            
ATOM   2260  C1  CHO   382     146.057 125.920  31.942  1.00  0.00           C
ATOM   2261  C2  CHO   382     144.907 124.920  35.942  1.00  0.00           C
ATOM   2262  ROH CHO   383      56.657  25.720   0.892  1.00  0.00            
ATOM   2263  R1  CHO   383      57.957  24.270   2.992  1.00  0.00            
ATOM   2264  R2  CHO   383      56.757  23.820   5.392  1.00  0.00            
ATOM   2265  R3  CHO   383      57.357  21.220   4.842  1.00  0.00            
ATOM   2266  R4  CHO   383      57.157  21.320   7.742  1.00  0.00            
ATOM   2267  R5  CHO   383      58.857  20.570   6.592  1.00  0.00            
ATOM   2268  C1  CHO   383      58.007  17.420   8.592  1.00  0.00           C
ATOM   2269  C2  CHO   383      59.507  16.420  11.892  1.00  0.00           C
ATOM   2270  ROH CHO   384     133.307 222.920  19.892  1.00  0.00            
ATOM   2271  R1  CHO   384     132.807 222.720  22.642  1.00  0.00            
ATOM   2272  R2  CHO   384     132.607 224.920  24.292  1.00  0.00            
ATOM   2273  R3  CHO   384     130.207 223.820  24.942  1.00  0.00            
ATOM   2274  R4  CHO   384     130.657 225.920  26.942  1.00  0.00            
ATOM   2275  R5  CHO   384     130.157 223.820  27.342  1.00  0.00            
ATOM   2276  C1  CHO   384     127.207 225.470  29.092  1.00  0.00           C
ATOM   2277  C2  CHO   384     125.307 224.320  32.742  1.00  0.00           C
ATOM   2278  ROH CHO   385      87.557 170.470  37.992  1.00  0.00            
ATOM   2279  R1  CHO   385      87.807 171.270  35.292  1.00  0.00            
ATOM   2280  R2  CHO   385      89.607 170.170  33.542  1.00  0.00            
ATOM   2281  R3  CHO   385      87.357 169.720  32.042  1.00  0.00            
ATOM   2282  R4  CHO   385      89.607 169.370  30.142  1.00  0.00            
ATOM   2283  R5  CHO   385      87.907 170.670  29.892  1.00  0.00            
ATOM   2284  C1  CHO   385      87.557 168.520  26.792  1.00  0.00           C
ATOM   2285  C2  CHO   385      88.057 169.720  23.342  1.00  0.00           C
ATOM   2286  ROH CHO   386       7.907  77.470  49.092  1.00  0.00            
ATOM   2287  R1  CHO   386       8.307  76.570  46.442  1.00  0.00            
ATOM   2288  R2  CHO   386       6.257  76.370  44.592  1.00  0.00            
ATOM   2289  R3  CHO   386       7.907  77.920  43.092  1.00  0.00            
ATOM   2290  R4  CHO   386       5.957  76.820  41.142  1.00  0.00            
ATOM   2291  R5  CHO   386       8.107  76.720  40.992  1.00  0.00            
ATOM   2292  C1  CHO   386       7.357  78.570  37.742  1.00  0.00           C
ATOM   2293  C2  CHO   386       8.507  78.170  34.492  1.00  0.00           C
ATOM   2294  ROH CHO   387      20.407  15.070   9.992  1.00  0.00            
ATOM   2295  R1  CHO   387      18.657  15.620  12.142  1.00  0.00            
ATOM   2296  R2  CHO   387      17.607  13.620  13.792  1.00  0.00            
ATOM   2297  R3  CHO   387      18.657  15.120  15.742  1.00  0.00            
ATOM   2298  R4  CHO   387      16.907  13.220  17.142  1.00  0.00            
ATOM   2299  R5  CHO   387      16.907  15.420  17.342  1.00  0.00            
ATOM   2300  C1  CHO   387      17.557  14.420  20.992  1.00  0.00           C
ATOM   2301  C2  CHO   387      14.957  12.270  22.792  1.00  0.00           C
ATOM   2302  ROH CHO   388      67.307  85.470  51.242  1.00  0.00            
ATOM   2303  R1  CHO   388      67.907  85.570  48.442  1.00  0.00            
ATOM   2304  R2  CHO   388      68.757  83.370  46.992  1.00  0.00            
ATOM   2305  R3  CHO   388      66.657  84.020  45.442  1.00  0.00            
ATOM   2306  R4  CHO   388      68.607  82.820  43.592  1.00  0.00            
ATOM   2307  R5  CHO   388      67.657  84.720  43.342  1.00  0.00            
ATOM   2308  C1  CHO   388      66.507  83.020  40.142  1.00  0.00           C
ATOM   2309  C2  CHO   388      70.007  84.920  38.142  1.00  0.00           C
ATOM   2310  ROH CHO   389     184.807  71.920  47.542  1.00  0.00            
ATOM   2311  R1  CHO   389     183.607  71.220  45.042  1.00  0.00            
ATOM   2312  R2  CHO   389     182.107  73.020  43.592  1.00  0.00            
ATOM   2313  R3  CHO   389     183.857  72.370  41.592  1.00  0.00            
ATOM   2314  R4  CHO   389     181.557  73.620  40.242  1.00  0.00            
ATOM   2315  R5  CHO   389     182.457  71.670  39.792  1.00  0.00            
ATOM   2316  C1  CHO   389     182.857  73.370  36.392  1.00  0.00           C
ATOM   2317  C2  CHO   389     184.757  71.270  34.892  1.00  0.00           C
ATOM   2318  ROH CHO   390      37.007 139.420   6.642  1.00  0.00            
ATOM   2319  R1  CHO   390      36.557 139.970   9.392  1.00  0.00            
ATOM   2320  R2  CHO   390      38.207 139.020  11.392  1.00  0.00            
ATOM   2321  R3  CHO   390      38.357 141.620  12.092  1.00  0.00            
ATOM   2322  R4  CHO   390      39.107 140.170  14.542  1.00  0.00            
ATOM   2323  R5  CHO   390      37.557 141.670  14.342  1.00  0.00            
ATOM   2324  C1  CHO   390      39.757 143.320  16.992  1.00  0.00           C
ATOM   2325  C2  CHO   390      39.457 143.120  20.992  1.00  0.00           C
ATOM   2326  ROH CHO   391     101.957 211.920  35.542  1.00  0.00            
ATOM   2327  R1  CHO   391     102.657 212.470  32.842  1.00  0.00            
ATOM   2328  R2  CHO   391     101.307 211.270  30.742  1.00  0.00            
ATOM   2329  R3  CHO   391     100.957 213.870  29.942  1.00  0.00            
ATOM   2330  R4  CHO   391     101.407 212.370  27.442  1.00  0.00            
ATOM   2331  R5  CHO   391     102.457 214.120  28.092  1.00  0.00            
ATOM   2332  C1  CHO   391     101.057 215.420  24.792  1.00  0.00           C
ATOM   2333  C2  CHO   391      99.357 212.820  21.492  1.00  0.00           C
ATOM   2334  ROH CHO   392      87.157 105.770  16.592  1.00  0.00            
ATOM   2335  R1  CHO   392      86.857 107.720  18.642  1.00  0.00            
ATOM   2336  R2  CHO   392      84.807 107.620  20.492  1.00  0.00            
ATOM   2337  R3  CHO   392      86.857 107.720  22.292  1.00  0.00            
ATOM   2338  R4  CHO   392      84.607 109.020  23.642  1.00  0.00            
ATOM   2339  R5  CHO   392      86.607 109.870  23.342  1.00  0.00            
ATOM   2340  C1  CHO   392      86.407 109.920  27.192  1.00  0.00           C
ATOM   2341  C2  CHO   392      84.407 108.970  30.192  1.00  0.00           C
ATOM   2342  ROH CHO   393     139.257  79.570  58.642  1.00  0.00            
ATOM   2343  R1  CHO   393     138.007  81.670  57.242  1.00  0.00            
ATOM   2344  R2  CHO   393     138.807  82.420  54.692  1.00  0.00            
ATOM   2345  R3  CHO   393     136.157  82.020  54.092  1.00  0.00            
ATOM   2346  R4  CHO   393     137.157  83.620  51.892  1.00  0.00            
ATOM   2347  R5  CHO   393     135.457  84.070  53.092  1.00  0.00            
ATOM   2348  C1  CHO   393     133.757  83.920  49.692  1.00  0.00           C
ATOM   2349  C2  CHO   393     133.357  84.620  46.242  1.00  0.00           C
ATOM   2350  ROH CHO   394     208.957 138.570  21.092  1.00  0.00            
ATOM   2351  R1  CHO   394     208.407 138.370  23.892  1.00  0.00            
ATOM   2352  R2  CHO   394     210.207 137.270  25.692  1.00  0.00            
ATOM   2353  R3  CHO   394     209.807 139.620  26.942  1.00  0.00            
ATOM   2354  R4  CHO   394     211.157 137.920  28.942  1.00  0.00            
ATOM   2355  R5  CHO   394     209.307 139.020  29.192  1.00  0.00            
ATOM   2356  C1  CHO   394     211.357 140.520  32.042  1.00  0.00           C
ATOM   2357  C2  CHO   394     213.157 140.920  35.892  1.00  0.00           C
ATOM   2358  ROH CHO   395     108.107  65.820  53.292  1.00  0.00            
ATOM   2359  R1  CHO   395     110.307  65.220  51.692  1.00  0.00            
ATOM   2360  R2  CHO   395     111.057  66.770  49.542  1.00  0.00            
ATOM   2361  R3  CHO   395     113.457  66.870  50.792  1.00  0.00            
ATOM   2362  R4  CHO   395     114.057  67.720  48.092  1.00  0.00            
ATOM   2363  R5  CHO   395     115.057  66.120  49.142  1.00  0.00            
ATOM   2364  C1  CHO   395     118.057  68.370  48.442  1.00  0.00           C
ATOM   2365  C2  CHO   395     117.157  70.870  45.142  1.00  0.00           C
ATOM   2366  ROH CHO   396      13.107 111.320  13.792  1.00  0.00            
ATOM   2367  R1  CHO   396      13.857 110.170  16.242  1.00  0.00            
ATOM   2368  R2  CHO   396      15.557 111.420  18.042  1.00  0.00            
ATOM   2369  R3  CHO   396      13.507 110.970  19.792  1.00  0.00            
ATOM   2370  R4  CHO   396      15.857 111.370  21.492  1.00  0.00            
ATOM   2371  R5  CHO   396      14.507 109.620  21.542  1.00  0.00            
ATOM   2372  C1  CHO   396      14.157 110.820  25.142  1.00  0.00           C
ATOM   2373  C2  CHO   396      14.007 111.620  28.292  1.00  0.00           C
ATOM   2374  ROH CHO   397     209.357 194.670  37.442  1.00  0.00            
ATOM   2375  R1  CHO   397     208.007 194.720  34.992  1.00  0.00            
ATOM   2376  R2  CHO   397     206.257 196.720  34.292  1.00  0.00            
ATOM   2377  R3  CHO   397     207.807 196.920  32.092  1.00  0.00            
ATOM   2378  R4  CHO   397     205.557 198.620  31.492  1.00  0.00            
ATOM   2379  R5  CHO   397     206.307 197.020  30.292  1.00  0.00            
ATOM   2380  C1  CHO   397     206.607 199.920  27.792  1.00  0.00           C
ATOM   2381  C2  CHO   397     208.707 201.720  23.592  1.00  0.00           C
ATOM   2382  ROH CHO   398      79.407 166.020   5.992  1.00  0.00            
ATOM   2383  R1  CHO   398      80.157 165.270   8.592  1.00  0.00            
ATOM   2384  R2  CHO   398      78.707 165.920  10.842  1.00  0.00            
ATOM   2385  R3  CHO   398      78.757 163.270  11.292  1.00  0.00            
ATOM   2386  R4  CHO   398      78.757 164.470  13.992  1.00  0.00            
ATOM   2387  R5  CHO   398      80.207 163.020  13.242  1.00  0.00            
ATOM   2388  C1  CHO   398      78.857 161.120  16.242  1.00  0.00           C
ATOM   2389  C2  CHO   398      79.857 161.020  19.642  1.00  0.00           C
ATOM   2390  ROH CHO   399     199.357  28.570  39.892  1.00  0.00            
ATOM   2391  R1  CHO   399     197.157  29.320  38.292  1.00  0.00            
ATOM   2392  R2  CHO   399     197.407  30.320  35.742  1.00  0.00            
ATOM   2393  R3  CHO   399     195.657  28.320  35.142  1.00  0.00            
ATOM   2394  R4  CHO   399     195.407  30.220  32.892  1.00  0.00            
ATOM   2395  R5  CHO   399     193.807  29.420  34.142  1.00  0.00            
ATOM   2396  C1  CHO   399     192.607  28.270  30.692  1.00  0.00           C
ATOM   2397  C2  CHO   399     191.107  28.470  26.992  1.00  0.00           C
ATOM   2398  ROH CHO   400      27.007  68.420  15.542  1.00  0.00            
ATOM   2399  R1  CHO   400      26.457  66.870  17.842  1.00  0.00            
ATOM   2400  R2  CHO   400      28.057  66.970  20.092  1.00  0.00            
ATOM   2401  R3  CHO   400      25.707  67.570  21.342  1.00  0.00            
ATOM   2402  R4  CHO   400      27.457  66.720  23.492  1.00  0.00            
ATOM   2403  R5  CHO   400      25.507  65.920  23.092  1.00  0.00            
ATOM   2404  C1  CHO   400      24.957  67.120  26.642  1.00  0.00           C
ATOM   2405  C2  CHO   400      27.507  67.020  29.442  1.00  0.00           C
ATOM   2406  ROH CHO   401       9.357 218.420  40.842  1.00  0.00            
ATOM   2407  R1  CHO   401       9.457 217.420  38.242  1.00  0.00            
ATOM   2408  R2  CHO   401       7.557 215.720  37.192  1.00  0.00            
ATOM   2409  R3  CHO   401       7.407 217.570  35.242  1.00  0.00            
ATOM   2410  R4  CHO   401       6.207 215.120  34.092  1.00  0.00            
ATOM   2411  R5  CHO   401       7.857 216.320  33.242  1.00  0.00            
ATOM   2412  C1  CHO   401       5.307 216.570  30.392  1.00  0.00           C
ATOM   2413  C2  CHO   401       3.157 218.520  27.842  1.00  0.00           C
ATOM   2414  ROH CHO   402      10.057 132.020  12.792  1.00  0.00            
ATOM   2415  R1  CHO   402      10.457 130.570  15.192  1.00  0.00            
ATOM   2416  R2  CHO   402      12.707 130.920  16.792  1.00  0.00            
ATOM   2417  R3  CHO   402      10.857 131.370  18.692  1.00  0.00            
ATOM   2418  R4  CHO   402      13.307 130.770  20.192  1.00  0.00            
ATOM   2419  R5  CHO   402      11.407 129.770  20.442  1.00  0.00            
ATOM   2420  C1  CHO   402      11.957 131.120  23.942  1.00  0.00           C
ATOM   2421  C2  CHO   402      12.357 129.320  26.792  1.00  0.00           C
ATOM   2422  ROH CHO   403     166.757  43.470  15.792  1.00  0.00            
ATOM   2423  R1  CHO   403     165.657  42.870  18.342  1.00  0.00            
ATOM   2424  R2  CHO   403     164.957  40.320  19.042  1.00  0.00            
ATOM   2425  R3  CHO   403     166.557  40.820  21.192  1.00  0.00            
ATOM   2426  R4  CHO   403     165.307  38.220  21.792  1.00  0.00            
ATOM   2427  R5  CHO   403     165.307  39.970  23.092  1.00  0.00            
ATOM   2428  C1  CHO   403     167.057  37.520  25.392  1.00  0.00           C
ATOM   2429  C2  CHO   403     166.257  34.420  25.192  1.00  0.00           C
ATOM   2430  ROH CHO   404      44.757  75.520  15.992  1.00  0.00            
ATOM   2431  R1  CHO   404      45.457  76.120  18.642  1.00  0.00            
ATOM   2432  R2  CHO   404      43.607  76.320  20.692  1.00  0.00            
ATOM   2433  R3  CHO   404      45.257  74.520  21.892  1.00  0.00            
ATOM   2434  R4  CHO   404      44.007  75.970  24.142  1.00  0.00            
ATOM   2435  R5  CHO   404      46.157  75.670  23.792  1.00  0.00            
ATOM   2436  C1  CHO   404      45.807  74.070  27.242  1.00  0.00           C
ATOM   2437  C2  CHO   404      46.907  71.770  30.692  1.00  0.00           C
ATOM   2438  ROH CHO   405      51.557 168.770  36.742  1.00  0.00            
ATOM   2439  R1  CHO   405      51.557 169.320  33.992  1.00  0.00            
ATOM   2440  R2  CHO   405      52.257 171.770  32.942  1.00  0.00            
ATOM   2441  R3  CHO   405      54.007 170.320  31.492  1.00  0.00            
ATOM   2442  R4  CHO   405      52.207 171.520  29.492  1.00  0.00            
ATOM   2443  R5  CHO   405      52.707 169.420  29.742  1.00  0.00            
ATOM   2444  C1  CHO   405      53.857 169.970  26.142  1.00  0.00           C
ATOM   2445  C2  CHO   405      52.907 167.920  22.392  1.00  0.00           C
ATOM   2446  ROH CHO   406     197.857   7.720  39.392  1.00  0.00            
ATOM   2447  R1  CHO   406     199.157   6.620  37.092  1.00  0.00            
ATOM   2448  R2  CHO   406     197.957   4.770  35.442  1.00  0.00            
ATOM   2449  R3  CHO   406     198.607   6.620  33.492  1.00  0.00            
ATOM   2450  R4  CHO   406     198.407   4.020  32.092  1.00  0.00            
ATOM   2451  R5  CHO   406     200.107   5.420  32.042  1.00  0.00            
ATOM   2452  C1  CHO   406     199.257   5.320  28.342  1.00  0.00           C
ATOM   2453  C2  CHO   406     200.957   5.370  25.392  1.00  0.00           C
ATOM   2454  ROH CHO   407      57.057 131.120   8.792  1.00  0.00            
ATOM   2455  R1  CHO   407      57.857 132.420  11.192  1.00  0.00            
ATOM   2456  R2  CHO   407      56.007 133.470  12.942  1.00  0.00            
ATOM   2457  R3  CHO   407      57.307 131.870  14.742  1.00  0.00            
ATOM   2458  R4  CHO   407      55.607 133.620  16.392  1.00  0.00            
ATOM   2459  R5  CHO   407      57.757 133.320  16.592  1.00  0.00            
ATOM   2460  C1  CHO   407      56.607 132.220  20.042  1.00  0.00           C
ATOM   2461  C2  CHO   407      56.707 129.320  22.742  1.00  0.00           C
ATOM   2462  ROH CHO   408     199.257  34.470  13.442  1.00  0.00            
ATOM   2463  R1  CHO   408     201.607  33.420  14.592  1.00  0.00            
ATOM   2464  R2  CHO   408     202.657  34.270  17.042  1.00  0.00            
ATOM   2465  R3  CHO   408     202.507  31.620  17.642  1.00  0.00            
ATOM   2466  R4  CHO   408     204.257  32.820  19.692  1.00  0.00            
ATOM   2467  R5  CHO   408     204.707  31.120  18.442  1.00  0.00            
ATOM   2468  C1  CHO   408     205.107  29.470  21.842  1.00  0.00           C
ATOM   2469  C2  CHO   408     208.157  30.770  22.542  1.00  0.00           C
ATOM   2470  ROH CHO   409       5.907  59.620  12.842  1.00  0.00            
ATOM   2471  R1  CHO   409       4.457  59.220  15.242  1.00  0.00            
ATOM   2472  R2  CHO   409       5.707  58.820  17.692  1.00  0.00            
ATOM   2473  R3  CHO   409       4.207  60.920  18.492  1.00  0.00            
ATOM   2474  R4  CHO   409       4.907  59.520  20.992  1.00  0.00            
ATOM   2475  R5  CHO   409       2.907  60.070  20.292  1.00  0.00            
ATOM   2476  C1  CHO   409       3.007  61.920  23.642  1.00  0.00           C
ATOM   2477  C2  CHO   409       1.557  60.370  27.392  1.00  0.00           C
ATOM   2478  ROH CHO   410      85.957 145.070  37.542  1.00  0.00            
ATOM   2479  R1  CHO   410      87.457 144.120  35.292  1.00  0.00            
ATOM   2480  R2  CHO   410      87.307 141.520  34.392  1.00  0.00            
ATOM   2481  R3  CHO   410      86.757 142.720  32.042  1.00  0.00            
ATOM   2482  R4  CHO   410      88.207 140.320  31.292  1.00  0.00            
ATOM   2483  R5  CHO   410      88.657 142.320  30.692  1.00  0.00            
ATOM   2484  C1  CHO   410      88.157 140.720  27.242  1.00  0.00           C
ATOM   2485  C2  CHO   410      90.007 138.120  26.792  1.00  0.00           C
ATOM   2486  ROH CHO   411      20.057  33.170  47.392  1.00  0.00            
ATOM   2487  R1  CHO   411      19.307  32.920  44.692  1.00  0.00            
ATOM   2488  R2  CHO   411      17.207  31.320  43.892  1.00  0.00            
ATOM   2489  R3  CHO   411      16.407  33.620  42.642  1.00  0.00            
ATOM   2490  R4  CHO   411      15.007  31.470  41.242  1.00  0.00            
ATOM   2491  R5  CHO   411      16.257  33.020  40.342  1.00  0.00            
ATOM   2492  C1  CHO   411      12.957  33.720  38.542  1.00  0.00           C
ATOM   2493  C2  CHO   411      12.207  33.070  34.592  1.00  0.00           C
ATOM   2494  ROH CHO   412     102.357  69.070  17.742  1.00  0.00            
ATOM   2495  R1  CHO   412     100.907  68.970  20.192  1.00  0.00            
ATOM   2496  R2  CHO   412      98.707  67.320  20.542  1.00  0.00            
ATOM   2497  R3  CHO   412     100.107  66.470  22.692  1.00  0.00            
ATOM   2498  R4  CHO   412      97.307  65.770  23.292  1.00  0.00            
ATOM   2499  R5  CHO   412      98.707  66.920  24.542  1.00  0.00            
ATOM   2500  C1  CHO   412      97.857  64.120  26.942  1.00  0.00           C
ATOM   2501  C2  CHO   412      95.657  60.420  28.192  1.00  0.00           C
ATOM   2502  ROH CHO   413      80.657  16.520  35.342  1.00  0.00            
ATOM   2503  R1  CHO   413      81.257  15.720  32.742  1.00  0.00            
ATOM   2504  R2  CHO   413      80.207  17.020  30.492  1.00  0.00            
ATOM   2505  R3  CHO   413      82.807  17.220  29.792  1.00  0.00            
ATOM   2506  R4  CHO   413      81.357  18.020  27.392  1.00  0.00            
ATOM   2507  R5  CHO   413      82.857  16.470  27.492  1.00  0.00            
ATOM   2508  C1  CHO   413      84.457  18.820  24.942  1.00  0.00           C
ATOM   2509  C2  CHO   413      83.857  22.770  24.842  1.00  0.00           C
ATOM   2510  ROH CHO   414      54.507 224.570  32.792  1.00  0.00            
ATOM   2511  R1  CHO   414      53.607 225.170  30.192  1.00  0.00            
ATOM   2512  R2  CHO   414      55.207 226.220  28.242  1.00  0.00            
ATOM   2513  R3  CHO   414      54.307 224.120  26.792  1.00  0.00            
ATOM   2514  R4  CHO   414      55.307 226.020  24.792  1.00  0.00            
ATOM   2515  R5  CHO   414      53.307 225.070  24.892  1.00  0.00            
ATOM   2516  C1  CHO   414      54.457 223.870  21.442  1.00  0.00           C
ATOM   2517  C2  CHO   414      56.457 224.170  18.092  1.00  0.00           C
ATOM   2518  ROH CHO   415     165.657 101.670  54.792  1.00  0.00            
ATOM   2519  R1  CHO   415     164.857 100.720  52.242  1.00  0.00            
ATOM   2520  R2  CHO   415     162.507 101.470  51.092  1.00  0.00            
ATOM   2521  R3  CHO   415     164.107 102.220  49.042  1.00  0.00            
ATOM   2522  R4  CHO   415     161.757 101.020  47.742  1.00  0.00            
ATOM   2523  R5  CHO   415     163.857 100.470  47.392  1.00  0.00            
ATOM   2524  C1  CHO   415     162.857 101.470  43.842  1.00  0.00           C
ATOM   2525  C2  CHO   415     162.307 102.070  40.192  1.00  0.00           C
ATOM   2526  ROH CHO   416      25.857 104.320  49.142  1.00  0.00            
ATOM   2527  R1  CHO   416      26.357 104.070  46.342  1.00  0.00            
ATOM   2528  R2  CHO   416      25.257 102.020  44.842  1.00  0.00            
ATOM   2529  R3  CHO   416      24.407 104.120  43.292  1.00  0.00            
ATOM   2530  R4  CHO   416      25.607 102.270  41.392  1.00  0.00            
ATOM   2531  R5  CHO   416      26.107 104.370  41.642  1.00  0.00            
ATOM   2532  C1  CHO   416      25.057 104.370  37.942  1.00  0.00           C
ATOM   2533  C2  CHO   416      26.257 101.220  35.942  1.00  0.00           C
ATOM   2534  ROH CHO   417     109.657 145.720   3.042  1.00  0.00            
ATOM   2535  R1  CHO   417     110.057 146.170   5.842  1.00  0.00            
ATOM   2536  R2  CHO   417     108.007 146.920   7.542  1.00  0.00            
ATOM   2537  R3  CHO   417     108.757 144.720   8.942  1.00  0.00            
ATOM   2538  R4  CHO   417     107.357 146.420  10.892  1.00  0.00            
ATOM   2539  R5  CHO   417     109.357 145.570  11.092  1.00  0.00            
ATOM   2540  C1  CHO   417     107.657 144.020  14.142  1.00  0.00           C
ATOM   2541  C2  CHO   417     106.807 144.420  16.492  1.00  0.00           C
ATOM   2542  ROH CHO   418      33.757  62.920  50.042  1.00  0.00            
ATOM   2543  R1  CHO   418      34.507  63.820  47.492  1.00  0.00            
ATOM   2544  R2  CHO   418      36.557  62.670  46.042  1.00  0.00            
ATOM   2545  R3  CHO   418      34.657  62.420  44.142  1.00  0.00            
ATOM   2546  R4  CHO   418      37.057  63.170  42.642  1.00  0.00            
ATOM   2547  R5  CHO   418      35.107  64.170  42.542  1.00  0.00            
ATOM   2548  C1  CHO   418      35.557  63.220  38.892  1.00  0.00           C
ATOM   2549  C2  CHO   418      36.357  63.770  35.942  1.00  0.00           C
ATOM   2550  ROH CHO   419     195.607 167.820  10.492  1.00  0.00            
ATOM   2551  R1  CHO   419     194.707 168.220  13.142  1.00  0.00            
ATOM   2552  R2  CHO   419     196.357 169.020  15.192  1.00  0.00            
ATOM   2553  R3  CHO   419     194.557 171.020  15.442  1.00  0.00            
ATOM   2554  R4  CHO   419     195.607 170.520  18.192  1.00  0.00            
ATOM   2555  R5  CHO   419     193.507 170.570  17.542  1.00  0.00            
ATOM   2556  C1  CHO   419     193.457 173.320  20.192  1.00  0.00           C
ATOM   2557  C2  CHO   419     192.057 173.620  23.292  1.00  0.00           C
ATOM   2558  ROH CHO   420      77.357  72.970  17.042  1.00  0.00            
ATOM   2559  R1  CHO   420      77.107  73.870  19.742  1.00  0.00            
ATOM   2560  R2  CHO   420      74.707  74.870  20.742  1.00  0.00            
ATOM   2561  R3  CHO   420      75.057  72.970  22.642  1.00  0.00            
ATOM   2562  R4  CHO   420      73.657  75.120  23.992  1.00  0.00            
ATOM   2563  R5  CHO   420      75.507  74.170  24.642  1.00  0.00            
ATOM   2564  C1  CHO   420      73.407  73.470  27.692  1.00  0.00           C
ATOM   2565  C2  CHO   420      72.957  71.370  30.842  1.00  0.00           C
ATOM   2566  ROH CHO   421     218.257 118.570  19.542  1.00  0.00            
ATOM   2567  R1  CHO   421     219.557 118.220  22.042  1.00  0.00            
ATOM   2568  R2  CHO   421     219.657 120.270  23.942  1.00  0.00            
ATOM   2569  R3  CHO   421     218.557 118.370  25.542  1.00  0.00            
ATOM   2570  R4  CHO   421     219.507 120.420  27.392  1.00  0.00            
ATOM   2571  R5  CHO   421     220.007 118.270  27.442  1.00  0.00            
ATOM   2572  C1  CHO   421     218.407 118.720  30.892  1.00  0.00           C
ATOM   2573  C2  CHO   421     217.707 118.970  33.892  1.00  0.00           C
ATOM   2574  ROH CHO   422      46.807  88.120  49.242  1.00  0.00            
ATOM   2575  R1  CHO   422      47.457  88.570  46.542  1.00  0.00            
ATOM   2576  R2  CHO   422      49.857  87.770  45.392  1.00  0.00            
ATOM   2577  R3  CHO   422      48.257  86.520  43.642  1.00  0.00            
ATOM   2578  R4  CHO   422      50.357  87.720  41.992  1.00  0.00            
ATOM   2579  R5  CHO   422      48.207  87.920  41.692  1.00  0.00            
ATOM   2580  C1  CHO   422      49.107  86.420  38.342  1.00  0.00           C
ATOM   2581  C2  CHO   422      52.057  86.820  35.092  1.00  0.00           C
ATOM   2582  ROH CHO   423      97.907 136.570   3.642  1.00  0.00            
ATOM   2583  R1  CHO   423      97.557 137.320   6.342  1.00  0.00            
ATOM   2584  R2  CHO   423      99.607 138.420   7.842  1.00  0.00            
ATOM   2585  R3  CHO   423      97.807 140.420   8.242  1.00  0.00            
ATOM   2586  R4  CHO   423      99.907 140.920  10.242  1.00  0.00            
ATOM   2587  R5  CHO   423      97.757 140.720  10.642  1.00  0.00            
ATOM   2588  C1  CHO   423      98.407 144.220  11.992  1.00  0.00           C
ATOM   2589  C2  CHO   423      98.307 147.720  13.642  1.00  0.00           C
ATOM   2590  ROH CHO   424      53.107 102.870  15.192  1.00  0.00            
ATOM   2591  R1  CHO   424      51.907 102.920  17.742  1.00  0.00            
ATOM   2592  R2  CHO   424      53.357 102.920  20.092  1.00  0.00            
ATOM   2593  R3  CHO   424      51.907 105.120  20.642  1.00  0.00            
ATOM   2594  R4  CHO   424      52.807 104.170  23.242  1.00  0.00            
ATOM   2595  R5  CHO   424      50.757 104.570  22.642  1.00  0.00            
ATOM   2596  C1  CHO   424      51.057 106.970  25.592  1.00  0.00           C
ATOM   2597  C2  CHO   424      51.157 106.520  29.392  1.00  0.00           C
ATOM   2598  ROH CHO   425       0.707  -0.780  37.742  1.00  0.00            
ATOM   2599  R1  CHO   425       0.957   0.970  35.542  1.00  0.00            
ATOM   2600  R2  CHO   425       3.307   1.320  34.192  1.00  0.00            
ATOM   2601  R3  CHO   425       1.807   0.670  32.042  1.00  0.00            
ATOM   2602  R4  CHO   425       4.207   1.970  30.892  1.00  0.00            
ATOM   2603  R5  CHO   425       2.107   2.470  30.492  1.00  0.00            
ATOM   2604  C1  CHO   425       3.307   1.720  26.942  1.00  0.00           C
ATOM   2605  C2  CHO   425       5.757   3.220  26.542  1.00  0.00           C
ATOM   2606  ROH CHO   426     196.207 221.370  39.392  1.00  0.00            
ATOM   2607  R1  CHO   426     196.257 220.220  36.792  1.00  0.00            
ATOM   2608  R2  CHO   426     194.107 220.320  35.042  1.00  0.00            
ATOM   2609  R3  CHO   426     196.007 221.320  33.342  1.00  0.00            
ATOM   2610  R4  CHO   426     193.707 220.670  31.642  1.00  0.00            
ATOM   2611  R5  CHO   426     195.807 219.970  31.392  1.00  0.00            
ATOM   2612  C1  CHO   426     195.257 221.670  28.042  1.00  0.00           C
ATOM   2613  C2  CHO   426     192.207 219.420  26.442  1.00  0.00           C
ATOM   2614  ROH CHO   427      10.507 124.570  15.042  1.00  0.00            
ATOM   2615  R1  CHO   427      11.007 125.870  17.542  1.00  0.00            
ATOM   2616  R2  CHO   427       9.757 125.120  19.842  1.00  0.00            
ATOM   2617  R3  CHO   427      12.307 124.920  20.792  1.00  0.00            
ATOM   2618  R4  CHO   427      10.557 124.720  23.192  1.00  0.00            
ATOM   2619  R5  CHO   427      12.257 126.120  22.892  1.00  0.00            
ATOM   2620  C1  CHO   427      13.457 124.320  26.042  1.00  0.00           C
ATOM   2621  C2  CHO   427      13.807 122.720  29.642  1.00  0.00           C
ATOM   2622  ROH CHO   428      72.457 153.520  37.142  1.00  0.00            
ATOM   2623  R1  CHO   428      72.357 151.270  35.442  1.00  0.00            
ATOM   2624  R2  CHO   428      71.807 151.470  32.742  1.00  0.00            
ATOM   2625  R3  CHO   428      74.157 150.120  32.442  1.00  0.00            
ATOM   2626  R4  CHO   428      72.607 149.420  30.042  1.00  0.00            
ATOM   2627  R5  CHO   428      73.557 148.070  31.492  1.00  0.00            
ATOM   2628  C1  CHO   428      75.307 146.970  28.242  1.00  0.00           C
ATOM   2629  C2  CHO   428      76.057 146.470  24.542  1.00  0.00           C
ATOM   2630  ROH CHO   429      17.507  73.520  12.892  1.00  0.00            
ATOM   2631  R1  CHO   429      17.457  72.520  15.542  1.00  0.00            
ATOM   2632  R2  CHO   429      15.207  71.470  16.742  1.00  0.00            
ATOM   2633  R3  CHO   429      16.807  69.370  17.242  1.00  0.00            
ATOM   2634  R4  CHO   429      14.857  69.320  19.442  1.00  0.00            
ATOM   2635  R5  CHO   429      17.057  69.320  19.592  1.00  0.00            
ATOM   2636  C1  CHO   429      16.207  66.070  21.442  1.00  0.00           C
ATOM   2637  C2  CHO   429      15.357  65.770  25.442  1.00  0.00           C
ATOM   2638  ROH CHO   430     216.107   6.970   6.692  1.00  0.00            
ATOM   2639  R1  CHO   430     217.207   6.420   9.242  1.00  0.00            
ATOM   2640  R2  CHO   430     215.807   6.770  11.592  1.00  0.00            
ATOM   2641  R3  CHO   430     216.457   4.170  11.992  1.00  0.00            
ATOM   2642  R4  CHO   430     216.857   5.470  14.592  1.00  0.00            
ATOM   2643  R5  CHO   430     218.307   4.270  13.492  1.00  0.00            
ATOM   2644  C1  CHO   430     218.107   2.270  16.742  1.00  0.00           C
ATOM   2645  C2  CHO   430     218.157  -0.580  19.142  1.00  0.00           C
ATOM   2646  ROH CHO   431      14.657  46.170  12.042  1.00  0.00            
ATOM   2647  R1  CHO   431      12.907  45.220  14.092  1.00  0.00            
ATOM   2648  R2  CHO   431      13.707  43.420  15.992  1.00  0.00            
ATOM   2649  R3  CHO   431      12.807  45.320  17.742  1.00  0.00            
ATOM   2650  R4  CHO   431      12.107  42.770  18.992  1.00  0.00            
ATOM   2651  R5  CHO   431      10.757  44.420  18.592  1.00  0.00            
ATOM   2652  C1  CHO   431      10.307  44.170  22.342  1.00  0.00           C
ATOM   2653  C2  CHO   431       9.657  42.970  25.192  1.00  0.00           C
ATOM   2654  ROH CHO   432      18.857 120.020  13.642  1.00  0.00            
ATOM   2655  R1  CHO   432      18.557 119.320  16.342  1.00  0.00            
ATOM   2656  R2  CHO   432      19.607 116.970  17.392  1.00  0.00            
ATOM   2657  R3  CHO   432      20.707 118.720  19.192  1.00  0.00            
ATOM   2658  R4  CHO   432      19.907 116.370  20.792  1.00  0.00            
ATOM   2659  R5  CHO   432      19.357 118.420  21.192  1.00  0.00            
ATOM   2660  C1  CHO   432      21.157 117.620  24.442  1.00  0.00           C
ATOM   2661  C2  CHO   432      23.007 116.420  26.992  1.00  0.00           C
ATOM   2662  ROH CHO   433     172.257 202.620  13.842  1.00  0.00            
ATOM   2663  R1  CHO   433     173.607 203.820  16.042  1.00  0.00            
ATOM   2664  R2  CHO   433     173.357 206.570  16.692  1.00  0.00            
ATOM   2665  R3  CHO   433     172.607 205.570  19.142  1.00  0.00            
ATOM   2666  R4  CHO   433     173.857 208.170  19.692  1.00  0.00            
ATOM   2667  R5  CHO   433     174.407 206.220  20.592  1.00  0.00            
ATOM   2668  C1  CHO   433     173.507 208.220  23.692  1.00  0.00           C
ATOM   2669  C2  CHO   433     173.007 211.570  26.592  1.00  0.00           C
ATOM   2670  ROH CHO   434      98.907 153.370  35.192  1.00  0.00            
ATOM   2671  R1  CHO   434      98.257 153.470  32.442  1.00  0.00            
ATOM   2672  R2  CHO   434     100.157 153.170  30.442  1.00  0.00            
ATOM   2673  R3  CHO   434      98.457 151.270  29.592  1.00  0.00            
ATOM   2674  R4  CHO   434      99.407 152.570  27.142  1.00  0.00            
ATOM   2675  R5  CHO   434      97.307 152.270  27.742  1.00  0.00            
ATOM   2676  C1  CHO   434      97.357 150.420  24.392  1.00  0.00           C
ATOM   2677  C2  CHO   434      99.107 150.070  20.742  1.00  0.00           C
ATOM   2678  ROH CHO   435      25.657 202.970  38.942  1.00  0.00            
ATOM   2679  R1  CHO   435      25.407 201.820  36.342  1.00  0.00            
ATOM   2680  R2  CHO   435      23.607 202.770  34.492  1.00  0.00            
ATOM   2681  R3  CHO   435      25.857 202.920  32.892  1.00  0.00            
ATOM   2682  R4  CHO   435      23.607 202.970  31.042  1.00  0.00            
ATOM   2683  R5  CHO   435      25.307 201.620  30.992  1.00  0.00            
ATOM   2684  C1  CHO   435      25.657 203.220  27.542  1.00  0.00           C
ATOM   2685  C2  CHO   435      26.107 203.520  24.192  1.00  0.00           C
ATOM   2686  ROH CHO   436      20.207 179.070  40.442  1.00  0.00            
ATOM   2687  R1  CHO   436      20.857 178.820  37.692  1.00  0.00            
ATOM   2688  R2  CHO   436      21.057 176.370  36.392  1.00  0.00            
ATOM   2689  R3  CHO   436      19.307 177.570  34.642  1.00  0.00            
ATOM   2690  R4  CHO   436      19.957 174.970  33.442  1.00  0.00            
ATOM   2691  R5  CHO   436      20.107 176.920  32.492  1.00  0.00            
ATOM   2692  C1  CHO   436      17.707 175.270  30.092  1.00  0.00           C
ATOM   2693  C2  CHO   436      16.407 174.320  25.842  1.00  0.00           C
ATOM   2694  ROH CHO   437      24.257 196.820  39.742  1.00  0.00            
ATOM   2695  R1  CHO   437      24.057 197.420  36.992  1.00  0.00            
ATOM   2696  R2  CHO   437      23.057 195.670  35.142  1.00  0.00            
ATOM   2697  R3  CHO   437      21.407 197.720  34.542  1.00  0.00            
ATOM   2698  R4  CHO   437      22.357 196.720  31.942  1.00  0.00            
ATOM   2699  R5  CHO   437      22.457 198.770  32.642  1.00  0.00            
ATOM   2700  C1  CHO   437      20.407 199.270  29.492  1.00  0.00           C
ATOM   2701  C2  CHO   437      21.707 198.770  26.092  1.00  0.00           C
ATOM   2702  ROH CHO   438     122.857 127.920  48.442  1.00  0.00            
ATOM   2703  R1  CHO   438     122.607 125.270  47.342  1.00  0.00            
ATOM   2704  R2  CHO   438     120.707 124.670  45.442  1.00  0.00            
ATOM   2705  R3  CHO   438     122.907 123.720  44.092  1.00  0.00            
ATOM   2706  R4  CHO   438     120.657 122.220  42.942  1.00  0.00            
ATOM   2707  R5  CHO   438     122.457 121.370  43.792  1.00  0.00            
ATOM   2708  C1  CHO   438     122.657 119.970  40.242  1.00  0.00           C
ATOM   2709  C2  CHO   438     120.757 117.820  39.342  1.00  0.00           C
ATOM   2710  ROH CHO   439      72.357  23.920  37.292  1.00  0.00            
ATOM   2711  R1  CHO   439      72.257  24.520  34.492  1.00  0.00            
ATOM   2712  R2  CHO   439      74.307  25.920  33.242  1.00  0.00            
ATOM   2713  R3  CHO   439      74.307  23.720  31.592  1.00  0.00            
ATOM   2714  R4  CHO   439      74.507  26.020  29.792  1.00  0.00            
ATOM   2715  R5  CHO   439      73.057  24.420  29.692  1.00  0.00            
ATOM   2716  C1  CHO   439      74.657  24.070  26.242  1.00  0.00           C
ATOM   2717  C2  CHO   439      75.007  22.970  22.142  1.00  0.00           C
ATOM   2718  ROH CHO   440      14.657  88.020  15.042  1.00  0.00            
ATOM   2719  R1  CHO   440      13.907  87.220  17.692  1.00  0.00            
ATOM   2720  R2  CHO   440      15.807  86.870  19.692  1.00  0.00            
ATOM   2721  R3  CHO   440      14.207  88.620  21.042  1.00  0.00            
ATOM   2722  R4  CHO   440      15.807  87.320  23.092  1.00  0.00            
ATOM   2723  R5  CHO   440      13.607  87.470  23.042  1.00  0.00            
ATOM   2724  C1  CHO   440      14.307  89.220  26.342  1.00  0.00           C
ATOM   2725  C2  CHO   440      14.157  89.020  29.392  1.00  0.00           C
ATOM   2726  ROH CHO   441     169.207   9.370  12.992  1.00  0.00            
ATOM   2727  R1  CHO   441     168.007  10.320  15.392  1.00  0.00            
ATOM   2728  R2  CHO   441     167.707   8.670  17.592  1.00  0.00            
ATOM   2729  R3  CHO   441     169.057  10.720  18.842  1.00  0.00            
ATOM   2730  R4  CHO   441     168.307   8.870  20.992  1.00  0.00            
ATOM   2731  R5  CHO   441     167.907  11.020  20.892  1.00  0.00            
ATOM   2732  C1  CHO   441     169.907  10.870  24.142  1.00  0.00           C
ATOM   2733  C2  CHO   441     172.457  10.320  26.792  1.00  0.00           C
ATOM   2734  ROH CHO   442     197.657  87.720  53.342  1.00  0.00            
ATOM   2735  R1  CHO   442     197.857  89.320  50.992  1.00  0.00            
ATOM   2736  R2  CHO   442     198.157  88.270  48.492  1.00  0.00            
ATOM   2737  R3  CHO   442     195.957  89.720  47.942  1.00  0.00            
ATOM   2738  R4  CHO   442     197.257  89.320  45.342  1.00  0.00            
ATOM   2739  R5  CHO   442     196.657  91.220  46.192  1.00  0.00            
ATOM   2740  C1  CHO   442     194.657  91.320  42.942  1.00  0.00           C
ATOM   2741  C2  CHO   442     192.357  91.470  39.892  1.00  0.00           C
ATOM   2742  ROH CHO   443     176.407  91.970  22.292  1.00  0.00            
ATOM   2743  R1  CHO   443     178.607  90.920  23.792  1.00  0.00            
ATOM   2744  R2  CHO   443     180.557  92.570  24.892  1.00  0.00            
ATOM   2745  R3  CHO   443     179.857  91.270  27.192  1.00  0.00            
ATOM   2746  R4  CHO   443     182.357  92.620  27.842  1.00  0.00            
ATOM   2747  R5  CHO   443     181.957  90.470  28.042  1.00  0.00            
ATOM   2748  C1  CHO   443     182.807  91.420  31.642  1.00  0.00           C
ATOM   2749  C2  CHO   443     184.657  89.420  34.542  1.00  0.00           C
ATOM   2750  ROH CHO   444      85.457 121.770  12.042  1.00  0.00            
ATOM   2751  R1  CHO   444      86.607 123.570  13.942  1.00  0.00            
ATOM   2752  R2  CHO   444      85.157 124.670  15.992  1.00  0.00            
ATOM   2753  R3  CHO   444      87.107 123.620  17.542  1.00  0.00            
ATOM   2754  R4  CHO   444      85.907 125.720  19.192  1.00  0.00            
ATOM   2755  R5  CHO   444      88.057 125.520  18.692  1.00  0.00            
ATOM   2756  C1  CHO   444      88.257 125.370  22.492  1.00  0.00           C
ATOM   2757  C2  CHO   444      86.407 128.070  24.792  1.00  0.00           C
ATOM   2758  ROH CHO   445      14.657 100.170  51.092  1.00  0.00            
ATOM   2759  R1  CHO   445      15.307  99.670  48.392  1.00  0.00            
ATOM   2760  R2  CHO   445      13.957  97.870  46.792  1.00  0.00            
ATOM   2761  R3  CHO   445      13.707 100.020  45.142  1.00  0.00            
ATOM   2762  R4  CHO   445      13.357  97.670  43.392  1.00  0.00            
ATOM   2763  R5  CHO   445      14.757  99.320  43.142  1.00  0.00            
ATOM   2764  C1  CHO   445      12.807  99.570  39.842  1.00  0.00           C
ATOM   2765  C2  CHO   445      15.507  99.870  37.692  1.00  0.00           C
ATOM   2766  ROH CHO   446      30.957 145.170  40.692  1.00  0.00            
ATOM   2767  R1  CHO   446      30.807 143.920  38.192  1.00  0.00            
ATOM   2768  R2  CHO   446      28.557 144.120  36.542  1.00  0.00            
ATOM   2769  R3  CHO   446      30.407 144.920  34.692  1.00  0.00            
ATOM   2770  R4  CHO   446      28.157 143.970  33.092  1.00  0.00            
ATOM   2771  R5  CHO   446      30.207 143.320  32.942  1.00  0.00            
ATOM   2772  C1  CHO   446      29.607 144.620  29.392  1.00  0.00           C
ATOM   2773  C2  CHO   446      31.757 144.220  26.392  1.00  0.00           C
ATOM   2774  ROH CHO   447     197.907 209.420   7.492  1.00  0.00            
ATOM   2775  R1  CHO   447     198.257 211.020   9.792  1.00  0.00            
ATOM   2776  R2  CHO   447     197.007 210.470  12.192  1.00  0.00            
ATOM   2777  R3  CHO   447     199.557 210.570  13.192  1.00  0.00            
ATOM   2778  R4  CHO   447     197.907 211.770  15.292  1.00  0.00            
ATOM   2779  R5  CHO   447     199.657 212.670  14.342  1.00  0.00            
ATOM   2780  C1  CHO   447     200.807 212.570  17.992  1.00  0.00           C
ATOM   2781  C2  CHO   447     202.557 214.970  20.942  1.00  0.00           C
ATOM   2782  ROH CHO   448      87.157  45.370  45.942  1.00  0.00            
ATOM   2783  R1  CHO   448      86.007  45.320  43.342  1.00  0.00            
ATOM   2784  R2  CHO   448      85.657  47.570  41.842  1.00  0.00            
ATOM   2785  R3  CHO   448      87.007  46.170  39.942  1.00  0.00            
ATOM   2786  R4  CHO   448      85.407  48.070  38.392  1.00  0.00            
ATOM   2787  R5  CHO   448      85.457  45.870  38.142  1.00  0.00            
ATOM   2788  C1  CHO   448      86.557  46.970  34.692  1.00  0.00           C
ATOM   2789  C2  CHO   448      89.307  49.520  32.792  1.00  0.00           C
ATOM   2790  ROH CHO   449      18.157  42.070  11.592  1.00  0.00            
ATOM   2791  R1  CHO   449      16.657  41.170  13.842  1.00  0.00            
ATOM   2792  R2  CHO   449      17.607  39.270  15.592  1.00  0.00            
ATOM   2793  R3  CHO   449      17.057  41.170  17.442  1.00  0.00            
ATOM   2794  R4  CHO   449      17.807  38.820  18.992  1.00  0.00            
ATOM   2795  R5  CHO   449      16.007  40.020  19.242  1.00  0.00            
ATOM   2796  C1  CHO   449      17.457  40.370  22.742  1.00  0.00           C
ATOM   2797  C2  CHO   449      18.857  39.870  25.242  1.00  0.00           C
ATOM   2798  ROH CHO   450      38.757 157.370  38.642  1.00  0.00            
ATOM   2799  R1  CHO   450      39.557 157.020  35.942  1.00  0.00            
ATOM   2800  R2  CHO   450      38.757 154.870  34.442  1.00  0.00            
ATOM   2801  R3  CHO   450      37.857 156.770  32.742  1.00  0.00            
ATOM   2802  R4  CHO   450      38.657 154.570  30.992  1.00  0.00            
ATOM   2803  R5  CHO   450      39.357 156.620  30.892  1.00  0.00            
ATOM   2804  C1  CHO   450      37.807 156.170  27.392  1.00  0.00           C
ATOM   2805  C2  CHO   450      35.807 156.420  24.242  1.00  0.00           C
ATOM   2806  ROH CHO   451     123.957 138.920   7.592  1.00  0.00            
ATOM   2807  R1  CHO   451     123.007 138.170  10.142  1.00  0.00            
ATOM   2808  R2  CHO   451     124.607 138.370  12.392  1.00  0.00            
ATOM   2809  R3  CHO   451     122.457 139.820  13.342  1.00  0.00            
ATOM   2810  R4  CHO   451     123.757 138.720  15.742  1.00  0.00            
ATOM   2811  R5  CHO   451     121.657 138.520  15.192  1.00  0.00            
ATOM   2812  C1  CHO   451     121.257 140.270  18.542  1.00  0.00           C
ATOM   2813  C2  CHO   451     119.157 138.720  19.542  1.00  0.00           C
ATOM   2814  ROH CHO   452     105.357 122.370  44.092  1.00  0.00            
ATOM   2815  R1  CHO   452     106.557 120.370  42.492  1.00  0.00            
ATOM   2816  R2  CHO   452     108.957 120.720  41.192  1.00  0.00            
ATOM   2817  R3  CHO   452     109.607 118.420  42.492  1.00  0.00            
ATOM   2818  R4  CHO   452     111.157 118.320  39.992  1.00  0.00            
ATOM   2819  R5  CHO   452     109.857 116.770  40.742  1.00  0.00            
ATOM   2820  C1  CHO   452     113.107 114.820  40.542  1.00  0.00           C
ATOM   2821  C2  CHO   452     117.207 114.270  39.542  1.00  0.00           C
ATOM   2822  ROH CHO   453      94.907  75.620  49.642  1.00  0.00            
ATOM   2823  R1  CHO   453      94.307  76.920  47.242  1.00  0.00            
ATOM   2824  R2  CHO   453      93.557  75.570  44.942  1.00  0.00            
ATOM   2825  R3  CHO   453      91.407  77.270  45.042  1.00  0.00            
ATOM   2826  R4  CHO   453      91.507  76.320  42.292  1.00  0.00            
ATOM   2827  R5  CHO   453      91.457  78.370  42.942  1.00  0.00            
ATOM   2828  C1  CHO   453      88.307  78.370  40.792  1.00  0.00           C
ATOM   2829  C2  CHO   453      87.057  80.220  37.742  1.00  0.00           C
ATOM   2830  ROH CHO   454     158.357  70.920  50.192  1.00  0.00            
ATOM   2831  R1  CHO   454     157.257  70.420  47.642  1.00  0.00            
ATOM   2832  R2  CHO   454     155.557  72.220  46.342  1.00  0.00            
ATOM   2833  R3  CHO   454     157.407  71.970  44.342  1.00  0.00            
ATOM   2834  R4  CHO   454     154.957  73.120  43.092  1.00  0.00            
ATOM   2835  R5  CHO   454     156.057  71.320  42.442  1.00  0.00            
ATOM   2836  C1  CHO   454     156.307  73.470  39.292  1.00  0.00           C
ATOM   2837  C2  CHO   454     152.607  73.220  38.042  1.00  0.00           C
ATOM   2838  ROH CHO   455     108.657 135.170  41.292  1.00  0.00            
ATOM   2839  R1  CHO   455     109.757 134.320  38.842  1.00  0.00            
ATOM   2840  R2  CHO   455     108.257 132.920  36.942  1.00  0.00            
ATOM   2841  R3  CHO   455     109.107 134.920  35.292  1.00  0.00            
ATOM   2842  R4  CHO   455     109.157 132.470  33.642  1.00  0.00            
ATOM   2843  R5  CHO   455     110.807 133.870  33.942  1.00  0.00            
ATOM   2844  C1  CHO   455     110.457 134.120  30.142  1.00  0.00           C
ATOM   2845  C2  CHO   455     114.257 132.070  30.742  1.00  0.00           C
ATOM   2846  ROH CHO   456     178.007  32.470  48.092  1.00  0.00            
ATOM   2847  R1  CHO   456     177.957  33.320  45.392  1.00  0.00            
ATOM   2848  R2  CHO   456     180.257  34.020  44.042  1.00  0.00            
ATOM   2849  R3  CHO   456     179.357  32.220  42.242  1.00  0.00            
ATOM   2850  R4  CHO   456     181.357  33.770  40.742  1.00  0.00            
ATOM   2851  R5  CHO   456     179.257  33.370  40.142  1.00  0.00            
ATOM   2852  C1  CHO   456     181.107  31.870  37.192  1.00  0.00           C
ATOM   2853  C2  CHO   456     183.057  32.470  33.642  1.00  0.00           C
ATOM   2854  ROH CHO   457     203.257 152.920  16.992  1.00  0.00            
ATOM   2855  R1  CHO   457     204.757 153.670  19.242  1.00  0.00            
ATOM   2856  R2  CHO   457     203.707 155.170  21.342  1.00  0.00            
ATOM   2857  R3  CHO   457     204.607 153.070  22.842  1.00  0.00            
ATOM   2858  R4  CHO   457     203.857 155.120  24.792  1.00  0.00            
ATOM   2859  R5  CHO   457     205.757 154.120  24.692  1.00  0.00            
ATOM   2860  C1  CHO   457     204.757 153.120  28.242  1.00  0.00           C
ATOM   2861  C2  CHO   457     202.257 152.870  32.942  1.00  0.00           C
ATOM   2862  ROH CHO   458      60.957  41.870  43.842  1.00  0.00            
ATOM   2863  R1  CHO   458      59.957  43.670  41.892  1.00  0.00            
ATOM   2864  R2  CHO   458      61.407  44.570  39.742  1.00  0.00            
ATOM   2865  R3  CHO   458      59.307  43.620  38.342  1.00  0.00            
ATOM   2866  R4  CHO   458      60.907  45.170  36.392  1.00  0.00            
ATOM   2867  R5  CHO   458      58.807  45.420  36.842  1.00  0.00            
ATOM   2868  C1  CHO   458      58.607  44.620  33.092  1.00  0.00           C
ATOM   2869  C2  CHO   458      55.457  45.620  30.442  1.00  0.00           C
ATOM   2870  ROH CHO   459     156.507  84.270  25.592  1.00  0.00            
ATOM   2871  R1  CHO   459     157.607  82.970  27.892  1.00  0.00            
ATOM   2872  R2  CHO   459     159.657  84.070  29.392  1.00  0.00            
ATOM   2873  R3  CHO   459     157.907  83.620  31.442  1.00  0.00            
ATOM   2874  R4  CHO   459     160.507  83.870  32.742  1.00  0.00            
ATOM   2875  R5  CHO   459     159.107  82.220  32.942  1.00  0.00            
ATOM   2876  C1  CHO   459     159.357  83.320  36.592  1.00  0.00           C
ATOM   2877  C2  CHO   459     158.807  83.920  41.242  1.00  0.00           C
ATOM   2878  ROH CHO   460     100.707 103.170  17.592  1.00  0.00            
ATOM   2879  R1  CHO   460     100.057 104.220  20.142  1.00  0.00            
ATOM   2880  R2  CHO   460      99.957 102.670  22.442  1.00  0.00            
ATOM   2881  R3  CHO   460     101.707 104.520  23.392  1.00  0.00            
ATOM   2882  R4  CHO   460     100.257 103.520  25.742  1.00  0.00            
ATOM   2883  R5  CHO   460     100.507 105.620  25.142  1.00  0.00            
ATOM   2884  C1  CHO   460     102.057 105.770  28.592  1.00  0.00           C
ATOM   2885  C2  CHO   460     101.957 107.620  32.442  1.00  0.00           C
ATOM   2886  ROH CHO   461      42.307 168.020  39.042  1.00  0.00            
ATOM   2887  R1  CHO   461      42.957 166.970  36.492  1.00  0.00            
ATOM   2888  R2  CHO   461      41.157 166.870  34.442  1.00  0.00            
ATOM   2889  R3  CHO   461      43.107 168.170  33.092  1.00  0.00            
ATOM   2890  R4  CHO   461      41.707 166.670  30.992  1.00  0.00            
ATOM   2891  R5  CHO   461      43.857 166.620  31.442  1.00  0.00            
ATOM   2892  C1  CHO   461      43.907 167.770  27.792  1.00  0.00           C
ATOM   2893  C2  CHO   461      44.257 166.370  24.992  1.00  0.00           C
ATOM   2894  ROH CHO   462      38.457 202.020  38.342  1.00  0.00            
ATOM   2895  R1  CHO   462      38.757 203.120  35.742  1.00  0.00            
ATOM   2896  R2  CHO   462      39.407 201.520  33.592  1.00  0.00            
ATOM   2897  R3  CHO   462      37.157 202.620  32.492  1.00  0.00            
ATOM   2898  R4  CHO   462      38.457 201.220  30.242  1.00  0.00            
ATOM   2899  R5  CHO   462      37.807 203.320  30.292  1.00  0.00            
ATOM   2900  C1  CHO   462      35.757 202.070  27.342  1.00  0.00           C
ATOM   2901  C2  CHO   462      37.307 202.870  23.892  1.00  0.00           C
ATOM   2902  ROH CHO   463     208.907  12.270  40.192  1.00  0.00            
ATOM   2903  R1  CHO   463     207.807  11.070  37.892  1.00  0.00            
ATOM   2904  R2  CHO   463     206.307  12.470  36.042  1.00  0.00            
ATOM   2905  R3  CHO   463     208.107  11.370  34.292  1.00  0.00            
ATOM   2906  R4  CHO   463     206.357  12.970  32.592  1.00  0.00            
ATOM   2907  R5  CHO   463     206.857  10.870  32.342  1.00  0.00            
ATOM   2908  C1  CHO   463     208.007  12.270  28.992  1.00  0.00           C
ATOM   2909  C2  CHO   463     206.807  15.570  26.842  1.00  0.00           C
ATOM   2910  ROH CHO   464      29.307 182.120  36.842  1.00  0.00            
ATOM   2911  R1  CHO   464      28.357 183.370  34.492  1.00  0.00            
ATOM   2912  R2  CHO   464      30.007 184.020  32.392  1.00  0.00            
ATOM   2913  R3  CHO   464      28.207 182.570  30.942  1.00  0.00            
ATOM   2914  R4  CHO   464      29.557 184.320  28.992  1.00  0.00            
ATOM   2915  R5  CHO   464      27.407 184.120  29.292  1.00  0.00            
ATOM   2916  C1  CHO   464      27.607 183.170  25.642  1.00  0.00           C
ATOM   2917  C2  CHO   464      28.057 182.270  21.392  1.00  0.00           C
ATOM   2918  ROH CHO   465       6.407 103.970  16.742  1.00  0.00            
ATOM   2919  R1  CHO   465       6.407 104.170  19.592  1.00  0.00            
ATOM   2920  R2  CHO   465       6.707 101.970  21.242  1.00  0.00            
ATOM   2921  R3  CHO   465       8.707 103.470  22.292  1.00  0.00            
ATOM   2922  R4  CHO   465       7.907 101.620  24.442  1.00  0.00            
ATOM   2923  R5  CHO   465       8.057 103.820  24.592  1.00  0.00            
ATOM   2924  C1  CHO   465      10.557 102.820  27.292  1.00  0.00           C
ATOM   2925  C2  CHO   465      10.507 104.670  30.542  1.00  0.00           C
ATOM   2926  ROH CHO   466     123.657 100.170  54.242  1.00  0.00            
ATOM   2927  R1  CHO   466     123.607 101.320  51.642  1.00  0.00            
ATOM   2928  R2  CHO   466     124.107  99.820  49.392  1.00  0.00            
ATOM   2929  R3  CHO   466     121.707 100.870  48.592  1.00  0.00            
ATOM   2930  R4  CHO   466     123.207 100.470  46.092  1.00  0.00            
ATOM   2931  R5  CHO   466     122.307 102.320  46.792  1.00  0.00            
ATOM   2932  C1  CHO   466     120.507 101.820  43.442  1.00  0.00           C
ATOM   2933  C2  CHO   466     121.457 103.570  40.942  1.00  0.00           C
ATOM   2934  ROH CHO   467     209.407 204.020  38.942  1.00  0.00            
ATOM   2935  R1  CHO   467     209.057 205.520  36.592  1.00  0.00            
ATOM   2936  R2  CHO   467     210.157 208.020  36.192  1.00  0.00            
ATOM   2937  R3  CHO   467     211.207 206.920  33.942  1.00  0.00            
ATOM   2938  R4  CHO   467     211.207 209.770  33.392  1.00  0.00            
ATOM   2939  R5  CHO   467     210.357 208.220  32.142  1.00  0.00            
ATOM   2940  C1  CHO   467     212.807 209.770  29.692  1.00  0.00           C
ATOM   2941  C2  CHO   467     209.857 210.370  26.592  1.00  0.00           C
ATOM   2942  ROH CHO   468      98.207 148.020  34.042  1.00  0.00            
ATOM   2943  R1  CHO   468      97.307 146.170  32.042  1.00  0.00            
ATOM   2944  R2  CHO   468      96.457 146.970  29.542  1.00  0.00            
ATOM   2945  R3  CHO   468      98.357 145.220  28.692  1.00  0.00            
ATOM   2946  R4  CHO   468      97.307 146.420  26.242  1.00  0.00            
ATOM   2947  R5  CHO   468      97.407 144.270  26.692  1.00  0.00            
ATOM   2948  C1  CHO   468      99.557 144.420  23.542  1.00  0.00           C
ATOM   2949  C2  CHO   468      96.857 142.120  21.592  1.00  0.00           C
ATOM   2950  ROH CHO   469     185.657   2.920  12.142  1.00  0.00            
ATOM   2951  R1  CHO   469     184.457   3.770  14.542  1.00  0.00            
ATOM   2952  R2  CHO   469     185.207   2.870  17.042  1.00  0.00            
ATOM   2953  R3  CHO   469     185.457   5.520  17.592  1.00  0.00            
ATOM   2954  R4  CHO   469     184.407   4.370  20.042  1.00  0.00            
ATOM   2955  R5  CHO   469     183.557   6.070  18.942  1.00  0.00            
ATOM   2956  C1  CHO   469     184.207   7.720  22.292  1.00  0.00           C
ATOM   2957  C2  CHO   469     182.207   9.570  24.542  1.00  0.00           C
ATOM   2958  ROH CHO   470     137.407 125.220  19.242  1.00  0.00            
ATOM   2959  R1  CHO   470     137.757 126.920  21.492  1.00  0.00            
ATOM   2960  R2  CHO   470     135.657 127.970  22.942  1.00  0.00            
ATOM   2961  R3  CHO   470     137.007 126.870  25.042  1.00  0.00            
ATOM   2962  R4  CHO   470     135.857 129.370  26.042  1.00  0.00            
ATOM   2963  R5  CHO   470     137.957 128.770  26.142  1.00  0.00            
ATOM   2964  C1  CHO   470     137.257 129.220  29.842  1.00  0.00           C
ATOM   2965  C2  CHO   470     137.207 129.970  33.842  1.00  0.00           C
ATOM   2966  ROH CHO   471     187.407  42.370  46.492  1.00  0.00            
ATOM   2967  R1  CHO   471     185.507  43.720  44.942  1.00  0.00            
ATOM   2968  R2  CHO   471     186.107  44.870  42.492  1.00  0.00            
ATOM   2969  R3  CHO   471     184.057  43.370  41.592  1.00  0.00            
ATOM   2970  R4  CHO   471     184.307  45.570  39.642  1.00  0.00            
ATOM   2971  R5  CHO   471     182.507  44.970  40.742  1.00  0.00            
ATOM   2972  C1  CHO   471     181.307  44.520  37.142  1.00  0.00           C
ATOM   2973  C2  CHO   471     179.307  42.020  35.442  1.00  0.00           C
ATOM   2974  ROH CHO   472     108.557 150.170  36.842  1.00  0.00            
ATOM   2975  R1  CHO   472     109.207 150.020  34.092  1.00  0.00            
ATOM   2976  R2  CHO   472     110.107 147.670  32.892  1.00  0.00            
ATOM   2977  R3  CHO   472     108.007 148.170  31.192  1.00  0.00            
ATOM   2978  R4  CHO   472     109.707 146.270  29.742  1.00  0.00            
ATOM   2979  R5  CHO   472     109.007 148.170  29.042  1.00  0.00            
ATOM   2980  C1  CHO   472     107.557 145.870  26.392  1.00  0.00           C
ATOM   2981  C2  CHO   472     105.157 144.370  24.092  1.00  0.00           C
ATOM   2982  ROH CHO   473     214.407  62.220  46.892  1.00  0.00            
ATOM   2983  R1  CHO   473     213.607  63.270  44.392  1.00  0.00            
ATOM   2984  R2  CHO   473     215.207  64.920  42.892  1.00  0.00            
ATOM   2985  R3  CHO   473     214.707  63.070  40.942  1.00  0.00            
ATOM   2986  R4  CHO   473     216.107  65.220  39.542  1.00  0.00            
ATOM   2987  R5  CHO   473     214.157  64.370  38.992  1.00  0.00            
ATOM   2988  C1  CHO   473     216.107  63.670  35.792  1.00  0.00           C
ATOM   2989  C2  CHO   473     218.007  65.570  31.192  1.00  0.00           C
ATOM   2990  ROH CHO   474      84.007 127.220  41.892  1.00  0.00            
ATOM   2991  R1  CHO   474      84.207 127.770  39.142  1.00  0.00            
ATOM   2992  R2  CHO   474      86.007 126.470  37.442  1.00  0.00            
ATOM   2993  R3  CHO   474      83.807 125.970  35.992  1.00  0.00            
ATOM   2994  R4  CHO   474      86.007 125.070  34.292  1.00  0.00            
ATOM   2995  R5  CHO   474      84.407 126.470  33.742  1.00  0.00            
ATOM   2996  C1  CHO   474      83.907 123.720  31.142  1.00  0.00           C
ATOM   2997  C2  CHO   474      81.107 122.820  28.492  1.00  0.00           C
ATOM   2998  ROH CHO   475      74.407 102.620  46.392  1.00  0.00            
ATOM   2999  R1  CHO   475      75.207 103.970  44.042  1.00  0.00            
ATOM   3000  R2  CHO   475      75.857 102.620  41.692  1.00  0.00            
ATOM   3001  R3  CHO   475      73.957 104.270  40.592  1.00  0.00            
ATOM   3002  R4  CHO   475      74.657 102.370  38.442  1.00  0.00            
ATOM   3003  R5  CHO   475      74.657 104.520  38.342  1.00  0.00            
ATOM   3004  C1  CHO   475      72.207 103.770  35.542  1.00  0.00           C
ATOM   3005  C2  CHO   475      69.307 105.470  32.992  1.00  0.00           C
ATOM   3006  ROH CHO   476     198.657  98.220  55.142  1.00  0.00            
ATOM   3007  R1  CHO   476     196.457  98.420  53.392  1.00  0.00            
ATOM   3008  R2  CHO   476     195.757 100.820  52.142  1.00  0.00            
ATOM   3009  R3  CHO   476     195.907  99.320  49.892  1.00  0.00            
ATOM   3010  R4  CHO   476     194.107 101.520  49.192  1.00  0.00            
ATOM   3011  R5  CHO   476     193.707  99.420  48.942  1.00  0.00            
ATOM   3012  C1  CHO   476     193.307 100.520  45.342  1.00  0.00           C
ATOM   3013  C2  CHO   476     194.407 102.720  42.692  1.00  0.00           C
ATOM   3014  ROH CHO   477      30.407  55.220  13.742  1.00  0.00            
ATOM   3015  R1  CHO   477      31.007  53.620  16.042  1.00  0.00            
ATOM   3016  R2  CHO   477      32.307  54.670  18.242  1.00  0.00            
ATOM   3017  R3  CHO   477      30.107  53.720  19.542  1.00  0.00            
ATOM   3018  R4  CHO   477      32.107  54.220  21.642  1.00  0.00            
ATOM   3019  R5  CHO   477      31.057  52.370  21.292  1.00  0.00            
ATOM   3020  C1  CHO   477      29.957  53.070  24.892  1.00  0.00           C
ATOM   3021  C2  CHO   477      29.807  52.870  27.542  1.00  0.00           C
ATOM   3022  ROH CHO   478     201.507  14.470   8.642  1.00  0.00            
ATOM   3023  R1  CHO   478     202.157  14.020  11.392  1.00  0.00            
ATOM   3024  R2  CHO   478     204.157  15.470  12.642  1.00  0.00            
ATOM   3025  R3  CHO   478     202.207  16.020  14.442  1.00  0.00            
ATOM   3026  R4  CHO   478     204.607  15.770  16.092  1.00  0.00            
ATOM   3027  R5  CHO   478     202.757  14.670  16.342  1.00  0.00            
ATOM   3028  C1  CHO   478     203.057  16.420  19.742  1.00  0.00           C
ATOM   3029  C2  CHO   478     205.707  17.970  21.492  1.00  0.00           C
ATOM   3030  ROH CHO   479     118.757  39.020  18.542  1.00  0.00            
ATOM   3031  R1  CHO   479     116.557  38.120  20.092  1.00  0.00            
ATOM   3032  R2  CHO   479     116.757  37.770  22.842  1.00  0.00            
ATOM   3033  R3  CHO   479     114.557  39.370  22.842  1.00  0.00            
ATOM   3034  R4  CHO   479     115.107  38.820  25.642  1.00  0.00            
ATOM   3035  R5  CHO   479     113.207  38.520  24.642  1.00  0.00            
ATOM   3036  C1  CHO   479     112.057  40.970  27.342  1.00  0.00           C
ATOM   3037  C2  CHO   479     108.857  40.220  28.442  1.00  0.00           C
ATOM   3038  ROH CHO   480     188.107 101.570  22.342  1.00  0.00            
ATOM   3039  R1  CHO   480     186.807 102.120  24.792  1.00  0.00            
ATOM   3040  R2  CHO   480     186.557 100.170  26.792  1.00  0.00            
ATOM   3041  R3  CHO   480     187.757 102.070  28.342  1.00  0.00            
ATOM   3042  R4  CHO   480     187.057  99.920  30.192  1.00  0.00            
ATOM   3043  R5  CHO   480     186.507 102.020  30.392  1.00  0.00            
ATOM   3044  C1  CHO   480     188.457 101.570  33.642  1.00  0.00           C
ATOM   3045  C2  CHO   480     188.357  98.670  35.142  1.00  0.00           C
ATOM   3046  ROH CHO   481     221.607 108.670  17.292  1.00  0.00            
ATOM   3047  R1  CHO   481     222.657 107.870  19.792  1.00  0.00            
ATOM   3048  R2  CHO   481     223.707 109.670  21.642  1.00  0.00            
ATOM   3049  R3  CHO   481     221.957 108.470  23.292  1.00  0.00            
ATOM   3050  R4  CHO   481     224.007 109.620  25.042  1.00  0.00            
ATOM   3051  R5  CHO   481     223.357 107.570  25.042  1.00  0.00            
ATOM   3052  C1  CHO   481     222.557 108.470  28.642  1.00  0.00           C
ATOM   3053  C2  CHO   481     224.957 107.370  30.892  1.00  0.00           C
ATOM   3054  ROH CHO   482      68.207 149.170   7.542  1.00  0.00            
ATOM   3055  R1  CHO   482      67.707 147.170   9.442  1.00  0.00            
ATOM   3056  R2  CHO   482      69.507 145.120   9.942  1.00  0.00            
ATOM   3057  R3  CHO   482      69.257 145.970  12.492  1.00  0.00            
ATOM   3058  R4  CHO   482      70.607 143.370  12.692  1.00  0.00            
ATOM   3059  R5  CHO   482      68.807 143.970  13.742  1.00  0.00            
ATOM   3060  C1  CHO   482      71.007 143.170  16.742  1.00  0.00           C
ATOM   3061  C2  CHO   482      68.107 141.920  18.892  1.00  0.00           C
ATOM   3062  ROH CHO   483     127.857 110.920  25.792  1.00  0.00            
ATOM   3063  R1  CHO   483     127.107 112.470  27.992  1.00  0.00            
ATOM   3064  R2  CHO   483     125.907 111.420  30.242  1.00  0.00            
ATOM   3065  R3  CHO   483     127.957 112.670  31.542  1.00  0.00            
ATOM   3066  R4  CHO   483     125.757 112.670  33.492  1.00  0.00            
ATOM   3067  R5  CHO   483     126.907 114.370  32.842  1.00  0.00            
ATOM   3068  C1  CHO   483     127.607 114.520  36.542  1.00  0.00           C
ATOM   3069  C2  CHO   483     126.407 116.620  39.242  1.00  0.00           C
ATOM   3070  ROH CHO   484     202.607 124.670  59.942  1.00  0.00            
ATOM   3071  R1  CHO   484     203.057 123.570  57.392  1.00  0.00            
ATOM   3072  R2  CHO   484     201.107 122.270  55.942  1.00  0.00            
ATOM   3073  R3  CHO   484     201.757 124.070  54.042  1.00  0.00            
ATOM   3074  R4  CHO   484     200.607 121.820  52.542  1.00  0.00            
ATOM   3075  R5  CHO   484     202.557 122.720  52.192  1.00  0.00            
ATOM   3076  C1  CHO   484     200.907 123.220  48.792  1.00  0.00           C
ATOM   3077  C2  CHO   484     201.307 124.170  44.692  1.00  0.00           C
ATOM   3078  ROH CHO   485     219.107  11.070   6.242  1.00  0.00            
ATOM   3079  R1  CHO   485     220.507   9.220   7.892  1.00  0.00            
ATOM   3080  R2  CHO   485     221.957   9.970  10.092  1.00  0.00            
ATOM   3081  R3  CHO   485     220.407   8.120  11.342  1.00  0.00            
ATOM   3082  R4  CHO   485     222.707   8.470  13.142  1.00  0.00            
ATOM   3083  R5  CHO   485     221.957   6.570  12.292  1.00  0.00            
ATOM   3084  C1  CHO   485     221.657   5.820  16.042  1.00  0.00           C
ATOM   3085  C2  CHO   485     222.207   3.470  19.242  1.00  0.00           C
ATOM   3086  ROH CHO   486     190.107  89.970  20.792  1.00  0.00            
ATOM   3087  R1  CHO   486     191.657  88.870  22.892  1.00  0.00            
ATOM   3088  R2  CHO   486     193.957  90.070  23.842  1.00  0.00            
ATOM   3089  R3  CHO   486     192.707  89.870  26.242  1.00  0.00            
ATOM   3090  R4  CHO   486     195.507  90.370  26.942  1.00  0.00            
ATOM   3091  R5  CHO   486     194.257  88.720  27.642  1.00  0.00            
ATOM   3092  C1  CHO   486     195.207  90.370  30.942  1.00  0.00           C
ATOM   3093  C2  CHO   486     195.107  87.170  33.892  1.00  0.00           C
ATOM   3094  ROH CHO   487     208.107 170.220  43.092  1.00  0.00            
ATOM   3095  R1  CHO   487     207.907 170.620  40.292  1.00  0.00            
ATOM   3096  R2  CHO   487     210.057 170.470  38.592  1.00  0.00            
ATOM   3097  R3  CHO   487     208.557 168.670  37.292  1.00  0.00            
ATOM   3098  R4  CHO   487     210.357 169.720  35.242  1.00  0.00            
ATOM   3099  R5  CHO   487     208.207 169.620  35.142  1.00  0.00            
ATOM   3100  C1  CHO   487     209.107 167.570  32.042  1.00  0.00           C
ATOM   3101  C2  CHO   487     206.707 164.120  30.892  1.00  0.00           C
ATOM   3102  ROH CHO   488      81.707  67.270  49.892  1.00  0.00            
ATOM   3103  R1  CHO   488      81.557  66.420  47.192  1.00  0.00            
ATOM   3104  R2  CHO   488      79.207  65.420  46.092  1.00  0.00            
ATOM   3105  R3  CHO   488      79.657  67.370  44.242  1.00  0.00            
ATOM   3106  R4  CHO   488      77.907  65.420  42.892  1.00  0.00            
ATOM   3107  R5  CHO   488      79.807  66.170  42.192  1.00  0.00            
ATOM   3108  C1  CHO   488      77.557  67.270  39.292  1.00  0.00           C
ATOM   3109  C2  CHO   488      76.807  67.870  36.042  1.00  0.00           C
ATOM   3110  ROH CHO   489      92.307  56.470  13.892  1.00  0.00            
ATOM   3111  R1  CHO   489      91.057  54.920  15.942  1.00  0.00            
ATOM   3112  R2  CHO   489      92.507  53.770  17.992  1.00  0.00            
ATOM   3113  R3  CHO   489      90.707  55.120  19.542  1.00  0.00            
ATOM   3114  R4  CHO   489      91.757  52.970  21.292  1.00  0.00            
ATOM   3115  R5  CHO   489      89.657  53.420  20.892  1.00  0.00            
ATOM   3116  C1  CHO   489      89.657  53.820  24.642  1.00  0.00           C
ATOM   3117  C2  CHO   489      89.757  53.170  28.092  1.00  0.00           C
ATOM   3118  ROH CHO   490      33.307 129.870  45.142  1.00  0.00            
ATOM   3119  R1  CHO   490      34.157 128.970  42.592  1.00  0.00            
ATOM   3120  R2  CHO   490      32.407 127.770  40.792  1.00  0.00            
ATOM   3121  R3  CHO   490      33.307 129.720  39.142  1.00  0.00            
ATOM   3122  R4  CHO   490      32.057 127.770  37.392  1.00  0.00            
ATOM   3123  R5  CHO   490      34.057 128.520  37.192  1.00  0.00            
ATOM   3124  C1  CHO   490      32.707 129.570  33.792  1.00  0.00           C
ATOM   3125  C2  CHO   490      33.007 126.370  30.892  1.00  0.00           C
ATOM   3126  ROH CHO   491     167.207 132.720  48.042  1.00  0.00            
ATOM   3127  R1  CHO   491     166.157 131.070  45.942  1.00  0.00            
ATOM   3128  R2  CHO   491     165.257 132.070  43.542  1.00  0.00            
ATOM   3129  R3  CHO   491     167.007 130.270  42.542  1.00  0.00            
ATOM   3130  R4  CHO   491     165.357 131.120  40.242  1.00  0.00            
ATOM   3131  R5  CHO   491     165.707 129.070  40.892  1.00  0.00            
ATOM   3132  C1  CHO   491     167.057 128.820  37.342  1.00  0.00           C
ATOM   3133  C2  CHO   491     164.707 126.820  35.092  1.00  0.00           C
ATOM   3134  ROH CHO   492      93.507 100.770  51.442  1.00  0.00            
ATOM   3135  R1  CHO   492      94.557 102.120  49.192  1.00  0.00            
ATOM   3136  R2  CHO   492      95.807 100.770  47.142  1.00  0.00            
ATOM   3137  R3  CHO   492      93.957 102.070  45.592  1.00  0.00            
ATOM   3138  R4  CHO   492      96.257 101.620  43.792  1.00  0.00            
ATOM   3139  R5  CHO   492      95.307 103.520  44.242  1.00  0.00            
ATOM   3140  C1  CHO   492      94.807 103.370  40.442  1.00  0.00           C
ATOM   3141  C2  CHO   492      94.207 103.570  36.942  1.00  0.00           C
ATOM   3142  ROH CHO   493     224.007 153.470  47.042  1.00  0.00            
ATOM   3143  R1  CHO   493     224.607 153.620  44.292  1.00  0.00            
ATOM   3144  R2  CHO   493     224.357 151.470  42.592  1.00  0.00            
ATOM   3145  R3  CHO   493     222.807 153.220  41.142  1.00  0.00            
ATOM   3146  R4  CHO   493     224.207 151.620  39.142  1.00  0.00            
ATOM   3147  R5  CHO   493     224.207 153.820  39.242  1.00  0.00            
ATOM   3148  C1  CHO   493     222.707 153.320  35.792  1.00  0.00           C
ATOM   3149  C2  CHO   493     222.907 153.170  32.192  1.00  0.00           C
ATOM   3150  ROH CHO   494      43.307 183.720  38.142  1.00  0.00            
ATOM   3151  R1  CHO   494      42.557 184.120  35.442  1.00  0.00            
ATOM   3152  R2  CHO   494      44.207 183.420  33.342  1.00  0.00            
ATOM   3153  R3  CHO   494      42.007 182.020  32.542  1.00  0.00            
ATOM   3154  R4  CHO   494      43.607 182.420  30.092  1.00  0.00            
ATOM   3155  R5  CHO   494      41.507 182.920  30.392  1.00  0.00            
ATOM   3156  C1  CHO   494      41.207 180.470  27.442  1.00  0.00           C
ATOM   3157  C2  CHO   494      41.607 179.070  24.542  1.00  0.00           C
ATOM   3158  ROH CHO   495      68.157  26.520  37.292  1.00  0.00            
ATOM   3159  R1  CHO   495      68.607  28.120  34.992  1.00  0.00            
ATOM   3160  R2  CHO   495      69.457  27.070  32.592  1.00  0.00            
ATOM   3161  R3  CHO   495      67.257  28.320  31.592  1.00  0.00            
ATOM   3162  R4  CHO   495      69.057  28.120  29.292  1.00  0.00            
ATOM   3163  R5  CHO   495      68.107  29.920  30.042  1.00  0.00            
ATOM   3164  C1  CHO   495      66.757  29.870  26.492  1.00  0.00           C
ATOM   3165  C2  CHO   495      65.907  29.870  23.192  1.00  0.00           C
ATOM   3166  ROH CHO   496      60.357  65.770  14.992  1.00  0.00            
ATOM   3167  R1  CHO   496      59.257  65.070  17.492  1.00  0.00            
ATOM   3168  R2  CHO   496      60.357  63.070  19.142  1.00  0.00            
ATOM   3169  R3  CHO   496      60.407  65.070  20.942  1.00  0.00            
ATOM   3170  R4  CHO   496      60.707  62.620  22.542  1.00  0.00            
ATOM   3171  R5  CHO   496      59.207  64.220  22.842  1.00  0.00            
ATOM   3172  C1  CHO   496      60.957  64.270  26.242  1.00  0.00           C
ATOM   3173  C2  CHO   496      60.557  64.320  29.642  1.00  0.00           C
ATOM   3174  ROH CHO   497     116.057 139.920   6.892  1.00  0.00            
ATOM   3175  R1  CHO   497     116.707 139.520   9.592  1.00  0.00            
ATOM   3176  R2  CHO   497     118.507 141.120  10.942  1.00  0.00            
ATOM   3177  R3  CHO   497     116.457 141.370  12.692  1.00  0.00            
ATOM   3178  R4  CHO   497     118.807 142.070  14.242  1.00  0.00            
ATOM   3179  R5  CHO   497     117.307 140.620  14.792  1.00  0.00            
ATOM   3180  C1  CHO   497     117.057 142.920  17.792  1.00  0.00           C
ATOM   3181  C2  CHO   497     118.357 143.420  21.142  1.00  0.00           C
ATOM   3182  ROH CHO   498      76.807 169.670  35.992  1.00  0.00            
ATOM   3183  R1  CHO   498      76.907 170.770  33.392  1.00  0.00            
ATOM   3184  R2  CHO   498      78.207 169.570  31.292  1.00  0.00            
ATOM   3185  R3  CHO   498      75.807 169.820  30.042  1.00  0.00            
ATOM   3186  R4  CHO   498      77.707 169.320  27.892  1.00  0.00            
ATOM   3187  R5  CHO   498      76.307 170.970  28.042  1.00  0.00            
ATOM   3188  C1  CHO   498      75.157 169.420  24.742  1.00  0.00           C
ATOM   3189  C2  CHO   498      74.557 168.320  21.142  1.00  0.00           C
ATOM   3190  ROH CHO   499      59.607  75.270  16.292  1.00  0.00            
ATOM   3191  R1  CHO   499      60.857  75.770  18.792  1.00  0.00            
ATOM   3192  R2  CHO   499      60.857  78.220  19.992  1.00  0.00            
ATOM   3193  R3  CHO   499      59.857  76.870  22.092  1.00  0.00            
ATOM   3194  R4  CHO   499      60.807  79.370  23.242  1.00  0.00            
ATOM   3195  R5  CHO   499      61.357  77.370  23.942  1.00  0.00            
ATOM   3196  C1  CHO   499      59.807  78.770  27.142  1.00  0.00           C
ATOM   3197  C2  CHO   499      63.007  78.270  29.642  1.00  0.00           C
ATOM   3198  ROH CHO   500      65.457  59.220  10.692  1.00  0.00            
ATOM   3199  R1  CHO   500      66.007  57.570  12.942  1.00  0.00            
ATOM   3200  R2  CHO   500      67.207  58.570  15.192  1.00  0.00            
ATOM   3201  R3  CHO   500      65.057  57.470  16.442  1.00  0.00            
ATOM   3202  R4  CHO   500      67.257  56.970  18.292  1.00  0.00            
ATOM   3203  R5  CHO   500      65.857  55.520  17.492  1.00  0.00            
ATOM   3204  C1  CHO   500      65.207  55.070  21.242  1.00  0.00           C
ATOM   3205  C2  CHO   500      64.407  53.120  25.142  1.00  0.00           C
ATOM   3206  ROH CHO   501      64.557 160.720  40.292  1.00  0.00            
ATOM   3207  R1  CHO   501      64.707 161.220  37.492  1.00  0.00            
ATOM   3208  R2  CHO   501      65.507 159.320  35.692  1.00  0.00            
ATOM   3209  R3  CHO   501      63.157 159.920  34.492  1.00  0.00            
ATOM   3210  R4  CHO   501      64.707 158.620  32.392  1.00  0.00            
ATOM   3211  R5  CHO   501      63.757 160.620  32.292  1.00  0.00            
ATOM   3212  C1  CHO   501      62.057 158.870  29.342  1.00  0.00           C
ATOM   3213  C2  CHO   501      64.157 159.520  27.042  1.00  0.00           C
ATOM   3214  ROH CHO   502      62.207   8.020  31.942  1.00  0.00            
ATOM   3215  R1  CHO   502      62.357   9.370  29.442  1.00  0.00            
ATOM   3216  R2  CHO   502      62.857   8.070  27.042  1.00  0.00            
ATOM   3217  R3  CHO   502      60.557   9.270  26.292  1.00  0.00            
ATOM   3218  R4  CHO   502      62.007   8.620  23.792  1.00  0.00            
ATOM   3219  R5  CHO   502      61.207  10.570  24.392  1.00  0.00            
ATOM   3220  C1  CHO   502      59.307  10.120  21.092  1.00  0.00           C
ATOM   3221  C2  CHO   502      62.407   9.320  18.892  1.00  0.00           C
ATOM   3222  ROH CHO   503      62.957 140.470   6.642  1.00  0.00            
ATOM   3223  R1  CHO   503      63.457 139.820   9.342  1.00  0.00            
ATOM   3224  R2  CHO   503      65.007 141.370  10.942  1.00  0.00            
ATOM   3225  R3  CHO   503      62.857 141.370  12.592  1.00  0.00            
ATOM   3226  R4  CHO   503      65.057 141.920  14.392  1.00  0.00            
ATOM   3227  R5  CHO   503      63.607 140.320  14.592  1.00  0.00            
ATOM   3228  C1  CHO   503      63.057 142.220  17.892  1.00  0.00           C
ATOM   3229  C2  CHO   503      62.207 145.470  19.342  1.00  0.00           C
ATOM   3230  ROH CHO   504     211.857 193.670   3.442  1.00  0.00            
ATOM   3231  R1  CHO   504     211.407 193.020   6.192  1.00  0.00            
ATOM   3232  R2  CHO   504     213.207 193.620   8.192  1.00  0.00            
ATOM   3233  R3  CHO   504     211.107 194.870   9.342  1.00  0.00            
ATOM   3234  R4  CHO   504     212.807 194.120  11.592  1.00  0.00            
ATOM   3235  R5  CHO   504     210.707 193.620  11.342  1.00  0.00            
ATOM   3236  C1  CHO   504     210.607 195.520  14.642  1.00  0.00           C
ATOM   3237  C2  CHO   504     209.907 193.070  17.292  1.00  0.00           C
ATOM   3238  ROH CHO   505     172.807 100.820  24.692  1.00  0.00            
ATOM   3239  R1  CHO   505     172.557 100.120  27.442  1.00  0.00            
ATOM   3240  R2  CHO   505     174.357 100.920  29.342  1.00  0.00            
ATOM   3241  R3  CHO   505     172.157 101.870  30.592  1.00  0.00            
ATOM   3242  R4  CHO   505     174.357 102.470  32.442  1.00  0.00            
ATOM   3243  R5  CHO   505     172.507 101.420  32.892  1.00  0.00            
ATOM   3244  C1  CHO   505     172.307 104.270  35.392  1.00  0.00           C
ATOM   3245  C2  CHO   505     172.307 104.870  39.042  1.00  0.00           C
ATOM   3246  ROH CHO   506      37.807  62.170  13.692  1.00  0.00            
ATOM   3247  R1  CHO   506      38.857  61.570  16.242  1.00  0.00            
ATOM   3248  R2  CHO   506      38.807  63.370  18.342  1.00  0.00            
ATOM   3249  R3  CHO   506      37.607  61.320  19.642  1.00  0.00            
ATOM   3250  R4  CHO   506      39.357  62.570  21.642  1.00  0.00            
ATOM   3251  R5  CHO   506      39.307  60.470  21.092  1.00  0.00            
ATOM   3252  C1  CHO   506      38.557  60.170  24.792  1.00  0.00           C
ATOM   3253  C2  CHO   506      39.507  61.920  27.992  1.00  0.00           C
ATOM   3254  ROH CHO   507      83.207  40.970  43.392  1.00  0.00            
ATOM   3255  R1  CHO   507      84.257  41.670  40.892  1.00  0.00            
ATOM   3256  R2  CHO   507      85.207  39.820  39.042  1.00  0.00            
ATOM   3257  R3  CHO   507      83.407  41.070  37.392  1.00  0.00            
ATOM   3258  R4  CHO   507      85.307  39.670  35.592  1.00  0.00            
ATOM   3259  R5  CHO   507      84.757  41.820  35.542  1.00  0.00            
ATOM   3260  C1  CHO   507      83.707  40.770  32.042  1.00  0.00           C
ATOM   3261  C2  CHO   507      82.657  42.820  29.892  1.00  0.00           C
ATOM   3262  ROH CHO   508     132.457 153.670  40.592  1.00  0.00            
ATOM   3263  R1  CHO   508     132.107 151.770  38.542  1.00  0.00            
ATOM   3264  R2  CHO   508     130.107 152.020  36.642  1.00  0.00            
ATOM   3265  R3  CHO   508     132.207 151.770  34.892  1.00  0.00            
ATOM   3266  R4  CHO   508     130.007 150.220  33.692  1.00  0.00            
ATOM   3267  R5  CHO   508     132.057 149.520  34.092  1.00  0.00            
ATOM   3268  C1  CHO   508     131.907 148.970  30.342  1.00  0.00           C
ATOM   3269  C2  CHO   508     130.207 149.520  26.842  1.00  0.00           C
ATOM   3270  ROH CHO   509     209.507 221.920  37.092  1.00  0.00            
ATOM   3271  R1  CHO   509     209.207 220.370  34.742  1.00  0.00            
ATOM   3272  R2  CHO   509     208.307 221.420  32.392  1.00  0.00            
ATOM   3273  R3  CHO   509     210.607 220.370  31.392  1.00  0.00            
ATOM   3274  R4  CHO   509     209.007 221.020  29.042  1.00  0.00            
ATOM   3275  R5  CHO   509     209.957 219.070  29.542  1.00  0.00            
ATOM   3276  C1  CHO   509     211.607 219.770  26.142  1.00  0.00           C
ATOM   3277  C2  CHO   509     210.707 218.520  23.892  1.00  0.00           C
ATOM   3278  ROH CHO   510     202.457  96.070  53.292  1.00  0.00            
ATOM   3279  R1  CHO   510     203.107  96.020  50.542  1.00  0.00            
ATOM   3280  R2  CHO   510     204.907  97.820  49.442  1.00  0.00            
ATOM   3281  R3  CHO   510     206.107  95.520  48.542  1.00  0.00            
ATOM   3282  R4  CHO   510     206.657  97.520  46.442  1.00  0.00            
ATOM   3283  R5  CHO   510     205.757  95.570  46.192  1.00  0.00            
ATOM   3284  C1  CHO   510     208.857  95.220  43.892  1.00  0.00           C
ATOM   3285  C2  CHO   510     209.907  95.470  40.442  1.00  0.00           C
ATOM   3286  ROH CHO   511      10.207 195.720   4.692  1.00  0.00            
ATOM   3287  R1  CHO   511       9.957 196.870   7.242  1.00  0.00            
ATOM   3288  R2  CHO   511       8.457 195.720   9.292  1.00  0.00            
ATOM   3289  R3  CHO   511      10.807 195.870  10.642  1.00  0.00            
ATOM   3290  R4  CHO   511       8.707 195.870  12.692  1.00  0.00            
ATOM   3291  R5  CHO   511      10.307 197.320  12.492  1.00  0.00            
ATOM   3292  C1  CHO   511      11.007 196.120  16.042  1.00  0.00           C
ATOM   3293  C2  CHO   511      11.707 197.220  20.192  1.00  0.00           C
ATOM   3294  ROH CHO   512     160.657 137.070  14.742  1.00  0.00            
ATOM   3295  R1  CHO   512     159.807 137.370  17.442  1.00  0.00            
ATOM   3296  R2  CHO   512     160.857 135.870  19.492  1.00  0.00            
ATOM   3297  R3  CHO   512     161.357 138.320  20.592  1.00  0.00            
ATOM   3298  R4  CHO   512     160.807 136.570  22.892  1.00  0.00            
ATOM   3299  R5  CHO   512     159.807 138.470  22.392  1.00  0.00            
ATOM   3300  C1  CHO   512     161.207 139.270  25.892  1.00  0.00           C
ATOM   3301  C2  CHO   512     163.757 140.920  29.292  1.00  0.00           C
ATOM   3302  ROH CHO   513      30.507  87.870  12.142  1.00  0.00            
ATOM   3303  R1  CHO   513      29.007  87.220  14.492  1.00  0.00            
ATOM   3304  R2  CHO   513      30.207  86.370  16.842  1.00  0.00            
ATOM   3305  R3  CHO   513      28.807  88.470  17.892  1.00  0.00            
ATOM   3306  R4  CHO   513      29.707  86.870  20.192  1.00  0.00            
ATOM   3307  R5  CHO   513      27.657  87.470  19.792  1.00  0.00            
ATOM   3308  C1  CHO   513      28.107  89.070  23.192  1.00  0.00           C
ATOM   3309  C2  CHO   513      29.507  88.170  26.892  1.00  0.00           C
ATOM   3310  ROH CHO   514      15.607  83.820  47.542  1.00  0.00            
ATOM   3311  R1  CHO   514      14.407  84.020  44.992  1.00  0.00            
ATOM   3312  R2  CHO   514      14.407  86.370  43.542  1.00  0.00            
ATOM   3313  R3  CHO   514      15.557  84.870  41.592  1.00  0.00            
ATOM   3314  R4  CHO   514      14.507  87.220  40.192  1.00  0.00            
ATOM   3315  R5  CHO   514      14.107  85.120  39.692  1.00  0.00            
ATOM   3316  C1  CHO   514      15.657  86.220  36.392  1.00  0.00           C
ATOM   3317  C2  CHO   514      15.557  85.520  32.892  1.00  0.00           C
ATOM   3318  ROH CHO   515      69.107 204.920  36.692  1.00  0.00            
ATOM   3319  R1  CHO   515      69.907 205.920  34.142  1.00  0.00            
ATOM   3320  R2  CHO   515      72.107 204.920  32.792  1.00  0.00            
ATOM   3321  R3  CHO   515      70.307 204.520  30.842  1.00  0.00            
ATOM   3322  R4  CHO   515      72.757 205.370  29.442  1.00  0.00            
ATOM   3323  R5  CHO   515      70.807 206.270  29.242  1.00  0.00            
ATOM   3324  C1  CHO   515      71.457 205.220  25.592  1.00  0.00           C
ATOM   3325  C2  CHO   515      72.607 203.470  22.792  1.00  0.00           C
ATOM   3326  ROH CHO   516      82.907 155.320  36.642  1.00  0.00            
ATOM   3327  R1  CHO   516      82.707 155.570  33.842  1.00  0.00            
ATOM   3328  R2  CHO   516      84.657 154.620  32.092  1.00  0.00            
ATOM   3329  R3  CHO   516      82.557 153.270  30.992  1.00  0.00            
ATOM   3330  R4  CHO   516      84.257 154.120  28.692  1.00  0.00            
ATOM   3331  R5  CHO   516      82.107 154.520  28.942  1.00  0.00            
ATOM   3332  C1  CHO   516      82.057 152.570  25.692  1.00  0.00           C
ATOM   3333  C2  CHO   516      83.407 152.770  21.342  1.00  0.00           C
ATOM   3334  ROH CHO   517     155.657 102.170  23.992  1.00  0.00            
ATOM   3335  R1  CHO   517     157.257 102.120  26.292  1.00  0.00            
ATOM   3336  R2  CHO   517     158.557 104.370  27.242  1.00  0.00            
ATOM   3337  R3  CHO   517     157.257 103.720  29.542  1.00  0.00            
ATOM   3338  R4  CHO   517     159.757 104.970  30.442  1.00  0.00            
ATOM   3339  R5  CHO   517     158.957 103.020  31.042  1.00  0.00            
ATOM   3340  C1  CHO   517     159.257 104.720  34.442  1.00  0.00           C
ATOM   3341  C2  CHO   517     159.057 104.620  37.342  1.00  0.00           C
ATOM   3342  ROH CHO   518      -1.893 144.920  15.292  1.00  0.00            
ATOM   3343  R1  CHO   518      -1.443 146.520  17.592  1.00  0.00            
ATOM   3344  R2  CHO   518      -0.993 145.470  20.092  1.00  0.00            
ATOM   3345  R3  CHO   518       1.257 147.020  19.992  1.00  0.00            
ATOM   3346  R4  CHO   518       0.757 146.620  22.842  1.00  0.00            
ATOM   3347  R5  CHO   518       1.057 148.520  21.842  1.00  0.00            
ATOM   3348  C1  CHO   518       3.907 148.720  24.342  1.00  0.00           C
ATOM   3349  C2  CHO   518       5.207 150.070  27.792  1.00  0.00           C
ATOM   3350  ROH CHO   519     119.757 126.070  52.942  1.00  0.00            
ATOM   3351  R1  CHO   519     121.257 124.170  51.442  1.00  0.00            
ATOM   3352  R2  CHO   519     121.557 121.520  52.242  1.00  0.00            
ATOM   3353  R3  CHO   519     120.657 121.020  49.742  1.00  0.00            
ATOM   3354  R4  CHO   519     122.757 119.070  50.192  1.00  0.00            
ATOM   3355  R5  CHO   519     122.607 120.470  48.492  1.00  0.00            
ATOM   3356  C1  CHO   519     122.607 117.120  46.592  1.00  0.00           C
ATOM   3357  C2  CHO   519     125.657 117.370  43.892  1.00  0.00           C
ATOM   3358  ROH CHO   520     191.607 130.970  22.842  1.00  0.00            
ATOM   3359  R1  CHO   520     191.957 130.220  25.542  1.00  0.00            
ATOM   3360  R2  CHO   520     193.157 131.820  27.392  1.00  0.00            
ATOM   3361  R3  CHO   520     190.857 131.420  28.792  1.00  0.00            
ATOM   3362  R4  CHO   520     192.757 132.420  30.792  1.00  0.00            
ATOM   3363  R5  CHO   520     191.557 130.570  30.892  1.00  0.00            
ATOM   3364  C1  CHO   520     190.307 132.370  34.042  1.00  0.00           C
ATOM   3365  C2  CHO   520     187.507 131.670  36.742  1.00  0.00           C
ATOM   3366  ROH CHO   521     206.857  94.070  16.942  1.00  0.00            
ATOM   3367  R1  CHO   521     207.407  93.520  19.692  1.00  0.00            
ATOM   3368  R2  CHO   521     209.957  93.070  20.592  1.00  0.00            
ATOM   3369  R3  CHO   521     209.307  95.020  22.342  1.00  0.00            
ATOM   3370  R4  CHO   521     210.257  92.820  24.042  1.00  0.00            
ATOM   3371  R5  CHO   521     208.357  93.870  24.242  1.00  0.00            
ATOM   3372  C1  CHO   521     209.857  94.570  27.692  1.00  0.00           C
ATOM   3373  C2  CHO   521     210.157  92.870  31.542  1.00  0.00           C
ATOM   3374  ROH CHO   522      53.507 204.270   3.642  1.00  0.00            
ATOM   3375  R1  CHO   522      53.457 202.370   5.692  1.00  0.00            
ATOM   3376  R2  CHO   522      55.757 201.120   6.642  1.00  0.00            
ATOM   3377  R3  CHO   522      54.857 202.070   9.042  1.00  0.00            
ATOM   3378  R4  CHO   522      57.457 200.870   9.642  1.00  0.00            
ATOM   3379  R5  CHO   522      55.557 200.370  10.642  1.00  0.00            
ATOM   3380  C1  CHO   522      57.607 201.520  13.642  1.00  0.00           C
ATOM   3381  C2  CHO   522      57.907 202.270  17.442  1.00  0.00           C
ATOM   3382  ROH CHO   523      56.857 186.970   4.642  1.00  0.00            
ATOM   3383  R1  CHO   523      55.957 186.170   7.192  1.00  0.00            
ATOM   3384  R2  CHO   523      57.707 185.570   9.242  1.00  0.00            
ATOM   3385  R3  CHO   523      56.257 187.420  10.592  1.00  0.00            
ATOM   3386  R4  CHO   523      57.507 185.770  12.692  1.00  0.00            
ATOM   3387  R5  CHO   523      55.357 186.220  12.492  1.00  0.00            
ATOM   3388  C1  CHO   523      56.007 187.620  15.942  1.00  0.00           C
ATOM   3389  C2  CHO   523      56.107 186.420  19.942  1.00  0.00           C
ATOM   3390  ROH CHO   524      84.107  80.870  50.492  1.00  0.00            
ATOM   3391  R1  CHO   524      82.657  81.520  48.192  1.00  0.00            
ATOM   3392  R2  CHO   524      80.307  80.170  47.492  1.00  0.00            
ATOM   3393  R3  CHO   524      79.307  82.720  47.392  1.00  0.00            
ATOM   3394  R4  CHO   524      77.857  81.270  45.342  1.00  0.00            
ATOM   3395  R5  CHO   524      78.957  83.120  45.092  1.00  0.00            
ATOM   3396  C1  CHO   524      75.457  84.270  43.992  1.00  0.00           C
ATOM   3397  C2  CHO   524      73.007  85.320  41.942  1.00  0.00           C
ATOM   3398  ROH CHO   525      97.457 106.820  16.642  1.00  0.00            
ATOM   3399  R1  CHO   525      96.157 107.420  19.092  1.00  0.00            
ATOM   3400  R2  CHO   525      97.507 107.470  21.492  1.00  0.00            
ATOM   3401  R3  CHO   525      96.357 109.970  21.692  1.00  0.00            
ATOM   3402  R4  CHO   525      96.807 109.120  24.442  1.00  0.00            
ATOM   3403  R5  CHO   525      94.907 109.820  23.592  1.00  0.00            
ATOM   3404  C1  CHO   525      95.307 112.420  26.342  1.00  0.00           C
ATOM   3405  C2  CHO   525      96.207 114.720  28.392  1.00  0.00           C
ATOM   3406  ROH CHO   526     116.057  54.320  18.542  1.00  0.00            
ATOM   3407  R1  CHO   526     116.257  55.270  21.192  1.00  0.00            
ATOM   3408  R2  CHO   526     114.007  55.870  22.742  1.00  0.00            
ATOM   3409  R3  CHO   526     115.207  54.170  24.492  1.00  0.00            
ATOM   3410  R4  CHO   526     113.107  55.470  26.042  1.00  0.00            
ATOM   3411  R5  CHO   526     115.207  55.370  26.542  1.00  0.00            
ATOM   3412  C1  CHO   526     113.657  53.620  29.592  1.00  0.00           C
ATOM   3413  C2  CHO   526     113.207  54.120  33.642  1.00  0.00           C
ATOM   3414  ROH CHO   527     172.857 105.670  22.742  1.00  0.00            
ATOM   3415  R1  CHO   527     172.107 107.070  25.092  1.00  0.00            
ATOM   3416  R2  CHO   527     171.957 105.820  27.542  1.00  0.00            
ATOM   3417  R3  CHO   527     173.657 107.820  28.292  1.00  0.00            
ATOM   3418  R4  CHO   527     172.607 106.770  30.842  1.00  0.00            
ATOM   3419  R5  CHO   527     172.557 108.870  30.192  1.00  0.00            
ATOM   3420  C1  CHO   527     174.557 109.220  33.442  1.00  0.00           C
ATOM   3421  C2  CHO   527     173.757 109.270  36.842  1.00  0.00           C
ATOM   3422  ROH CHO   528      84.957 174.720  37.942  1.00  0.00            
ATOM   3423  R1  CHO   528      84.257 174.970  35.192  1.00  0.00            
ATOM   3424  R2  CHO   528      85.707 176.520  33.442  1.00  0.00            
ATOM   3425  R3  CHO   528      85.907 174.220  32.042  1.00  0.00            
ATOM   3426  R4  CHO   528      86.507 176.320  30.092  1.00  0.00            
ATOM   3427  R5  CHO   528      85.007 174.770  29.892  1.00  0.00            
ATOM   3428  C1  CHO   528      87.107 174.020  26.792  1.00  0.00           C
ATOM   3429  C2  CHO   528      83.807 174.420  24.992  1.00  0.00           C
ATOM   3430  ROH CHO   529     213.457 171.420  10.842  1.00  0.00            
ATOM   3431  R1  CHO   529     211.857 171.120  13.142  1.00  0.00            
ATOM   3432  R2  CHO   529     212.957 170.770  15.692  1.00  0.00            
ATOM   3433  R3  CHO   529     211.407 172.920  16.292  1.00  0.00            
ATOM   3434  R4  CHO   529     212.007 171.720  18.892  1.00  0.00            
ATOM   3435  R5  CHO   529     210.007 172.220  18.092  1.00  0.00            
ATOM   3436  C1  CHO   529     210.007 174.270  21.292  1.00  0.00           C
ATOM   3437  C2  CHO   529     209.907 172.320  24.292  1.00  0.00           C
ATOM   3438  ROH CHO   530     217.207 201.520   5.442  1.00  0.00            
ATOM   3439  R1  CHO   530     217.257 202.970   7.892  1.00  0.00            
ATOM   3440  R2  CHO   530     214.957 203.770   9.192  1.00  0.00            
ATOM   3441  R3  CHO   530     216.107 202.420  11.292  1.00  0.00            
ATOM   3442  R4  CHO   530     214.057 204.170  12.492  1.00  0.00            
ATOM   3443  R5  CHO   530     216.157 204.070  13.042  1.00  0.00            
ATOM   3444  C1  CHO   530     214.557 203.120  16.392  1.00  0.00           C
ATOM   3445  C2  CHO   530     216.657 202.520  19.492  1.00  0.00           C
ATOM   3446  ROH CHO   531      42.807  24.970   4.642  1.00  0.00            
ATOM   3447  R1  CHO   531      43.957  22.620   5.692  1.00  0.00            
ATOM   3448  R2  CHO   531      46.557  22.520   6.642  1.00  0.00            
ATOM   3449  R3  CHO   531      45.407  21.570   8.892  1.00  0.00            
ATOM   3450  R4  CHO   531      48.207  20.970   9.242  1.00  0.00            
ATOM   3451  R5  CHO   531      46.607  19.570   9.442  1.00  0.00            
ATOM   3452  C1  CHO   531      48.107  19.270  12.892  1.00  0.00           C
ATOM   3453  C2  CHO   531      45.057  18.070  16.092  1.00  0.00           C
ATOM   3454  ROH CHO   532      60.157  93.920  50.442  1.00  0.00            
ATOM   3455  R1  CHO   532      60.657  93.120  47.792  1.00  0.00            
ATOM   3456  R2  CHO   532      59.407  90.970  46.592  1.00  0.00            
ATOM   3457  R3  CHO   532      58.757  92.820  44.692  1.00  0.00            
ATOM   3458  R4  CHO   532      58.907  90.270  43.242  1.00  0.00            
ATOM   3459  R5  CHO   532      59.957  92.120  42.742  1.00  0.00            
ATOM   3460  C1  CHO   532      58.057  91.620  39.542  1.00  0.00           C
ATOM   3461  C2  CHO   532      60.307  91.570  36.792  1.00  0.00           C
ATOM   3462  ROH CHO   533      51.557  49.170  12.492  1.00  0.00            
ATOM   3463  R1  CHO   533      50.907  50.070  15.092  1.00  0.00            
ATOM   3464  R2  CHO   533      48.857  48.970  16.592  1.00  0.00            
ATOM   3465  R3  CHO   533      50.857  48.620  18.442  1.00  0.00            
ATOM   3466  R4  CHO   533      48.407  47.570  19.742  1.00  0.00            
ATOM   3467  R5  CHO   533      49.757  49.070  20.542  1.00  0.00            
ATOM   3468  C1  CHO   533      50.007  46.470  23.292  1.00  0.00           C
ATOM   3469  C2  CHO   533      48.407  43.820  24.092  1.00  0.00           C
ATOM   3470  ROH CHO   534     154.807 164.770  36.092  1.00  0.00            
ATOM   3471  R1  CHO   534     155.707 162.620  34.492  1.00  0.00            
ATOM   3472  R2  CHO   534     154.407 161.870  32.192  1.00  0.00            
ATOM   3473  R3  CHO   534     156.907 162.170  31.092  1.00  0.00            
ATOM   3474  R4  CHO   534     155.207 161.520  28.842  1.00  0.00            
ATOM   3475  R5  CHO   534     157.057 160.520  29.392  1.00  0.00            
ATOM   3476  C1  CHO   534     157.957 161.620  25.842  1.00  0.00           C
ATOM   3477  C2  CHO   534     160.607 159.720  23.692  1.00  0.00           C
ATOM   3478  ROH CHO   535     197.257  70.870  51.542  1.00  0.00            
ATOM   3479  R1  CHO   535     197.557  70.420  48.742  1.00  0.00            
ATOM   3480  R2  CHO   535     198.507  72.370  47.042  1.00  0.00            
ATOM   3481  R3  CHO   535     200.307  70.470  46.342  1.00  0.00            
ATOM   3482  R4  CHO   535     200.307  72.320  44.092  1.00  0.00            
ATOM   3483  R5  CHO   535     200.007  70.120  43.992  1.00  0.00            
ATOM   3484  C1  CHO   535     203.007  70.470  41.742  1.00  0.00           C
ATOM   3485  C2  CHO   535     202.857  70.670  38.442  1.00  0.00           C
ATOM   3486  ROH CHO   536      64.457 112.720  48.642  1.00  0.00            
ATOM   3487  R1  CHO   536      64.507 113.120  45.842  1.00  0.00            
ATOM   3488  R2  CHO   536      66.507 112.170  44.192  1.00  0.00            
ATOM   3489  R3  CHO   536      64.457 110.970  42.842  1.00  0.00            
ATOM   3490  R4  CHO   536      66.107 112.220  40.792  1.00  0.00            
ATOM   3491  R5  CHO   536      63.957 112.470  41.092  1.00  0.00            
ATOM   3492  C1  CHO   536      63.957 111.120  37.542  1.00  0.00           C
ATOM   3493  C2  CHO   536      65.157 108.620  35.642  1.00  0.00           C
ATOM   3494  ROH CHO   537       2.307 186.620   6.292  1.00  0.00            
ATOM   3495  R1  CHO   537       2.607 188.420   8.442  1.00  0.00            
ATOM   3496  R2  CHO   537       0.557 189.070  10.142  1.00  0.00            
ATOM   3497  R3  CHO   537       2.357 188.270  12.042  1.00  0.00            
ATOM   3498  R4  CHO   537       0.107 189.370  13.542  1.00  0.00            
ATOM   3499  R5  CHO   537       2.157 189.970  13.742  1.00  0.00            
ATOM   3500  C1  CHO   537       1.457 188.820  17.342  1.00  0.00           C
ATOM   3501  C2  CHO   537       1.757 191.420  19.392  1.00  0.00           C
ATOM   3502  ROH CHO   538     182.307  14.770  42.892  1.00  0.00            
ATOM   3503  R1  CHO   538     180.857  15.020  40.492  1.00  0.00            
ATOM   3504  R2  CHO   538     181.407  16.920  38.542  1.00  0.00            
ATOM   3505  R3  CHO   538     181.507  14.770  36.892  1.00  0.00            
ATOM   3506  R4  CHO   538     181.457  17.070  35.092  1.00  0.00            
ATOM   3507  R5  CHO   538     180.107  15.370  35.042  1.00  0.00            
ATOM   3508  C1  CHO   538     181.557  15.170  31.542  1.00  0.00           C
ATOM   3509  C2  CHO   538     182.457  15.420  27.442  1.00  0.00           C
ATOM   3510  ROH CHO   539     204.957 147.820  17.692  1.00  0.00            
ATOM   3511  R1  CHO   539     204.907 149.070  20.192  1.00  0.00            
ATOM   3512  R2  CHO   539     203.207 148.270  22.242  1.00  0.00            
ATOM   3513  R3  CHO   539     205.507 148.120  23.642  1.00  0.00            
ATOM   3514  R4  CHO   539     203.407 148.320  25.692  1.00  0.00            
ATOM   3515  R5  CHO   539     205.157 149.620  25.492  1.00  0.00            
ATOM   3516  C1  CHO   539     205.657 148.220  29.042  1.00  0.00           C
ATOM   3517  C2  CHO   539     203.507 148.070  31.792  1.00  0.00           C
ATOM   3518  ROH CHO   540      43.707 101.720  48.842  1.00  0.00            
ATOM   3519  R1  CHO   540      43.207 100.920  46.192  1.00  0.00            
ATOM   3520  R2  CHO   540      43.757 102.520  43.992  1.00  0.00            
ATOM   3521  R3  CHO   540      45.157 100.370  43.142  1.00  0.00            
ATOM   3522  R4  CHO   540      44.057 101.520  40.692  1.00  0.00            
ATOM   3523  R5  CHO   540      43.807  99.470  41.392  1.00  0.00            
ATOM   3524  C1  CHO   540      45.507  98.920  37.992  1.00  0.00           C
ATOM   3525  C2  CHO   540      43.707 100.320  34.842  1.00  0.00           C
ATOM   3526  ROH CHO   541     221.107 178.820   8.542  1.00  0.00            
ATOM   3527  R1  CHO   541     220.857 180.170  10.992  1.00  0.00            
ATOM   3528  R2  CHO   541     219.557 179.020  13.192  1.00  0.00            
ATOM   3529  R3  CHO   541     221.907 179.520  14.442  1.00  0.00            
ATOM   3530  R4  CHO   541     219.907 179.520  16.592  1.00  0.00            
ATOM   3531  R5  CHO   541     221.307 181.120  16.142  1.00  0.00            
ATOM   3532  C1  CHO   541     222.307 180.320  19.742  1.00  0.00           C
ATOM   3533  C2  CHO   541     222.907 177.920  24.492  1.00  0.00           C
ATOM   3534  ROH CHO   542     179.457 137.370  47.792  1.00  0.00            
ATOM   3535  R1  CHO   542     179.507 137.270  44.992  1.00  0.00            
ATOM   3536  R2  CHO   542     177.757 135.770  43.492  1.00  0.00            
ATOM   3537  R3  CHO   542     177.257 138.120  42.292  1.00  0.00            
ATOM   3538  R4  CHO   542     177.607 136.220  40.092  1.00  0.00            
ATOM   3539  R5  CHO   542     178.657 138.120  40.292  1.00  0.00            
ATOM   3540  C1  CHO   542     176.957 138.720  36.942  1.00  0.00           C
ATOM   3541  C2  CHO   542     174.257 138.920  33.842  1.00  0.00           C
ATOM   3542  ROH CHO   543     211.007  18.970   7.642  1.00  0.00            
ATOM   3543  R1  CHO   543     212.757  19.920   9.642  1.00  0.00            
ATOM   3544  R2  CHO   543     211.857  21.020  11.992  1.00  0.00            
ATOM   3545  R3  CHO   543     213.507  19.170  13.142  1.00  0.00            
ATOM   3546  R4  CHO   543     212.957  21.070  15.292  1.00  0.00            
ATOM   3547  R5  CHO   543     214.907  20.420  14.592  1.00  0.00            
ATOM   3548  C1  CHO   543     215.107  19.320  18.242  1.00  0.00           C
ATOM   3549  C2  CHO   543     215.057  19.520  21.192  1.00  0.00           C
ATOM   3550  ROH CHO   544     104.907  93.320  20.392  1.00  0.00            
ATOM   3551  R1  CHO   544     105.407  92.820  23.142  1.00  0.00            
ATOM   3552  R2  CHO   544     104.657  94.620  25.142  1.00  0.00            
ATOM   3553  R3  CHO   544     103.407  92.470  26.142  1.00  0.00            
ATOM   3554  R4  CHO   544     103.207  94.470  28.242  1.00  0.00            
ATOM   3555  R5  CHO   544     104.007  92.470  28.492  1.00  0.00            
ATOM   3556  C1  CHO   544     101.207  92.370  31.042  1.00  0.00           C
ATOM   3557  C2  CHO   544     101.707  96.370  32.892  1.00  0.00           C
ATOM   3558  ROH CHO   545     181.807  19.870  42.692  1.00  0.00            
ATOM   3559  R1  CHO   545     181.857  21.720  40.542  1.00  0.00            
ATOM   3560  R2  CHO   545     181.957  20.870  37.892  1.00  0.00            
ATOM   3561  R3  CHO   545     179.757  22.520  37.692  1.00  0.00            
ATOM   3562  R4  CHO   545     180.957  22.470  34.992  1.00  0.00            
ATOM   3563  R5  CHO   545     180.457  24.220  36.142  1.00  0.00            
ATOM   3564  C1  CHO   545     178.307  24.920  33.092  1.00  0.00           C
ATOM   3565  C2  CHO   545     177.907  27.320  29.192  1.00  0.00           C
ATOM   3566  ROH CHO   546      56.607 156.020   4.942  1.00  0.00            
ATOM   3567  R1  CHO   546      55.657 156.020   7.592  1.00  0.00            
ATOM   3568  R2  CHO   546      57.007 154.770   9.642  1.00  0.00            
ATOM   3569  R3  CHO   546      56.807 157.170  10.842  1.00  0.00            
ATOM   3570  R4  CHO   546      56.607 155.220  13.042  1.00  0.00            
ATOM   3571  R5  CHO   546      55.157 156.820  12.592  1.00  0.00            
ATOM   3572  C1  CHO   546      56.157 157.820  16.142  1.00  0.00           C
ATOM   3573  C2  CHO   546      58.407 157.970  19.342  1.00  0.00           C
ATOM   3574  ROH CHO   547      72.657 191.420  35.292  1.00  0.00            
ATOM   3575  R1  CHO   547      74.257 190.520  33.142  1.00  0.00            
ATOM   3576  R2  CHO   547      73.207 189.070  31.042  1.00  0.00            
ATOM   3577  R3  CHO   547      74.357 191.020  29.492  1.00  0.00            
ATOM   3578  R4  CHO   547      73.407 189.070  27.592  1.00  0.00            
ATOM   3579  R5  CHO   547      75.407 189.870  27.742  1.00  0.00            
ATOM   3580  C1  CHO   547      74.557 190.920  24.142  1.00  0.00           C
ATOM   3581  C2  CHO   547      73.907 191.320  20.242  1.00  0.00           C
ATOM   3582  ROH CHO   548      65.157 131.670  42.892  1.00  0.00            
ATOM   3583  R1  CHO   548      65.007 132.670  40.242  1.00  0.00            
ATOM   3584  R2  CHO   548      66.657 131.720  38.192  1.00  0.00            
ATOM   3585  R3  CHO   548      64.257 131.320  36.942  1.00  0.00            
ATOM   3586  R4  CHO   548      66.307 130.570  34.992  1.00  0.00            
ATOM   3587  R5  CHO   548      64.707 132.020  34.692  1.00  0.00            
ATOM   3588  C1  CHO   548      63.857 129.570  31.892  1.00  0.00           C
ATOM   3589  C2  CHO   548      63.557 128.620  27.942  1.00  0.00           C
ATOM   3590  ROH CHO   549      47.607  64.070  14.992  1.00  0.00            
ATOM   3591  R1  CHO   549      48.707  64.170  17.592  1.00  0.00            
ATOM   3592  R2  CHO   549      47.257  64.970  19.792  1.00  0.00            
ATOM   3593  R3  CHO   549      48.057  62.620  20.792  1.00  0.00            
ATOM   3594  R4  CHO   549      48.157  64.420  23.092  1.00  0.00            
ATOM   3595  R5  CHO   549      49.807  63.170  22.342  1.00  0.00            
ATOM   3596  C1  CHO   549      49.507  61.870  25.942  1.00  0.00           C
ATOM   3597  C2  CHO   549      51.607  61.620  28.942  1.00  0.00           C
ATOM   3598  ROH CHO   550     123.007 144.420  43.592  1.00  0.00            
ATOM   3599  R1  CHO   550     121.057 144.720  41.592  1.00  0.00            
ATOM   3600  R2  CHO   550     121.257 143.420  39.142  1.00  0.00            
ATOM   3601  R3  CHO   550     118.757 142.570  39.792  1.00  0.00            
ATOM   3602  R4  CHO   550     118.807 142.570  36.842  1.00  0.00            
ATOM   3603  R5  CHO   550     117.307 143.570  38.142  1.00  0.00            
ATOM   3604  C1  CHO   550     115.007 141.270  36.142  1.00  0.00           C
ATOM   3605  C2  CHO   550     113.057 138.020  35.842  1.00  0.00           C
ATOM   3606  ROH CHO   551      91.157 210.370  37.392  1.00  0.00            
ATOM   3607  R1  CHO   551      92.457 210.220  34.842  1.00  0.00            
ATOM   3608  R2  CHO   551      93.107 207.870  33.642  1.00  0.00            
ATOM   3609  R3  CHO   551      91.657 208.870  31.592  1.00  0.00            
ATOM   3610  R4  CHO   551      93.157 206.620  30.442  1.00  0.00            
ATOM   3611  R5  CHO   551      93.107 208.670  29.692  1.00  0.00            
ATOM   3612  C1  CHO   551      91.807 206.820  26.642  1.00  0.00           C
ATOM   3613  C2  CHO   551      91.307 205.470  23.792  1.00  0.00           C
ATOM   3614  ROH CHO   552      81.607  98.720  16.442  1.00  0.00            
ATOM   3615  R1  CHO   552      82.257  98.720  19.192  1.00  0.00            
ATOM   3616  R2  CHO   552      80.757  99.970  21.142  1.00  0.00            
ATOM   3617  R3  CHO   552      80.757  97.470  22.292  1.00  0.00            
ATOM   3618  R4  CHO   552      79.757  99.270  24.392  1.00  0.00            
ATOM   3619  R5  CHO   552      81.457  97.920  24.542  1.00  0.00            
ATOM   3620  C1  CHO   552      79.207  96.570  27.342  1.00  0.00           C
ATOM   3621  C2  CHO   552      78.907  96.470  31.092  1.00  0.00           C
ATOM   3622  ROH CHO   553      85.657 216.920  35.492  1.00  0.00            
ATOM   3623  R1  CHO   553      87.257 217.070  33.142  1.00  0.00            
ATOM   3624  R2  CHO   553      86.807 215.470  30.942  1.00  0.00            
ATOM   3625  R3  CHO   553      86.707 217.820  29.642  1.00  0.00            
ATOM   3626  R4  CHO   553      86.607 215.770  27.492  1.00  0.00            
ATOM   3627  R5  CHO   553      88.007 217.470  27.642  1.00  0.00            
ATOM   3628  C1  CHO   553      86.407 218.220  24.242  1.00  0.00           C
ATOM   3629  C2  CHO   553      85.057 216.920  20.142  1.00  0.00           C
ATOM   3630  ROH CHO   554     194.157 203.870  38.242  1.00  0.00            
ATOM   3631  R1  CHO   554     192.507 204.220  35.992  1.00  0.00            
ATOM   3632  R2  CHO   554     190.707 206.320  35.742  1.00  0.00            
ATOM   3633  R3  CHO   554     192.007 206.770  33.442  1.00  0.00            
ATOM   3634  R4  CHO   554     189.207 207.370  32.842  1.00  0.00            
ATOM   3635  R5  CHO   554     190.457 206.020  31.742  1.00  0.00            
ATOM   3636  C1  CHO   554     189.557 208.520  28.942  1.00  0.00           C
ATOM   3637  C2  CHO   554     188.457 210.170  24.942  1.00  0.00           C
ATOM   3638  ROH CHO   555     192.607 120.120  22.592  1.00  0.00            
ATOM   3639  R1  CHO   555     193.807 120.470  25.142  1.00  0.00            
ATOM   3640  R2  CHO   555     192.507 121.720  27.242  1.00  0.00            
ATOM   3641  R3  CHO   555     193.107 119.420  28.542  1.00  0.00            
ATOM   3642  R4  CHO   555     193.207 121.520  30.642  1.00  0.00            
ATOM   3643  R5  CHO   555     194.757 120.070  30.192  1.00  0.00            
ATOM   3644  C1  CHO   555     194.107 119.220  33.842  1.00  0.00           C
ATOM   3645  C2  CHO   555     191.757 119.220  36.492  1.00  0.00           C
ATOM   3646  ROH CHO   556      78.657  85.620  19.542  1.00  0.00            
ATOM   3647  R1  CHO   556      77.957  83.920  21.692  1.00  0.00            
ATOM   3648  R2  CHO   556      79.757  83.220  23.642  1.00  0.00            
ATOM   3649  R3  CHO   556      77.807  84.170  25.292  1.00  0.00            
ATOM   3650  R4  CHO   556      79.257  82.220  26.942  1.00  0.00            
ATOM   3651  R5  CHO   556      77.107  82.270  26.592  1.00  0.00            
ATOM   3652  C1  CHO   556      77.157  82.570  30.392  1.00  0.00           C
ATOM   3653  C2  CHO   556      79.657  82.570  34.292  1.00  0.00           C
ATOM   3654  ROH CHO   557      25.857  52.770  13.592  1.00  0.00            
ATOM   3655  R1  CHO   557      26.357  53.220  16.342  1.00  0.00            
ATOM   3656  R2  CHO   557      24.357  53.370  18.242  1.00  0.00            
ATOM   3657  R3  CHO   557      25.857  51.470  19.492  1.00  0.00            
ATOM   3658  R4  CHO   557      23.957  52.370  21.542  1.00  0.00            
ATOM   3659  R5  CHO   557      26.107  52.270  21.742  1.00  0.00            
ATOM   3660  C1  CHO   557      25.107  50.020  24.642  1.00  0.00           C
ATOM   3661  C2  CHO   557      26.707  49.070  27.792  1.00  0.00           C
ATOM   3662  ROH CHO   558     145.157 221.420  43.792  1.00  0.00            
ATOM   3663  R1  CHO   558     144.257 220.720  41.192  1.00  0.00            
ATOM   3664  R2  CHO   558     143.007 222.570  39.542  1.00  0.00            
ATOM   3665  R3  CHO   558     144.907 221.820  37.792  1.00  0.00            
ATOM   3666  R4  CHO   558     142.807 222.970  36.142  1.00  0.00            
ATOM   3667  R5  CHO   558     143.707 221.020  35.892  1.00  0.00            
ATOM   3668  C1  CHO   558     144.557 222.520  32.492  1.00  0.00           C
ATOM   3669  C2  CHO   558     143.807 223.270  29.242  1.00  0.00           C
ATOM   3670  ROH CHO   559      86.357  26.220   3.692  1.00  0.00            
ATOM   3671  R1  CHO   559      86.557  27.220   6.342  1.00  0.00            
ATOM   3672  R2  CHO   559      84.457  27.020   8.142  1.00  0.00            
ATOM   3673  R3  CHO   559      86.307  25.820   9.692  1.00  0.00            
ATOM   3674  R4  CHO   559      83.957  26.120  11.442  1.00  0.00            
ATOM   3675  R5  CHO   559      86.007  26.770  11.842  1.00  0.00            
ATOM   3676  C1  CHO   559      85.457  24.470  14.842  1.00  0.00           C
ATOM   3677  C2  CHO   559      82.407  23.370  17.292  1.00  0.00           C
ATOM   3678  ROH CHO   560      23.457  41.170  12.942  1.00  0.00            
ATOM   3679  R1  CHO   560      22.557  41.870  15.542  1.00  0.00            
ATOM   3680  R2  CHO   560      21.607  40.020  17.342  1.00  0.00            
ATOM   3681  R3  CHO   560      23.507  41.120  18.992  1.00  0.00            
ATOM   3682  R4  CHO   560      21.957  39.320  20.742  1.00  0.00            
ATOM   3683  R5  CHO   560      22.357  41.470  21.092  1.00  0.00            
ATOM   3684  C1  CHO   560      23.957  39.970  24.192  1.00  0.00           C
ATOM   3685  C2  CHO   560      23.507  41.870  27.242  1.00  0.00           C
ATOM   3686  ROH CHO   561      28.607 113.070  11.992  1.00  0.00            
ATOM   3687  R1  CHO   561      30.157 113.720  14.292  1.00  0.00            
ATOM   3688  R2  CHO   561      29.007 114.520  16.692  1.00  0.00            
ATOM   3689  R3  CHO   561      30.457 112.470  17.742  1.00  0.00            
ATOM   3690  R4  CHO   561      29.357 113.870  20.042  1.00  0.00            
ATOM   3691  R5  CHO   561      31.457 113.370  19.692  1.00  0.00            
ATOM   3692  C1  CHO   561      30.957 111.520  22.992  1.00  0.00           C
ATOM   3693  C2  CHO   561      32.107 113.170  26.292  1.00  0.00           C
ATOM   3694  ROH CHO   562      24.257 131.620  13.092  1.00  0.00            
ATOM   3695  R1  CHO   562      25.707 131.020  15.442  1.00  0.00            
ATOM   3696  R2  CHO   562      26.857 132.970  16.992  1.00  0.00            
ATOM   3697  R3  CHO   562      25.457 131.770  18.992  1.00  0.00            
ATOM   3698  R4  CHO   562      27.657 133.070  20.342  1.00  0.00            
ATOM   3699  R5  CHO   562      27.107 130.970  20.542  1.00  0.00            
ATOM   3700  C1  CHO   562      26.757 132.020  24.192  1.00  0.00           C
ATOM   3701  C2  CHO   562      25.707 131.570  27.942  1.00  0.00           C
ATOM   3702  ROH CHO   563     184.457  32.820  13.992  1.00  0.00            
ATOM   3703  R1  CHO   563     186.007  30.570  14.742  1.00  0.00            
ATOM   3704  R2  CHO   563     187.407  30.470  17.092  1.00  0.00            
ATOM   3705  R3  CHO   563     186.007  28.170  17.442  1.00  0.00            
ATOM   3706  R4  CHO   563     188.107  28.120  19.542  1.00  0.00            
ATOM   3707  R5  CHO   563     187.707  26.520  18.042  1.00  0.00            
ATOM   3708  C1  CHO   563     187.157  24.570  21.292  1.00  0.00           C
ATOM   3709  C2  CHO   563     184.807  22.670  23.192  1.00  0.00           C
ATOM   3710  ROH CHO   564      74.107  50.720  51.592  1.00  0.00            
ATOM   3711  R1  CHO   564      72.957  50.670  49.042  1.00  0.00            
ATOM   3712  R2  CHO   564      73.007  52.870  47.342  1.00  0.00            
ATOM   3713  R3  CHO   564      74.107  51.120  45.592  1.00  0.00            
ATOM   3714  R4  CHO   564      74.057  53.620  44.142  1.00  0.00            
ATOM   3715  R5  CHO   564      73.257  51.720  43.492  1.00  0.00            
ATOM   3716  C1  CHO   564      75.707  52.420  40.642  1.00  0.00           C
ATOM   3717  C2  CHO   564      75.307  55.570  39.592  1.00  0.00           C
ATOM   3718  ROH CHO   565      87.957 169.570   7.442  1.00  0.00            
ATOM   3719  R1  CHO   565      86.557 169.820   9.892  1.00  0.00            
ATOM   3720  R2  CHO   565      84.107 168.620  10.342  1.00  0.00            
ATOM   3721  R3  CHO   565      85.407 167.570  12.492  1.00  0.00            
ATOM   3722  R4  CHO   565      82.557 166.920  12.942  1.00  0.00            
ATOM   3723  R5  CHO   565      83.907 167.970  14.342  1.00  0.00            
ATOM   3724  C1  CHO   565      82.857 164.970  16.442  1.00  0.00           C
ATOM   3725  C2  CHO   565      80.607 165.570  19.092  1.00  0.00           C
ATOM   3726  ROH CHO   566     100.357  38.720  12.092  1.00  0.00            
ATOM   3727  R1  CHO   566     101.207  38.920  14.742  1.00  0.00            
ATOM   3728  R2  CHO   566     102.107  41.320  15.842  1.00  0.00            
ATOM   3729  R3  CHO   566     100.207  40.770  17.742  1.00  0.00            
ATOM   3730  R4  CHO   566     102.257  42.170  19.192  1.00  0.00            
ATOM   3731  R5  CHO   566     101.407  40.220  19.692  1.00  0.00            
ATOM   3732  C1  CHO   566     100.607  42.120  22.892  1.00  0.00           C
ATOM   3733  C2  CHO   566     102.007  45.270  25.142  1.00  0.00           C
ATOM   3734  ROH CHO   567       5.407 116.070  17.792  1.00  0.00            
ATOM   3735  R1  CHO   567       5.907 117.220  20.292  1.00  0.00            
ATOM   3736  R2  CHO   567       3.957 117.420  22.242  1.00  0.00            
ATOM   3737  R3  CHO   567       5.757 116.120  23.792  1.00  0.00            
ATOM   3738  R4  CHO   567       4.057 117.520  25.692  1.00  0.00            
ATOM   3739  R5  CHO   567       6.207 117.620  25.592  1.00  0.00            
ATOM   3740  C1  CHO   567       5.807 116.370  29.142  1.00  0.00           C
ATOM   3741  C2  CHO   567       5.207 116.620  33.392  1.00  0.00           C
ATOM   3742  ROH CHO   568      39.807  96.570  15.242  1.00  0.00            
ATOM   3743  R1  CHO   568      40.857  95.970  17.742  1.00  0.00            
ATOM   3744  R2  CHO   568      42.457  97.720  19.192  1.00  0.00            
ATOM   3745  R3  CHO   568      40.607  97.270  21.142  1.00  0.00            
ATOM   3746  R4  CHO   568      42.857  98.520  22.542  1.00  0.00            
ATOM   3747  R5  CHO   568      41.907  96.670  23.042  1.00  0.00            
ATOM   3748  C1  CHO   568      41.357  98.570  26.292  1.00  0.00           C
ATOM   3749  C2  CHO   568      43.557  97.720  29.192  1.00  0.00           C
ATOM   3750  ROH CHO   569      69.907  66.520  15.542  1.00  0.00            
ATOM   3751  R1  CHO   569      69.307  65.770  18.192  1.00  0.00            
ATOM   3752  R2  CHO   569      69.107  63.120  18.942  1.00  0.00            
ATOM   3753  R3  CHO   569      70.957  63.870  20.792  1.00  0.00            
ATOM   3754  R4  CHO   569      69.557  61.620  22.042  1.00  0.00            
ATOM   3755  R5  CHO   569      69.857  63.570  22.892  1.00  0.00            
ATOM   3756  C1  CHO   569      71.557  61.420  25.542  1.00  0.00           C
ATOM   3757  C2  CHO   569      68.957  59.870  28.642  1.00  0.00           C
ATOM   3758  ROH CHO   570     121.457 122.870  13.192  1.00  0.00            
ATOM   3759  R1  CHO   570     121.457 125.070  14.992  1.00  0.00            
ATOM   3760  R2  CHO   570     119.407 125.570  16.742  1.00  0.00            
ATOM   3761  R3  CHO   570     121.407 125.520  18.592  1.00  0.00            
ATOM   3762  R4  CHO   570     119.307 127.170  19.842  1.00  0.00            
ATOM   3763  R5  CHO   570     121.407 127.720  19.592  1.00  0.00            
ATOM   3764  C1  CHO   570     121.057 128.020  23.342  1.00  0.00           C
ATOM   3765  C2  CHO   570     122.107 129.870  25.642  1.00  0.00           C
ATOM   3766  ROH CHO   571      27.257   4.170   6.592  1.00  0.00            
ATOM   3767  R1  CHO   571      28.357   3.670   9.142  1.00  0.00            
ATOM   3768  R2  CHO   571      27.207   4.670  11.492  1.00  0.00            
ATOM   3769  R3  CHO   571      27.257   2.020  12.242  1.00  0.00            
ATOM   3770  R4  CHO   571      27.307   3.520  14.742  1.00  0.00            
ATOM   3771  R5  CHO   571      28.707   1.970  14.142  1.00  0.00            
ATOM   3772  C1  CHO   571      27.357   0.420  17.342  1.00  0.00           C
ATOM   3773  C2  CHO   571      25.507   1.770  20.142  1.00  0.00           C
ATOM   3774  ROH CHO   572      75.007 112.970  45.192  1.00  0.00            
ATOM   3775  R1  CHO   572      76.657 113.420  42.942  1.00  0.00            
ATOM   3776  R2  CHO   572      79.407 113.020  43.042  1.00  0.00            
ATOM   3777  R3  CHO   572      78.907 111.370  40.892  1.00  0.00            
ATOM   3778  R4  CHO   572      81.607 112.470  40.442  1.00  0.00            
ATOM   3779  R5  CHO   572      79.907 112.520  39.042  1.00  0.00            
ATOM   3780  C1  CHO   572      82.457 110.570  36.942  1.00  0.00           C
ATOM   3781  C2  CHO   572      85.357 108.870  35.142  1.00  0.00           C
ATOM   3782  ROH CHO   573      90.457 122.520  10.042  1.00  0.00            
ATOM   3783  R1  CHO   573      91.807 123.870  12.142  1.00  0.00            
ATOM   3784  R2  CHO   573      91.507 126.570  12.642  1.00  0.00            
ATOM   3785  R3  CHO   573      90.807 125.720  15.142  1.00  0.00            
ATOM   3786  R4  CHO   573      92.557 128.020  15.592  1.00  0.00            
ATOM   3787  R5  CHO   573      92.807 126.020  16.442  1.00  0.00            
ATOM   3788  C1  CHO   573      92.557 128.070  19.642  1.00  0.00           C
ATOM   3789  C2  CHO   573      93.457 129.070  22.992  1.00  0.00           C
ATOM   3790  ROH CHO   574     219.157  20.520  41.892  1.00  0.00            
ATOM   3791  R1  CHO   574     219.907  21.570  39.392  1.00  0.00            
ATOM   3792  R2  CHO   574     222.207  23.020  38.992  1.00  0.00            
ATOM   3793  R3  CHO   574     222.707  21.170  37.092  1.00  0.00            
ATOM   3794  R4  CHO   574     223.757  23.670  35.942  1.00  0.00            
ATOM   3795  R5  CHO   574     222.307  22.270  35.042  1.00  0.00            
ATOM   3796  C1  CHO   574     225.107  22.270  32.392  1.00  0.00           C
ATOM   3797  C2  CHO   574     227.007  23.420  29.242  1.00  0.00           C
ATOM   3798  ROH CHO   575     152.507 124.770  20.142  1.00  0.00            
ATOM   3799  R1  CHO   575     152.707 125.420  22.842  1.00  0.00            
ATOM   3800  R2  CHO   575     152.707 128.020  23.792  1.00  0.00            
ATOM   3801  R3  CHO   575     150.657 127.120  25.342  1.00  0.00            
ATOM   3802  R4  CHO   575     151.857 129.320  26.842  1.00  0.00            
ATOM   3803  R5  CHO   575     151.457 127.320  27.592  1.00  0.00            
ATOM   3804  C1  CHO   575     149.407 129.270  30.092  1.00  0.00           C
ATOM   3805  C2  CHO   575     150.207 131.020  34.492  1.00  0.00           C
ATOM   3806  ROH CHO   576      39.307  26.970  41.092  1.00  0.00            
ATOM   3807  R1  CHO   576      40.657  27.820  38.742  1.00  0.00            
ATOM   3808  R2  CHO   576      42.457  26.220  37.392  1.00  0.00            
ATOM   3809  R3  CHO   576      40.807  26.720  35.292  1.00  0.00            
ATOM   3810  R4  CHO   576      43.257  25.670  34.092  1.00  0.00            
ATOM   3811  R5  CHO   576      42.257  27.570  33.592  1.00  0.00            
ATOM   3812  C1  CHO   576      42.207  25.820  30.142  1.00  0.00           C
ATOM   3813  C2  CHO   576      44.007  25.420  27.442  1.00  0.00           C
ATOM   3814  ROH CHO   577     221.257  49.220   8.592  1.00  0.00            
ATOM   3815  R1  CHO   577     220.507  48.420  11.242  1.00  0.00            
ATOM   3816  R2  CHO   577     218.657  46.420  11.692  1.00  0.00            
ATOM   3817  R3  CHO   577     220.657  45.420  13.192  1.00  0.00            
ATOM   3818  R4  CHO   577     218.257  44.970  14.792  1.00  0.00            
ATOM   3819  R5  CHO   577     220.107  45.970  15.442  1.00  0.00            
ATOM   3820  C1  CHO   577     219.907  43.170  18.042  1.00  0.00           C
ATOM   3821  C2  CHO   577     218.957  42.070  20.742  1.00  0.00           C
ATOM   3822  ROH CHO   578       1.707 123.820  14.492  1.00  0.00            
ATOM   3823  R1  CHO   578       2.407 125.220  16.842  1.00  0.00            
ATOM   3824  R2  CHO   578       0.557 126.720  18.292  1.00  0.00            
ATOM   3825  R3  CHO   578       1.357 125.120  20.342  1.00  0.00            
ATOM   3826  R4  CHO   578       0.357 127.520  21.642  1.00  0.00            
ATOM   3827  R5  CHO   578       2.307 126.670  21.942  1.00  0.00            
ATOM   3828  C1  CHO   578       1.057 126.520  25.492  1.00  0.00           C
ATOM   3829  C2  CHO   578       3.007 126.020  28.892  1.00  0.00           C
ATOM   3830  ROH CHO   579     213.307 102.870  53.792  1.00  0.00            
ATOM   3831  R1  CHO   579     212.807 103.870  51.192  1.00  0.00            
ATOM   3832  R2  CHO   579     214.457 105.770  49.992  1.00  0.00            
ATOM   3833  R3  CHO   579     214.557 103.970  47.992  1.00  0.00            
ATOM   3834  R4  CHO   579     215.707 106.420  46.842  1.00  0.00            
ATOM   3835  R5  CHO   579     214.057 105.220  46.042  1.00  0.00            
ATOM   3836  C1  CHO   579     216.557 105.070  43.142  1.00  0.00           C
ATOM   3837  C2  CHO   579     217.807 105.870  39.892  1.00  0.00           C
ATOM   3838  ROH CHO   580     218.207 196.470  41.342  1.00  0.00            
ATOM   3839  R1  CHO   580     218.057 196.170  38.492  1.00  0.00            
ATOM   3840  R2  CHO   580     219.757 194.570  37.092  1.00  0.00            
ATOM   3841  R3  CHO   580     217.457 193.420  36.192  1.00  0.00            
ATOM   3842  R4  CHO   580     219.057 193.920  33.742  1.00  0.00            
ATOM   3843  R5  CHO   580     217.007 194.570  34.142  1.00  0.00            
ATOM   3844  C1  CHO   580     216.507 192.470  30.992  1.00  0.00           C
ATOM   3845  C2  CHO   580     218.857 193.070  28.042  1.00  0.00           C
ATOM   3846  ROH CHO   581      -1.093 183.570   7.792  1.00  0.00            
ATOM   3847  R1  CHO   581       0.007 184.620  10.192  1.00  0.00            
ATOM   3848  R2  CHO   581      -1.543 185.220  12.392  1.00  0.00            
ATOM   3849  R3  CHO   581       0.207 183.570  13.692  1.00  0.00            
ATOM   3850  R4  CHO   581      -0.793 185.320  15.792  1.00  0.00            
ATOM   3851  R5  CHO   581       1.307 184.920  15.292  1.00  0.00            
ATOM   3852  C1  CHO   581       1.257 183.820  18.942  1.00  0.00           C
ATOM   3853  C2  CHO   581       4.157 184.920  21.392  1.00  0.00           C
ATOM   3854  ROH CHO   582      66.707  34.570   5.192  1.00  0.00            
ATOM   3855  R1  CHO   582      65.707  35.570   7.642  1.00  0.00            
ATOM   3856  R2  CHO   582      64.057  34.070   9.292  1.00  0.00            
ATOM   3857  R3  CHO   582      65.907  34.620  11.192  1.00  0.00            
ATOM   3858  R4  CHO   582      63.407  34.370  12.692  1.00  0.00            
ATOM   3859  R5  CHO   582      64.807  36.020  12.742  1.00  0.00            
ATOM   3860  C1  CHO   582      64.807  35.020  16.392  1.00  0.00           C
ATOM   3861  C2  CHO   582      66.857  38.170  16.942  1.00  0.00           C
ATOM   3862  ROH CHO   583      89.957 116.370  46.542  1.00  0.00            
ATOM   3863  R1  CHO   583      91.657 115.320  44.542  1.00  0.00            
ATOM   3864  R2  CHO   583      91.307 112.820  43.492  1.00  0.00            
ATOM   3865  R3  CHO   583      91.257 114.120  41.142  1.00  0.00            
ATOM   3866  R4  CHO   583      93.057 111.870  40.642  1.00  0.00            
ATOM   3867  R5  CHO   583      93.457 113.970  40.292  1.00  0.00            
ATOM   3868  C1  CHO   583      93.957 112.570  36.792  1.00  0.00           C
ATOM   3869  C2  CHO   583      95.857 109.470  36.292  1.00  0.00           C
ATOM   3870  ROH CHO   584     136.657  65.270  27.242  1.00  0.00            
ATOM   3871  R1  CHO   584     137.057  63.520  29.442  1.00  0.00            
ATOM   3872  R2  CHO   584     136.657  64.320  32.042  1.00  0.00            
ATOM   3873  R3  CHO   584     135.007  62.170  32.142  1.00  0.00            
ATOM   3874  R4  CHO   584     136.007  62.470  34.892  1.00  0.00            
ATOM   3875  R5  CHO   584     136.107  60.670  33.692  1.00  0.00            
ATOM   3876  C1  CHO   584     134.057  59.370  36.642  1.00  0.00           C
ATOM   3877  C2  CHO   584     136.457  56.620  38.692  1.00  0.00           C
ATOM   3878  ROH CHO   585     220.207  96.620  17.092  1.00  0.00            
ATOM   3879  R1  CHO   585     218.657  95.970  19.392  1.00  0.00            
ATOM   3880  R2  CHO   585     219.157  93.670  20.842  1.00  0.00            
ATOM   3881  R3  CHO   585     219.307  95.470  22.892  1.00  0.00            
ATOM   3882  R4  CHO   585     219.457  92.820  24.192  1.00  0.00            
ATOM   3883  R5  CHO   585     218.057  94.420  24.692  1.00  0.00            
ATOM   3884  C1  CHO   585     219.757  93.970  28.042  1.00  0.00           C
ATOM   3885  C2  CHO   585     218.357  92.520  31.792  1.00  0.00           C
ATOM   3886  ROH CHO   586      21.907 212.720   5.742  1.00  0.00            
ATOM   3887  R1  CHO   586      21.657 213.370   8.492  1.00  0.00            
ATOM   3888  R2  CHO   586      20.707 211.570  10.342  1.00  0.00            
ATOM   3889  R3  CHO   586      23.007 212.170  11.642  1.00  0.00            
ATOM   3890  R4  CHO   586      21.357 210.820  13.642  1.00  0.00            
ATOM   3891  R5  CHO   586      22.307 212.820  13.842  1.00  0.00            
ATOM   3892  C1  CHO   586      23.907 211.020  16.792  1.00  0.00           C
ATOM   3893  C2  CHO   586      24.807 212.020  20.792  1.00  0.00           C
ATOM   3894  ROH CHO   587     216.857 115.020  52.192  1.00  0.00            
ATOM   3895  R1  CHO   587     217.657 115.670  49.542  1.00  0.00            
ATOM   3896  R2  CHO   587     217.257 114.020  47.392  1.00  0.00            
ATOM   3897  R3  CHO   587     216.057 116.170  46.342  1.00  0.00            
ATOM   3898  R4  CHO   587     217.207 114.770  44.042  1.00  0.00            
ATOM   3899  R5  CHO   587     217.507 116.870  44.592  1.00  0.00            
ATOM   3900  C1  CHO   587     216.057 117.320  41.092  1.00  0.00           C
ATOM   3901  C2  CHO   587     215.207 116.170  38.542  1.00  0.00           C
ATOM   3902  ROH CHO   588      24.057 121.970  14.942  1.00  0.00            
ATOM   3903  R1  CHO   588      23.857 120.720  17.492  1.00  0.00            
ATOM   3904  R2  CHO   588      26.057 119.770  18.842  1.00  0.00            
ATOM   3905  R3  CHO   588      25.157 121.370  20.842  1.00  0.00            
ATOM   3906  R4  CHO   588      26.657 119.270  22.192  1.00  0.00            
ATOM   3907  R5  CHO   588      24.607 119.870  22.642  1.00  0.00            
ATOM   3908  C1  CHO   588      26.157 120.520  26.042  1.00  0.00           C
ATOM   3909  C2  CHO   588      24.707 119.670  29.892  1.00  0.00           C
ATOM   3910  ROH CHO   589      41.507 188.670   5.142  1.00  0.00            
ATOM   3911  R1  CHO   589      42.107 189.720   7.742  1.00  0.00            
ATOM   3912  R2  CHO   589      40.557 189.170   9.942  1.00  0.00            
ATOM   3913  R3  CHO   589      42.957 188.320  10.992  1.00  0.00            
ATOM   3914  R4  CHO   589      41.207 188.670  13.292  1.00  0.00            
ATOM   3915  R5  CHO   589      43.157 189.570  13.042  1.00  0.00            
ATOM   3916  C1  CHO   589      43.807 187.620  16.242  1.00  0.00           C
ATOM   3917  C2  CHO   589      45.157 186.170  19.642  1.00  0.00           C
ATOM   3918  ROH CHO   590      78.057  40.470   9.942  1.00  0.00            
ATOM   3919  R1  CHO   590      78.207  41.070  12.692  1.00  0.00            
ATOM   3920  R2  CHO   590      76.407  40.020  14.542  1.00  0.00            
ATOM   3921  R3  CHO   590      78.657  39.170  15.792  1.00  0.00            
ATOM   3922  R4  CHO   590      76.557  38.970  17.842  1.00  0.00            
ATOM   3923  R5  CHO   590      78.457  40.020  17.992  1.00  0.00            
ATOM   3924  C1  CHO   590      78.757  37.620  20.942  1.00  0.00           C
ATOM   3925  C2  CHO   590      80.857  39.370  24.842  1.00  0.00           C
ATOM   3926  ROH CHO   591     127.707  87.470  57.292  1.00  0.00            
ATOM   3927  R1  CHO   591     126.707  88.520  54.842  1.00  0.00            
ATOM   3928  R2  CHO   591     127.307  87.420  52.392  1.00  0.00            
ATOM   3929  R3  CHO   591     124.607  87.320  52.142  1.00  0.00            
ATOM   3930  R4  CHO   591     125.607  87.720  49.392  1.00  0.00            
ATOM   3931  R5  CHO   591     124.107  88.920  50.392  1.00  0.00            
ATOM   3932  C1  CHO   591     122.107  87.770  47.392  1.00  0.00           C
ATOM   3933  C2  CHO   591     120.357  87.720  44.292  1.00  0.00           C
ATOM   3934  ROH CHO   592      83.057 112.370  47.592  1.00  0.00            
ATOM   3935  R1  CHO   592      83.707 110.570  45.492  1.00  0.00            
ATOM   3936  R2  CHO   592      82.857 107.970  45.492  1.00  0.00            
ATOM   3937  R3  CHO   592      81.907 108.620  43.042  1.00  0.00            
ATOM   3938  R4  CHO   592      83.757 106.420  42.542  1.00  0.00            
ATOM   3939  R5  CHO   592      83.757 108.370  41.542  1.00  0.00            
ATOM   3940  C1  CHO   592      83.357 106.120  38.492  1.00  0.00           C
ATOM   3941  C2  CHO   592      84.357 104.320  36.192  1.00  0.00           C
ATOM   3942  ROH CHO   593     215.707 128.920  23.142  1.00  0.00            
ATOM   3943  R1  CHO   593     215.357 127.820  25.692  1.00  0.00            
ATOM   3944  R2  CHO   593     216.907 128.520  27.892  1.00  0.00            
ATOM   3945  R3  CHO   593     214.507 129.020  29.042  1.00  0.00            
ATOM   3946  R4  CHO   593     216.457 129.170  31.242  1.00  0.00            
ATOM   3947  R5  CHO   593     214.657 127.970  31.192  1.00  0.00            
ATOM   3948  C1  CHO   593     213.907 130.070  34.292  1.00  0.00           C
ATOM   3949  C2  CHO   593     212.457 129.570  37.492  1.00  0.00           C
ATOM   3950  ROH CHO   594      24.057 136.770  13.142  1.00  0.00            
ATOM   3951  R1  CHO   594      25.757 137.770  15.192  1.00  0.00            
ATOM   3952  R2  CHO   594      24.807 138.770  17.592  1.00  0.00            
ATOM   3953  R3  CHO   594      26.457 136.920  18.642  1.00  0.00            
ATOM   3954  R4  CHO   594      25.307 138.320  20.942  1.00  0.00            
ATOM   3955  R5  CHO   594      27.457 138.020  20.542  1.00  0.00            
ATOM   3956  C1  CHO   594      27.207 136.320  23.942  1.00  0.00           C
ATOM   3957  C2  CHO   594      28.457 138.270  26.242  1.00  0.00           C
ATOM   3958  ROH CHO   595     188.857   2.120  41.842  1.00  0.00            
ATOM   3959  R1  CHO   595     189.357   1.670  39.092  1.00  0.00            
ATOM   3960  R2  CHO   595     187.457   2.070  37.142  1.00  0.00            
ATOM   3961  R3  CHO   595     189.357   3.670  36.092  1.00  0.00            
ATOM   3962  R4  CHO   595     187.607   3.020  33.842  1.00  0.00            
ATOM   3963  R5  CHO   595     189.757   2.770  33.892  1.00  0.00            
ATOM   3964  C1  CHO   595     189.457   5.070  30.892  1.00  0.00           C
ATOM   3965  C2  CHO   595     187.307   7.820  27.792  1.00  0.00           C
ATOM   3966  ROH CHO   596     189.557  90.770  51.392  1.00  0.00            
ATOM   3967  R1  CHO   596     188.107  91.770  49.192  1.00  0.00            
ATOM   3968  R2  CHO   596     189.157  92.020  46.642  1.00  0.00            
ATOM   3969  R3  CHO   596     186.957  90.570  45.992  1.00  0.00            
ATOM   3970  R4  CHO   596     187.257  92.470  43.792  1.00  0.00            
ATOM   3971  R5  CHO   596     185.457  92.170  44.942  1.00  0.00            
ATOM   3972  C1  CHO   596     184.157  91.370  41.442  1.00  0.00           C
ATOM   3973  C2  CHO   596     182.507  92.270  38.392  1.00  0.00           C
ATOM   3974  ROH CHO   597      97.607 171.120  37.492  1.00  0.00            
ATOM   3975  R1  CHO   597      98.957 169.270  35.892  1.00  0.00            
ATOM   3976  R2  CHO   597      98.107 166.620  35.592  1.00  0.00            
ATOM   3977  R3  CHO   597      98.257 167.270  32.942  1.00  0.00            
ATOM   3978  R4  CHO   597      97.857 164.370  32.992  1.00  0.00            
ATOM   3979  R5  CHO   597      99.407 165.420  31.942  1.00  0.00            
ATOM   3980  C1  CHO   597      97.807 163.620  28.992  1.00  0.00           C
ATOM   3981  C2  CHO   597      98.157 164.370  24.542  1.00  0.00           C
ATOM   3982  ROH CHO   598      60.807  95.370  16.192  1.00  0.00            
ATOM   3983  R1  CHO   598      60.307  95.020  18.942  1.00  0.00            
ATOM   3984  R2  CHO   598      62.357  95.070  20.842  1.00  0.00            
ATOM   3985  R3  CHO   598      60.757  96.970  21.992  1.00  0.00            
ATOM   3986  R4  CHO   598      62.857  96.420  23.942  1.00  0.00            
ATOM   3987  R5  CHO   598      60.707  96.370  24.292  1.00  0.00            
ATOM   3988  C1  CHO   598      61.657  98.970  26.892  1.00  0.00           C
ATOM   3989  C2  CHO   598      64.557 100.320  30.392  1.00  0.00           C
ATOM   3990  ROH CHO   599      22.257 211.120  40.242  1.00  0.00            
ATOM   3991  R1  CHO   599      21.457 212.420  37.842  1.00  0.00            
ATOM   3992  R2  CHO   599      22.807 212.120  35.492  1.00  0.00            
ATOM   3993  R3  CHO   599      20.357 211.420  34.542  1.00  0.00            
ATOM   3994  R4  CHO   599      22.057 211.570  32.142  1.00  0.00            
ATOM   3995  R5  CHO   599      20.157 212.620  32.442  1.00  0.00            
ATOM   3996  C1  CHO   599      19.307 210.670  29.342  1.00  0.00           C
ATOM   3997  C2  CHO   599      18.307 209.220  25.642  1.00  0.00           C
ATOM   3998  ROH CHO   600      35.857  29.970   8.942  1.00  0.00            
ATOM   3999  R1  CHO   600      35.907  27.920  10.842  1.00  0.00            
ATOM   4000  R2  CHO   600      37.207  28.170  13.292  1.00  0.00            
ATOM   4001  R3  CHO   600      34.757  27.470  14.292  1.00  0.00            
ATOM   4002  R4  CHO   600      36.657  27.070  16.542  1.00  0.00            
ATOM   4003  R5  CHO   600      35.257  25.570  15.692  1.00  0.00            
ATOM   4004  C1  CHO   600      34.057  25.720  19.342  1.00  0.00           C
ATOM   4005  C2  CHO   600      36.957  23.270  20.442  1.00  0.00           C
ATOM   4006  ROH CHO   601      32.957 141.320  43.292  1.00  0.00            
ATOM   4007  R1  CHO   601      33.907 140.170  40.942  1.00  0.00            
ATOM   4008  R2  CHO   601      32.307 139.370  38.842  1.00  0.00            
ATOM   4009  R3  CHO   601      33.907 140.970  37.392  1.00  0.00            
ATOM   4010  R4  CHO   601      32.207 139.520  35.392  1.00  0.00            
ATOM   4011  R5  CHO   601      34.407 139.620  35.442  1.00  0.00            
ATOM   4012  C1  CHO   601      33.707 141.120  31.992  1.00  0.00           C
ATOM   4013  C2  CHO   601      32.107 139.370  29.592  1.00  0.00           C
ATOM   4014  ROH CHO   602     203.107   7.970  40.592  1.00  0.00            
ATOM   4015  R1  CHO   602     203.107   9.520  38.192  1.00  0.00            
ATOM   4016  R2  CHO   602     204.007   8.470  35.792  1.00  0.00            
ATOM   4017  R3  CHO   602     201.557   9.320  34.942  1.00  0.00            
ATOM   4018  R4  CHO   602     203.107   8.970  32.492  1.00  0.00            
ATOM   4019  R5  CHO   602     202.007  10.770  33.092  1.00  0.00            
ATOM   4020  C1  CHO   602     200.307  10.020  29.742  1.00  0.00           C
ATOM   4021  C2  CHO   602     202.607  12.920  28.192  1.00  0.00           C
ATOM   4022  ROH CHO   603     111.157 170.720  11.142  1.00  0.00            
ATOM   4023  R1  CHO   603     109.807 170.520  13.592  1.00  0.00            
ATOM   4024  R2  CHO   603     110.357 172.170  15.742  1.00  0.00            
ATOM   4025  R3  CHO   603     107.707 172.670  15.642  1.00  0.00            
ATOM   4026  R4  CHO   603     108.357 172.820  18.492  1.00  0.00            
ATOM   4027  R5  CHO   603     106.807 171.570  17.592  1.00  0.00            
ATOM   4028  C1  CHO   603     104.657 173.670  19.992  1.00  0.00           C
ATOM   4029  C2  CHO   603     102.357 176.820  20.542  1.00  0.00           C
ATOM   4030  ROH CHO   604     199.957 111.720  23.842  1.00  0.00            
ATOM   4031  R1  CHO   604     199.107 111.620  26.542  1.00  0.00            
ATOM   4032  R2  CHO   604     199.507 109.370  28.142  1.00  0.00            
ATOM   4033  R3  CHO   604     200.707 111.220  29.792  1.00  0.00            
ATOM   4034  R4  CHO   604     200.057 108.920  31.542  1.00  0.00            
ATOM   4035  R5  CHO   604     199.507 111.020  31.842  1.00  0.00            
ATOM   4036  C1  CHO   604     201.507 110.370  35.042  1.00  0.00           C
ATOM   4037  C2  CHO   604     201.507 113.970  37.742  1.00  0.00           C
ATOM   4038  ROH CHO   605      63.707 197.520  37.342  1.00  0.00            
ATOM   4039  R1  CHO   605      65.157 196.720  35.042  1.00  0.00            
ATOM   4040  R2  CHO   605      63.957 195.720  32.742  1.00  0.00            
ATOM   4041  R3  CHO   605      65.307 197.720  31.542  1.00  0.00            
ATOM   4042  R4  CHO   605      64.707 195.820  29.392  1.00  0.00            
ATOM   4043  R5  CHO   605      66.657 196.620  29.892  1.00  0.00            
ATOM   4044  C1  CHO   605      66.457 197.770  26.292  1.00  0.00           C
ATOM   4045  C2  CHO   605      66.507 197.470  23.142  1.00  0.00           C
ATOM   4046  ROH CHO   606      11.057 198.570  39.592  1.00  0.00            
ATOM   4047  R1  CHO   606      11.157 198.470  36.792  1.00  0.00            
ATOM   4048  R2  CHO   606       8.907 198.870  35.192  1.00  0.00            
ATOM   4049  R3  CHO   606      10.457 200.770  34.042  1.00  0.00            
ATOM   4050  R4  CHO   606       8.857 199.670  31.842  1.00  0.00            
ATOM   4051  R5  CHO   606      11.007 199.820  31.892  1.00  0.00            
ATOM   4052  C1  CHO   606      10.257 201.920  28.792  1.00  0.00           C
ATOM   4053  C2  CHO   606       9.507 200.020  26.292  1.00  0.00           C
ATOM   4054  ROH CHO   607      46.507 202.770  37.492  1.00  0.00            
ATOM   4055  R1  CHO   607      47.807 202.570  34.992  1.00  0.00            
ATOM   4056  R2  CHO   607      47.657 200.320  33.392  1.00  0.00            
ATOM   4057  R3  CHO   607      46.807 202.120  31.542  1.00  0.00            
ATOM   4058  R4  CHO   607      47.857 199.870  29.992  1.00  0.00            
ATOM   4059  R5  CHO   607      48.457 201.970  29.792  1.00  0.00            
ATOM   4060  C1  CHO   607      47.207 201.270  26.242  1.00  0.00           C
ATOM   4061  C2  CHO   607      45.757 199.570  22.142  1.00  0.00           C
ATOM   4062  ROH CHO   608      52.557 140.170   5.442  1.00  0.00            
ATOM   4063  R1  CHO   608      52.457 142.220   7.392  1.00  0.00            
ATOM   4064  R2  CHO   608      51.107 141.920   9.792  1.00  0.00            
ATOM   4065  R3  CHO   608      53.507 142.620  10.892  1.00  0.00            
ATOM   4066  R4  CHO   608      51.657 142.420  13.142  1.00  0.00            
ATOM   4067  R5  CHO   608      52.907 144.120  12.642  1.00  0.00            
ATOM   4068  C1  CHO   608      54.257 143.320  16.142  1.00  0.00           C
ATOM   4069  C2  CHO   608      53.807 144.220  19.642  1.00  0.00           C
ATOM   4070  ROH CHO   609     122.807 133.520  48.742  1.00  0.00            
ATOM   4071  R1  CHO   609     125.007 133.270  46.942  1.00  0.00            
ATOM   4072  R2  CHO   609     124.957 131.470  44.842  1.00  0.00            
ATOM   4073  R3  CHO   609     125.507 133.670  43.392  1.00  0.00            
ATOM   4074  R4  CHO   609     125.657 131.470  41.442  1.00  0.00            
ATOM   4075  R5  CHO   609     127.157 132.970  41.842  1.00  0.00            
ATOM   4076  C1  CHO   609     126.557 133.520  38.092  1.00  0.00           C
ATOM   4077  C2  CHO   609     123.857 134.370  34.342  1.00  0.00           C
ATOM   4078  ROH CHO   610       2.157  75.370  16.592  1.00  0.00            
ATOM   4079  R1  CHO   610       2.257  74.620  19.342  1.00  0.00            
ATOM   4080  R2  CHO   610       4.607  73.970  20.642  1.00  0.00            
ATOM   4081  R3  CHO   610       3.757  75.870  22.392  1.00  0.00            
ATOM   4082  R4  CHO   610       5.257  73.970  23.992  1.00  0.00            
ATOM   4083  R5  CHO   610       3.257  74.670  24.392  1.00  0.00            
ATOM   4084  C1  CHO   610       4.907  75.820  27.642  1.00  0.00           C
ATOM   4085  C2  CHO   610       5.807  73.020  29.742  1.00  0.00           C
ATOM   4086  ROH CHO   611     134.007 113.670  25.092  1.00  0.00            
ATOM   4087  R1  CHO   611     133.157 113.070  27.742  1.00  0.00            
ATOM   4088  R2  CHO   611     134.407 114.120  29.992  1.00  0.00            
ATOM   4089  R3  CHO   611     131.907 114.920  30.592  1.00  0.00            
ATOM   4090  R4  CHO   611     133.607 115.970  32.742  1.00  0.00            
ATOM   4091  R5  CHO   611     131.807 114.770  32.992  1.00  0.00            
ATOM   4092  C1  CHO   611     130.757 117.870  34.942  1.00  0.00           C
ATOM   4093  C2  CHO   611     130.457 118.620  38.892  1.00  0.00           C
ATOM   4094  ROH CHO   612     220.707 215.520  38.992  1.00  0.00            
ATOM   4095  R1  CHO   612     220.207 216.570  36.392  1.00  0.00            
ATOM   4096  R2  CHO   612     222.157 216.770  34.492  1.00  0.00            
ATOM   4097  R3  CHO   612     220.457 215.320  32.992  1.00  0.00            
ATOM   4098  R4  CHO   612     222.057 216.770  31.042  1.00  0.00            
ATOM   4099  R5  CHO   612     219.907 216.770  31.142  1.00  0.00            
ATOM   4100  C1  CHO   612     220.407 215.420  27.592  1.00  0.00           C
ATOM   4101  C2  CHO   612     221.557 218.070  25.142  1.00  0.00           C
ATOM   4102  ROH CHO   613     226.657  55.870  12.242  1.00  0.00            
ATOM   4103  R1  CHO   613     225.607  54.770  14.592  1.00  0.00            
ATOM   4104  R2  CHO   613     225.857  56.020  17.042  1.00  0.00            
ATOM   4105  R3  CHO   613     223.157  55.770  17.092  1.00  0.00            
ATOM   4106  R4  CHO   613     223.907  55.970  19.942  1.00  0.00            
ATOM   4107  R5  CHO   613     222.707  54.420  18.992  1.00  0.00            
ATOM   4108  C1  CHO   613     220.257  55.670  21.642  1.00  0.00           C
ATOM   4109  C2  CHO   613     220.557  55.970  25.292  1.00  0.00           C
ATOM   4110  ROH CHO   614      40.507  21.470  38.342  1.00  0.00            
ATOM   4111  R1  CHO   614      38.857  21.620  36.042  1.00  0.00            
ATOM   4112  R2  CHO   614      39.907  22.220  33.542  1.00  0.00            
ATOM   4113  R3  CHO   614      38.707  19.870  32.842  1.00  0.00            
ATOM   4114  R4  CHO   614      38.507  21.520  30.442  1.00  0.00            
ATOM   4115  R5  CHO   614      36.857  20.520  31.492  1.00  0.00            
ATOM   4116  C1  CHO   614      36.557  18.970  27.992  1.00  0.00           C
ATOM   4117  C2  CHO   614      34.057  21.020  26.792  1.00  0.00           C
ATOM   4118  ROH CHO   615     210.657 183.870  11.242  1.00  0.00            
ATOM   4119  R1  CHO   615     212.007 183.120  13.642  1.00  0.00            
ATOM   4120  R2  CHO   615     213.357 184.970  15.192  1.00  0.00            
ATOM   4121  R3  CHO   615     211.757 184.020  17.192  1.00  0.00            
ATOM   4122  R4  CHO   615     214.057 185.220  18.592  1.00  0.00            
ATOM   4123  R5  CHO   615     213.307 183.170  18.792  1.00  0.00            
ATOM   4124  C1  CHO   615     212.957 184.420  22.392  1.00  0.00           C
ATOM   4125  C2  CHO   615     215.057 185.220  26.142  1.00  0.00           C
ATOM   4126  ROH CHO   616      47.557 155.370  38.142  1.00  0.00            
ATOM   4127  R1  CHO   616      48.857 154.320  35.842  1.00  0.00            
ATOM   4128  R2  CHO   616      47.807 152.170  34.392  1.00  0.00            
ATOM   4129  R3  CHO   616      48.057 153.920  32.292  1.00  0.00            
ATOM   4130  R4  CHO   616      48.407 151.220  31.142  1.00  0.00            
ATOM   4131  R5  CHO   616      49.757 152.970  30.942  1.00  0.00            
ATOM   4132  C1  CHO   616      49.007 152.270  27.292  1.00  0.00           C
ATOM   4133  C2  CHO   616      49.757 149.970  24.392  1.00  0.00           C
ATOM   4134  ROH CHO   617      56.657  99.220  15.692  1.00  0.00            
ATOM   4135  R1  CHO   617      55.707  99.220  18.342  1.00  0.00            
ATOM   4136  R2  CHO   617      56.657  97.470  20.292  1.00  0.00            
ATOM   4137  R3  CHO   617      57.107  99.820  21.642  1.00  0.00            
ATOM   4138  R4  CHO   617      56.657  97.770  23.742  1.00  0.00            
ATOM   4139  R5  CHO   617      55.607  99.670  23.542  1.00  0.00            
ATOM   4140  C1  CHO   617      57.107 100.070  26.992  1.00  0.00           C
ATOM   4141  C2  CHO   617      58.207  99.670  29.992  1.00  0.00           C
ATOM   4142  ROH CHO   618     105.607 127.220  41.392  1.00  0.00            
ATOM   4143  R1  CHO   618     107.457 127.720  39.292  1.00  0.00            
ATOM   4144  R2  CHO   618     108.207 125.770  37.492  1.00  0.00            
ATOM   4145  R3  CHO   618     107.407 127.670  35.642  1.00  0.00            
ATOM   4146  R4  CHO   618     109.507 126.170  34.292  1.00  0.00            
ATOM   4147  R5  CHO   618     109.407 128.320  34.592  1.00  0.00            
ATOM   4148  C1  CHO   618     109.557 128.170  30.742  1.00  0.00           C
ATOM   4149  C2  CHO   618     111.507 127.870  28.842  1.00  0.00           C
ATOM   4150  ROH CHO   619     207.107  16.870  39.642  1.00  0.00            
ATOM   4151  R1  CHO   619     207.807  18.020  37.142  1.00  0.00            
ATOM   4152  R2  CHO   619     207.657  16.620  34.792  1.00  0.00            
ATOM   4153  R3  CHO   619     206.157  18.720  33.992  1.00  0.00            
ATOM   4154  R4  CHO   619     206.407  17.120  31.592  1.00  0.00            
ATOM   4155  R5  CHO   619     206.907  19.220  31.792  1.00  0.00            
ATOM   4156  C1  CHO   619     204.307  19.420  28.992  1.00  0.00           C
ATOM   4157  C2  CHO   619     203.007  20.820  25.692  1.00  0.00           C
ATOM   4158  ROH CHO   620     196.957 196.720   8.342  1.00  0.00            
ATOM   4159  R1  CHO   620     197.257 195.370  10.792  1.00  0.00            
ATOM   4160  R2  CHO   620     197.407 196.720  13.192  1.00  0.00            
ATOM   4161  R3  CHO   620     195.407 195.070  13.892  1.00  0.00            
ATOM   4162  R4  CHO   620     196.757 195.620  16.392  1.00  0.00            
ATOM   4163  R5  CHO   620     196.307 193.670  15.592  1.00  0.00            
ATOM   4164  C1  CHO   620     194.457 193.420  18.892  1.00  0.00           C
ATOM   4165  C2  CHO   620     194.607 190.970  22.092  1.00  0.00           C
ATOM   4166  ROH CHO   621     153.907  32.220  15.042  1.00  0.00            
ATOM   4167  R1  CHO   621     154.807  30.320  16.942  1.00  0.00            
ATOM   4168  R2  CHO   621     153.557  29.920  19.342  1.00  0.00            
ATOM   4169  R3  CHO   621     153.457  27.320  18.542  1.00  0.00            
ATOM   4170  R4  CHO   621     153.107  27.170  21.442  1.00  0.00            
ATOM   4171  R5  CHO   621     154.607  26.120  20.242  1.00  0.00            
ATOM   4172  C1  CHO   621     152.807  23.170  21.842  1.00  0.00           C
ATOM   4173  C2  CHO   621     153.207  21.820  24.992  1.00  0.00           C
ATOM   4174  ROH CHO   622       7.357  56.270  46.892  1.00  0.00            
ATOM   4175  R1  CHO   622       6.557  57.370  44.392  1.00  0.00            
ATOM   4176  R2  CHO   622       5.207  55.870  42.492  1.00  0.00            
ATOM   4177  R3  CHO   622       3.457  57.920  42.642  1.00  0.00            
ATOM   4178  R4  CHO   622       3.107  56.870  39.892  1.00  0.00            
ATOM   4179  R5  CHO   622       3.507  58.920  40.442  1.00  0.00            
ATOM   4180  C1  CHO   622       0.257  59.370  38.542  1.00  0.00           C
ATOM   4181  C2  CHO   622       0.157  61.770  34.742  1.00  0.00           C
ATOM   4182  ROH CHO   623     218.157  50.920  45.942  1.00  0.00            
ATOM   4183  R1  CHO   623     219.257  50.870  43.342  1.00  0.00            
ATOM   4184  R2  CHO   623     219.407  48.570  41.842  1.00  0.00            
ATOM   4185  R3  CHO   623     218.107  50.120  39.992  1.00  0.00            
ATOM   4186  R4  CHO   623     219.207  47.820  38.442  1.00  0.00            
ATOM   4187  R5  CHO   623     219.507  49.970  38.042  1.00  0.00            
ATOM   4188  C1  CHO   623     217.907  48.870  34.742  1.00  0.00           C
ATOM   4189  C2  CHO   623     218.407  49.120  30.192  1.00  0.00           C
ATOM   4190  ROH CHO   624     114.807 117.170  17.442  1.00  0.00            
ATOM   4191  R1  CHO   624     114.057 119.370  19.092  1.00  0.00            
ATOM   4192  R2  CHO   624     111.957 119.270  20.842  1.00  0.00            
ATOM   4193  R3  CHO   624     113.807 120.070  22.642  1.00  0.00            
ATOM   4194  R4  CHO   624     111.357 121.370  23.542  1.00  0.00            
ATOM   4195  R5  CHO   624     113.307 122.320  23.142  1.00  0.00            
ATOM   4196  C1  CHO   624     112.807 123.320  26.792  1.00  0.00           C
ATOM   4197  C2  CHO   624     110.557 123.370  30.592  1.00  0.00           C
ATOM   4198  ROH CHO   625     111.757 101.970  20.442  1.00  0.00            
ATOM   4199  R1  CHO   625     112.057 103.420  22.842  1.00  0.00            
ATOM   4200  R2  CHO   625     109.957 103.720  24.642  1.00  0.00            
ATOM   4201  R3  CHO   625     111.807 102.720  26.392  1.00  0.00            
ATOM   4202  R4  CHO   625     110.157 104.520  27.992  1.00  0.00            
ATOM   4203  R5  CHO   625     112.307 104.570  27.842  1.00  0.00            
ATOM   4204  C1  CHO   625     111.957 104.070  31.592  1.00  0.00           C
ATOM   4205  C2  CHO   625     114.407 105.420  34.592  1.00  0.00           C
ATOM   4206  ROH CHO   626      59.557  76.420  51.542  1.00  0.00            
ATOM   4207  R1  CHO   626      59.707  77.620  48.992  1.00  0.00            
ATOM   4208  R2  CHO   626      58.607  76.420  46.742  1.00  0.00            
ATOM   4209  R3  CHO   626      57.357  78.820  46.492  1.00  0.00            
ATOM   4210  R4  CHO   626      58.007  78.020  43.742  1.00  0.00            
ATOM   4211  R5  CHO   626      58.507  79.920  44.742  1.00  0.00            
ATOM   4212  C1  CHO   626      56.407  81.220  41.792  1.00  0.00           C
ATOM   4213  C2  CHO   626      57.157  81.070  38.542  1.00  0.00           C
ATOM   4214  ROH CHO   627     191.707 215.720  41.642  1.00  0.00            
ATOM   4215  R1  CHO   627     190.257 215.670  39.242  1.00  0.00            
ATOM   4216  R2  CHO   627     189.707 217.920  37.742  1.00  0.00            
ATOM   4217  R3  CHO   627     190.857 216.470  35.742  1.00  0.00            
ATOM   4218  R4  CHO   627     189.307 218.520  34.392  1.00  0.00            
ATOM   4219  R5  CHO   627     189.207 216.370  34.042  1.00  0.00            
ATOM   4220  C1  CHO   627     190.207 217.570  30.542  1.00  0.00           C
ATOM   4221  C2  CHO   627     188.007 220.670  29.792  1.00  0.00           C
ATOM   4222  ROH CHO   628     126.557 178.020  36.592  1.00  0.00            
ATOM   4223  R1  CHO   628     125.207 179.720  34.742  1.00  0.00            
ATOM   4224  R2  CHO   628     125.907 182.370  34.392  1.00  0.00            
ATOM   4225  R3  CHO   628     126.107 181.620  31.792  1.00  0.00            
ATOM   4226  R4  CHO   628     126.507 184.520  31.792  1.00  0.00            
ATOM   4227  R5  CHO   628     125.057 183.420  30.592  1.00  0.00            
ATOM   4228  C1  CHO   628     127.057 185.120  27.842  1.00  0.00           C
ATOM   4229  C2  CHO   628     129.407 184.370  24.942  1.00  0.00           C
ATOM   4230  ROH CHO   629      73.007 166.570  38.342  1.00  0.00            
ATOM   4231  R1  CHO   629      72.007 167.220  35.792  1.00  0.00            
ATOM   4232  R2  CHO   629      73.507 166.870  33.492  1.00  0.00            
ATOM   4233  R3  CHO   629      71.307 165.470  32.692  1.00  0.00            
ATOM   4234  R4  CHO   629      72.807 165.970  30.192  1.00  0.00            
ATOM   4235  R5  CHO   629      70.707 166.420  30.592  1.00  0.00            
ATOM   4236  C1  CHO   629      70.357 164.120  27.542  1.00  0.00           C
ATOM   4237  C2  CHO   629      71.757 164.020  23.942  1.00  0.00           C
ATOM   4238  ROH CHO   630     142.807 106.420  26.842  1.00  0.00            
ATOM   4239  R1  CHO   630     141.957 106.170  29.542  1.00  0.00            
ATOM   4240  R2  CHO   630     143.457 107.170  31.642  1.00  0.00            
ATOM   4241  R3  CHO   630     141.157 108.470  32.242  1.00  0.00            
ATOM   4242  R4  CHO   630     142.657 108.520  34.742  1.00  0.00            
ATOM   4243  R5  CHO   630     140.657 107.770  34.492  1.00  0.00            
ATOM   4244  C1  CHO   630     140.057 110.520  37.092  1.00  0.00           C
ATOM   4245  C2  CHO   630     141.307 112.420  39.692  1.00  0.00           C
ATOM   4246  ROH CHO   631     181.557 118.420  22.742  1.00  0.00            
ATOM   4247  R1  CHO   631     182.807 119.220  25.142  1.00  0.00            
ATOM   4248  R2  CHO   631     181.407 119.520  27.492  1.00  0.00            
ATOM   4249  R3  CHO   631     183.307 117.820  28.492  1.00  0.00            
ATOM   4250  R4  CHO   631     181.607 118.420  30.792  1.00  0.00            
ATOM   4251  R5  CHO   631     183.757 118.620  30.692  1.00  0.00            
ATOM   4252  C1  CHO   631     183.457 116.170  33.592  1.00  0.00           C
ATOM   4253  C2  CHO   631     182.957 115.970  37.142  1.00  0.00           C
ATOM   4254  ROH CHO   632      71.457  32.570   4.442  1.00  0.00            
ATOM   4255  R1  CHO   632      71.007  31.520   6.992  1.00  0.00            
ATOM   4256  R2  CHO   632      72.307  32.470   9.242  1.00  0.00            
ATOM   4257  R3  CHO   632      69.807  32.820  10.192  1.00  0.00            
ATOM   4258  R4  CHO   632      71.457  32.420  12.592  1.00  0.00            
ATOM   4259  R5  CHO   632      69.657  31.320  12.092  1.00  0.00            
ATOM   4260  C1  CHO   632      68.607  32.770  15.442  1.00  0.00           C
ATOM   4261  C2  CHO   632      68.157  30.970  18.892  1.00  0.00           C
ATOM   4262  ROH CHO   633      58.157  50.820  48.492  1.00  0.00            
ATOM   4263  R1  CHO   633      57.007  51.970  46.142  1.00  0.00            
ATOM   4264  R2  CHO   633      58.357  53.820  44.592  1.00  0.00            
ATOM   4265  R3  CHO   633      57.757  52.070  42.592  1.00  0.00            
ATOM   4266  R4  CHO   633      57.957  54.670  41.292  1.00  0.00            
ATOM   4267  R5  CHO   633      56.307  53.270  41.142  1.00  0.00            
ATOM   4268  C1  CHO   633      57.207  53.570  37.442  1.00  0.00           C
ATOM   4269  C2  CHO   633      55.057  53.820  34.192  1.00  0.00           C
ATOM   4270  ROH CHO   634      28.557   3.170  39.542  1.00  0.00            
ATOM   4271  R1  CHO   634      27.157   1.920  37.442  1.00  0.00            
ATOM   4272  R2  CHO   634      24.557   2.570  36.742  1.00  0.00            
ATOM   4273  R3  CHO   634      25.657   2.920  34.242  1.00  0.00            
ATOM   4274  R4  CHO   634      22.807   2.420  33.742  1.00  0.00            
ATOM   4275  R5  CHO   634      24.457   1.320  32.892  1.00  0.00            
ATOM   4276  C1  CHO   634      22.807   2.620  29.742  1.00  0.00           C
ATOM   4277  C2  CHO   634      22.907   1.520  25.392  1.00  0.00           C
ATOM   4278  ROH CHO   635      72.257  49.820   7.192  1.00  0.00            
ATOM   4279  R1  CHO   635      70.707  49.420   9.542  1.00  0.00            
ATOM   4280  R2  CHO   635      70.457  46.970  10.792  1.00  0.00            
ATOM   4281  R3  CHO   635      71.307  48.320  12.992  1.00  0.00            
ATOM   4282  R4  CHO   635      69.657  46.170  14.042  1.00  0.00            
ATOM   4283  R5  CHO   635      69.457  48.320  14.492  1.00  0.00            
ATOM   4284  C1  CHO   635      70.007  47.020  17.992  1.00  0.00           C
ATOM   4285  C2  CHO   635      70.307  45.270  21.092  1.00  0.00           C
ATOM   4286  ROH CHO   636      56.907  51.770  11.742  1.00  0.00            
ATOM   4287  R1  CHO   636      55.557  51.120  14.142  1.00  0.00            
ATOM   4288  R2  CHO   636      55.757  48.620  15.342  1.00  0.00            
ATOM   4289  R3  CHO   636      56.457  50.120  17.492  1.00  0.00            
ATOM   4290  R4  CHO   636      55.907  47.420  18.592  1.00  0.00            
ATOM   4291  R5  CHO   636      55.007  49.270  19.242  1.00  0.00            
ATOM   4292  C1  CHO   636      56.657  48.120  22.492  1.00  0.00           C
ATOM   4293  C2  CHO   636      54.057  48.570  25.192  1.00  0.00           C
ATOM   4294  ROH CHO   637       4.657 112.370  21.092  1.00  0.00            
ATOM   4295  R1  CHO   637       3.757 111.520  23.642  1.00  0.00            
ATOM   4296  R2  CHO   637       5.357 111.720  25.892  1.00  0.00            
ATOM   4297  R3  CHO   637       3.207 113.020  26.892  1.00  0.00            
ATOM   4298  R4  CHO   637       4.557 111.920  29.242  1.00  0.00            
ATOM   4299  R5  CHO   637       2.457 111.670  28.692  1.00  0.00            
ATOM   4300  C1  CHO   637       2.057 113.270  32.142  1.00  0.00           C
ATOM   4301  C2  CHO   637       2.557 110.820  34.792  1.00  0.00           C
ATOM   4302  ROH CHO   638     120.807 116.270  20.292  1.00  0.00            
ATOM   4303  R1  CHO   638     118.807 117.270  22.092  1.00  0.00            
ATOM   4304  R2  CHO   638     119.007 116.920  24.792  1.00  0.00            
ATOM   4305  R3  CHO   638     118.707 119.620  24.792  1.00  0.00            
ATOM   4306  R4  CHO   638     118.207 118.820  27.592  1.00  0.00            
ATOM   4307  R5  CHO   638     116.907 120.020  26.342  1.00  0.00            
ATOM   4308  C1  CHO   638     117.457 122.470  29.192  1.00  0.00           C
ATOM   4309  C2  CHO   638     114.707 120.920  31.892  1.00  0.00           C
ATOM   4310  ROH CHO   639     139.457 116.220  23.292  1.00  0.00            
ATOM   4311  R1  CHO   639     139.207 115.670  26.042  1.00  0.00            
ATOM   4312  R2  CHO   639     140.057 117.470  27.992  1.00  0.00            
ATOM   4313  R3  CHO   639     137.507 117.170  28.892  1.00  0.00            
ATOM   4314  R4  CHO   639     138.807 118.870  30.942  1.00  0.00            
ATOM   4315  R5  CHO   639     137.707 117.020  31.292  1.00  0.00            
ATOM   4316  C1  CHO   639     135.707 119.420  33.442  1.00  0.00           C
ATOM   4317  C2  CHO   639     135.557 119.570  37.242  1.00  0.00           C
ATOM   4318  ROH CHO   640      17.557  87.920  48.642  1.00  0.00            
ATOM   4319  R1  CHO   640      18.557  89.020  46.192  1.00  0.00            
ATOM   4320  R2  CHO   640      18.707  87.520  43.842  1.00  0.00            
ATOM   4321  R3  CHO   640      17.257  89.620  42.842  1.00  0.00            
ATOM   4322  R4  CHO   640      18.607  88.470  40.542  1.00  0.00            
ATOM   4323  R5  CHO   640      18.707  90.520  41.142  1.00  0.00            
ATOM   4324  C1  CHO   640      17.257  90.920  37.642  1.00  0.00           C
ATOM   4325  C2  CHO   640      15.607  91.470  33.292  1.00  0.00           C
ATOM   4326  ROH CHO   641     204.807 204.370  40.392  1.00  0.00            
ATOM   4327  R1  CHO   641     203.607 204.770  37.842  1.00  0.00            
ATOM   4328  R2  CHO   641     204.807 204.020  35.492  1.00  0.00            
ATOM   4329  R3  CHO   641     202.507 202.670  35.092  1.00  0.00            
ATOM   4330  R4  CHO   641     203.857 202.570  32.492  1.00  0.00            
ATOM   4331  R5  CHO   641     201.807 203.270  32.892  1.00  0.00            
ATOM   4332  C1  CHO   641     201.107 200.470  30.392  1.00  0.00           C
ATOM   4333  C2  CHO   641     199.307 200.470  25.592  1.00  0.00           C
ATOM   4334  ROH CHO   642      72.657   4.470  29.542  1.00  0.00            
ATOM   4335  R1  CHO   642      72.857   5.670  26.942  1.00  0.00            
ATOM   4336  R2  CHO   642      74.407   4.570  24.942  1.00  0.00            
ATOM   4337  R3  CHO   642      72.107   4.720  23.542  1.00  0.00            
ATOM   4338  R4  CHO   642      74.157   4.420  21.492  1.00  0.00            
ATOM   4339  R5  CHO   642      72.607   5.970  21.592  1.00  0.00            
ATOM   4340  C1  CHO   642      71.807   4.470  18.192  1.00  0.00           C
ATOM   4341  C2  CHO   642      69.857   2.870  15.292  1.00  0.00           C
ATOM   4342  ROH CHO   643      46.857 118.370  10.542  1.00  0.00            
ATOM   4343  R1  CHO   643      45.757 118.820  13.142  1.00  0.00            
ATOM   4344  R2  CHO   643      44.007 117.070  14.342  1.00  0.00            
ATOM   4345  R3  CHO   643      45.857 117.120  16.342  1.00  0.00            
ATOM   4346  R4  CHO   643      43.407 116.220  17.642  1.00  0.00            
ATOM   4347  R5  CHO   643      44.607 117.870  18.242  1.00  0.00            
ATOM   4348  C1  CHO   643      44.757 115.770  21.442  1.00  0.00           C
ATOM   4349  C2  CHO   643      46.907 115.820  23.992  1.00  0.00           C
ATOM   4350  ROH CHO   644     207.607 119.220  22.842  1.00  0.00            
ATOM   4351  R1  CHO   644     207.107 119.970  25.542  1.00  0.00            
ATOM   4352  R2  CHO   644     206.257 118.170  27.442  1.00  0.00            
ATOM   4353  R3  CHO   644     208.457 119.020  28.792  1.00  0.00            
ATOM   4354  R4  CHO   644     206.457 118.470  30.892  1.00  0.00            
ATOM   4355  R5  CHO   644     207.557 120.370  30.592  1.00  0.00            
ATOM   4356  C1  CHO   644     208.657 119.520  34.142  1.00  0.00           C
ATOM   4357  C2  CHO   644     205.757 118.320  35.842  1.00  0.00           C
ATOM   4358  ROH CHO   645      15.957  25.320  10.192  1.00  0.00            
ATOM   4359  R1  CHO   645      16.357  24.970  12.942  1.00  0.00            
ATOM   4360  R2  CHO   645      16.007  26.970  14.842  1.00  0.00            
ATOM   4361  R3  CHO   645      14.357  25.120  15.992  1.00  0.00            
ATOM   4362  R4  CHO   645      15.657  26.520  18.242  1.00  0.00            
ATOM   4363  R5  CHO   645      15.607  24.370  17.892  1.00  0.00            
ATOM   4364  C1  CHO   645      13.957  24.570  21.342  1.00  0.00           C
ATOM   4365  C2  CHO   645      11.607  24.920  23.692  1.00  0.00           C
ATOM   4366  ROH CHO   646     204.507 107.220  54.092  1.00  0.00            
ATOM   4367  R1  CHO   646     203.057 106.470  51.742  1.00  0.00            
ATOM   4368  R2  CHO   646     201.807 108.320  50.092  1.00  0.00            
ATOM   4369  R3  CHO   646     203.307 107.170  48.192  1.00  0.00            
ATOM   4370  R4  CHO   646     201.457 108.920  46.742  1.00  0.00            
ATOM   4371  R5  CHO   646     201.757 106.770  46.392  1.00  0.00            
ATOM   4372  C1  CHO   646     202.657 108.170  42.942  1.00  0.00           C
ATOM   4373  C2  CHO   646     203.757 109.770  39.742  1.00  0.00           C
ATOM   4374  ROH CHO   647     113.757 172.270  36.692  1.00  0.00            
ATOM   4375  R1  CHO   647     111.857 172.770  34.692  1.00  0.00            
ATOM   4376  R2  CHO   647     111.957 175.020  33.042  1.00  0.00            
ATOM   4377  R3  CHO   647     111.807 173.120  31.042  1.00  0.00            
ATOM   4378  R4  CHO   647     110.307 175.420  29.992  1.00  0.00            
ATOM   4379  R5  CHO   647     109.607 173.370  30.142  1.00  0.00            
ATOM   4380  C1  CHO   647     109.207 173.920  26.392  1.00  0.00           C
ATOM   4381  C2  CHO   647     109.807 174.420  22.692  1.00  0.00           C
ATOM   4382  ROH CHO   648      11.607  60.970  45.542  1.00  0.00            
ATOM   4383  R1  CHO   648      12.707  62.170  43.242  1.00  0.00            
ATOM   4384  R2  CHO   648      15.007  61.320  42.042  1.00  0.00            
ATOM   4385  R3  CHO   648      13.457  61.170  39.792  1.00  0.00            
ATOM   4386  R4  CHO   648      16.157  61.720  38.792  1.00  0.00            
ATOM   4387  R5  CHO   648      14.357  62.870  38.342  1.00  0.00            
ATOM   4388  C1  CHO   648      15.307  61.870  34.792  1.00  0.00           C
ATOM   4389  C2  CHO   648      15.357  58.370  32.092  1.00  0.00           C
ATOM   4390  ROH CHO   649      21.707  99.770  14.742  1.00  0.00            
ATOM   4391  R1  CHO   649      22.557 101.020  17.142  1.00  0.00            
ATOM   4392  R2  CHO   649      20.807 101.920  19.042  1.00  0.00            
ATOM   4393  R3  CHO   649      22.257 100.320  20.692  1.00  0.00            
ATOM   4394  R4  CHO   649      21.357 102.520  22.392  1.00  0.00            
ATOM   4395  R5  CHO   649      23.407 101.820  22.142  1.00  0.00            
ATOM   4396  C1  CHO   649      23.057 101.370  25.892  1.00  0.00           C
ATOM   4397  C2  CHO   649      20.207 101.320  29.592  1.00  0.00           C
ATOM   4398  ROH CHO   650     210.807  43.620  42.242  1.00  0.00            
ATOM   4399  R1  CHO   650     209.457  43.520  39.742  1.00  0.00            
ATOM   4400  R2  CHO   650     209.107  45.720  38.142  1.00  0.00            
ATOM   4401  R3  CHO   650     210.307  44.170  36.292  1.00  0.00            
ATOM   4402  R4  CHO   650     208.707  46.020  34.742  1.00  0.00            
ATOM   4403  R5  CHO   650     208.607  43.870  34.592  1.00  0.00            
ATOM   4404  C1  CHO   650     209.557  44.770  30.992  1.00  0.00           C
ATOM   4405  C2  CHO   650     209.707  46.120  26.842  1.00  0.00           C
ATOM   4406  ROH CHO   651      11.307  28.620   6.792  1.00  0.00            
ATOM   4407  R1  CHO   651       9.557  30.120   8.442  1.00  0.00            
ATOM   4408  R2  CHO   651       7.457  29.020   9.792  1.00  0.00            
ATOM   4409  R3  CHO   651       8.607  30.170  11.942  1.00  0.00            
ATOM   4410  R4  CHO   651       5.957  29.370  12.892  1.00  0.00            
ATOM   4411  R5  CHO   651       6.807  31.370  13.042  1.00  0.00            
ATOM   4412  C1  CHO   651       6.157  30.670  16.742  1.00  0.00           C
ATOM   4413  C2  CHO   651       7.157  31.570  20.342  1.00  0.00           C
ATOM   4414  ROH CHO   652      62.607 194.370   3.292  1.00  0.00            
ATOM   4415  R1  CHO   652      63.407 192.820   5.492  1.00  0.00            
ATOM   4416  R2  CHO   652      65.157 193.770   7.392  1.00  0.00            
ATOM   4417  R3  CHO   652      63.207 193.070   9.142  1.00  0.00            
ATOM   4418  R4  CHO   652      65.457 193.720  10.842  1.00  0.00            
ATOM   4419  R5  CHO   652      64.307 191.870  10.842  1.00  0.00            
ATOM   4420  C1  CHO   652      63.807 193.020  14.442  1.00  0.00           C
ATOM   4421  C2  CHO   652      67.457 192.320  16.892  1.00  0.00           C
ATOM   4422  ROH CHO   653      35.257  15.270   2.542  1.00  0.00            
ATOM   4423  R1  CHO   653      35.657  14.520   5.242  1.00  0.00            
ATOM   4424  R2  CHO   653      37.357  15.870   6.892  1.00  0.00            
ATOM   4425  R3  CHO   653      35.207  16.020   8.542  1.00  0.00            
ATOM   4426  R4  CHO   653      37.457  15.870  10.392  1.00  0.00            
ATOM   4427  R5  CHO   653      35.707  14.570  10.342  1.00  0.00            
ATOM   4428  C1  CHO   653      35.457  16.020  13.892  1.00  0.00           C
ATOM   4429  C2  CHO   653      34.257  15.120  16.992  1.00  0.00           C
ATOM   4430  ROH CHO   654     197.057 215.370  40.192  1.00  0.00            
ATOM   4431  R1  CHO   654     197.007 214.620  37.442  1.00  0.00            
ATOM   4432  R2  CHO   654     194.807 214.970  35.842  1.00  0.00            
ATOM   4433  R3  CHO   654     196.557 216.320  34.292  1.00  0.00            
ATOM   4434  R4  CHO   654     194.707 215.120  32.392  1.00  0.00            
ATOM   4435  R5  CHO   654     196.857 214.920  32.342  1.00  0.00            
ATOM   4436  C1  CHO   654     196.257 216.470  28.892  1.00  0.00           C
ATOM   4437  C2  CHO   654     196.157 215.320  25.392  1.00  0.00           C
ATOM   4438  ROH CHO   655      85.707 190.620  36.042  1.00  0.00            
ATOM   4439  R1  CHO   655      84.407 189.220  33.942  1.00  0.00            
ATOM   4440  R2  CHO   655      84.957 189.770  31.292  1.00  0.00            
ATOM   4441  R3  CHO   655      85.457 187.070  31.192  1.00  0.00            
ATOM   4442  R4  CHO   655      85.507 187.970  28.392  1.00  0.00            
ATOM   4443  R5  CHO   655      84.307 186.320  29.242  1.00  0.00            
ATOM   4444  C1  CHO   655      86.257 184.370  26.642  1.00  0.00           C
ATOM   4445  C2  CHO   655      87.407 182.720  23.792  1.00  0.00           C
ATOM   4446  ROH CHO   656      34.807 193.470  40.042  1.00  0.00            
ATOM   4447  R1  CHO   656      33.557 194.570  37.692  1.00  0.00            
ATOM   4448  R2  CHO   656      34.657 194.320  35.192  1.00  0.00            
ATOM   4449  R3  CHO   656      32.257 193.270  34.592  1.00  0.00            
ATOM   4450  R4  CHO   656      33.557 193.670  31.992  1.00  0.00            
ATOM   4451  R5  CHO   656      31.607 194.420  32.592  1.00  0.00            
ATOM   4452  C1  CHO   656      30.607 192.320  29.542  1.00  0.00           C
ATOM   4453  C2  CHO   656      28.607 194.020  27.292  1.00  0.00           C
ATOM   4454  ROH CHO   657      10.357 172.520  43.292  1.00  0.00            
ATOM   4455  R1  CHO   657      10.207 170.920  40.992  1.00  0.00            
ATOM   4456  R2  CHO   657      10.657 171.920  38.442  1.00  0.00            
ATOM   4457  R3  CHO   657      12.507 169.920  38.342  1.00  0.00            
ATOM   4458  R4  CHO   657      11.757 170.370  35.542  1.00  0.00            
ATOM   4459  R5  CHO   657      11.707 168.470  36.592  1.00  0.00            
ATOM   4460  C1  CHO   657      14.107 167.620  33.742  1.00  0.00           C
ATOM   4461  C2  CHO   657      16.257 164.870  31.992  1.00  0.00           C
ATOM   4462  ROH CHO   658      27.107 168.320  39.892  1.00  0.00            
ATOM   4463  R1  CHO   658      26.357 168.820  37.242  1.00  0.00            
ATOM   4464  R2  CHO   658      28.207 168.870  35.142  1.00  0.00            
ATOM   4465  R3  CHO   658      26.557 167.020  34.092  1.00  0.00            
ATOM   4466  R4  CHO   658      28.407 167.770  31.892  1.00  0.00            
ATOM   4467  R5  CHO   658      26.207 167.770  31.842  1.00  0.00            
ATOM   4468  C1  CHO   658      26.957 165.320  28.992  1.00  0.00           C
ATOM   4469  C2  CHO   658      22.707 166.370  26.592  1.00  0.00           C
ATOM   4470  ROH CHO   659      37.507  38.970  44.742  1.00  0.00            
ATOM   4471  R1  CHO   659      37.707  38.970  41.892  1.00  0.00            
ATOM   4472  R2  CHO   659      35.507  39.170  40.242  1.00  0.00            
ATOM   4473  R3  CHO   659      36.907  41.220  39.192  1.00  0.00            
ATOM   4474  R4  CHO   659      34.907  40.520  37.142  1.00  0.00            
ATOM   4475  R5  CHO   659      37.057  40.670  36.842  1.00  0.00            
ATOM   4476  C1  CHO   659      35.907  43.270  34.292  1.00  0.00           C
ATOM   4477  C2  CHO   659      33.757  45.070  32.642  1.00  0.00           C
ATOM   4478  ROH CHO   660      27.157 115.470  48.392  1.00  0.00            
ATOM   4479  R1  CHO   660      27.757 115.520  45.592  1.00  0.00            
ATOM   4480  R2  CHO   660      26.607 113.820  43.792  1.00  0.00            
ATOM   4481  R3  CHO   660      26.007 116.170  42.492  1.00  0.00            
ATOM   4482  R4  CHO   660      25.307 114.070  40.592  1.00  0.00            
ATOM   4483  R5  CHO   660      26.607 115.770  40.242  1.00  0.00            
ATOM   4484  C1  CHO   660      23.957 116.420  37.542  1.00  0.00           C
ATOM   4485  C2  CHO   660      22.007 118.720  34.642  1.00  0.00           C
ATOM   4486  ROH CHO   661      42.407 178.120  38.942  1.00  0.00            
ATOM   4487  R1  CHO   661      41.607 178.520  36.292  1.00  0.00            
ATOM   4488  R2  CHO   661      43.257 177.970  34.142  1.00  0.00            
ATOM   4489  R3  CHO   661      41.157 176.470  33.292  1.00  0.00            
ATOM   4490  R4  CHO   661      42.307 177.570  30.842  1.00  0.00            
ATOM   4491  R5  CHO   661      40.207 177.720  31.492  1.00  0.00            
ATOM   4492  C1  CHO   661      39.707 175.970  28.142  1.00  0.00           C
ATOM   4493  C2  CHO   661      38.557 175.170  24.192  1.00  0.00           C
ATOM   4494  ROH CHO   662      77.457   6.570  30.842  1.00  0.00            
ATOM   4495  R1  CHO   662      76.757   7.020  28.142  1.00  0.00            
ATOM   4496  R2  CHO   662      77.857   9.020  26.592  1.00  0.00            
ATOM   4497  R3  CHO   662      78.457   6.920  24.942  1.00  0.00            
ATOM   4498  R4  CHO   662      78.657   9.320  23.242  1.00  0.00            
ATOM   4499  R5  CHO   662      77.457   7.570  22.842  1.00  0.00            
ATOM   4500  C1  CHO   662      79.657   7.570  19.742  1.00  0.00           C
ATOM   4501  C2  CHO   662      82.257   9.370  18.592  1.00  0.00           C
ATOM   4502  ROH CHO   663      56.657 176.470   4.492  1.00  0.00            
ATOM   4503  R1  CHO   663      57.757 175.870   7.042  1.00  0.00            
ATOM   4504  R2  CHO   663      59.457 177.620   8.392  1.00  0.00            
ATOM   4505  R3  CHO   663      57.657 177.270  10.392  1.00  0.00            
ATOM   4506  R4  CHO   663      60.107 178.070  11.742  1.00  0.00            
ATOM   4507  R5  CHO   663      58.907 176.320  12.192  1.00  0.00            
ATOM   4508  C1  CHO   663      58.807 178.070  15.592  1.00  0.00           C
ATOM   4509  C2  CHO   663      58.107 178.920  19.792  1.00  0.00           C
ATOM   4510  ROH CHO   664      43.657  92.070  15.292  1.00  0.00            
ATOM   4511  R1  CHO   664      43.007  91.170  17.842  1.00  0.00            
ATOM   4512  R2  CHO   664      44.657  91.420  20.042  1.00  0.00            
ATOM   4513  R3  CHO   664      42.507  92.620  21.142  1.00  0.00            
ATOM   4514  R4  CHO   664      44.357  92.220  23.392  1.00  0.00            
ATOM   4515  R5  CHO   664      42.257  91.570  23.292  1.00  0.00            
ATOM   4516  C1  CHO   664      42.107  93.820  26.392  1.00  0.00           C
ATOM   4517  C2  CHO   664      40.157  93.770  30.192  1.00  0.00           C
ATOM   4518  ROH CHO   665      47.357 176.870   4.342  1.00  0.00            
ATOM   4519  R1  CHO   665      47.057 177.070   7.192  1.00  0.00            
ATOM   4520  R2  CHO   665      45.657 175.220   8.642  1.00  0.00            
ATOM   4521  R3  CHO   665      47.957 175.070  10.092  1.00  0.00            
ATOM   4522  R4  CHO   665      45.907 174.020  11.892  1.00  0.00            
ATOM   4523  R5  CHO   665      47.307 175.620  12.292  1.00  0.00            
ATOM   4524  C1  CHO   665      48.207 173.120  15.092  1.00  0.00           C
ATOM   4525  C2  CHO   665      47.207 172.420  18.842  1.00  0.00           C
ATOM   4526  ROH CHO   666     167.057  87.970  25.242  1.00  0.00            
ATOM   4527  R1  CHO   666     167.257  86.170  27.442  1.00  0.00            
ATOM   4528  R2  CHO   666     169.507  86.020  28.992  1.00  0.00            
ATOM   4529  R3  CHO   666     167.707  86.370  31.042  1.00  0.00            
ATOM   4530  R4  CHO   666     170.307  86.120  32.392  1.00  0.00            
ATOM   4531  R5  CHO   666     168.507  84.970  32.792  1.00  0.00            
ATOM   4532  C1  CHO   666     169.107  86.570  36.242  1.00  0.00           C
ATOM   4533  C2  CHO   666     171.307  86.320  38.592  1.00  0.00           C
ATOM   4534  ROH CHO   667      42.557 188.920  37.592  1.00  0.00            
ATOM   4535  R1  CHO   667      42.257 189.270  34.792  1.00  0.00            
ATOM   4536  R2  CHO   667      44.257 188.570  32.992  1.00  0.00            
ATOM   4537  R3  CHO   667      42.207 187.120  31.842  1.00  0.00            
ATOM   4538  R4  CHO   667      44.207 187.470  29.742  1.00  0.00            
ATOM   4539  R5  CHO   667      42.057 187.970  29.642  1.00  0.00            
ATOM   4540  C1  CHO   667      42.257 185.470  26.742  1.00  0.00           C
ATOM   4541  C2  CHO   667      41.307 184.420  23.292  1.00  0.00           C
ATOM   4542  ROH CHO   668     113.307  56.420  45.942  1.00  0.00            
ATOM   4543  R1  CHO   668     114.007  57.370  43.392  1.00  0.00            
ATOM   4544  R2  CHO   668     115.457  59.670  42.992  1.00  0.00            
ATOM   4545  R3  CHO   668     117.057  58.020  41.542  1.00  0.00            
ATOM   4546  R4  CHO   668     118.257  60.720  41.192  1.00  0.00            
ATOM   4547  R5  CHO   668     117.707  59.320  39.642  1.00  0.00            
ATOM   4548  C1  CHO   668     121.407  59.770  38.842  1.00  0.00           C
ATOM   4549  C2  CHO   668     122.857  62.470  36.192  1.00  0.00           C
ATOM   4550  ROH CHO   669      43.857  73.620  50.742  1.00  0.00            
ATOM   4551  R1  CHO   669      44.607  72.470  48.292  1.00  0.00            
ATOM   4552  R2  CHO   669      42.857  72.220  46.142  1.00  0.00            
ATOM   4553  R3  CHO   669      44.807  73.570  44.792  1.00  0.00            
ATOM   4554  R4  CHO   669      42.957  72.620  42.742  1.00  0.00            
ATOM   4555  R5  CHO   669      45.107  72.270  42.792  1.00  0.00            
ATOM   4556  C1  CHO   669      44.857  74.070  39.442  1.00  0.00           C
ATOM   4557  C2  CHO   669      43.357  76.220  36.292  1.00  0.00           C
ATOM   4558  ROH CHO   670      72.257  23.820   3.492  1.00  0.00            
ATOM   4559  R1  CHO   670      72.707  22.470   5.992  1.00  0.00            
ATOM   4560  R2  CHO   670      74.207  23.620   7.992  1.00  0.00            
ATOM   4561  R3  CHO   670      72.007  23.120   9.492  1.00  0.00            
ATOM   4562  R4  CHO   670      74.207  22.770  11.342  1.00  0.00            
ATOM   4563  R5  CHO   670      72.657  21.320  10.942  1.00  0.00            
ATOM   4564  C1  CHO   670      72.107  21.820  14.692  1.00  0.00           C
ATOM   4565  C2  CHO   670      71.407  21.520  18.092  1.00  0.00           C
ATOM   4566  ROH CHO   671     100.257 200.770  38.192  1.00  0.00            
ATOM   4567  R1  CHO   671     100.207 199.070  35.992  1.00  0.00            
ATOM   4568  R2  CHO   671      97.807 198.120  34.892  1.00  0.00            
ATOM   4569  R3  CHO   671      98.857 199.170  32.592  1.00  0.00            
ATOM   4570  R4  CHO   671      96.407 197.770  31.742  1.00  0.00            
ATOM   4571  R5  CHO   671      98.407 197.470  30.942  1.00  0.00            
ATOM   4572  C1  CHO   671      96.507 198.570  27.792  1.00  0.00           C
ATOM   4573  C2  CHO   671      96.707 198.820  24.492  1.00  0.00           C
ATOM   4574  ROH CHO   672      26.207 209.920   5.392  1.00  0.00            
ATOM   4575  R1  CHO   672      25.157 209.270   7.942  1.00  0.00            
ATOM   4576  R2  CHO   672      26.257 207.420   9.592  1.00  0.00            
ATOM   4577  R3  CHO   672      26.257 209.470  11.392  1.00  0.00            
ATOM   4578  R4  CHO   672      27.307 207.170  12.892  1.00  0.00            
ATOM   4579  R5  CHO   672      25.607 208.420  13.442  1.00  0.00            
ATOM   4580  C1  CHO   672      27.907 208.970  16.492  1.00  0.00           C
ATOM   4581  C2  CHO   672      28.907 205.320  17.892  1.00  0.00           C
ATOM   4582  ROH CHO   673      63.707  73.170  52.692  1.00  0.00            
ATOM   4583  R1  CHO   673      63.757  74.520  50.192  1.00  0.00            
ATOM   4584  R2  CHO   673      65.107  73.520  47.992  1.00  0.00            
ATOM   4585  R3  CHO   673      62.657  73.770  46.792  1.00  0.00            
ATOM   4586  R4  CHO   673      64.557  74.670  44.742  1.00  0.00            
ATOM   4587  R5  CHO   673      62.857  75.770  45.492  1.00  0.00            
ATOM   4588  C1  CHO   673      61.957  75.570  41.792  1.00  0.00           C
ATOM   4589  C2  CHO   673      60.807  78.170  39.392  1.00  0.00           C
ATOM   4590  ROH CHO   674      77.057 181.970  37.442  1.00  0.00            
ATOM   4591  R1  CHO   674      76.007 180.620  35.192  1.00  0.00            
ATOM   4592  R2  CHO   674      75.407 181.920  32.792  1.00  0.00            
ATOM   4593  R3  CHO   674      77.057 180.070  31.742  1.00  0.00            
ATOM   4594  R4  CHO   674      75.857 181.370  29.442  1.00  0.00            
ATOM   4595  R5  CHO   674      75.857 179.220  29.842  1.00  0.00            
ATOM   4596  C1  CHO   674      77.607 179.270  26.442  1.00  0.00           C
ATOM   4597  C2  CHO   674      80.257 177.270  23.492  1.00  0.00           C
ATOM   4598  ROH CHO   675      49.207 129.820  45.142  1.00  0.00            
ATOM   4599  R1  CHO   675      48.707 128.520  42.642  1.00  0.00            
ATOM   4600  R2  CHO   675      46.807 129.370  40.892  1.00  0.00            
ATOM   4601  R3  CHO   675      48.857 129.370  39.142  1.00  0.00            
ATOM   4602  R4  CHO   675      46.507 128.970  37.442  1.00  0.00            
ATOM   4603  R5  CHO   675      48.307 127.720  37.492  1.00  0.00            
ATOM   4604  C1  CHO   675      48.307 128.670  33.842  1.00  0.00           C
ATOM   4605  C2  CHO   675      48.957 127.970  29.192  1.00  0.00           C
ATOM   4606  ROH CHO   676     132.307 149.720  44.542  1.00  0.00            
ATOM   4607  R1  CHO   676     132.307 148.470  42.042  1.00  0.00            
ATOM   4608  R2  CHO   676     130.757 146.220  41.442  1.00  0.00            
ATOM   4609  R3  CHO   676     129.907 147.770  39.392  1.00  0.00            
ATOM   4610  R4  CHO   676     130.207 145.070  38.242  1.00  0.00            
ATOM   4611  R5  CHO   676     131.107 146.920  37.492  1.00  0.00            
ATOM   4612  C1  CHO   676     129.107 145.870  34.392  1.00  0.00           C
ATOM   4613  C2  CHO   676     129.707 141.870  32.592  1.00  0.00           C
ATOM   4614  ROH CHO   677     200.307  23.870  40.192  1.00  0.00            
ATOM   4615  R1  CHO   677     200.407  23.970  37.342  1.00  0.00            
ATOM   4616  R2  CHO   677     198.957  25.820  35.892  1.00  0.00            
ATOM   4617  R3  CHO   677     201.407  26.470  34.842  1.00  0.00            
ATOM   4618  R4  CHO   677     199.457  27.170  32.742  1.00  0.00            
ATOM   4619  R5  CHO   677     201.207  25.870  32.542  1.00  0.00            
ATOM   4620  C1  CHO   677     202.057  28.520  29.942  1.00  0.00           C
ATOM   4621  C2  CHO   677     200.807  29.570  27.492  1.00  0.00           C
ATOM   4622  ROH CHO   678      69.107 124.920  43.842  1.00  0.00            
ATOM   4623  R1  CHO   678      69.057 123.120  41.592  1.00  0.00            
ATOM   4624  R2  CHO   678      66.707 122.070  40.592  1.00  0.00            
ATOM   4625  R3  CHO   678      67.607 123.120  38.292  1.00  0.00            
ATOM   4626  R4  CHO   678      65.557 121.170  37.492  1.00  0.00            
ATOM   4627  R5  CHO   678      67.607 121.270  36.742  1.00  0.00            
ATOM   4628  C1  CHO   678      65.707 121.670  33.442  1.00  0.00           C
ATOM   4629  C2  CHO   678      64.807 118.720  32.192  1.00  0.00           C
ATOM   4630  ROH CHO   679      68.807  87.270  15.842  1.00  0.00            
ATOM   4631  R1  CHO   679      69.007  88.470  18.392  1.00  0.00            
ATOM   4632  R2  CHO   679      66.907  88.470  20.192  1.00  0.00            
ATOM   4633  R3  CHO   679      68.807  87.370  21.842  1.00  0.00            
ATOM   4634  R4  CHO   679      66.507  87.970  23.592  1.00  0.00            
ATOM   4635  R5  CHO   679      68.557  88.620  23.892  1.00  0.00            
ATOM   4636  C1  CHO   679      68.057  86.720  27.142  1.00  0.00           C
ATOM   4637  C2  CHO   679      64.307  88.070  28.192  1.00  0.00           C
ATOM   4638  ROH CHO   680      45.607 115.070  48.442  1.00  0.00            
ATOM   4639  R1  CHO   680      46.407 114.270  45.842  1.00  0.00            
ATOM   4640  R2  CHO   680      44.907 112.420  44.392  1.00  0.00            
ATOM   4641  R3  CHO   680      44.957 114.420  42.492  1.00  0.00            
ATOM   4642  R4  CHO   680      44.807 111.920  40.942  1.00  0.00            
ATOM   4643  R5  CHO   680      46.257 113.520  40.692  1.00  0.00            
ATOM   4644  C1  CHO   680      44.757 113.470  37.192  1.00  0.00           C
ATOM   4645  C2  CHO   680      43.657 110.670  34.442  1.00  0.00           C
ATOM   4646  ROH CHO   681     185.257 114.670  23.592  1.00  0.00            
ATOM   4647  R1  CHO   681     185.857 113.370  26.042  1.00  0.00            
ATOM   4648  R2  CHO   681     186.657 114.720  28.292  1.00  0.00            
ATOM   4649  R3  CHO   681     184.607 113.420  29.442  1.00  0.00            
ATOM   4650  R4  CHO   681     186.607 113.620  31.542  1.00  0.00            
ATOM   4651  R5  CHO   681     185.657 111.770  30.842  1.00  0.00            
ATOM   4652  C1  CHO   681     184.657 111.720  34.542  1.00  0.00           C
ATOM   4653  C2  CHO   681     185.457 109.970  38.092  1.00  0.00           C
ATOM   4654  ROH CHO   682      90.257 214.670  36.042  1.00  0.00            
ATOM   4655  R1  CHO   682      91.857 214.670  33.692  1.00  0.00            
ATOM   4656  R2  CHO   682      91.357 213.020  31.542  1.00  0.00            
ATOM   4657  R3  CHO   682      91.307 215.370  30.142  1.00  0.00            
ATOM   4658  R4  CHO   682      91.307 213.270  28.092  1.00  0.00            
ATOM   4659  R5  CHO   682      92.707 214.970  28.242  1.00  0.00            
ATOM   4660  C1  CHO   682      91.257 215.670  24.792  1.00  0.00           C
ATOM   4661  C2  CHO   682      90.257 216.720  20.892  1.00  0.00           C
ATOM   4662  ROH CHO   683     216.457  75.170  43.592  1.00  0.00            
ATOM   4663  R1  CHO   683     214.457  75.220  41.592  1.00  0.00            
ATOM   4664  R2  CHO   683     214.857  76.270  39.092  1.00  0.00            
ATOM   4665  R3  CHO   683     213.957  73.820  38.292  1.00  0.00            
ATOM   4666  R4  CHO   683     213.807  75.520  35.892  1.00  0.00            
ATOM   4667  R5  CHO   683     212.207  74.320  36.742  1.00  0.00            
ATOM   4668  C1  CHO   683     212.357  72.770  33.242  1.00  0.00           C
ATOM   4669  C2  CHO   683     211.657  73.220  29.092  1.00  0.00           C
ATOM   4670  ROH CHO   684     103.957  79.920  21.192  1.00  0.00            
ATOM   4671  R1  CHO   684     102.657  79.720  23.692  1.00  0.00            
ATOM   4672  R2  CHO   684     102.107  77.320  24.892  1.00  0.00            
ATOM   4673  R3  CHO   684     103.407  78.470  27.042  1.00  0.00            
ATOM   4674  R4  CHO   684     102.007  76.120  28.142  1.00  0.00            
ATOM   4675  R5  CHO   684     101.857  78.220  28.842  1.00  0.00            
ATOM   4676  C1  CHO   684     103.157  76.520  32.042  1.00  0.00           C
ATOM   4677  C2  CHO   684     104.707  76.620  36.642  1.00  0.00           C
ATOM   4678  ROH CHO   685      94.157  84.520  18.492  1.00  0.00            
ATOM   4679  R1  CHO   685      93.907  85.570  21.092  1.00  0.00            
ATOM   4680  R2  CHO   685      91.507  86.620  22.042  1.00  0.00            
ATOM   4681  R3  CHO   685      91.907  84.870  24.042  1.00  0.00            
ATOM   4682  R4  CHO   685      89.907  86.720  25.092  1.00  0.00            
ATOM   4683  R5  CHO   685      91.807  86.170  26.042  1.00  0.00            
ATOM   4684  C1  CHO   685      89.357  85.120  28.792  1.00  0.00           C
ATOM   4685  C2  CHO   685      86.957  85.220  32.142  1.00  0.00           C
ATOM   4686  ROH CHO   686     221.107 165.720  11.792  1.00  0.00            
ATOM   4687  R1  CHO   686     221.757 165.120  14.492  1.00  0.00            
ATOM   4688  R2  CHO   686     220.507 166.320  16.592  1.00  0.00            
ATOM   4689  R3  CHO   686     219.957 163.770  17.342  1.00  0.00            
ATOM   4690  R4  CHO   686     219.657 165.370  19.792  1.00  0.00            
ATOM   4691  R5  CHO   686     220.907 163.570  19.542  1.00  0.00            
ATOM   4692  C1  CHO   686     218.657 162.370  22.392  1.00  0.00           C
ATOM   4693  C2  CHO   686     221.007 162.270  24.542  1.00  0.00           C
ATOM   4694  ROH CHO   687      19.407 190.520  37.592  1.00  0.00            
ATOM   4695  R1  CHO   687      18.357 188.420  35.992  1.00  0.00            
ATOM   4696  R2  CHO   687      16.157 188.720  34.342  1.00  0.00            
ATOM   4697  R3  CHO   687      17.907 187.820  32.442  1.00  0.00            
ATOM   4698  R4  CHO   687      15.307 187.920  31.092  1.00  0.00            
ATOM   4699  R5  CHO   687      16.607 186.220  31.192  1.00  0.00            
ATOM   4700  C1  CHO   687      16.357 186.620  27.392  1.00  0.00           C
ATOM   4701  C2  CHO   687      18.607 184.670  26.242  1.00  0.00           C
ATOM   4702  ROH CHO   688      62.707 150.970  40.542  1.00  0.00            
ATOM   4703  R1  CHO   688      61.557 149.670  38.292  1.00  0.00            
ATOM   4704  R2  CHO   688      60.357 151.070  36.242  1.00  0.00            
ATOM   4705  R3  CHO   688      62.107 149.670  34.692  1.00  0.00            
ATOM   4706  R4  CHO   688      60.057 150.620  32.842  1.00  0.00            
ATOM   4707  R5  CHO   688      60.757 148.570  33.092  1.00  0.00            
ATOM   4708  C1  CHO   688      61.557 149.020  29.392  1.00  0.00           C
ATOM   4709  C2  CHO   688      58.457 151.120  27.692  1.00  0.00           C
ATOM   4710  ROH CHO   689     197.557 172.670  11.092  1.00  0.00            
ATOM   4711  R1  CHO   689     197.857 173.920  13.592  1.00  0.00            
ATOM   4712  R2  CHO   689     196.857 176.420  14.192  1.00  0.00            
ATOM   4713  R3  CHO   689     195.657 175.120  16.242  1.00  0.00            
ATOM   4714  R4  CHO   689     195.607 177.970  16.992  1.00  0.00            
ATOM   4715  R5  CHO   689     196.407 176.320  18.192  1.00  0.00            
ATOM   4716  C1  CHO   689     193.707 177.620  20.592  1.00  0.00           C
ATOM   4717  C2  CHO   689     193.657 180.220  22.892  1.00  0.00           C
ATOM   4718  ROH CHO   690      99.457  93.820  18.242  1.00  0.00            
ATOM   4719  R1  CHO   690      99.557  92.770  20.842  1.00  0.00            
ATOM   4720  R2  CHO   690     100.407  94.270  22.992  1.00  0.00            
ATOM   4721  R3  CHO   690      98.007  93.570  24.042  1.00  0.00            
ATOM   4722  R4  CHO   690      99.407  94.870  26.242  1.00  0.00            
ATOM   4723  R5  CHO   690      98.507  92.870  26.292  1.00  0.00            
ATOM   4724  C1  CHO   690      96.607  94.520  29.142  1.00  0.00           C
ATOM   4725  C2  CHO   690      96.757  95.920  32.592  1.00  0.00           C
ATOM   4726  ROH CHO   691     125.207 160.220  37.842  1.00  0.00            
ATOM   4727  R1  CHO   691     126.757 159.920  35.442  1.00  0.00            
ATOM   4728  R2  CHO   691     125.907 158.370  33.342  1.00  0.00            
ATOM   4729  R3  CHO   691     126.357 160.670  31.942  1.00  0.00            
ATOM   4730  R4  CHO   691     126.357 158.570  29.892  1.00  0.00            
ATOM   4731  R5  CHO   691     127.907 160.070  30.242  1.00  0.00            
ATOM   4732  C1  CHO   691     127.007 160.820  26.592  1.00  0.00           C
ATOM   4733  C2  CHO   691     126.757 159.470  22.992  1.00  0.00           C
ATOM   4734  ROH CHO   692      43.807 211.020   1.642  1.00  0.00            
ATOM   4735  R1  CHO   692      44.807 212.120   4.042  1.00  0.00            
ATOM   4736  R2  CHO   692      44.057 211.220   6.542  1.00  0.00            
ATOM   4737  R3  CHO   692      46.707 210.920   6.892  1.00  0.00            
ATOM   4738  R4  CHO   692      45.607 210.870   9.642  1.00  0.00            
ATOM   4739  R5  CHO   692      47.207 212.170   8.892  1.00  0.00            
ATOM   4740  C1  CHO   692      49.057 210.370  11.742  1.00  0.00           C
ATOM   4741  C2  CHO   692      52.057 211.020  12.942  1.00  0.00           C
ATOM   4742  ROH CHO   693      44.857  14.520   1.492  1.00  0.00            
ATOM   4743  R1  CHO   693      45.157  12.470   3.442  1.00  0.00            
ATOM   4744  R2  CHO   693      47.407  12.270   5.042  1.00  0.00            
ATOM   4745  R3  CHO   693      45.507  12.320   7.042  1.00  0.00            
ATOM   4746  R4  CHO   693      47.707  10.670   8.092  1.00  0.00            
ATOM   4747  R5  CHO   693      45.607  10.120   7.992  1.00  0.00            
ATOM   4748  C1  CHO   693      46.157   9.770  11.742  1.00  0.00           C
ATOM   4749  C2  CHO   693      46.257   7.970  15.642  1.00  0.00           C
ATOM   4750  ROH CHO   694      32.357 211.820  36.842  1.00  0.00            
ATOM   4751  R1  CHO   694      31.507 212.370  34.192  1.00  0.00            
ATOM   4752  R2  CHO   694      33.207 213.220  32.192  1.00  0.00            
ATOM   4753  R3  CHO   694      32.207 211.070  30.842  1.00  0.00            
ATOM   4754  R4  CHO   694      33.457 212.820  28.792  1.00  0.00            
ATOM   4755  R5  CHO   694      31.407 212.020  28.792  1.00  0.00            
ATOM   4756  C1  CHO   694      32.757 210.470  25.542  1.00  0.00           C
ATOM   4757  C2  CHO   694      34.507 212.620  21.892  1.00  0.00           C
ATOM   4758  ROH CHO   695      43.757 172.720   2.642  1.00  0.00            
ATOM   4759  R1  CHO   695      42.907 171.720   5.192  1.00  0.00            
ATOM   4760  R2  CHO   695      43.907 169.420   6.292  1.00  0.00            
ATOM   4761  R3  CHO   695      44.457 171.020   8.392  1.00  0.00            
ATOM   4762  R4  CHO   695      45.307 168.320   9.242  1.00  0.00            
ATOM   4763  R5  CHO   695      43.957 169.670  10.292  1.00  0.00            
ATOM   4764  C1  CHO   695      46.657 169.220  12.942  1.00  0.00           C
ATOM   4765  C2  CHO   695      47.957 168.070  16.892  1.00  0.00           C
ATOM   4766  ROH CHO   696     119.307  50.670  17.692  1.00  0.00            
ATOM   4767  R1  CHO   696     118.107  49.520  19.942  1.00  0.00            
ATOM   4768  R2  CHO   696     119.507  48.970  22.292  1.00  0.00            
ATOM   4769  R3  CHO   696     117.507  50.520  23.392  1.00  0.00            
ATOM   4770  R4  CHO   696     118.257  48.570  25.492  1.00  0.00            
ATOM   4771  R5  CHO   696     116.257  48.970  24.742  1.00  0.00            
ATOM   4772  C1  CHO   696     115.707  49.720  28.392  1.00  0.00           C
ATOM   4773  C2  CHO   696     114.457  49.220  32.042  1.00  0.00           C
ATOM   4774  ROH CHO   697      54.857 191.070   1.392  1.00  0.00            
ATOM   4775  R1  CHO   697      55.057 191.820   4.092  1.00  0.00            
ATOM   4776  R2  CHO   697      52.857 192.270   5.692  1.00  0.00            
ATOM   4777  R3  CHO   697      54.057 190.420   7.292  1.00  0.00            
ATOM   4778  R4  CHO   697      52.207 191.820   9.042  1.00  0.00            
ATOM   4779  R5  CHO   697      54.357 191.520   9.392  1.00  0.00            
ATOM   4780  C1  CHO   697      52.957 189.870  12.542  1.00  0.00           C
ATOM   4781  C2  CHO   697      53.207 191.620  15.342  1.00  0.00           C
ATOM   4782  ROH CHO   698     221.107 135.370  17.892  1.00  0.00            
ATOM   4783  R1  CHO   698     222.507 135.870  20.292  1.00  0.00            
ATOM   4784  R2  CHO   698     221.207 136.570  22.642  1.00  0.00            
ATOM   4785  R3  CHO   698     222.557 134.470  23.642  1.00  0.00            
ATOM   4786  R4  CHO   698     221.957 136.170  25.992  1.00  0.00            
ATOM   4787  R5  CHO   698     223.957 135.420  25.392  1.00  0.00            
ATOM   4788  C1  CHO   698     223.707 133.970  28.892  1.00  0.00           C
ATOM   4789  C2  CHO   698     222.407 135.470  33.042  1.00  0.00           C
ATOM   4790  ROH CHO   699      47.407   7.520  34.492  1.00  0.00            
ATOM   4791  R1  CHO   699      47.057   5.770  32.292  1.00  0.00            
ATOM   4792  R2  CHO   699      45.207   6.220  30.292  1.00  0.00            
ATOM   4793  R3  CHO   699      47.357   5.920  28.692  1.00  0.00            
ATOM   4794  R4  CHO   699      45.007   5.620  26.892  1.00  0.00            
ATOM   4795  R5  CHO   699      46.657   4.220  27.142  1.00  0.00            
ATOM   4796  C1  CHO   699      46.957   4.970  23.392  1.00  0.00           C
ATOM   4797  C2  CHO   699      46.207   4.820  20.142  1.00  0.00           C
ATOM   4798  ROH CHO   700      29.357 205.670   5.692  1.00  0.00            
ATOM   4799  R1  CHO   700      30.757 203.920   7.442  1.00  0.00            
ATOM   4800  R2  CHO   700      30.607 204.120  10.192  1.00  0.00            
ATOM   4801  R3  CHO   700      29.907 201.470   9.992  1.00  0.00            
ATOM   4802  R4  CHO   700      30.507 201.870  12.842  1.00  0.00            
ATOM   4803  R5  CHO   700      31.407 200.370  11.542  1.00  0.00            
ATOM   4804  C1  CHO   700      29.857 198.120  14.192  1.00  0.00           C
ATOM   4805  C2  CHO   700      31.207 200.820  17.242  1.00  0.00           C
ATOM   4806  ROH CHO   701     189.007  86.270  53.892  1.00  0.00            
ATOM   4807  R1  CHO   701     188.157  85.420  51.342  1.00  0.00            
ATOM   4808  R2  CHO   701     185.657  86.020  50.292  1.00  0.00            
ATOM   4809  R3  CHO   701     187.157  87.020  48.192  1.00  0.00            
ATOM   4810  R4  CHO   701     184.607  86.170  46.992  1.00  0.00            
ATOM   4811  R5  CHO   701     186.607  85.570  46.392  1.00  0.00            
ATOM   4812  C1  CHO   701     185.357  87.170  43.142  1.00  0.00           C
ATOM   4813  C2  CHO   701     184.557  86.970  38.442  1.00  0.00           C
ATOM   4814  ROH CHO   702      18.507  48.570  44.442  1.00  0.00            
ATOM   4815  R1  CHO   702      17.857  50.620  42.592  1.00  0.00            
ATOM   4816  R2  CHO   702      19.657  51.520  40.692  1.00  0.00            
ATOM   4817  R3  CHO   702      17.707  50.870  38.942  1.00  0.00            
ATOM   4818  R4  CHO   702      19.207  52.920  37.592  1.00  0.00            
ATOM   4819  R5  CHO   702      17.107  52.920  37.942  1.00  0.00            
ATOM   4820  C1  CHO   702      17.107  53.170  34.142  1.00  0.00           C
ATOM   4821  C2  CHO   702      16.257  53.670  29.692  1.00  0.00           C
ATOM   4822  ROH CHO   703       2.957 143.220  15.292  1.00  0.00            
ATOM   4823  R1  CHO   703       2.757 143.570  18.092  1.00  0.00            
ATOM   4824  R2  CHO   703       3.907 141.820  19.942  1.00  0.00            
ATOM   4825  R3  CHO   703       5.057 144.070  20.892  1.00  0.00            
ATOM   4826  R4  CHO   703       5.157 142.170  23.142  1.00  0.00            
ATOM   4827  R5  CHO   703       4.307 144.220  23.142  1.00  0.00            
ATOM   4828  C1  CHO   703       6.907 144.520  25.942  1.00  0.00           C
ATOM   4829  C2  CHO   703       7.407 143.220  29.442  1.00  0.00           C
ATOM   4830  ROH CHO   704     190.457  84.820  20.792  1.00  0.00            
ATOM   4831  R1  CHO   704     191.157  83.770  23.292  1.00  0.00            
ATOM   4832  R2  CHO   704     193.257  84.820  24.792  1.00  0.00            
ATOM   4833  R3  CHO   704     191.357  84.970  26.742  1.00  0.00            
ATOM   4834  R4  CHO   704     193.657  83.870  28.092  1.00  0.00            
ATOM   4835  R5  CHO   704     191.657  83.020  28.042  1.00  0.00            
ATOM   4836  C1  CHO   704     192.107  83.470  31.842  1.00  0.00           C
ATOM   4837  C2  CHO   704     191.857  83.020  36.242  1.00  0.00           C
ATOM   4838  ROH CHO   705     169.407  28.720  47.092  1.00  0.00            
ATOM   4839  R1  CHO   705     169.207  28.070  44.342  1.00  0.00            
ATOM   4840  R2  CHO   705     166.957  28.720  42.842  1.00  0.00            
ATOM   4841  R3  CHO   705     168.757  29.970  41.242  1.00  0.00            
ATOM   4842  R4  CHO   705     166.307  29.870  39.642  1.00  0.00            
ATOM   4843  R5  CHO   705     168.257  29.120  39.042  1.00  0.00            
ATOM   4844  C1  CHO   705     167.657  31.670  36.292  1.00  0.00           C
ATOM   4845  C2  CHO   705     167.307  30.720  32.792  1.00  0.00           C
ATOM   4846  ROH CHO   706      31.557 105.770  46.992  1.00  0.00            
ATOM   4847  R1  CHO   706      30.307 105.170  44.542  1.00  0.00            
ATOM   4848  R2  CHO   706      30.207 106.970  42.442  1.00  0.00            
ATOM   4849  R3  CHO   706      31.357 104.920  41.042  1.00  0.00            
ATOM   4850  R4  CHO   706      29.907 106.520  39.042  1.00  0.00            
ATOM   4851  R5  CHO   706      29.707 104.370  39.392  1.00  0.00            
ATOM   4852  C1  CHO   706      30.807 104.320  35.742  1.00  0.00           C
ATOM   4853  C2  CHO   706      29.207 103.370  32.242  1.00  0.00           C
ATOM   4854  NC3 DPP   707     223.257 111.270  59.942  1.00  0.00           N
ATOM   4855  PO4 DPP   707     220.857 107.420  58.342  1.00  0.00           P
ATOM   4856  GL1 DPP   707     223.157 108.020  55.142  1.00  0.00            
ATOM   4857  GL2 DPP   707     224.157 111.320  54.142  1.00  0.00            
ATOM   4858  C1A DPP   707     224.957 106.220  51.092  1.00  0.00           C
ATOM   4859  C2A DPP   707     227.207 105.820  47.642  1.00  0.00           C
ATOM   4860  C3A DPP   707     230.007 105.120  44.442  1.00  0.00           C
ATOM   4861  C4A DPP   707     229.757 104.020  40.092  1.00  0.00           C
ATOM   4862  C1B DPP   707     222.007 111.220  50.542  1.00  0.00           C
ATOM   4863  C2B DPP   707     219.457 109.620  46.992  1.00  0.00           C
ATOM   4864  C3B DPP   707     216.807 110.020  43.342  1.00  0.00           C
ATOM   4865  C4B DPP   707     213.657 112.470  41.442  1.00  0.00           C
ATOM   4866  NC3 DPP   708      51.257 195.120  42.192  1.00  0.00           N
ATOM   4867  PO4 DPP   708      47.107 194.770  41.342  1.00  0.00           P
ATOM   4868  GL1 DPP   708      48.207 193.670  37.342  1.00  0.00            
ATOM   4869  GL2 DPP   708      48.457 196.070  35.442  1.00  0.00            
ATOM   4870  C1A DPP   708      49.657 191.070  34.042  1.00  0.00           C
ATOM   4871  C2A DPP   708      49.107 190.020  30.342  1.00  0.00           C
ATOM   4872  C3A DPP   708      48.957 189.770  26.442  1.00  0.00           C
ATOM   4873  C4A DPP   708      48.757 192.320  23.742  1.00  0.00           C
ATOM   4874  C1B DPP   708      49.507 195.320  31.892  1.00  0.00           C
ATOM   4875  C2B DPP   708      49.207 195.120  27.742  1.00  0.00           C
ATOM   4876  C3B DPP   708      45.957 195.720  25.792  1.00  0.00           C
ATOM   4877  C4B DPP   708      43.457 195.070  23.992  1.00  0.00           C
ATOM   4878  NC3 DPP   709      27.007 164.070  48.492  1.00  0.00           N
ATOM   4879  PO4 DPP   709      26.557 164.770  44.192  1.00  0.00           P
ATOM   4880  GL1 DPP   709      26.007 162.670  40.692  1.00  0.00            
ATOM   4881  GL2 DPP   709      25.357 159.720  39.342  1.00  0.00            
ATOM   4882  C1A DPP   709      24.007 164.370  36.892  1.00  0.00           C
ATOM   4883  C2A DPP   709      22.057 163.570  32.942  1.00  0.00           C
ATOM   4884  C3A DPP   709      21.357 161.720  28.942  1.00  0.00           C
ATOM   4885  C4A DPP   709      21.907 161.370  24.592  1.00  0.00           C
ATOM   4886  C1B DPP   709      26.607 160.470  35.992  1.00  0.00           C
ATOM   4887  C2B DPP   709      25.907 161.220  31.992  1.00  0.00           C
ATOM   4888  C3B DPP   709      25.957 160.620  27.842  1.00  0.00           C
ATOM   4889  C4B DPP   709      26.407 157.220  25.842  1.00  0.00           C
ATOM   4890  NC3 DPP   710     131.357  60.120  55.142  1.00  0.00           N
ATOM   4891  PO4 DPP   710     133.157  63.970  56.442  1.00  0.00           P
ATOM   4892  GL1 DPP   710     131.857  65.870  53.142  1.00  0.00            
ATOM   4893  GL2 DPP   710     128.357  65.870  52.742  1.00  0.00            
ATOM   4894  C1A DPP   710     132.507  67.920  49.142  1.00  0.00           C
ATOM   4895  C2A DPP   710     132.307  67.970  45.342  1.00  0.00           C
ATOM   4896  C3A DPP   710     134.057  66.620  41.942  1.00  0.00           C
ATOM   4897  C4A DPP   710     137.957  65.920  43.592  1.00  0.00           C
ATOM   4898  C1B DPP   710     127.807  65.520  47.992  1.00  0.00           C
ATOM   4899  C2B DPP   710     125.857  66.720  44.492  1.00  0.00           C
ATOM   4900  C3B DPP   710     124.257  68.620  41.042  1.00  0.00           C
ATOM   4901  C4B DPP   710     121.357  67.570  36.492  1.00  0.00           C
ATOM   4902  NC3 DPP   711     196.857  39.470  53.942  1.00  0.00           N
ATOM   4903  PO4 DPP   711     196.557  40.670  49.092  1.00  0.00           P
ATOM   4904  GL1 DPP   711     197.607  42.520  44.642  1.00  0.00            
ATOM   4905  GL2 DPP   711     197.957  40.220  41.892  1.00  0.00            
ATOM   4906  C1A DPP   711     195.757  44.970  40.292  1.00  0.00           C
ATOM   4907  C2A DPP   711     194.657  46.170  36.642  1.00  0.00           C
ATOM   4908  C3A DPP   711     191.357  45.020  34.492  1.00  0.00           C
ATOM   4909  C4A DPP   711     189.607  46.870  30.742  1.00  0.00           C
ATOM   4910  C1B DPP   711     199.257  41.670  38.342  1.00  0.00           C
ATOM   4911  C2B DPP   711     200.107  44.920  34.792  1.00  0.00           C
ATOM   4912  C3B DPP   711     199.457  47.570  32.292  1.00  0.00           C
ATOM   4913  C4B DPP   711     198.407  51.570  30.492  1.00  0.00           C
ATOM   4914  NC3 DPP   712      24.507 160.120  44.342  1.00  0.00           N
ATOM   4915  PO4 DPP   712      24.707 155.820  45.292  1.00  0.00           P
ATOM   4916  GL1 DPP   712      21.657 156.120  41.592  1.00  0.00            
ATOM   4917  GL2 DPP   712      18.557 157.470  42.892  1.00  0.00            
ATOM   4918  C1A DPP   712      23.107 155.420  37.692  1.00  0.00           C
ATOM   4919  C2A DPP   712      22.607 157.270  34.742  1.00  0.00           C
ATOM   4920  C3A DPP   712      23.507 157.320  30.642  1.00  0.00           C
ATOM   4921  C4A DPP   712      22.007 156.670  25.242  1.00  0.00           C
ATOM   4922  C1B DPP   712      18.557 158.220  38.092  1.00  0.00           C
ATOM   4923  C2B DPP   712      18.707 154.970  34.692  1.00  0.00           C
ATOM   4924  C3B DPP   712      15.857 151.770  32.492  1.00  0.00           C
ATOM   4925  C4B DPP   712      14.407 149.470  30.092  1.00  0.00           C
ATOM   4926  NC3 DPP   713      33.107  37.020  47.292  1.00  0.00           N
ATOM   4927  PO4 DPP   713      33.557  40.770  47.642  1.00  0.00           P
ATOM   4928  GL1 DPP   713      34.957  43.120  44.892  1.00  0.00            
ATOM   4929  GL2 DPP   713      32.457  45.920  45.592  1.00  0.00            
ATOM   4930  C1A DPP   713      33.557  44.520  40.892  1.00  0.00           C
ATOM   4931  C2A DPP   713      31.807  43.670  38.442  1.00  0.00           C
ATOM   4932  C3A DPP   713      30.707  41.470  35.342  1.00  0.00           C
ATOM   4933  C4A DPP   713      27.307  41.320  32.692  1.00  0.00           C
ATOM   4934  C1B DPP   713      30.457  48.470  42.992  1.00  0.00           C
ATOM   4935  C2B DPP   713      28.157  49.970  40.142  1.00  0.00           C
ATOM   4936  C3B DPP   713      27.357  53.120  36.792  1.00  0.00           C
ATOM   4937  C4B DPP   713      27.657  54.820  31.942  1.00  0.00           C
ATOM   4938  NC3 DPP   714      17.457 120.120  53.692  1.00  0.00           N
ATOM   4939  PO4 DPP   714      16.207 117.720  57.292  1.00  0.00           P
ATOM   4940  GL1 DPP   714      13.057 116.820  54.042  1.00  0.00            
ATOM   4941  GL2 DPP   714      13.357 113.070  53.042  1.00  0.00            
ATOM   4942  C1A DPP   714      10.607 117.520  50.692  1.00  0.00           C
ATOM   4943  C2A DPP   714      10.907 118.120  46.242  1.00  0.00           C
ATOM   4944  C3A DPP   714       7.557 118.470  42.692  1.00  0.00           C
ATOM   4945  C4A DPP   714       5.507 117.070  38.242  1.00  0.00           C
ATOM   4946  C1B DPP   714      11.657 112.920  48.192  1.00  0.00           C
ATOM   4947  C2B DPP   714      10.207 113.470  43.592  1.00  0.00           C
ATOM   4948  C3B DPP   714       9.007 113.820  39.892  1.00  0.00           C
ATOM   4949  C4B DPP   714       5.157 110.820  39.142  1.00  0.00           C
ATOM   4950  NC3 DPP   715      83.757  74.220  56.392  1.00  0.00           N
ATOM   4951  PO4 DPP   715      80.007  72.070  57.242  1.00  0.00           P
ATOM   4952  GL1 DPP   715      79.907  72.070  52.442  1.00  0.00            
ATOM   4953  GL2 DPP   715      82.607  71.220  52.442  1.00  0.00            
ATOM   4954  C1A DPP   715      78.907  71.670  48.142  1.00  0.00           C
ATOM   4955  C2A DPP   715      78.357  72.420  43.392  1.00  0.00           C
ATOM   4956  C3A DPP   715      77.207  73.120  39.442  1.00  0.00           C
ATOM   4957  C4A DPP   715      76.307  72.720  35.442  1.00  0.00           C
ATOM   4958  C1B DPP   715      84.707  70.920  48.192  1.00  0.00           C
ATOM   4959  C2B DPP   715      83.107  71.220  43.642  1.00  0.00           C
ATOM   4960  C3B DPP   715      81.657  70.520  39.642  1.00  0.00           C
ATOM   4961  C4B DPP   715      82.607  67.470  36.442  1.00  0.00           C
ATOM   4962  NC3 DPP   716     208.507 188.870  44.342  1.00  0.00           N
ATOM   4963  PO4 DPP   716     209.157 191.570  41.942  1.00  0.00           P
ATOM   4964  GL1 DPP   716     209.407 189.670  37.992  1.00  0.00            
ATOM   4965  GL2 DPP   716     205.157 188.970  38.092  1.00  0.00            
ATOM   4966  C1A DPP   716     208.557 189.670  34.042  1.00  0.00           C
ATOM   4967  C2A DPP   716     207.407 191.420  30.792  1.00  0.00           C
ATOM   4968  C3A DPP   716     206.657 192.970  25.992  1.00  0.00           C
ATOM   4969  C4A DPP   716     207.657 195.470  23.042  1.00  0.00           C
ATOM   4970  C1B DPP   716     203.857 191.420  33.992  1.00  0.00           C
ATOM   4971  C2B DPP   716     202.907 193.570  29.442  1.00  0.00           C
ATOM   4972  C3B DPP   716     201.507 196.470  26.992  1.00  0.00           C
ATOM   4973  C4B DPP   716     201.657 196.820  23.042  1.00  0.00           C
ATOM   4974  NC3 DPP   717      45.557  49.620  50.192  1.00  0.00           N
ATOM   4975  PO4 DPP   717      42.257  52.320  50.842  1.00  0.00           P
ATOM   4976  GL1 DPP   717      44.007  53.920  47.392  1.00  0.00            
ATOM   4977  GL2 DPP   717      47.307  54.370  47.042  1.00  0.00            
ATOM   4978  C1A DPP   717      41.657  54.370  43.192  1.00  0.00           C
ATOM   4979  C2A DPP   717      41.657  54.720  38.642  1.00  0.00           C
ATOM   4980  C3A DPP   717      41.857  52.970  34.542  1.00  0.00           C
ATOM   4981  C4A DPP   717      39.757  51.470  31.642  1.00  0.00           C
ATOM   4982  C1B DPP   717      47.157  52.520  42.392  1.00  0.00           C
ATOM   4983  C2B DPP   717      48.057  50.770  38.742  1.00  0.00           C
ATOM   4984  C3B DPP   717      50.507  51.720  34.442  1.00  0.00           C
ATOM   4985  C4B DPP   717      50.107  54.170  31.292  1.00  0.00           C
ATOM   4986  NC3 DPP   718      44.257 165.970  46.292  1.00  0.00           N
ATOM   4987  PO4 DPP   718      45.907 167.470  42.242  1.00  0.00           P
ATOM   4988  GL1 DPP   718      47.307 164.270  39.092  1.00  0.00            
ATOM   4989  GL2 DPP   718      48.707 161.670  39.492  1.00  0.00            
ATOM   4990  C1A DPP   718      48.207 165.720  35.342  1.00  0.00           C
ATOM   4991  C2A DPP   718      48.657 165.720  30.442  1.00  0.00           C
ATOM   4992  C3A DPP   718      49.207 166.420  26.342  1.00  0.00           C
ATOM   4993  C4A DPP   718      47.707 168.820  22.442  1.00  0.00           C
ATOM   4994  C1B DPP   718      49.107 159.470  35.792  1.00  0.00           C
ATOM   4995  C2B DPP   718      49.057 159.770  30.642  1.00  0.00           C
ATOM   4996  C3B DPP   718      48.257 157.070  27.142  1.00  0.00           C
ATOM   4997  C4B DPP   718      46.207 155.820  24.242  1.00  0.00           C
ATOM   4998  NC3 DPP   719      94.757   4.820  44.342  1.00  0.00           N
ATOM   4999  PO4 DPP   719      96.907   8.570  42.342  1.00  0.00           P
ATOM   5000  GL1 DPP   719      98.857   7.220  38.992  1.00  0.00            
ATOM   5001  GL2 DPP   719     101.007   4.670  39.292  1.00  0.00            
ATOM   5002  C1A DPP   719      99.857  10.370  35.742  1.00  0.00           C
ATOM   5003  C2A DPP   719     100.257  10.170  31.242  1.00  0.00           C
ATOM   5004  C3A DPP   719     103.007  12.570  28.042  1.00  0.00           C
ATOM   5005  C4A DPP   719     105.157  12.170  25.192  1.00  0.00           C
ATOM   5006  C1B DPP   719     103.407   3.770  35.292  1.00  0.00           C
ATOM   5007  C2B DPP   719     105.057   2.670  31.792  1.00  0.00           C
ATOM   5008  C3B DPP   719     105.557   3.070  27.042  1.00  0.00           C
ATOM   5009  C4B DPP   719     102.157   3.520  24.042  1.00  0.00           C
ATOM   5010  NC3 DPP   720     181.357 202.420  48.692  1.00  0.00           N
ATOM   5011  PO4 DPP   720     182.307 206.270  47.942  1.00  0.00           P
ATOM   5012  GL1 DPP   720     181.957 204.970  42.842  1.00  0.00            
ATOM   5013  GL2 DPP   720     179.957 202.120  42.942  1.00  0.00            
ATOM   5014  C1A DPP   720     180.457 207.820  39.842  1.00  0.00           C
ATOM   5015  C2A DPP   720     176.857 209.320  37.092  1.00  0.00           C
ATOM   5016  C3A DPP   720     177.507 211.220  32.742  1.00  0.00           C
ATOM   5017  C4A DPP   720     181.257 212.320  29.592  1.00  0.00           C
ATOM   5018  C1B DPP   720     176.057 204.220  40.692  1.00  0.00           C
ATOM   5019  C2B DPP   720     174.607 204.720  36.792  1.00  0.00           C
ATOM   5020  C3B DPP   720     171.957 203.820  32.692  1.00  0.00           C
ATOM   5021  C4B DPP   720     171.907 203.770  27.692  1.00  0.00           C
ATOM   5022  NC3 DPP   721      43.607 122.720  49.942  1.00  0.00           N
ATOM   5023  PO4 DPP   721      45.007 118.520  51.642  1.00  0.00           P
ATOM   5024  GL1 DPP   721      41.357 118.570  48.842  1.00  0.00            
ATOM   5025  GL2 DPP   721      37.457 117.970  48.342  1.00  0.00            
ATOM   5026  C1A DPP   721      42.057 118.270  44.592  1.00  0.00           C
ATOM   5027  C2A DPP   721      41.707 116.870  39.642  1.00  0.00           C
ATOM   5028  C3A DPP   721      39.357 115.920  35.542  1.00  0.00           C
ATOM   5029  C4A DPP   721      38.807 118.770  32.092  1.00  0.00           C
ATOM   5030  C1B DPP   721      34.157 115.770  45.992  1.00  0.00           C
ATOM   5031  C2B DPP   721      31.157 117.070  42.442  1.00  0.00           C
ATOM   5032  C3B DPP   721      30.557 117.020  37.842  1.00  0.00           C
ATOM   5033  C4B DPP   721      28.007 114.370  35.942  1.00  0.00           C
ATOM   5034  NC3 DPP   722     216.607  84.470  54.292  1.00  0.00           N
ATOM   5035  PO4 DPP   722     220.607  85.120  52.442  1.00  0.00           P
ATOM   5036  GL1 DPP   722     221.857  84.320  47.792  1.00  0.00            
ATOM   5037  GL2 DPP   722     223.157  81.270  46.142  1.00  0.00            
ATOM   5038  C1A DPP   722     223.107  87.620  45.342  1.00  0.00           C
ATOM   5039  C2A DPP   722     223.107  87.820  41.442  1.00  0.00           C
ATOM   5040  C3A DPP   722     222.257  89.270  37.542  1.00  0.00           C
ATOM   5041  C4A DPP   722     220.757  87.420  32.792  1.00  0.00           C
ATOM   5042  C1B DPP   722     223.757  82.920  41.942  1.00  0.00           C
ATOM   5043  C2B DPP   722     225.857  84.570  37.642  1.00  0.00           C
ATOM   5044  C3B DPP   722     225.457  87.220  33.742  1.00  0.00           C
ATOM   5045  C4B DPP   722     227.757  87.970  30.242  1.00  0.00           C
ATOM   5046  NC3 DPP   723      46.107 218.220  39.242  1.00  0.00           N
ATOM   5047  PO4 DPP   723      50.257 219.670  38.442  1.00  0.00           P
ATOM   5048  GL1 DPP   723      50.857 220.920  34.442  1.00  0.00            
ATOM   5049  GL2 DPP   723      49.707 224.120  34.042  1.00  0.00            
ATOM   5050  C1A DPP   723      50.807 221.270  29.642  1.00  0.00           C
ATOM   5051  C2A DPP   723      49.107 221.370  24.842  1.00  0.00           C
ATOM   5052  C3A DPP   723      46.607 220.670  21.292  1.00  0.00           C
ATOM   5053  C4A DPP   723      45.107 221.970  17.392  1.00  0.00           C
ATOM   5054  C1B DPP   723      48.457 226.570  30.942  1.00  0.00           C
ATOM   5055  C2B DPP   723      48.907 225.770  27.042  1.00  0.00           C
ATOM   5056  C3B DPP   723      45.857 225.720  23.892  1.00  0.00           C
ATOM   5057  C4B DPP   723      42.607 225.020  20.992  1.00  0.00           C
ATOM   5058  NC3 DPP   724      51.907 164.770  48.492  1.00  0.00           N
ATOM   5059  PO4 DPP   724      53.957 165.220  44.192  1.00  0.00           P
ATOM   5060  GL1 DPP   724      54.707 164.420  40.542  1.00  0.00            
ATOM   5061  GL2 DPP   724      54.107 161.920  40.492  1.00  0.00
[truncated: 4,173,424 more chars]
