# Supplementary material for: Data showing the lipid conformations and membrane binding behaviors of beta-amyloid fibrils in phase-separated cholesterol-enriched lipid domains with and without glycolipid and oxidized cholesterol from coarse-grained molecular dynamics simulations
Source: Data Brief. 2020 Apr 19;30:105496. doi: 10.1016/j.dib.2020.105496 (PMC7186522; doi:10.1016/j.dib.2020.105496)
Supplement: Supplementary file 1 [file mmc1.zip › Supplementary-Data/S08-12/P4-ABCDE-1.pdb]

TITLE     P4-ABCDE system t= 20000000.00000
REMARK    THIS IS A SIMULATION BOX
CRYST1  224.942  226.689  126.892  90.00  90.00  90.00 P 1           1
MODEL        1
ATOM      1  BB  LEU     1     102.036 125.159  68.749  1.00  0.00           B
ATOM      2  SC1 LEU     1     100.886 126.909  67.149  1.00  0.00           S
ATOM      3  BB  VAL     2     105.286 125.109  70.649  1.00  0.00           B
ATOM      4  SC1 VAL     2     106.836 125.059  71.949  1.00  0.00           S
ATOM      5  BB  PHE     3     106.836 123.709  67.549  1.00  0.00           B
ATOM      6  SC1 PHE     3     105.736 126.409  65.399  1.00  0.00           S
ATOM      7  SC2 PHE     3     105.586 124.209  64.349  1.00  0.00           S
ATOM      8  SC3 PHE     3     104.836 126.159  63.149  1.00  0.00           S
ATOM      9  BB  PHE     4     109.386 120.859  67.149  1.00  0.00           B
ATOM     10  SC1 PHE     4     108.636 118.759  64.949  1.00  0.00           S
ATOM     11  SC2 PHE     4     109.086 120.859  63.799  1.00  0.00           S
ATOM     12  SC3 PHE     4     107.686 119.209  62.799  1.00  0.00           S
ATOM     13  BB  ALA     5     112.836 119.859  68.249  1.00  0.00           B
ATOM     14  BB  GLU     6     116.486 120.409  68.999  1.00  0.00           B
ATOM     15  SC1 GLU     6     116.586 123.209  69.799  1.00  0.00           S
ATOM     16  BB  ASP     7     119.136 118.109  67.649  1.00  0.00           B
ATOM     17  SC1 ASP     7     120.086 119.059  65.499  1.00  0.00           S
ATOM     18  BB  VAL     8     121.586 116.709  70.149  1.00  0.00           B
ATOM     19  SC1 VAL     8     121.536 117.609  71.949  1.00  0.00           S
ATOM     20  BB  GLY     9     124.836 115.409  68.999  1.00  0.00           B
ATOM     21  BB  SER    10     128.236 114.759  70.549  1.00  0.00           B
ATOM     22  SC1 SER    10     129.736 114.509  71.849  1.00  0.00           S
ATOM     23  BB  ASN    11     129.536 116.359  67.449  1.00  0.00           B
ATOM     24  SC1 ASN    11     129.686 118.859  67.549  1.00  0.00           S
ATOM     25  BB  LYS    12     129.586 114.509  64.149  1.00  0.00           B
ATOM     26  SC1 LYS    12     131.636 113.159  64.199  1.00  0.00           S
ATOM     27  SC2 LYS    12     133.936 111.909  65.649  1.00  0.00           S
ATOM     28  BB  GLY    13     127.086 115.509  61.549  1.00  0.00           B
ATOM     29  BB  ALA    14     129.136 114.109  58.699  1.00  0.00           B
ATOM     30  BB  ILE    15     127.186 115.159  55.649  1.00  0.00           B
ATOM     31  SC1 ILE    15     128.286 113.659  54.199  1.00  0.00           S
ATOM     32  BB  ILE    16     123.436 114.609  56.199  1.00  0.00           B
ATOM     33  SC1 ILE    16     122.836 114.759  53.849  1.00  0.00           S
ATOM     34  BB  GLY    17     121.836 115.909  59.399  1.00  0.00           B
ATOM     35  BB  LEU    18     119.736 118.409  57.599  1.00  0.00           B
ATOM     36  SC1 LEU    18     119.136 117.859  55.049  1.00  0.00           S
ATOM     37  BB  MET    19     116.836 120.509  58.899  1.00  0.00           B
ATOM     38  SC1 MET    19     117.436 121.009  61.449  1.00  0.00           S
ATOM     39  BB  VAL    20     113.886 122.309  57.399  1.00  0.00           B
ATOM     40  SC1 VAL    20     113.436 121.309  55.699  1.00  0.00           S
ATOM     41  BB  GLY    21     111.786 123.959  60.099  1.00  0.00           B
ATOM     42  BB  GLY    22     108.536 125.709  60.349  1.00  0.00           B
ATOM     43  BB  VAL    23     105.936 127.209  58.099  1.00  0.00           B
ATOM     44  SC1 VAL    23     106.436 128.009  56.349  1.00  0.00           S
ATOM     45  BB  VAL    24     102.986 129.259  59.349  1.00  0.00           B
ATOM     46  SC1 VAL    24     103.636 130.009  61.099  1.00  0.00           S
ATOM     47  BB  ILE    25     100.236 129.459  56.649  1.00  0.00           B
ATOM     48  SC1 ILE    25     101.486 129.159  54.799  1.00  0.00           S
ATOM     49  BB  ALA    26      97.086 130.759  58.449  1.00  0.00           B
ATOM     50  BB  LEU    27      99.386 121.609  70.449  1.00  0.00           B
ATOM     51  SC1 LEU    27      96.986 122.459  71.299  1.00  0.00           S
ATOM     52  BB  VAL    28     102.986 120.559  71.149  1.00  0.00           B
ATOM     53  SC1 VAL    28     104.386 120.109  72.449  1.00  0.00           S
ATOM     54  BB  PHE    29     105.186 119.909  68.099  1.00  0.00           B
ATOM     55  SC1 PHE    29     102.586 121.159  66.299  1.00  0.00           S
ATOM     56  SC2 PHE    29     103.786 119.409  65.199  1.00  0.00           S
ATOM     57  SC3 PHE    29     102.586 121.009  63.899  1.00  0.00           S
ATOM     58  BB  PHE    30     108.286 118.459  69.749  1.00  0.00           B
ATOM     59  SC1 PHE    30     109.486 120.459  72.099  1.00  0.00           S
ATOM     60  SC2 PHE    30     110.386 118.309  72.749  1.00  0.00           S
ATOM     61  SC3 PHE    30     111.686 120.309  73.099  1.00  0.00           S
ATOM     62  BB  ALA    31     110.936 116.409  68.199  1.00  0.00           B
ATOM     63  BB  GLU    32     114.186 116.009  70.149  1.00  0.00           B
ATOM     64  SC1 GLU    32     114.986 116.809  72.599  1.00  0.00           S
ATOM     65  BB  ASP    33     116.836 113.459  69.199  1.00  0.00           B
ATOM     66  SC1 ASP    33     117.986 114.009  66.999  1.00  0.00           S
ATOM     67  BB  VAL    34     119.586 113.009  71.799  1.00  0.00           B
ATOM     68  SC1 VAL    34     120.436 112.859  73.599  1.00  0.00           S
ATOM     69  BB  GLY    35     122.286 112.309  69.349  1.00  0.00           B
ATOM     70  BB  SER    36     125.586 111.359  70.799  1.00  0.00           B
ATOM     71  SC1 SER    36     126.236 110.309  72.299  1.00  0.00           S
ATOM     72  BB  ASN    37     127.736 111.559  67.799  1.00  0.00           B
ATOM     73  SC1 ASN    37     130.086 110.859  68.299  1.00  0.00           S
ATOM     74  BB  LYS    38     125.736 110.559  64.699  1.00  0.00           B
ATOM     75  SC1 LYS    38     123.986 112.209  64.449  1.00  0.00           S
ATOM     76  SC2 LYS    38     122.386 114.559  64.899  1.00  0.00           S
ATOM     77  BB  GLY    39     127.936 111.759  61.849  1.00  0.00           B
ATOM     78  BB  ALA    40     128.186 109.659  58.699  1.00  0.00           B
ATOM     79  BB  ILE    41     125.586 109.709  55.899  1.00  0.00           B
ATOM     80  SC1 ILE    41     125.236 109.909  53.849  1.00  0.00           S
ATOM     81  BB  ILE    42     122.386 110.009  57.749  1.00  0.00           B
ATOM     82  SC1 ILE    42     123.036 111.009  59.499  1.00  0.00           S
ATOM     83  BB  GLY    43     119.636 112.459  56.899  1.00  0.00           B
ATOM     84  BB  LEU    44     117.136 114.859  58.399  1.00  0.00           B
ATOM     85  SC1 LEU    44     116.736 115.659  60.899  1.00  0.00           S
ATOM     86  BB  MET    45     114.136 116.509  56.899  1.00  0.00           B
ATOM     87  SC1 MET    45     114.336 116.409  54.099  1.00  0.00           S
ATOM     88  BB  VAL    46     111.486 118.309  59.049  1.00  0.00           B
ATOM     89  SC1 VAL    46     112.636 118.809  60.599  1.00  0.00           S
ATOM     90  BB  GLY    47     108.186 119.659  57.649  1.00  0.00           B
ATOM     91  BB  GLY    48     106.286 122.409  59.399  1.00  0.00           B
ATOM     92  BB  VAL    49     103.186 123.209  57.449  1.00  0.00           B
ATOM     93  SC1 VAL    49     103.636 123.259  55.499  1.00  0.00           S
ATOM     94  BB  VAL    50     100.636 125.009  59.499  1.00  0.00           B
ATOM     95  SC1 VAL    50     100.286 124.559  61.449  1.00  0.00           S
ATOM     96  BB  ILE    51      98.086 124.959  56.749  1.00  0.00           B
ATOM     97  SC1 ILE    51      99.236 124.509  54.649  1.00  0.00           S
ATOM     98  BB  ALA    52      94.986 126.809  57.899  1.00  0.00           B
ATOM     99  BB  LEU    53      99.286 118.159  68.249  1.00  0.00           B
ATOM    100  SC1 LEU    53      98.886 117.509  65.699  1.00  0.00           S
ATOM    101  BB  VAL    54     100.786 116.909  71.549  1.00  0.00           B
ATOM    102  SC1 VAL    54     101.686 116.359  73.299  1.00  0.00           S
ATOM    103  BB  PHE    55     103.386 115.209  69.349  1.00  0.00           B
ATOM    104  SC1 PHE    55     105.486 115.159  66.549  1.00  0.00           S
ATOM    105  SC2 PHE    55     103.186 115.009  65.799  1.00  0.00           S
ATOM    106  SC3 PHE    55     104.986 114.609  64.249  1.00  0.00           S
ATOM    107  BB  PHE    56     106.586 114.309  71.149  1.00  0.00           B
ATOM    108  SC1 PHE    56     106.236 116.159  73.899  1.00  0.00           S
ATOM    109  SC2 PHE    56     107.886 114.409  74.199  1.00  0.00           S
ATOM    110  SC3 PHE    56     107.236 115.759  76.049  1.00  0.00           S
ATOM    111  BB  ALA    57     109.136 112.159  69.299  1.00  0.00           B
ATOM    112  BB  GLU    58     112.386 111.559  71.149  1.00  0.00           B
ATOM    113  SC1 GLU    58     112.986 112.259  73.399  1.00  0.00           S
ATOM    114  BB  ASP    59     115.336 109.409  69.899  1.00  0.00           B
ATOM    115  SC1 ASP    59     115.486 108.909  67.399  1.00  0.00           S
ATOM    116  BB  VAL    60     117.986 108.059  72.199  1.00  0.00           B
ATOM    117  SC1 VAL    60     117.536 108.159  74.099  1.00  0.00           S
ATOM    118  BB  GLY    61     120.936 106.759  70.349  1.00  0.00           B
ATOM    119  BB  SER    62     124.486 105.759  71.399  1.00  0.00           B
ATOM    120  SC1 SER    62     125.686 104.959  72.699  1.00  0.00           S
ATOM    121  BB  ASN    63     125.936 107.009  68.149  1.00  0.00           B
ATOM    122  SC1 ASN    63     128.286 106.409  68.649  1.00  0.00           S
ATOM    123  BB  LYS    64     123.886 106.559  64.999  1.00  0.00           B
ATOM    124  SC1 LYS    64     121.836 107.359  65.749  1.00  0.00           S
ATOM    125  SC2 LYS    64     119.786 109.459  66.449  1.00  0.00           S
ATOM    126  BB  GLY    65     125.686 107.309  61.799  1.00  0.00           B
ATOM    127  BB  ALA    66     125.386 104.759  59.049  1.00  0.00           B
ATOM    128  BB  ILE    67     122.636 105.609  56.599  1.00  0.00           B
ATOM    129  SC1 ILE    67     123.786 105.059  54.749  1.00  0.00           S
ATOM    130  BB  ILE    68     119.886 106.709  58.949  1.00  0.00           B
ATOM    131  SC1 ILE    68     121.036 106.709  60.999  1.00  0.00           S
ATOM    132  BB  GLY    69     116.886 108.859  57.899  1.00  0.00           B
ATOM    133  BB  LEU    70     114.686 111.559  59.249  1.00  0.00           B
ATOM    134  SC1 LEU    70     114.186 111.509  61.849  1.00  0.00           S
ATOM    135  BB  MET    71     111.236 112.409  57.999  1.00  0.00           B
ATOM    136  SC1 MET    71     110.386 113.709  55.649  1.00  0.00           S
ATOM    137  BB  VAL    72     109.786 114.609  60.699  1.00  0.00           B
ATOM    138  SC1 VAL    72     110.386 114.909  62.599  1.00  0.00           S
ATOM    139  BB  GLY    73     106.386 115.259  59.049  1.00  0.00           B
ATOM    140  BB  GLY    74     103.786 117.609  60.449  1.00  0.00           B
ATOM    141  BB  VAL    75     101.986 118.909  57.399  1.00  0.00           B
ATOM    142  SC1 VAL    75     102.636 118.109  55.649  1.00  0.00           S
ATOM    143  BB  VAL    76      98.736 120.409  58.499  1.00  0.00           B
ATOM    144  SC1 VAL    76      98.336 120.109  60.449  1.00  0.00           S
ATOM    145  BB  ILE    77      96.186 120.459  55.749  1.00  0.00           B
ATOM    146  SC1 ILE    77      97.336 119.709  54.099  1.00  0.00           S
ATOM    147  BB  ALA    78      92.936 121.509  57.449  1.00  0.00           B
ATOM    148  BB  LEU    79      96.536 113.009  68.449  1.00  0.00           B
ATOM    149  SC1 LEU    79      97.686 112.759  66.049  1.00  0.00           S
ATOM    150  BB  VAL    80      98.936 112.559  71.249  1.00  0.00           B
ATOM    151  SC1 VAL    80      99.286 112.309  73.249  1.00  0.00           S
ATOM    152  BB  PHE    81     102.436 112.009  69.999  1.00  0.00           B
ATOM    153  SC1 PHE    81     101.586 110.209  67.649  1.00  0.00           S
ATOM    154  SC2 PHE    81     103.936 110.609  67.349  1.00  0.00           S
ATOM    155  SC3 PHE    81     102.586 110.059  65.449  1.00  0.00           S
ATOM    156  BB  PHE    82     104.936 110.309  72.299  1.00  0.00           B
ATOM    157  SC1 PHE    82     103.586 111.709  75.249  1.00  0.00           S
ATOM    158  SC2 PHE    82     105.686 110.809  75.999  1.00  0.00           S
ATOM    159  SC3 PHE    82     103.686 110.409  77.249  1.00  0.00           S
ATOM    160  BB  ALA    83     107.536 108.409  70.399  1.00  0.00           B
ATOM    161  BB  GLU    84     110.836 107.159  71.849  1.00  0.00           B
ATOM    162  SC1 GLU    84     109.736 108.059  75.049  1.00  0.00           S
ATOM    163  BB  ASP    85     113.536 105.359  69.899  1.00  0.00           B
ATOM    164  SC1 ASP    85     112.936 104.109  67.749  1.00  0.00           S
ATOM    165  BB  VAL    86     115.886 103.509  72.199  1.00  0.00           B
ATOM    166  SC1 VAL    86     115.536 103.859  74.149  1.00  0.00           S
ATOM    167  BB  GLY    87     119.036 101.809  70.749  1.00  0.00           B
ATOM    168  BB  SER    88     122.636 101.159  71.449  1.00  0.00           B
ATOM    169  SC1 SER    88     123.936 100.559  72.749  1.00  0.00           S
ATOM    170  BB  ASN    89     124.136 102.559  68.299  1.00  0.00           B
ATOM    171  SC1 ASN    89     126.486 101.809  68.499  1.00  0.00           S
ATOM    172  BB  LYS    90     121.836 101.959  65.399  1.00  0.00           B
ATOM    173  SC1 LYS    90     119.586 103.259  65.549  1.00  0.00           S
ATOM    174  SC2 LYS    90     117.836 104.759  67.249  1.00  0.00           S
ATOM    175  BB  GLY    91     123.686 103.059  62.349  1.00  0.00           B
ATOM    176  BB  ALA    92     122.936 100.459  59.599  1.00  0.00           B
ATOM    177  BB  ILE    93     120.586 101.709  56.899  1.00  0.00           B
ATOM    178  SC1 ILE    93     120.486 101.509  54.549  1.00  0.00           S
ATOM    179  BB  ILE    94     117.486 103.059  58.649  1.00  0.00           B
ATOM    180  SC1 ILE    94     118.086 102.659  60.899  1.00  0.00           S
ATOM    181  BB  GLY    95     114.486 105.059  57.549  1.00  0.00           B
ATOM    182  BB  LEU    96     112.586 107.309  59.949  1.00  0.00           B
ATOM    183  SC1 LEU    96     111.486 107.209  62.349  1.00  0.00           S
ATOM    184  BB  MET    97     109.386 108.959  58.749  1.00  0.00           B
ATOM    185  SC1 MET    97     106.936 109.709  56.949  1.00  0.00           S
ATOM    186  BB  VAL    98     107.486 110.659  61.699  1.00  0.00           B
ATOM    187  SC1 VAL    98     108.086 110.659  63.599  1.00  0.00           S
ATOM    188  BB  GLY    99     103.836 110.359  60.549  1.00  0.00           B
ATOM    189  BB  GLY   100     101.536 113.309  60.799  1.00  0.00           B
ATOM    190  BB  VAL   101      99.486 114.559  57.999  1.00  0.00           B
ATOM    191  SC1 VAL   101      99.086 114.409  56.049  1.00  0.00           S
ATOM    192  BB  VAL   102      96.486 115.709  59.999  1.00  0.00           B
ATOM    193  SC1 VAL   102      96.536 115.609  61.999  1.00  0.00           S
ATOM    194  BB  ILE   103      93.786 116.609  57.599  1.00  0.00           B
ATOM    195  SC1 ILE   103      94.786 115.709  55.749  1.00  0.00           S
ATOM    196  BB  ALA   104      91.286 118.659  59.549  1.00  0.00           B
ATOM    197  BB  LEU   105      96.136 106.909  68.249  1.00  0.00           B
ATOM    198  SC1 LEU   105      97.586 107.609  66.149  1.00  0.00           S
ATOM    199  BB  VAL   106      96.786 108.359  71.649  1.00  0.00           B
ATOM    200  SC1 VAL   106      96.186 108.809  73.449  1.00  0.00           S
ATOM    201  BB  PHE   107     100.486 107.409  71.449  1.00  0.00           B
ATOM    202  SC1 PHE   107     102.836 106.359  69.099  1.00  0.00           S
ATOM    203  SC2 PHE   107     100.936 104.909  69.349  1.00  0.00           S
ATOM    204  SC3 PHE   107     102.336 104.709  67.399  1.00  0.00           S
ATOM    205  BB  PHE   108     102.636 106.459  74.299  1.00  0.00           B
ATOM    206  SC1 PHE   108     100.336 105.759  76.249  1.00  0.00           S
ATOM    207  SC2 PHE   108      99.986 108.109  76.349  1.00  0.00           S
ATOM    208  SC3 PHE   108     100.086 106.809  78.349  1.00  0.00           S
ATOM    209  BB  ALA   109     106.036 105.309  72.999  1.00  0.00           B
ATOM    210  BB  GLU   110     108.786 103.059  74.049  1.00  0.00           B
ATOM    211  SC1 GLU   110     106.986 101.159  76.299  1.00  0.00           S
ATOM    212  BB  ASP   111     111.486 101.309  71.999  1.00  0.00           B
ATOM    213  SC1 ASP   111     110.686 100.059  69.949  1.00  0.00           S
ATOM    214  BB  VAL   112     114.236  99.309  73.699  1.00  0.00           B
ATOM    215  SC1 VAL   112     113.986  99.109  75.699  1.00  0.00           S
ATOM    216  BB  GLY   113     117.186  97.609  71.949  1.00  0.00           B
ATOM    217  BB  SER   114     120.686  96.359  71.299  1.00  0.00           B
ATOM    218  SC1 SER   114     121.786  95.459  72.649  1.00  0.00           S
ATOM    219  BB  ASN   115     122.536  98.109  68.649  1.00  0.00           B
ATOM    220  SC1 ASN   115     124.686  96.859  68.199  1.00  0.00           S
ATOM    221  BB  LYS   116     120.086  97.809  65.799  1.00  0.00           B
ATOM    222  SC1 LYS   116     118.036  98.909  66.449  1.00  0.00           S
ATOM    223  SC2 LYS   116     115.436  99.809  67.749  1.00  0.00           S
ATOM    224  BB  GLY   117     121.086  98.309  62.199  1.00  0.00           B
ATOM    225  BB  ALA   118     120.786  96.759  58.799  1.00  0.00           B
ATOM    226  BB  ILE   119     117.536  97.409  56.949  1.00  0.00           B
ATOM    227  SC1 ILE   119     117.436  97.859  54.849  1.00  0.00           S
ATOM    228  BB  ILE   120     115.086  99.009  59.399  1.00  0.00           B
ATOM    229  SC1 ILE   120     116.036  98.059  61.349  1.00  0.00           S
ATOM    230  BB  GLY   121     112.336 101.459  58.649  1.00  0.00           B
ATOM    231  BB  LEU   122     109.586 102.959  60.799  1.00  0.00           B
ATOM    232  SC1 LEU   122     109.086 102.409  63.349  1.00  0.00           S
ATOM    233  BB  MET   123     106.636 105.109  60.049  1.00  0.00           B
ATOM    234  SC1 MET   123     104.936 104.059  57.949  1.00  0.00           S
ATOM    235  BB  VAL   124     104.836 106.709  62.899  1.00  0.00           B
ATOM    236  SC1 VAL   124     106.236 106.359  64.299  1.00  0.00           S
ATOM    237  BB  GLY   125     101.036 106.459  62.699  1.00  0.00           B
ATOM    238  BB  GLY   126      99.386 109.809  62.049  1.00  0.00           B
ATOM    239  BB  VAL   127      96.886 110.159  59.199  1.00  0.00           B
ATOM    240  SC1 VAL   127      96.786 109.209  57.449  1.00  0.00           S
ATOM    241  BB  VAL   128      94.236 111.709  61.449  1.00  0.00           B
ATOM    242  SC1 VAL   128      93.786 110.659  63.099  1.00  0.00           S
ATOM    243  BB  ILE   129      91.086 112.709  59.449  1.00  0.00           B
ATOM    244  SC1 ILE   129      91.086 111.409  57.499  1.00  0.00           S
ATOM    245  BB  ALA   130      89.486 115.659  61.249  1.00  0.00           B
ATOM    246  ROH CHO   131     134.486 106.859  19.699  1.00  0.00            
ATOM    247  R1  CHO   131     135.686 107.659  22.149  1.00  0.00            
ATOM    248  R2  CHO   131     134.886 109.959  23.499  1.00  0.00            
ATOM    249  R3  CHO   131     134.586 108.259  25.549  1.00  0.00            
ATOM    250  R4  CHO   131     135.136 110.809  26.799  1.00  0.00            
ATOM    251  R5  CHO   131     136.236 108.959  27.199  1.00  0.00            
ATOM    252  C1  CHO   131     135.036 109.709  30.699  1.00  0.00           C
ATOM    253  C2  CHO   131     136.836 109.009  33.199  1.00  0.00           C
ATOM    254  ROH CHO   132     146.336 196.659  13.699  1.00  0.00            
ATOM    255  R1  CHO   132     145.636 196.309  16.449  1.00  0.00            
ATOM    256  R2  CHO   132     147.036 194.609  18.099  1.00  0.00            
ATOM    257  R3  CHO   132     147.236 196.809  19.649  1.00  0.00            
ATOM    258  R4  CHO   132     146.236 194.709  21.449  1.00  0.00            
ATOM    259  R5  CHO   132     145.336 196.709  21.099  1.00  0.00            
ATOM    260  C1  CHO   132     145.986 196.859  24.899  1.00  0.00           C
ATOM    261  C2  CHO   132     147.886 196.459  29.499  1.00  0.00           C
ATOM    262  ROH CHO   133     191.136 191.709  18.099  1.00  0.00            
ATOM    263  R1  CHO   133     191.586 192.259  20.799  1.00  0.00            
ATOM    264  R2  CHO   133     189.536 192.209  22.699  1.00  0.00            
ATOM    265  R3  CHO   133     191.186 190.459  23.949  1.00  0.00            
ATOM    266  R4  CHO   133     189.836 191.859  26.099  1.00  0.00            
ATOM    267  R5  CHO   133     191.986 191.659  25.849  1.00  0.00            
ATOM    268  C1  CHO   133     191.586 190.059  29.299  1.00  0.00           C
ATOM    269  C2  CHO   133     189.836 188.559  32.549  1.00  0.00           C
ATOM    270  ROH CHO   134     177.986 180.709  17.849  1.00  0.00            
ATOM    271  R1  CHO   134     178.886 181.509  20.399  1.00  0.00            
ATOM    272  R2  CHO   134     177.386 181.159  22.699  1.00  0.00            
ATOM    273  R3  CHO   134     179.586 179.909  23.599  1.00  0.00            
ATOM    274  R4  CHO   134     177.936 180.259  25.999  1.00  0.00            
ATOM    275  R5  CHO   134     180.036 180.859  25.749  1.00  0.00            
ATOM    276  C1  CHO   134     180.336 178.509  28.749  1.00  0.00           C
ATOM    277  C2  CHO   134     180.086 178.459  32.199  1.00  0.00           C
ATOM    278  ROH CHO   135     173.436 158.609  51.799  1.00  0.00            
ATOM    279  R1  CHO   135     172.986 158.859  48.999  1.00  0.00            
ATOM    280  R2  CHO   135     174.786 160.159  47.349  1.00  0.00            
ATOM    281  R3  CHO   135     174.686 157.809  45.999  1.00  0.00            
ATOM    282  R4  CHO   135     175.836 159.709  44.099  1.00  0.00            
ATOM    283  R5  CHO   135     174.086 158.409  43.749  1.00  0.00            
ATOM    284  C1  CHO   135     176.336 157.259  40.899  1.00  0.00           C
ATOM    285  C2  CHO   135     176.036 159.859  38.299  1.00  0.00           C
ATOM    286  ROH CHO   136     194.286  37.209  42.999  1.00  0.00            
ATOM    287  R1  CHO   136     195.036  36.109  40.499  1.00  0.00            
ATOM    288  R2  CHO   136     193.236  35.409  38.549  1.00  0.00            
ATOM    289  R3  CHO   136     194.786  37.059  36.999  1.00  0.00            
ATOM    290  R4  CHO   136     194.436  34.609  35.399  1.00  0.00            
ATOM    291  R5  CHO   136     196.336  35.509  35.949  1.00  0.00            
ATOM    292  C1  CHO   136     196.586  35.659  32.149  1.00  0.00           C
ATOM    293  C2  CHO   136     197.636  35.659  28.849  1.00  0.00           C
ATOM    294  ROH CHO   137     138.836 152.009  19.249  1.00  0.00            
ATOM    295  R1  CHO   137     138.586 152.209  22.099  1.00  0.00            
ATOM    296  R2  CHO   137     140.786 152.309  23.799  1.00  0.00            
ATOM    297  R3  CHO   137     139.586 154.559  24.649  1.00  0.00            
ATOM    298  R4  CHO   137     140.736 153.359  27.049  1.00  0.00            
ATOM    299  R5  CHO   137     138.686 154.009  26.799  1.00  0.00            
ATOM    300  C1  CHO   137     139.636 156.159  29.799  1.00  0.00           C
ATOM    301  C2  CHO   137     139.036 156.359  33.199  1.00  0.00           C
ATOM    302  ROH CHO   138     210.086  43.659   3.149  1.00  0.00            
ATOM    303  R1  CHO   138     210.736  44.809   5.649  1.00  0.00            
ATOM    304  R2  CHO   138     211.936  43.359   7.699  1.00  0.00            
ATOM    305  R3  CHO   138     213.786  45.359   7.599  1.00  0.00            
ATOM    306  R4  CHO   138     214.286  44.009  10.149  1.00  0.00            
ATOM    307  R5  CHO   138     213.936  46.159   9.849  1.00  0.00            
ATOM    308  C1  CHO   138     217.386  46.259  11.499  1.00  0.00           C
ATOM    309  C2  CHO   138     218.186  49.059  14.199  1.00  0.00           C
ATOM    310  ROH CHO   139      14.136  17.209  18.249  1.00  0.00            
ATOM    311  R1  CHO   139      15.186  16.459  20.799  1.00  0.00            
ATOM    312  R2  CHO   139      15.886  18.309  22.699  1.00  0.00            
ATOM    313  R3  CHO   139      14.186  16.859  24.299  1.00  0.00            
ATOM    314  R4  CHO   139      15.336  18.909  26.099  1.00  0.00            
ATOM    315  R5  CHO   139      15.336  16.709  26.399  1.00  0.00            
ATOM    316  C1  CHO   139      13.436  17.859  29.499  1.00  0.00           C
ATOM    317  C2  CHO   139      15.086  18.359  33.199  1.00  0.00           C
ATOM    318  ROH CHO   140     151.286 166.309  17.699  1.00  0.00            
ATOM    319  R1  CHO   140     151.386 167.309  20.349  1.00  0.00            
ATOM    320  R2  CHO   140     150.086 166.009  22.449  1.00  0.00            
ATOM    321  R3  CHO   140     152.586 166.109  23.549  1.00  0.00            
ATOM    322  R4  CHO   140     150.736 166.109  25.849  1.00  0.00            
ATOM    323  R5  CHO   140     152.336 167.559  25.449  1.00  0.00            
ATOM    324  C1  CHO   140     153.436 166.259  28.849  1.00  0.00           C
ATOM    325  C2  CHO   140     151.336 166.459  31.449  1.00  0.00           C
ATOM    326  ROH CHO   141     119.786 131.659  52.899  1.00  0.00            
ATOM    327  R1  CHO   141     118.886 129.909  50.849  1.00  0.00            
ATOM    328  R2  CHO   141     119.386 130.409  48.199  1.00  0.00            
ATOM    329  R3  CHO   141     120.386 127.859  48.249  1.00  0.00            
ATOM    330  R4  CHO   141     119.536 128.259  45.499  1.00  0.00            
ATOM    331  R5  CHO   141     118.986 126.609  46.849  1.00  0.00            
ATOM    332  C1  CHO   141     120.586 124.609  43.999  1.00  0.00           C
ATOM    333  C2  CHO   141     123.686 123.509  42.399  1.00  0.00           C
ATOM    334  ROH CHO   142     212.636 196.759  14.299  1.00  0.00            
ATOM    335  R1  CHO   142     213.886 198.159  16.399  1.00  0.00            
ATOM    336  R2  CHO   142     212.536 198.859  18.749  1.00  0.00            
ATOM    337  R3  CHO   142     214.586 197.559  19.899  1.00  0.00            
ATOM    338  R4  CHO   142     213.286 198.959  22.099  1.00  0.00            
ATOM    339  R5  CHO   142     215.386 199.059  21.599  1.00  0.00            
ATOM    340  C1  CHO   142     215.636 197.809  25.199  1.00  0.00           C
ATOM    341  C2  CHO   142     215.136 199.459  27.999  1.00  0.00           C
ATOM    342  ROH CHO   143     146.936  81.259  52.499  1.00  0.00            
ATOM    343  R1  CHO   143     145.886  82.059  49.999  1.00  0.00            
ATOM    344  R2  CHO   143     146.086  84.659  49.049  1.00  0.00            
ATOM    345  R3  CHO   143     147.186  83.409  46.899  1.00  0.00            
ATOM    346  R4  CHO   143     146.036  85.909  45.849  1.00  0.00            
ATOM    347  R5  CHO   143     145.686  83.859  45.099  1.00  0.00            
ATOM    348  C1  CHO   143     147.086  85.459  41.949  1.00  0.00           C
ATOM    349  C2  CHO   143     144.286  87.259  40.249  1.00  0.00           C
ATOM    350  ROH CHO   144     204.336   8.209  47.599  1.00  0.00            
ATOM    351  R1  CHO   144     204.536   6.859  45.149  1.00  0.00            
ATOM    352  R2  CHO   144     202.436   6.709  43.399  1.00  0.00            
ATOM    353  R3  CHO   144     204.236   7.759  41.599  1.00  0.00            
ATOM    354  R4  CHO   144     201.736   7.459  40.049  1.00  0.00            
ATOM    355  R5  CHO   144     203.736   6.659  39.549  1.00  0.00            
ATOM    356  C1  CHO   144     203.086   8.859  36.499  1.00  0.00           C
ATOM    357  C2  CHO   144     200.536   5.659  33.449  1.00  0.00           C
ATOM    358  ROH CHO   145     212.736  93.809  40.649  1.00  0.00            
ATOM    359  R1  CHO   145     211.586  94.359  38.149  1.00  0.00            
ATOM    360  R2  CHO   145     212.086  96.709  36.749  1.00  0.00            
ATOM    361  R3  CHO   145     212.786  94.959  34.749  1.00  0.00            
ATOM    362  R4  CHO   145     211.236  97.059  33.449  1.00  0.00            
ATOM    363  R5  CHO   145     210.836  94.959  33.349  1.00  0.00            
ATOM    364  C1  CHO   145     211.336  95.659  29.649  1.00  0.00           C
ATOM    365  C2  CHO   145     209.186  96.259  25.749  1.00  0.00           C
ATOM    366  ROH CHO   146      12.136 127.759  10.949  1.00  0.00            
ATOM    367  R1  CHO   146      10.536 127.109  13.199  1.00  0.00            
ATOM    368  R2  CHO   146      11.086 124.959  14.849  1.00  0.00            
ATOM    369  R3  CHO   146      10.986 126.859  16.799  1.00  0.00            
ATOM    370  R4  CHO   146      11.236 124.359  18.249  1.00  0.00            
ATOM    371  R5  CHO   146       9.736 125.909  18.599  1.00  0.00            
ATOM    372  C1  CHO   146      11.336 125.759  22.049  1.00  0.00           C
ATOM    373  C2  CHO   146      14.886 125.409  22.349  1.00  0.00           C
ATOM    374  ROH CHO   147     184.336 145.209  16.599  1.00  0.00            
ATOM    375  R1  CHO   147     183.186 145.359  19.149  1.00  0.00            
ATOM    376  R2  CHO   147     182.136 143.109  20.399  1.00  0.00            
ATOM    377  R3  CHO   147     183.836 143.809  22.399  1.00  0.00            
ATOM    378  R4  CHO   147     182.036 141.859  23.649  1.00  0.00            
ATOM    379  R5  CHO   147     182.436 143.859  24.399  1.00  0.00            
ATOM    380  C1  CHO   147     183.536 141.809  27.399  1.00  0.00           C
ATOM    381  C2  CHO   147     183.136 140.459  30.899  1.00  0.00           C
ATOM    382  ROH CHO   148     186.536 209.509  16.399  1.00  0.00            
ATOM    383  R1  CHO   148     187.986 208.559  18.649  1.00  0.00            
ATOM    384  R2  CHO   148     188.836 210.259  20.649  1.00  0.00            
ATOM    385  R3  CHO   148     187.486 208.459  22.249  1.00  0.00            
ATOM    386  R4  CHO   148     189.436 209.709  24.049  1.00  0.00            
ATOM    387  R5  CHO   148     189.136 207.559  23.699  1.00  0.00            
ATOM    388  C1  CHO   148     188.536 207.759  27.449  1.00  0.00           C
ATOM    389  C2  CHO   148     190.736 206.659  30.749  1.00  0.00           C
ATOM    390  ROH CHO   149      96.036  67.359  42.349  1.00  0.00            
ATOM    391  R1  CHO   149      94.786  68.259  39.949  1.00  0.00            
ATOM    392  R2  CHO   149      96.036  69.959  38.149  1.00  0.00            
ATOM    393  R3  CHO   149      95.386  67.959  36.399  1.00  0.00            
ATOM    394  R4  CHO   149      95.736  70.359  34.749  1.00  0.00            
ATOM    395  R5  CHO   149      93.986  69.059  34.749  1.00  0.00            
ATOM    396  C1  CHO   149      94.886  68.759  31.099  1.00  0.00           C
ATOM    397  C2  CHO   149      92.286  68.309  28.599  1.00  0.00           C
ATOM    398  ROH CHO   150      20.536 107.909  42.249  1.00  0.00            
ATOM    399  R1  CHO   150      20.186 108.909  39.599  1.00  0.00            
ATOM    400  R2  CHO   150      21.336 107.709  37.449  1.00  0.00            
ATOM    401  R3  CHO   150      18.836 107.659  36.499  1.00  0.00            
ATOM    402  R4  CHO   150      20.386 108.859  34.349  1.00  0.00            
ATOM    403  R5  CHO   150      18.586 109.709  35.249  1.00  0.00            
ATOM    404  C1  CHO   150      17.386 109.509  31.649  1.00  0.00           C
ATOM    405  C2  CHO   150      15.786 112.459  28.749  1.00  0.00           C
ATOM    406  ROH CHO   151     138.036 150.459  52.149  1.00  0.00            
ATOM    407  R1  CHO   151     138.436 150.809  49.349  1.00  0.00            
ATOM    408  R2  CHO   151     139.186 148.759  47.699  1.00  0.00            
ATOM    409  R3  CHO   151     136.986 149.559  46.299  1.00  0.00            
ATOM    410  R4  CHO   151     138.686 148.309  44.299  1.00  0.00            
ATOM    411  R5  CHO   151     137.836 150.309  44.199  1.00  0.00            
ATOM    412  C1  CHO   151     136.386 148.759  40.999  1.00  0.00           C
ATOM    413  C2  CHO   151     135.536 148.459  36.899  1.00  0.00           C
ATOM    414  ROH CHO   152     169.636 129.709  53.749  1.00  0.00            
ATOM    415  R1  CHO   152     170.786 128.159  51.649  1.00  0.00            
ATOM    416  R2  CHO   152     169.286 126.409  50.099  1.00  0.00            
ATOM    417  R3  CHO   152     170.336 127.859  48.049  1.00  0.00            
ATOM    418  R4  CHO   152     169.136 125.509  46.799  1.00  0.00            
ATOM    419  R5  CHO   152     171.186 126.209  46.549  1.00  0.00            
ATOM    420  C1  CHO   152     170.036 126.359  42.899  1.00  0.00           C
ATOM    421  C2  CHO   152     170.786 124.309  40.799  1.00  0.00           C
ATOM    422  ROH CHO   153     150.986 106.609  53.399  1.00  0.00            
ATOM    423  R1  CHO   153     150.136 108.109  51.149  1.00  0.00            
ATOM    424  R2  CHO   153     151.936 109.609  49.599  1.00  0.00            
ATOM    425  R3  CHO   153     150.836 108.159  47.599  1.00  0.00            
ATOM    426  R4  CHO   153     151.436 110.809  46.399  1.00  0.00            
ATOM    427  R5  CHO   153     149.486 109.759  46.349  1.00  0.00            
ATOM    428  C1  CHO   153     150.136 110.109  42.649  1.00  0.00           C
ATOM    429  C2  CHO   153     151.236 110.509  39.749  1.00  0.00           C
ATOM    430  ROH CHO   154     102.386 203.109  43.099  1.00  0.00            
ATOM    431  R1  CHO   154     102.786 202.609  40.349  1.00  0.00            
ATOM    432  R2  CHO   154     100.686 202.359  38.599  1.00  0.00            
ATOM    433  R3  CHO   154     101.986 204.309  37.249  1.00  0.00            
ATOM    434  R4  CHO   154     101.036 202.459  35.149  1.00  0.00            
ATOM    435  R5  CHO   154     103.136 203.159  35.449  1.00  0.00            
ATOM    436  C1  CHO   154     102.536 204.359  31.899  1.00  0.00           C
ATOM    437  C2  CHO   154     102.986 202.959  27.549  1.00  0.00           C
ATOM    438  ROH CHO   155     191.436 127.709  19.949  1.00  0.00            
ATOM    439  R1  CHO   155     190.786 127.759  22.699  1.00  0.00            
ATOM    440  R2  CHO   155     189.836 125.509  24.049  1.00  0.00            
ATOM    441  R3  CHO   155     191.886 125.959  25.699  1.00  0.00            
ATOM    442  R4  CHO   155     190.136 124.159  27.199  1.00  0.00            
ATOM    443  R5  CHO   155     190.936 126.109  27.899  1.00  0.00            
ATOM    444  C1  CHO   155     192.286 123.859  30.599  1.00  0.00           C
ATOM    445  C2  CHO   155     190.136 122.709  32.299  1.00  0.00           C
ATOM    446  ROH CHO   156     129.836 219.159  45.349  1.00  0.00            
ATOM    447  R1  CHO   156     130.636 217.509  43.199  1.00  0.00            
ATOM    448  R2  CHO   156     128.836 215.909  41.799  1.00  0.00            
ATOM    449  R3  CHO   156     129.836 217.209  39.649  1.00  0.00            
ATOM    450  R4  CHO   156     128.636 214.809  38.549  1.00  0.00            
ATOM    451  R5  CHO   156     130.636 215.509  38.199  1.00  0.00            
ATOM    452  C1  CHO   156     129.386 215.409  34.599  1.00  0.00           C
ATOM    453  C2  CHO   156     128.486 214.809  29.999  1.00  0.00           C
ATOM    454  ROH CHO   157     223.436 160.609  50.099  1.00  0.00            
ATOM    455  R1  CHO   157     223.386 159.859  47.349  1.00  0.00            
ATOM    456  R2  CHO   157     221.086 159.759  45.849  1.00  0.00            
ATOM    457  R3  CHO   157     222.486 161.409  44.199  1.00  0.00            
ATOM    458  R4  CHO   157     220.736 159.909  42.399  1.00  0.00            
ATOM    459  R5  CHO   157     222.886 160.059  42.249  1.00  0.00            
ATOM    460  C1  CHO   157     221.836 161.509  38.849  1.00  0.00           C
ATOM    461  C2  CHO   157     219.486 160.909  35.899  1.00  0.00           C
ATOM    462  ROH CHO   158     190.936 218.759  45.999  1.00  0.00            
ATOM    463  R1  CHO   158     191.386 216.659  44.149  1.00  0.00            
ATOM    464  R2  CHO   158     190.786 216.909  41.449  1.00  0.00            
ATOM    465  R3  CHO   158     193.386 216.259  41.099  1.00  0.00            
ATOM    466  R4  CHO   158     191.936 214.559  39.199  1.00  0.00            
ATOM    467  R5  CHO   158     193.336 213.859  40.699  1.00  0.00            
ATOM    468  C1  CHO   158     195.036 212.559  37.549  1.00  0.00           C
ATOM    469  C2  CHO   158     196.636 209.459  38.749  1.00  0.00           C
ATOM    470  ROH CHO   159     125.386  53.909  19.349  1.00  0.00            
ATOM    471  R1  CHO   159     125.036  54.759  21.999  1.00  0.00            
ATOM    472  R2  CHO   159     124.286  53.109  24.049  1.00  0.00            
ATOM    473  R3  CHO   159     126.536  54.009  25.249  1.00  0.00            
ATOM    474  R4  CHO   159     125.086  52.609  27.349  1.00  0.00            
ATOM    475  R5  CHO   159     125.786  54.659  27.449  1.00  0.00            
ATOM    476  C1  CHO   159     127.686  53.209  30.449  1.00  0.00           C
ATOM    477  C2  CHO   159     129.736  53.709  33.199  1.00  0.00           C
ATOM    478  ROH CHO   160     179.086 220.209  48.849  1.00  0.00            
ATOM    479  R1  CHO   160     178.936 220.859  46.099  1.00  0.00            
ATOM    480  R2  CHO   160     180.836 220.059  44.249  1.00  0.00            
ATOM    481  R3  CHO   160     178.686 219.059  42.949  1.00  0.00            
ATOM    482  R4  CHO   160     180.736 219.309  40.849  1.00  0.00            
ATOM    483  R5  CHO   160     178.686 220.109  40.799  1.00  0.00            
ATOM    484  C1  CHO   160     178.636 217.959  37.649  1.00  0.00           C
ATOM    485  C2  CHO   160     178.486 216.109  33.899  1.00  0.00           C
ATOM    486  ROH CHO   161      59.186 141.509  11.399  1.00  0.00            
ATOM    487  R1  CHO   161      59.136 140.959  14.149  1.00  0.00            
ATOM    488  R2  CHO   161      57.186 141.959  15.849  1.00  0.00            
ATOM    489  R3  CHO   161      56.836 139.309  16.499  1.00  0.00            
ATOM    490  R4  CHO   161      55.586 140.809  18.649  1.00  0.00            
ATOM    491  R5  CHO   161      57.136 139.309  18.899  1.00  0.00            
ATOM    492  C1  CHO   161      54.336 137.709  20.949  1.00  0.00           C
ATOM    493  C2  CHO   161      54.886 139.959  24.149  1.00  0.00           C
ATOM    494  ROH CHO   162     221.786  57.159  37.249  1.00  0.00            
ATOM    495  R1  CHO   162     222.386  56.359  34.599  1.00  0.00            
ATOM    496  R2  CHO   162     220.536  56.559  32.549  1.00  0.00            
ATOM    497  R3  CHO   162     222.536  57.909  31.349  1.00  0.00            
ATOM    498  R4  CHO   162     220.936  56.759  29.149  1.00  0.00            
ATOM    499  R5  CHO   162     223.086  56.559  29.449  1.00  0.00            
ATOM    500  C1  CHO   162     223.036  58.159  25.999  1.00  0.00           C
ATOM    501  C2  CHO   162     221.386  59.159  23.149  1.00  0.00           C
ATOM    502  ROH CHO   163      45.086   2.009   9.899  1.00  0.00            
ATOM    503  R1  CHO   163      46.486   2.359  12.399  1.00  0.00            
ATOM    504  R2  CHO   163      46.836   4.859  13.549  1.00  0.00            
ATOM    505  R3  CHO   163      45.586   3.709  15.649  1.00  0.00            
ATOM    506  R4  CHO   163      46.636   6.259  16.699  1.00  0.00            
ATOM    507  R5  CHO   163      47.036   4.259  17.549  1.00  0.00            
ATOM    508  C1  CHO   163      45.436   5.959  20.549  1.00  0.00           C
ATOM    509  C2  CHO   163      46.136   5.709  24.199  1.00  0.00           C
ATOM    510  ROH CHO   164      17.486 171.059  14.949  1.00  0.00            
ATOM    511  R1  CHO   164      16.436 171.359  17.599  1.00  0.00            
ATOM    512  R2  CHO   164      16.636 169.409  19.499  1.00  0.00            
ATOM    513  R3  CHO   164      17.836 171.359  20.949  1.00  0.00            
ATOM    514  R4  CHO   164      16.586 169.609  22.949  1.00  0.00            
ATOM    515  R5  CHO   164      16.286 171.759  22.749  1.00  0.00            
ATOM    516  C1  CHO   164      17.586 171.609  26.299  1.00  0.00           C
ATOM    517  C2  CHO   164      17.186 174.909  28.149  1.00  0.00           C
ATOM    518  ROH CHO   165     166.336   8.159  12.949  1.00  0.00            
ATOM    519  R1  CHO   165     166.986   8.609  15.649  1.00  0.00            
ATOM    520  R2  CHO   165     165.636   7.359  17.699  1.00  0.00            
ATOM    521  R3  CHO   165     168.136   6.609  18.449  1.00  0.00            
ATOM    522  R4  CHO   165     166.686   6.959  20.999  1.00  0.00            
ATOM    523  R5  CHO   165     168.586   7.859  20.449  1.00  0.00            
ATOM    524  C1  CHO   165     169.686   6.009  23.599  1.00  0.00           C
ATOM    525  C2  CHO   165     167.836   7.559  26.449  1.00  0.00           C
ATOM    526  ROH CHO   166       5.336 174.709  45.299  1.00  0.00            
ATOM    527  R1  CHO   166       3.636 174.959  42.999  1.00  0.00            
ATOM    528  R2  CHO   166       4.536 176.159  40.649  1.00  0.00            
ATOM    529  R3  CHO   166       3.836 173.809  39.549  1.00  0.00            
ATOM    530  R4  CHO   166       4.186 175.659  37.249  1.00  0.00            
ATOM    531  R5  CHO   166       2.386 174.459  37.699  1.00  0.00            
ATOM    532  C1  CHO   166       3.236 173.159  34.199  1.00  0.00           C
ATOM    533  C2  CHO   166       0.936 172.059  32.599  1.00  0.00           C
ATOM    534  ROH CHO   167     186.486  85.659  11.299  1.00  0.00            
ATOM    535  R1  CHO   167     187.386  86.409  13.849  1.00  0.00            
ATOM    536  R2  CHO   167     185.636  86.959  15.949  1.00  0.00            
ATOM    537  R3  CHO   167     187.186  85.059  17.249  1.00  0.00            
ATOM    538  R4  CHO   167     186.436  87.009  19.299  1.00  0.00            
ATOM    539  R5  CHO   167     188.436  86.309  18.849  1.00  0.00            
ATOM    540  C1  CHO   167     188.286  85.259  22.499  1.00  0.00           C
ATOM    541  C2  CHO   167     187.386  87.509  25.449  1.00  0.00           C
ATOM    542  ROH CHO   168     120.686 179.859  51.349  1.00  0.00            
ATOM    543  R1  CHO   168     118.586 179.459  49.449  1.00  0.00            
ATOM    544  R2  CHO   168     117.036 181.559  48.499  1.00  0.00            
ATOM    545  R3  CHO   168     117.836 180.609  46.049  1.00  0.00            
ATOM    546  R4  CHO   168     115.636 182.459  45.449  1.00  0.00            
ATOM    547  R5  CHO   168     115.836 180.409  44.799  1.00  0.00            
ATOM    548  C1  CHO   168     115.586 182.109  41.449  1.00  0.00           C
ATOM    549  C2  CHO   168     113.336 182.659  37.599  1.00  0.00           C
ATOM    550  ROH CHO   169     183.436 217.109  16.949  1.00  0.00            
ATOM    551  R1  CHO   169     183.086 218.409  19.449  1.00  0.00            
ATOM    552  R2  CHO   169     182.136 217.109  21.699  1.00  0.00            
ATOM    553  R3  CHO   169     184.436 218.059  22.799  1.00  0.00            
ATOM    554  R4  CHO   169     183.086 216.659  24.999  1.00  0.00            
ATOM    555  R5  CHO   169     183.786 218.709  24.999  1.00  0.00            
ATOM    556  C1  CHO   169     185.736 217.309  27.949  1.00  0.00           C
ATOM    557  C2  CHO   169     184.836 215.759  31.449  1.00  0.00           C
ATOM    558  ROH CHO   170       2.686  34.609  39.599  1.00  0.00            
ATOM    559  R1  CHO   170       1.836  33.709  37.099  1.00  0.00            
ATOM    560  R2  CHO   170      -0.664  34.409  36.049  1.00  0.00            
ATOM    561  R3  CHO   170       0.786  35.259  33.949  1.00  0.00            
ATOM    562  R4  CHO   170      -1.864  34.709  32.799  1.00  0.00            
ATOM    563  R5  CHO   170       0.086  33.909  32.099  1.00  0.00            
ATOM    564  C1  CHO   170      -1.164  35.659  28.949  1.00  0.00           C
ATOM    565  C2  CHO   170      -2.764  37.059  26.049  1.00  0.00           C
ATOM    566  ROH CHO   171     167.786  15.109  45.999  1.00  0.00            
ATOM    567  R1  CHO   171     168.336  16.309  43.499  1.00  0.00            
ATOM    568  R2  CHO   171     168.836  14.809  41.199  1.00  0.00            
ATOM    569  R3  CHO   171     166.786  16.309  40.199  1.00  0.00            
ATOM    570  R4  CHO   171     167.936  14.959  37.849  1.00  0.00            
ATOM    571  R5  CHO   171     167.636  17.109  38.049  1.00  0.00            
ATOM    572  C1  CHO   171     165.486  16.409  34.949  1.00  0.00           C
ATOM    573  C2  CHO   171     163.336  14.559  31.849  1.00  0.00           C
ATOM    574  ROH CHO   172     178.736  23.359  44.649  1.00  0.00            
ATOM    575  R1  CHO   172     177.436  21.759  42.749  1.00  0.00            
ATOM    576  R2  CHO   172     177.586  22.259  40.049  1.00  0.00            
ATOM    577  R3  CHO   172     178.486  19.659  39.949  1.00  0.00            
ATOM    578  R4  CHO   172     177.836  20.359  37.149  1.00  0.00            
ATOM    579  R5  CHO   172     177.086  18.659  38.249  1.00  0.00            
ATOM    580  C1  CHO   172     178.786  16.859  35.349  1.00  0.00           C
ATOM    581  C2  CHO   172     178.886  13.809  33.999  1.00  0.00           C
ATOM    582  ROH CHO   173     185.036  36.309  47.699  1.00  0.00            
ATOM    583  R1  CHO   173     186.236  36.209  45.099  1.00  0.00            
ATOM    584  R2  CHO   173     186.986  33.809  43.949  1.00  0.00            
ATOM    585  R3  CHO   173     185.436  34.709  41.899  1.00  0.00            
ATOM    586  R4  CHO   173     186.586  32.209  40.899  1.00  0.00            
ATOM    587  R5  CHO   173     186.686  34.109  39.899  1.00  0.00            
ATOM    588  C1  CHO   173     184.886  32.059  37.249  1.00  0.00           C
ATOM    589  C2  CHO   173     185.736  31.609  32.499  1.00  0.00           C
ATOM    590  ROH CHO   174     107.936 153.209  54.849  1.00  0.00            
ATOM    591  R1  CHO   174     108.886 152.609  52.249  1.00  0.00            
ATOM    592  R2  CHO   174     107.186 152.109  50.099  1.00  0.00            
ATOM    593  R3  CHO   174     108.636 154.059  48.899  1.00  0.00            
ATOM    594  R4  CHO   174     107.836 152.309  46.749  1.00  0.00            
ATOM    595  R5  CHO   174     109.886 152.959  47.199  1.00  0.00            
ATOM    596  C1  CHO   174     109.586 154.259  43.649  1.00  0.00           C
ATOM    597  C2  CHO   174     108.586 155.859  41.199  1.00  0.00           C
ATOM    598  ROH CHO   175     147.636  22.609  15.299  1.00  0.00            
ATOM    599  R1  CHO   175     148.236  22.059  17.999  1.00  0.00            
ATOM    600  R2  CHO   175     148.786  24.059  19.849  1.00  0.00            
ATOM    601  R3  CHO   175     146.736  22.909  21.249  1.00  0.00            
ATOM    602  R4  CHO   175     148.236  24.409  23.249  1.00  0.00            
ATOM    603  R5  CHO   175     147.686  22.309  23.349  1.00  0.00            
ATOM    604  C1  CHO   175     145.986  23.559  26.499  1.00  0.00           C
ATOM    605  C2  CHO   175     144.136  24.459  28.699  1.00  0.00           C
ATOM    606  ROH CHO   176     190.536 211.759  15.099  1.00  0.00            
ATOM    607  R1  CHO   176     192.136 212.959  17.149  1.00  0.00            
ATOM    608  R2  CHO   176     191.336 215.259  18.499  1.00  0.00            
ATOM    609  R3  CHO   176     191.786 213.709  20.699  1.00  0.00            
ATOM    610  R4  CHO   176     191.836 216.459  21.699  1.00  0.00            
ATOM    611  R5  CHO   176     193.336 214.959  21.999  1.00  0.00            
ATOM    612  C1  CHO   176     192.486 215.709  25.599  1.00  0.00           C
ATOM    613  C2  CHO   176     190.586 217.859  28.049  1.00  0.00           C
ATOM    614  ROH CHO   177     201.486 156.009  16.649  1.00  0.00            
ATOM    615  R1  CHO   177     201.386 156.609  19.399  1.00  0.00            
ATOM    616  R2  CHO   177     200.736 154.759  21.349  1.00  0.00            
ATOM    617  R3  CHO   177     203.086 155.559  22.449  1.00  0.00            
ATOM    618  R4  CHO   177     201.586 154.409  24.649  1.00  0.00            
ATOM    619  R5  CHO   177     202.486 156.359  24.599  1.00  0.00            
ATOM    620  C1  CHO   177     204.286 154.909  27.649  1.00  0.00           C
ATOM    621  C2  CHO   177     203.236 154.009  30.599  1.00  0.00           C
ATOM    622  ROH CHO   178      99.536 214.609  44.949  1.00  0.00            
ATOM    623  R1  CHO   178      98.486 214.959  42.349  1.00  0.00            
ATOM    624  R2  CHO   178      98.086 217.459  41.199  1.00  0.00            
ATOM    625  R3  CHO   178      99.586 216.409  39.199  1.00  0.00            
ATOM    626  R4  CHO   178      98.086 218.559  37.949  1.00  0.00            
ATOM    627  R5  CHO   178      98.186 216.509  37.249  1.00  0.00            
ATOM    628  C1  CHO   178      99.536 218.259  34.149  1.00  0.00           C
ATOM    629  C2  CHO   178      99.486 220.009  30.149  1.00  0.00           C
ATOM    630  ROH CHO   179     212.336 106.809   8.449  1.00  0.00            
ATOM    631  R1  CHO   179     211.786 106.209  11.199  1.00  0.00            
ATOM    632  R2  CHO   179     213.786 105.459  12.949  1.00  0.00            
ATOM    633  R3  CHO   179     212.836 107.509  14.449  1.00  0.00            
ATOM    634  R4  CHO   179     214.686 106.109  16.249  1.00  0.00            
ATOM    635  R5  CHO   179     212.586 106.609  16.649  1.00  0.00            
ATOM    636  C1  CHO   179     214.286 108.459  19.499  1.00  0.00           C
ATOM    637  C2  CHO   179     214.186 108.609  24.199  1.00  0.00           C
ATOM    638  ROH CHO   180     219.836 173.659  52.049  1.00  0.00            
ATOM    639  R1  CHO   180     218.636 173.209  49.499  1.00  0.00            
ATOM    640  R2  CHO   180     216.636 174.759  48.449  1.00  0.00            
ATOM    641  R3  CHO   180     218.386 174.959  46.349  1.00  0.00            
ATOM    642  R4  CHO   180     215.686 175.409  45.199  1.00  0.00            
ATOM    643  R5  CHO   180     217.186 173.959  44.499  1.00  0.00            
ATOM    644  C1  CHO   180     216.736 176.009  41.299  1.00  0.00           C
ATOM    645  C2  CHO   180     214.186 176.509  38.249  1.00  0.00           C
ATOM    646  ROH CHO   181     168.486  91.259  49.449  1.00  0.00            
ATOM    647  R1  CHO   181     168.236  90.259  46.799  1.00  0.00            
ATOM    648  R2  CHO   181     165.786  90.009  45.499  1.00  0.00            
ATOM    649  R3  CHO   181     167.086  91.459  43.599  1.00  0.00            
ATOM    650  R4  CHO   181     164.686  90.409  42.249  1.00  0.00            
ATOM    651  R5  CHO   181     166.736  90.209  41.549  1.00  0.00            
ATOM    652  C1  CHO   181     165.186  92.059  38.599  1.00  0.00           C
ATOM    653  C2  CHO   181     163.686  93.459  35.349  1.00  0.00           C
ATOM    654  ROH CHO   182      -0.714 183.409  14.849  1.00  0.00            
ATOM    655  R1  CHO   182      -0.314 182.659  17.549  1.00  0.00            
ATOM    656  R2  CHO   182       1.686 183.809  19.099  1.00  0.00            
ATOM    657  R3  CHO   182      -0.364 184.309  20.749  1.00  0.00            
ATOM    658  R4  CHO   182       2.036 185.159  22.249  1.00  0.00            
ATOM    659  R5  CHO   182       0.536 183.759  22.949  1.00  0.00            
ATOM    660  C1  CHO   182       0.336 186.459  25.649  1.00  0.00           C
ATOM    661  C2  CHO   182       2.736 185.959  28.349  1.00  0.00           C
ATOM    662  ROH CHO   183     183.136 162.559  14.849  1.00  0.00            
ATOM    663  R1  CHO   183     184.136 163.659  17.249  1.00  0.00            
ATOM    664  R2  CHO   183     182.436 164.609  19.249  1.00  0.00            
ATOM    665  R3  CHO   183     183.836 162.859  20.799  1.00  0.00            
ATOM    666  R4  CHO   183     182.336 164.559  22.699  1.00  0.00            
ATOM    667  R5  CHO   183     184.486 164.159  22.699  1.00  0.00            
ATOM    668  C1  CHO   183     183.586 162.909  26.149  1.00  0.00           C
ATOM    669  C2  CHO   183     181.936 165.109  28.449  1.00  0.00           C
ATOM    670  ROH CHO   184     196.386 190.309  54.699  1.00  0.00            
ATOM    671  R1  CHO   184     196.986 191.759  52.349  1.00  0.00            
ATOM    672  R2  CHO   184     199.436 191.559  51.099  1.00  0.00            
ATOM    673  R3  CHO   184     197.936 190.959  48.949  1.00  0.00            
ATOM    674  R4  CHO   184     200.136 192.559  47.849  1.00  0.00            
ATOM    675  R5  CHO   184     198.036 192.909  47.599  1.00  0.00            
ATOM    676  C1  CHO   184     199.086 192.559  43.949  1.00  0.00           C
ATOM    677  C2  CHO   184     199.936 191.209  39.899  1.00  0.00           C
ATOM    678  ROH CHO   185      99.736  27.259  43.049  1.00  0.00            
ATOM    679  R1  CHO   185     101.086  27.059  40.549  1.00  0.00            
ATOM    680  R2  CHO   185     100.286  25.309  38.549  1.00  0.00            
ATOM    681  R3  CHO   185     100.236  27.609  37.049  1.00  0.00            
ATOM    682  R4  CHO   185      99.986  25.359  35.099  1.00  0.00            
ATOM    683  R5  CHO   185     101.436  27.009  35.049  1.00  0.00            
ATOM    684  C1  CHO   185      99.686  27.559  31.699  1.00  0.00           C
ATOM    685  C2  CHO   185      99.636  25.559  28.299  1.00  0.00           C
ATOM    686  ROH CHO   186     192.886   0.459  49.849  1.00  0.00            
ATOM    687  R1  CHO   186     193.686   1.359  47.299  1.00  0.00            
ATOM    688  R2  CHO   186     195.286  -0.141  45.599  1.00  0.00            
ATOM    689  R3  CHO   186     193.286   0.259  43.849  1.00  0.00            
ATOM    690  R4  CHO   186     195.636  -0.291  42.149  1.00  0.00            
ATOM    691  R5  CHO   186     194.286   1.409  42.049  1.00  0.00            
ATOM    692  C1  CHO   186     193.886   0.009  38.499  1.00  0.00           C
ATOM    693  C2  CHO   186     193.886   2.909  36.199  1.00  0.00           C
ATOM    694  ROH CHO   187     122.686 202.609  13.249  1.00  0.00            
ATOM    695  R1  CHO   187     121.436 203.359  15.699  1.00  0.00            
ATOM    696  R2  CHO   187     119.736 201.659  17.099  1.00  0.00            
ATOM    697  R3  CHO   187     121.436 202.209  19.149  1.00  0.00            
ATOM    698  R4  CHO   187     118.886 201.509  20.449  1.00  0.00            
ATOM    699  R5  CHO   187     120.036 203.309  20.749  1.00  0.00            
ATOM    700  C1  CHO   187     119.986 201.959  24.299  1.00  0.00           C
ATOM    701  C2  CHO   187     118.486 202.259  27.749  1.00  0.00           C
ATOM    702  ROH CHO   188     216.936 140.109  13.099  1.00  0.00            
ATOM    703  R1  CHO   188     216.486 141.359  15.599  1.00  0.00            
ATOM    704  R2  CHO   188     214.336 140.759  17.199  1.00  0.00            
ATOM    705  R3  CHO   188     216.286 140.359  19.049  1.00  0.00            
ATOM    706  R4  CHO   188     213.786 140.509  20.599  1.00  0.00            
ATOM    707  R5  CHO   188     215.636 141.709  20.949  1.00  0.00            
ATOM    708  C1  CHO   188     215.336 140.009  24.349  1.00  0.00           C
ATOM    709  C2  CHO   188     212.486 139.409  26.749  1.00  0.00           C
ATOM    710  ROH CHO   189     121.836  47.559  16.899  1.00  0.00            
ATOM    711  R1  CHO   189     120.336  47.109  19.249  1.00  0.00            
ATOM    712  R2  CHO   189     120.436  44.759  20.699  1.00  0.00            
ATOM    713  R3  CHO   189     121.036  46.459  22.749  1.00  0.00            
ATOM    714  R4  CHO   189     120.586  43.859  24.049  1.00  0.00            
ATOM    715  R5  CHO   189     119.586  45.709  24.549  1.00  0.00            
ATOM    716  C1  CHO   189     121.136  44.909  27.899  1.00  0.00           C
ATOM    717  C2  CHO   189     118.386  44.509  28.799  1.00  0.00           C
ATOM    718  ROH CHO   190     161.636 199.509  14.749  1.00  0.00            
ATOM    719  R1  CHO   190     160.236 199.809  17.199  1.00  0.00            
ATOM    720  R2  CHO   190     161.186 198.709  19.599  1.00  0.00            
ATOM    721  R3  CHO   190     160.936 201.259  20.449  1.00  0.00            
ATOM    722  R4  CHO   190     161.336 199.659  22.899  1.00  0.00            
ATOM    723  R5  CHO   190     159.736 201.109  22.549  1.00  0.00            
ATOM    724  C1  CHO   190     161.236 202.659  25.649  1.00  0.00           C
ATOM    725  C2  CHO   190     159.236 202.109  28.799  1.00  0.00           C
ATOM    726  ROH CHO   191     125.386 183.759  47.449  1.00  0.00            
ATOM    727  R1  CHO   191     124.636 182.609  44.949  1.00  0.00            
ATOM    728  R2  CHO   191     126.386 182.409  42.799  1.00  0.00            
ATOM    729  R3  CHO   191     125.736 179.759  42.949  1.00  0.00            
ATOM    730  R4  CHO   191     126.736 180.159  40.199  1.00  0.00            
ATOM    731  R5  CHO   191     124.786 179.259  40.799  1.00  0.00            
ATOM    732  C1  CHO   191     126.286 176.359  38.799  1.00  0.00           C
ATOM    733  C2  CHO   191     126.436 173.059  36.199  1.00  0.00           C
ATOM    734  ROH CHO   192     221.836 155.359  49.299  1.00  0.00            
ATOM    735  R1  CHO   192     221.736 154.259  46.699  1.00  0.00            
ATOM    736  R2  CHO   192     219.536 154.509  45.049  1.00  0.00            
ATOM    737  R3  CHO   192     221.336 155.459  43.299  1.00  0.00            
ATOM    738  R4  CHO   192     218.936 155.159  41.699  1.00  0.00            
ATOM    739  R5  CHO   192     220.886 154.309  41.249  1.00  0.00            
ATOM    740  C1  CHO   192     220.286 156.409  38.099  1.00  0.00           C
ATOM    741  C2  CHO   192     219.986 154.309  35.999  1.00  0.00           C
ATOM    742  ROH CHO   193     153.686  39.709  15.799  1.00  0.00            
ATOM    743  R1  CHO   193     153.936  38.209  18.199  1.00  0.00            
ATOM    744  R2  CHO   193     155.436  39.109  20.349  1.00  0.00            
ATOM    745  R3  CHO   193     153.136  38.709  21.699  1.00  0.00            
ATOM    746  R4  CHO   193     155.186  39.259  23.799  1.00  0.00            
ATOM    747  R5  CHO   193     153.836  37.509  23.699  1.00  0.00            
ATOM    748  C1  CHO   193     152.836  38.909  27.099  1.00  0.00           C
ATOM    749  C2  CHO   193     150.786  37.409  28.799  1.00  0.00           C
ATOM    750  ROH CHO   194     118.986  70.959  44.899  1.00  0.00            
ATOM    751  R1  CHO   194     119.486  72.109  42.349  1.00  0.00            
ATOM    752  R2  CHO   194     118.936  74.759  41.849  1.00  0.00            
ATOM    753  R3  CHO   194     121.536  74.859  41.099  1.00  0.00            
ATOM    754  R4  CHO   194     120.236  76.859  39.399  1.00  0.00            
ATOM    755  R5  CHO   194     121.486  75.209  38.699  1.00  0.00            
ATOM    756  C1  CHO   194     123.436  78.159  37.299  1.00  0.00           C
ATOM    757  C2  CHO   194     127.936  76.659  36.849  1.00  0.00           C
ATOM    758  ROH CHO   195      10.286 191.659  11.649  1.00  0.00            
ATOM    759  R1  CHO   195       8.636 192.109  13.899  1.00  0.00            
ATOM    760  R2  CHO   195       7.936 190.159  15.699  1.00  0.00            
ATOM    761  R3  CHO   195       8.986 191.909  17.499  1.00  0.00            
ATOM    762  R4  CHO   195       7.886 189.759  19.149  1.00  0.00            
ATOM    763  R5  CHO   195       7.386 191.859  19.299  1.00  0.00            
ATOM    764  C1  CHO   195       8.736 191.209  22.799  1.00  0.00           C
ATOM    765  C2  CHO   195       9.186 191.959  26.999  1.00  0.00           C
ATOM    766  ROH CHO   196     171.986 114.209  15.349  1.00  0.00            
ATOM    767  R1  CHO   196     173.986 114.009  17.299  1.00  0.00            
ATOM    768  R2  CHO   196     173.736 115.059  19.849  1.00  0.00            
ATOM    769  R3  CHO   196     174.336 112.509  20.649  1.00  0.00            
ATOM    770  R4  CHO   196     175.086 114.209  22.949  1.00  0.00            
ATOM    771  R5  CHO   196     176.336 112.759  21.949  1.00  0.00            
ATOM    772  C1  CHO   196     176.336 111.309  25.449  1.00  0.00           C
ATOM    773  C2  CHO   196     177.736 111.709  29.449  1.00  0.00           C
ATOM    774  ROH CHO   197     154.186 206.509  11.499  1.00  0.00            
ATOM    775  R1  CHO   197     154.336 205.809  14.249  1.00  0.00            
ATOM    776  R2  CHO   197     154.986 207.659  16.199  1.00  0.00            
ATOM    777  R3  CHO   197     152.636 206.809  17.299  1.00  0.00            
ATOM    778  R4  CHO   197     154.136 207.959  19.549  1.00  0.00            
ATOM    779  R5  CHO   197     153.286 205.959  19.449  1.00  0.00            
ATOM    780  C1  CHO   197     151.486 207.359  22.549  1.00  0.00           C
ATOM    781  C2  CHO   197     151.586 207.609  26.699  1.00  0.00           C
ATOM    782  ROH CHO   198     171.386 152.709  16.549  1.00  0.00            
ATOM    783  R1  CHO   198     171.886 151.759  19.199  1.00  0.00            
ATOM    784  R2  CHO   198     172.736 153.409  21.199  1.00  0.00            
ATOM    785  R3  CHO   198     170.586 152.409  22.499  1.00  0.00            
ATOM    786  R4  CHO   198     172.236 153.659  24.599  1.00  0.00            
ATOM    787  R5  CHO   198     171.486 151.609  24.599  1.00  0.00            
ATOM    788  C1  CHO   198     169.886 152.809  27.849  1.00  0.00           C
ATOM    789  C2  CHO   198     171.936 151.109  31.399  1.00  0.00           C
ATOM    790  ROH CHO   199     209.386  32.909   8.049  1.00  0.00            
ATOM    791  R1  CHO   199     209.236  34.759  10.199  1.00  0.00            
ATOM    792  R2  CHO   199     209.186  33.909  12.849  1.00  0.00            
ATOM    793  R3  CHO   199     211.286  35.609  13.049  1.00  0.00            
ATOM    794  R4  CHO   199     211.036  34.459  15.749  1.00  0.00            
ATOM    795  R5  CHO   199     211.036  36.559  15.249  1.00  0.00            
ATOM    796  C1  CHO   199     214.036  36.359  17.599  1.00  0.00           C
ATOM    797  C2  CHO   199     215.286  38.809  20.949  1.00  0.00           C
ATOM    798  ROH CHO   200     219.286 166.909  49.149  1.00  0.00            
ATOM    799  R1  CHO   200     219.436 165.359  46.749  1.00  0.00            
ATOM    800  R2  CHO   200     217.736 165.709  44.649  1.00  0.00            
ATOM    801  R3  CHO   200     220.036 165.959  43.249  1.00  0.00            
ATOM    802  R4  CHO   200     217.986 165.609  41.199  1.00  0.00            
ATOM    803  R5  CHO   200     219.786 164.459  41.399  1.00  0.00            
ATOM    804  C1  CHO   200     220.286 165.859  37.849  1.00  0.00           C
ATOM    805  C2  CHO   200     218.586 165.809  34.749  1.00  0.00           C
ATOM    806  ROH CHO   201      34.986 104.109  35.749  1.00  0.00            
ATOM    807  R1  CHO   201      34.686 105.409  33.299  1.00  0.00            
ATOM    808  R2  CHO   201      35.236 104.159  30.849  1.00  0.00            
ATOM    809  R3  CHO   201      32.686 105.009  30.249  1.00  0.00            
ATOM    810  R4  CHO   201      33.486 103.409  27.949  1.00  0.00            
ATOM    811  R5  CHO   201      32.736 105.409  27.899  1.00  0.00            
ATOM    812  C1  CHO   201      30.086 103.709  25.699  1.00  0.00           C
ATOM    813  C2  CHO   201      29.386 101.509  22.699  1.00  0.00           C
ATOM    814  ROH CHO   202     222.886 178.409  14.449  1.00  0.00            
ATOM    815  R1  CHO   202     222.336 179.159  17.099  1.00  0.00            
ATOM    816  R2  CHO   202     222.536 177.359  19.199  1.00  0.00            
ATOM    817  R3  CHO   202     224.186 179.309  20.249  1.00  0.00            
ATOM    818  R4  CHO   202     223.086 177.909  22.599  1.00  0.00            
ATOM    819  R5  CHO   202     223.036 180.059  22.199  1.00  0.00            
ATOM    820  C1  CHO   202     224.886 180.009  25.499  1.00  0.00           C
ATOM    821  C2  CHO   202     223.036 182.059  28.399  1.00  0.00           C
ATOM    822  ROH CHO   203     168.436 138.009  50.899  1.00  0.00            
ATOM    823  R1  CHO   203     168.586 138.509  48.099  1.00  0.00            
ATOM    824  R2  CHO   203     168.936 136.459  46.299  1.00  0.00            
ATOM    825  R3  CHO   203     166.686 137.559  45.149  1.00  0.00            
ATOM    826  R4  CHO   203     168.036 136.109  42.949  1.00  0.00            
ATOM    827  R5  CHO   203     167.436 138.209  42.949  1.00  0.00            
ATOM    828  C1  CHO   203     165.436 136.909  39.949  1.00  0.00           C
ATOM    829  C2  CHO   203     163.086 136.809  36.999  1.00  0.00           C
ATOM    830  ROH CHO   204     191.236 171.859  17.699  1.00  0.00            
ATOM    831  R1  CHO   204     191.086 170.659  20.249  1.00  0.00            
ATOM    832  R2  CHO   204     192.186 171.859  22.499  1.00  0.00            
ATOM    833  R3  CHO   204     189.686 171.559  23.499  1.00  0.00            
ATOM    834  R4  CHO   204     191.386 172.009  25.849  1.00  0.00            
ATOM    835  R5  CHO   204     189.986 170.359  25.549  1.00  0.00            
ATOM    836  C1  CHO   204     188.536 171.859  28.749  1.00  0.00           C
ATOM    837  C2  CHO   204     187.186 172.459  32.649  1.00  0.00           C
ATOM    838  ROH CHO   205     181.736 165.659  53.549  1.00  0.00            
ATOM    839  R1  CHO   205     181.036 166.059  50.849  1.00  0.00            
ATOM    840  R2  CHO   205     182.036 168.159  49.349  1.00  0.00            
ATOM    841  R3  CHO   205     182.786 166.159  47.649  1.00  0.00            
ATOM    842  R4  CHO   205     182.236 168.459  45.949  1.00  0.00            
ATOM    843  R5  CHO   205     181.386 166.509  45.749  1.00  0.00            
ATOM    844  C1  CHO   205     183.036 166.809  42.349  1.00  0.00           C
ATOM    845  C2  CHO   205     182.586 169.159  40.149  1.00  0.00           C
ATOM    846  ROH CHO   206       8.936  63.409  39.449  1.00  0.00            
ATOM    847  R1  CHO   206       9.186  64.109  36.699  1.00  0.00            
ATOM    848  R2  CHO   206      11.136  63.109  35.049  1.00  0.00            
ATOM    849  R3  CHO   206       9.086  62.459  33.499  1.00  0.00            
ATOM    850  R4  CHO   206      11.236  63.159  31.599  1.00  0.00            
ATOM    851  R5  CHO   206       9.186  63.959  31.649  1.00  0.00            
ATOM    852  C1  CHO   206       9.286  62.509  28.099  1.00  0.00           C
ATOM    853  C2  CHO   206      10.986  63.209  25.199  1.00  0.00           C
ATOM    854  ROH CHO   207     156.736 148.259  52.749  1.00  0.00            
ATOM    855  R1  CHO   207     157.136 146.309  50.699  1.00  0.00            
ATOM    856  R2  CHO   207     155.136 145.609  48.899  1.00  0.00            
ATOM    857  R3  CHO   207     157.036 146.209  47.049  1.00  0.00            
ATOM    858  R4  CHO   207     154.736 145.309  45.499  1.00  0.00            
ATOM    859  R5  CHO   207     156.786 144.559  45.399  1.00  0.00            
ATOM    860  C1  CHO   207     156.286 145.659  41.749  1.00  0.00           C
ATOM    861  C2  CHO   207     155.536 142.559  40.299  1.00  0.00           C
ATOM    862  ROH CHO   208      94.486  -0.091  41.299  1.00  0.00            
ATOM    863  R1  CHO   208      94.086   1.059  38.749  1.00  0.00            
ATOM    864  R2  CHO   208      95.936   2.759  37.549  1.00  0.00            
ATOM    865  R3  CHO   208      95.786   0.959  35.549  1.00  0.00            
ATOM    866  R4  CHO   208      96.686   3.409  34.249  1.00  0.00            
ATOM    867  R5  CHO   208      95.036   2.209  33.649  1.00  0.00            
ATOM    868  C1  CHO   208      97.086   2.109  30.449  1.00  0.00           C
ATOM    869  C2  CHO   208      95.786   1.059  26.749  1.00  0.00           C
ATOM    870  ROH CHO   209     221.836  19.959  17.399  1.00  0.00            
ATOM    871  R1  CHO   209     223.186  21.859  18.999  1.00  0.00            
ATOM    872  R2  CHO   209     222.686  24.559  18.849  1.00  0.00            
ATOM    873  R3  CHO   209     222.236  24.309  21.549  1.00  0.00            
ATOM    874  R4  CHO   209     223.436  26.959  21.249  1.00  0.00            
ATOM    875  R5  CHO   209     224.136  25.359  22.549  1.00  0.00            
ATOM    876  C1  CHO   209     223.486  28.109  25.099  1.00  0.00           C
ATOM    877  C2  CHO   209     225.436  29.709  29.199  1.00  0.00           C
ATOM    878  ROH CHO   210     215.236 130.509  11.799  1.00  0.00            
ATOM    879  R1  CHO   210     216.036 129.859  14.399  1.00  0.00            
ATOM    880  R2  CHO   210     217.086 131.709  16.149  1.00  0.00            
ATOM    881  R3  CHO   210     215.086 130.859  17.799  1.00  0.00            
ATOM    882  R4  CHO   210     217.486 131.009  19.499  1.00  0.00            
ATOM    883  R5  CHO   210     216.186 129.259  19.199  1.00  0.00            
ATOM    884  C1  CHO   210     215.836 129.709  22.999  1.00  0.00           C
ATOM    885  C2  CHO   210     216.636 130.009  27.049  1.00  0.00           C
ATOM    886  ROH CHO   211      88.536  40.009  43.449  1.00  0.00            
ATOM    887  R1  CHO   211      89.886  38.159  41.799  1.00  0.00            
ATOM    888  R2  CHO   211      88.986  37.609  39.249  1.00  0.00            
ATOM    889  R3  CHO   211      91.636  38.259  38.599  1.00  0.00            
ATOM    890  R4  CHO   211      90.536  36.959  36.199  1.00  0.00            
ATOM    891  R5  CHO   211      92.386  36.409  37.249  1.00  0.00            
ATOM    892  C1  CHO   211      93.786  37.159  33.799  1.00  0.00           C
ATOM    893  C2  CHO   211      91.786  35.159  30.849  1.00  0.00           C
ATOM    894  ROH CHO   212      54.436  26.159  11.699  1.00  0.00            
ATOM    895  R1  CHO   212      54.336  26.059  14.549  1.00  0.00            
ATOM    896  R2  CHO   212      56.686  26.459  16.049  1.00  0.00            
ATOM    897  R3  CHO   212      55.186  28.409  17.249  1.00  0.00            
ATOM    898  R4  CHO   212      56.936  27.409  19.349  1.00  0.00            
ATOM    899  R5  CHO   212      54.786  27.509  19.449  1.00  0.00            
ATOM    900  C1  CHO   212      55.686  29.759  22.399  1.00  0.00           C
ATOM    901  C2  CHO   212      56.236  32.259  25.849  1.00  0.00           C
ATOM    902  ROH CHO   213     130.536 197.709  13.299  1.00  0.00            
ATOM    903  R1  CHO   213     130.686 199.159  15.749  1.00  0.00            
ATOM    904  R2  CHO   213     128.436 199.759  17.249  1.00  0.00            
ATOM    905  R3  CHO   213     129.836 198.559  19.199  1.00  0.00            
ATOM    906  R4  CHO   213     127.736 200.059  20.599  1.00  0.00            
ATOM    907  R5  CHO   213     129.886 200.159  20.999  1.00  0.00            
ATOM    908  C1  CHO   213     128.686 199.109  24.449  1.00  0.00           C
ATOM    909  C2  CHO   213     127.886 202.609  25.099  1.00  0.00           C
ATOM    910  ROH CHO   214     114.036  43.259  47.249  1.00  0.00            
ATOM    911  R1  CHO   214     116.036  43.109  45.199  1.00  0.00            
ATOM    912  R2  CHO   214     118.486  42.009  45.649  1.00  0.00            
ATOM    913  R3  CHO   214     117.836  40.459  43.449  1.00  0.00            
ATOM    914  R4  CHO   214     120.636  41.309  42.949  1.00  0.00            
ATOM    915  R5  CHO   214     118.936  41.559  41.649  1.00  0.00            
ATOM    916  C1  CHO   214     121.236  39.509  39.399  1.00  0.00           C
ATOM    917  C2  CHO   214     123.036  41.059  35.999  1.00  0.00           C
ATOM    918  ROH CHO   215     140.336  77.759  19.899  1.00  0.00            
ATOM    919  R1  CHO   215     141.536  79.009  22.149  1.00  0.00            
ATOM    920  R2  CHO   215     140.286  79.109  24.649  1.00  0.00            
ATOM    921  R3  CHO   215     142.636  78.009  25.449  1.00  0.00            
ATOM    922  R4  CHO   215     141.886  79.909  27.599  1.00  0.00            
ATOM    923  R5  CHO   215     143.786  79.859  26.549  1.00  0.00            
ATOM    924  C1  CHO   215     145.036  79.359  30.099  1.00  0.00           C
ATOM    925  C2  CHO   215     144.686  79.609  33.499  1.00  0.00           C
ATOM    926  ROH CHO   216     180.786 215.759  51.049  1.00  0.00            
ATOM    927  R1  CHO   216     182.086 215.859  48.549  1.00  0.00            
ATOM    928  R2  CHO   216     181.986 213.759  46.749  1.00  0.00            
ATOM    929  R3  CHO   216     181.136 215.659  45.049  1.00  0.00            
ATOM    930  R4  CHO   216     181.686 213.359  43.299  1.00  0.00            
ATOM    931  R5  CHO   216     182.486 215.359  43.099  1.00  0.00            
ATOM    932  C1  CHO   216     180.736 214.959  39.699  1.00  0.00           C
ATOM    933  C2  CHO   216     182.686 213.309  37.899  1.00  0.00           C
ATOM    934  ROH CHO   217     111.686 225.409  46.249  1.00  0.00            
ATOM    935  R1  CHO   217     112.586 224.559  43.749  1.00  0.00            
ATOM    936  R2  CHO   217     110.986 224.509  41.499  1.00  0.00            
ATOM    937  R3  CHO   217     112.986 226.009  40.449  1.00  0.00            
ATOM    938  R4  CHO   217     111.636 224.809  38.099  1.00  0.00            
ATOM    939  R5  CHO   217     113.786 224.659  38.599  1.00  0.00            
ATOM    940  C1  CHO   217     113.936 226.309  35.149  1.00  0.00           C
ATOM    941  C2  CHO   217     113.286 224.709  32.049  1.00  0.00           C
ATOM    942  ROH CHO   218     102.586 138.859  19.549  1.00  0.00            
ATOM    943  R1  CHO   218     103.386 137.809  22.049  1.00  0.00            
ATOM    944  R2  CHO   218     103.786 139.409  24.249  1.00  0.00            
ATOM    945  R3  CHO   218     102.036 137.709  25.399  1.00  0.00            
ATOM    946  R4  CHO   218     103.936 138.309  27.549  1.00  0.00            
ATOM    947  R5  CHO   218     103.386 136.309  26.849  1.00  0.00            
ATOM    948  C1  CHO   218     102.436 136.059  30.549  1.00  0.00           C
ATOM    949  C2  CHO   218     100.836 134.959  34.349  1.00  0.00           C
ATOM    950  ROH CHO   219     108.736  71.609  22.399  1.00  0.00            
ATOM    951  R1  CHO   219     106.486  71.609  24.099  1.00  0.00            
ATOM    952  R2  CHO   219     106.636  70.709  26.749  1.00  0.00            
ATOM    953  R3  CHO   219     105.586  73.159  27.299  1.00  0.00            
ATOM    954  R4  CHO   219     104.486  71.409  29.349  1.00  0.00            
ATOM    955  R5  CHO   219     103.336  72.709  27.999  1.00  0.00            
ATOM    956  C1  CHO   219     102.236  74.159  31.399  1.00  0.00           C
ATOM    957  C2  CHO   219     103.636  77.309  34.099  1.00  0.00           C
ATOM    958  ROH CHO   220     173.486 102.159  16.149  1.00  0.00            
ATOM    959  R1  CHO   220     174.086 102.559  18.849  1.00  0.00            
ATOM    960  R2  CHO   220     172.186 102.559  20.849  1.00  0.00            
ATOM    961  R3  CHO   220     173.786 100.709  21.949  1.00  0.00            
ATOM    962  R4  CHO   220     172.336 101.909  24.199  1.00  0.00            
ATOM    963  R5  CHO   220     174.486 101.659  24.049  1.00  0.00            
ATOM    964  C1  CHO   220     173.936  99.709  27.249  1.00  0.00           C
ATOM    965  C2  CHO   220     173.486  98.209  30.749  1.00  0.00           C
ATOM    966  ROH CHO   221     113.336 226.759  10.299  1.00  0.00            
ATOM    967  R1  CHO   221     112.286 225.259  12.399  1.00  0.00            
ATOM    968  R2  CHO   221     113.386 225.309  14.949  1.00  0.00            
ATOM    969  R3  CHO   221     110.786 225.909  15.649  1.00  0.00            
ATOM    970  R4  CHO   221     111.936 224.459  17.999  1.00  0.00            
ATOM    971  R5  CHO   221     110.086 223.959  16.899  1.00  0.00            
ATOM    972  C1  CHO   221     108.686 224.509  20.399  1.00  0.00           C
ATOM    973  C2  CHO   221     109.536 221.209  21.549  1.00  0.00           C
ATOM    974  ROH CHO   222     199.986 223.459  47.399  1.00  0.00            
ATOM    975  R1  CHO   222     198.986 223.509  44.799  1.00  0.00            
ATOM    976  R2  CHO   222     200.036 225.109  42.799  1.00  0.00            
ATOM    977  R3  CHO   222     200.186 222.759  41.449  1.00  0.00            
ATOM    978  R4  CHO   222     199.536 224.709  39.399  1.00  0.00            
ATOM    979  R5  CHO   222     198.486 222.859  39.799  1.00  0.00            
ATOM    980  C1  CHO   222     199.436 222.309  36.149  1.00  0.00           C
ATOM    981  C2  CHO   222     198.086 222.759  32.349  1.00  0.00           C
ATOM    982  ROH CHO   223      67.736 103.209  42.049  1.00  0.00            
ATOM    983  R1  CHO   223      65.686 102.909  40.099  1.00  0.00            
ATOM    984  R2  CHO   223      65.036 104.959  38.299  1.00  0.00            
ATOM    985  R3  CHO   223      65.436 103.009  36.449  1.00  0.00            
ATOM    986  R4  CHO   223      63.836 105.009  35.049  1.00  0.00            
ATOM    987  R5  CHO   223      63.436 102.859  35.199  1.00  0.00            
ATOM    988  C1  CHO   223      63.586 103.209  31.449  1.00  0.00           C
ATOM    989  C2  CHO   223      62.886 106.059  30.449  1.00  0.00           C
ATOM    990  ROH CHO   224       1.686 183.309  48.149  1.00  0.00            
ATOM    991  R1  CHO   224      -0.114 183.609  45.999  1.00  0.00            
ATOM    992  R2  CHO   224      -0.314 185.959  44.549  1.00  0.00            
ATOM    993  R3  CHO   224       0.086 184.309  42.449  1.00  0.00            
ATOM    994  R4  CHO   224      -1.614 186.409  41.349  1.00  0.00            
ATOM    995  R5  CHO   224      -2.064 184.309  41.249  1.00  0.00            
ATOM    996  C1  CHO   224      -1.964 185.159  37.549  1.00  0.00           C
ATOM    997  C2  CHO   224      -2.114 182.859  34.349  1.00  0.00           C
ATOM    998  ROH CHO   225      88.386 111.159  52.599  1.00  0.00            
ATOM    999  R1  CHO   225      90.936 112.259  52.299  1.00  0.00            
ATOM   1000  R2  CHO   225      93.236 111.059  53.299  1.00  0.00            
ATOM   1001  R3  CHO   225      94.136 111.259  50.749  1.00  0.00            
ATOM   1002  R4  CHO   225      96.536 111.109  52.349  1.00  0.00            
ATOM   1003  R5  CHO   225      96.086 112.659  50.849  1.00  0.00            
ATOM   1004  C1  CHO   225      99.286 111.309  49.349  1.00  0.00           C
ATOM   1005  C2  CHO   225     102.986 110.509  49.549  1.00  0.00           C
ATOM   1006  ROH CHO   226     158.736   2.659  47.199  1.00  0.00            
ATOM   1007  R1  CHO   226     160.636   2.809  45.149  1.00  0.00            
ATOM   1008  R2  CHO   226     161.136   0.709  43.399  1.00  0.00            
ATOM   1009  R3  CHO   226     160.586   2.609  41.499  1.00  0.00            
ATOM   1010  R4  CHO   226     161.136   0.159  39.999  1.00  0.00            
ATOM   1011  R5  CHO   226     162.086   2.109  39.699  1.00  0.00            
ATOM   1012  C1  CHO   226     160.636   1.559  36.249  1.00  0.00           C
ATOM   1013  C2  CHO   226     161.436  -1.691  35.349  1.00  0.00           C
ATOM   1014  ROH CHO   227     138.686 205.109  46.349  1.00  0.00            
ATOM   1015  R1  CHO   227     138.386 205.109  43.549  1.00  0.00            
ATOM   1016  R2  CHO   227     140.486 205.709  41.849  1.00  0.00            
ATOM   1017  R3  CHO   227     139.786 203.359  40.699  1.00  0.00            
ATOM   1018  R4  CHO   227     140.586 205.009  38.449  1.00  0.00            
ATOM   1019  R5  CHO   227     138.736 203.909  38.649  1.00  0.00            
ATOM   1020  C1  CHO   227     140.086 202.359  35.449  1.00  0.00           C
ATOM   1021  C2  CHO   227     141.136 201.659  32.449  1.00  0.00           C
ATOM   1022  ROH CHO   228      83.436 197.409  17.249  1.00  0.00            
ATOM   1023  R1  CHO   228      83.836 198.809  19.699  1.00  0.00            
ATOM   1024  R2  CHO   228      81.836 200.059  21.049  1.00  0.00            
ATOM   1025  R3  CHO   228      82.736 198.559  23.149  1.00  0.00            
ATOM   1026  R4  CHO   228      81.836 201.059  24.399  1.00  0.00            
ATOM   1027  R5  CHO   228      83.786 200.159  24.599  1.00  0.00            
ATOM   1028  C1  CHO   228      82.736 200.209  28.249  1.00  0.00           C
ATOM   1029  C2  CHO   228      82.186 197.909  31.099  1.00  0.00           C
ATOM   1030  ROH CHO   229     120.536  39.559  49.599  1.00  0.00            
ATOM   1031  R1  CHO   229     121.736  38.359  47.299  1.00  0.00            
ATOM   1032  R2  CHO   229     121.236  35.759  46.549  1.00  0.00            
ATOM   1033  R3  CHO   229     120.586  36.909  44.199  1.00  0.00            
ATOM   1034  R4  CHO   229     122.136  34.559  43.449  1.00  0.00            
ATOM   1035  R5  CHO   229     122.486  36.609  42.799  1.00  0.00            
ATOM   1036  C1  CHO   229     122.036  34.959  39.399  1.00  0.00           C
ATOM   1037  C2  CHO   229     121.936  36.209  35.799  1.00  0.00           C
ATOM   1038  ROH CHO   230      56.136 200.909  13.749  1.00  0.00            
ATOM   1039  R1  CHO   230      56.286 200.359  16.499  1.00  0.00            
ATOM   1040  R2  CHO   230      58.086 201.609  18.149  1.00  0.00            
ATOM   1041  R3  CHO   230      55.886 202.209  19.599  1.00  0.00            
ATOM   1042  R4  CHO   230      58.086 202.909  21.399  1.00  0.00            
ATOM   1043  R5  CHO   230      56.436 201.559  21.849  1.00  0.00            
ATOM   1044  C1  CHO   230      56.036 204.209  24.599  1.00  0.00           C
ATOM   1045  C2  CHO   230      54.186 203.709  27.699  1.00  0.00           C
ATOM   1046  ROH CHO   231     172.086  78.409  11.749  1.00  0.00            
ATOM   1047  R1  CHO   231     173.236  76.809  13.749  1.00  0.00            
ATOM   1048  R2  CHO   231     175.836  77.109  14.599  1.00  0.00            
ATOM   1049  R3  CHO   231     174.686  77.309  17.049  1.00  0.00            
ATOM   1050  R4  CHO   231     177.486  76.809  17.649  1.00  0.00            
ATOM   1051  R5  CHO   231     175.836  75.659  18.399  1.00  0.00            
ATOM   1052  C1  CHO   231     177.386  76.759  21.699  1.00  0.00           C
ATOM   1053  C2  CHO   231     179.286  74.809  24.049  1.00  0.00           C
ATOM   1054  ROH CHO   232     160.636  48.509  12.199  1.00  0.00            
ATOM   1055  R1  CHO   232     162.086  48.159  14.649  1.00  0.00            
ATOM   1056  R2  CHO   232     161.836  49.909  16.749  1.00  0.00            
ATOM   1057  R3  CHO   232     161.236  47.659  18.149  1.00  0.00            
ATOM   1058  R4  CHO   232     161.386  49.759  20.199  1.00  0.00            
ATOM   1059  R5  CHO   232     162.486  47.859  20.199  1.00  0.00            
ATOM   1060  C1  CHO   232     160.586  47.509  23.499  1.00  0.00           C
ATOM   1061  C2  CHO   232     163.736  47.659  25.199  1.00  0.00           C
ATOM   1062  ROH CHO   233     191.836  43.209   7.549  1.00  0.00            
ATOM   1063  R1  CHO   233     192.736  44.209  10.049  1.00  0.00            
ATOM   1064  R2  CHO   233     191.086  44.409  12.249  1.00  0.00            
ATOM   1065  R3  CHO   233     193.036  42.909  13.449  1.00  0.00            
ATOM   1066  R4  CHO   233     191.686  44.309  15.649  1.00  0.00            
ATOM   1067  R5  CHO   233     193.786  44.309  15.249  1.00  0.00            
ATOM   1068  C1  CHO   233     193.836  42.859  18.749  1.00  0.00           C
ATOM   1069  C2  CHO   233     195.486  40.309  21.799  1.00  0.00           C
ATOM   1070  ROH CHO   234      26.486  95.109   9.749  1.00  0.00            
ATOM   1071  R1  CHO   234      27.036  97.609  10.949  1.00  0.00            
ATOM   1072  R2  CHO   234      26.486  98.159  13.599  1.00  0.00            
ATOM   1073  R3  CHO   234      29.136  98.809  13.649  1.00  0.00            
ATOM   1074  R4  CHO   234      28.186  99.159  16.399  1.00  0.00            
ATOM   1075  R5  CHO   234      29.186 100.659  15.199  1.00  0.00            
ATOM   1076  C1  CHO   234      31.636 100.409  18.149  1.00  0.00           C
ATOM   1077  C2  CHO   234      31.786 104.409  19.149  1.00  0.00           C
ATOM   1078  ROH CHO   235     113.736 100.659  54.299  1.00  0.00            
ATOM   1079  R1  CHO   235     115.886 102.459  53.899  1.00  0.00            
ATOM   1080  R2  CHO   235     116.236 103.809  51.549  1.00  0.00            
ATOM   1081  R3  CHO   235     116.286 106.009  53.149  1.00  0.00            
ATOM   1082  R4  CHO   235     118.686 106.259  51.499  1.00  0.00            
ATOM   1083  R5  CHO   235     118.586 106.309  53.699  1.00  0.00            
ATOM   1084  C1  CHO   235     120.136 109.759  53.049  1.00  0.00           C
ATOM   1085  C2  CHO   235     122.236 109.809  50.149  1.00  0.00           C
ATOM   1086  ROH CHO   236     179.786 157.009  51.849  1.00  0.00            
ATOM   1087  R1  CHO   236     178.336 156.159  49.599  1.00  0.00            
ATOM   1088  R2  CHO   236     178.836 157.159  47.049  1.00  0.00            
ATOM   1089  R3  CHO   236     179.136 154.559  46.399  1.00  0.00            
ATOM   1090  R4  CHO   236     179.836 156.009  43.949  1.00  0.00            
ATOM   1091  R5  CHO   236     178.336 154.409  44.149  1.00  0.00            
ATOM   1092  C1  CHO   236     180.686 152.909  41.549  1.00  0.00           C
ATOM   1093  C2  CHO   236     183.036 149.959  39.749  1.00  0.00           C
ATOM   1094  ROH CHO   237      26.836 167.659  16.699  1.00  0.00            
ATOM   1095  R1  CHO   237      25.886 168.209  19.299  1.00  0.00            
ATOM   1096  R2  CHO   237      25.986 166.359  21.349  1.00  0.00            
ATOM   1097  R3  CHO   237      27.236 168.359  22.649  1.00  0.00            
ATOM   1098  R4  CHO   237      25.786 166.959  24.749  1.00  0.00            
ATOM   1099  R5  CHO   237      25.786 169.109  24.299  1.00  0.00            
ATOM   1100  C1  CHO   237      26.986 169.159  27.949  1.00  0.00           C
ATOM   1101  C2  CHO   237      25.586 169.259  31.199  1.00  0.00           C
ATOM   1102  ROH CHO   238     116.086 204.909  46.999  1.00  0.00            
ATOM   1103  R1  CHO   238     117.636 204.509  44.699  1.00  0.00            
ATOM   1104  R2  CHO   238     117.786 202.109  43.449  1.00  0.00            
ATOM   1105  R3  CHO   238     117.036 203.509  41.249  1.00  0.00            
ATOM   1106  R4  CHO   238     117.986 200.959  40.149  1.00  0.00            
ATOM   1107  R5  CHO   238     118.636 202.959  39.549  1.00  0.00            
ATOM   1108  C1  CHO   238     117.386 201.659  36.199  1.00  0.00           C
ATOM   1109  C2  CHO   238     116.336 201.009  32.299  1.00  0.00           C
ATOM   1110  ROH CHO   239     199.236 204.109  13.049  1.00  0.00            
ATOM   1111  R1  CHO   239     197.686 204.359  15.449  1.00  0.00            
ATOM   1112  R2  CHO   239     198.336 203.009  17.749  1.00  0.00            
ATOM   1113  R3  CHO   239     198.286 205.509  18.849  1.00  0.00            
ATOM   1114  R4  CHO   239     198.436 203.709  21.149  1.00  0.00            
ATOM   1115  R5  CHO   239     196.936 205.259  20.799  1.00  0.00            
ATOM   1116  C1  CHO   239     198.386 206.409  24.149  1.00  0.00           C
ATOM   1117  C2  CHO   239     200.736 205.509  26.599  1.00  0.00           C
ATOM   1118  ROH CHO   240     130.336 211.559  10.699  1.00  0.00            
ATOM   1119  R1  CHO   240     130.636 213.209  12.949  1.00  0.00            
ATOM   1120  R2  CHO   240     128.536 214.509  14.149  1.00  0.00            
ATOM   1121  R3  CHO   240     129.436 213.259  16.399  1.00  0.00            
ATOM   1122  R4  CHO   240     127.636 215.359  17.399  1.00  0.00            
ATOM   1123  R5  CHO   240     129.736 215.009  17.999  1.00  0.00            
ATOM   1124  C1  CHO   240     127.986 214.659  21.349  1.00  0.00           C
ATOM   1125  C2  CHO   240     125.636 214.059  24.449  1.00  0.00           C
ATOM   1126  ROH CHO   241     172.486  43.059  46.599  1.00  0.00            
ATOM   1127  R1  CHO   241     172.836  43.659  43.849  1.00  0.00            
ATOM   1128  R2  CHO   241     174.436  42.159  42.199  1.00  0.00            
ATOM   1129  R3  CHO   241     172.186  42.009  40.699  1.00  0.00            
ATOM   1130  R4  CHO   241     174.336  42.609  38.749  1.00  0.00            
ATOM   1131  R5  CHO   241     172.486  43.709  39.049  1.00  0.00            
ATOM   1132  C1  CHO   241     172.136  42.709  35.349  1.00  0.00           C
ATOM   1133  C2  CHO   241     172.886  41.859  31.699  1.00  0.00           C
ATOM   1134  ROH CHO   242     156.786  29.909  14.699  1.00  0.00            
ATOM   1135  R1  CHO   242     156.936  28.859  17.299  1.00  0.00            
ATOM   1136  R2  CHO   242     158.936  29.559  19.049  1.00  0.00            
ATOM   1137  R3  CHO   242     156.886  30.209  20.699  1.00  0.00            
ATOM   1138  R4  CHO   242     159.086  29.509  22.499  1.00  0.00            
ATOM   1139  R5  CHO   242     157.086  28.659  22.549  1.00  0.00            
ATOM   1140  C1  CHO   242     157.186  30.109  26.049  1.00  0.00           C
ATOM   1141  C2  CHO   242     158.386  28.059  27.849  1.00  0.00           C
ATOM   1142  ROH CHO   243     164.036  58.509  48.549  1.00  0.00            
ATOM   1143  R1  CHO   243     164.636  58.709  45.799  1.00  0.00            
ATOM   1144  R2  CHO   243     166.086  56.759  44.449  1.00  0.00            
ATOM   1145  R3  CHO   243     163.886  56.809  42.749  1.00  0.00            
ATOM   1146  R4  CHO   243     166.136  55.859  41.099  1.00  0.00            
ATOM   1147  R5  CHO   243     164.786  57.559  40.649  1.00  0.00            
ATOM   1148  C1  CHO   243     164.136  55.359  37.599  1.00  0.00           C
ATOM   1149  C2  CHO   243     163.886  53.159  33.349  1.00  0.00           C
ATOM   1150  ROH CHO   244      92.036  55.059  38.499  1.00  0.00            
ATOM   1151  R1  CHO   244      92.136  57.059  36.499  1.00  0.00            
ATOM   1152  R2  CHO   244      92.136  56.459  33.799  1.00  0.00            
ATOM   1153  R3  CHO   244      89.986  58.109  33.749  1.00  0.00            
ATOM   1154  R4  CHO   244      90.736  57.809  30.949  1.00  0.00            
ATOM   1155  R5  CHO   244      90.436  59.709  32.049  1.00  0.00            
ATOM   1156  C1  CHO   244      87.886  60.159  29.249  1.00  0.00           C
ATOM   1157  C2  CHO   244      85.736  59.109  25.899  1.00  0.00           C
ATOM   1158  ROH CHO   245     119.586  30.509  47.649  1.00  0.00            
ATOM   1159  R1  CHO   245     121.286  30.859  45.399  1.00  0.00            
ATOM   1160  R2  CHO   245     121.936  28.809  43.649  1.00  0.00            
ATOM   1161  R3  CHO   245     120.986  30.559  41.799  1.00  0.00            
ATOM   1162  R4  CHO   245     121.736  28.159  40.249  1.00  0.00            
ATOM   1163  R5  CHO   245     122.436  30.209  39.899  1.00  0.00            
ATOM   1164  C1  CHO   245     120.786  29.459  36.549  1.00  0.00           C
ATOM   1165  C2  CHO   245     121.236  28.509  32.849  1.00  0.00           C
ATOM   1166  ROH CHO   246     109.786  28.909  43.499  1.00  0.00            
ATOM   1167  R1  CHO   246     111.386  27.909  41.399  1.00  0.00            
ATOM   1168  R2  CHO   246     110.586  25.809  39.749  1.00  0.00            
ATOM   1169  R3  CHO   246     111.186  27.609  37.799  1.00  0.00            
ATOM   1170  R4  CHO   246     111.036  25.009  36.449  1.00  0.00            
ATOM   1171  R5  CHO   246     112.686  26.409  36.349  1.00  0.00            
ATOM   1172  C1  CHO   246     111.886  26.159  32.649  1.00  0.00           C
ATOM   1173  C2  CHO   246     112.536  26.359  28.399  1.00  0.00           C
ATOM   1174  ROH CHO   247      23.286  92.909  37.499  1.00  0.00            
ATOM   1175  R1  CHO   247      23.986  94.509  35.249  1.00  0.00            
ATOM   1176  R2  CHO   247      26.486  94.409  34.099  1.00  0.00            
ATOM   1177  R3  CHO   247      25.086  93.909  31.849  1.00  0.00            
ATOM   1178  R4  CHO   247      27.336  95.559  30.949  1.00  0.00            
ATOM   1179  R5  CHO   247      25.236  95.959  30.549  1.00  0.00            
ATOM   1180  C1  CHO   247      26.486  95.759  26.999  1.00  0.00           C
ATOM   1181  C2  CHO   247      27.236  98.909  26.199  1.00  0.00           C
ATOM   1182  ROH CHO   248     161.686 105.459  17.749  1.00  0.00            
ATOM   1183  R1  CHO   248     160.736 104.909  20.349  1.00  0.00            
ATOM   1184  R2  CHO   248     162.436 104.309  22.449  1.00  0.00            
ATOM   1185  R3  CHO   248     161.136 106.359  23.649  1.00  0.00            
ATOM   1186  R4  CHO   248     162.036 104.609  25.849  1.00  0.00            
ATOM   1187  R5  CHO   248     159.986 105.309  25.499  1.00  0.00            
ATOM   1188  C1  CHO   248     160.586 106.759  28.999  1.00  0.00           C
ATOM   1189  C2  CHO   248     161.736 106.759  32.199  1.00  0.00           C
ATOM   1190  ROH CHO   249      70.586 122.209  39.049  1.00  0.00            
ATOM   1191  R1  CHO   249      73.386 121.909  38.949  1.00  0.00            
ATOM   1192  R2  CHO   249      74.986 123.009  36.949  1.00  0.00            
ATOM   1193  R3  CHO   249      76.286 124.109  39.049  1.00  0.00            
ATOM   1194  R4  CHO   249      77.586 125.159  36.699  1.00  0.00            
ATOM   1195  R5  CHO   249      78.586 124.109  38.349  1.00  0.00            
ATOM   1196  C1  CHO   249      80.436 127.459  38.499  1.00  0.00           C
ATOM   1197  C2  CHO   249      81.686 130.309  41.699  1.00  0.00           C
ATOM   1198  ROH CHO   250     174.586 146.759  14.049  1.00  0.00            
ATOM   1199  R1  CHO   250     174.136 148.009  16.599  1.00  0.00            
ATOM   1200  R2  CHO   250     171.936 147.409  18.149  1.00  0.00            
ATOM   1201  R3  CHO   250     173.786 146.909  20.049  1.00  0.00            
ATOM   1202  R4  CHO   250     171.536 147.959  21.549  1.00  0.00            
ATOM   1203  R5  CHO   250     173.586 148.709  21.599  1.00  0.00            
ATOM   1204  C1  CHO   250     173.086 147.809  25.299  1.00  0.00           C
ATOM   1205  C2  CHO   250     171.236 147.709  28.599  1.00  0.00           C
ATOM   1206  ROH CHO   251      87.536 218.209  18.049  1.00  0.00            
ATOM   1207  R1  CHO   251      87.336 216.809  20.499  1.00  0.00            
ATOM   1208  R2  CHO   251      86.286 214.209  20.599  1.00  0.00            
ATOM   1209  R3  CHO   251      88.636 213.709  21.899  1.00  0.00            
ATOM   1210  R4  CHO   251      86.786 211.809  23.049  1.00  0.00            
ATOM   1211  R5  CHO   251      88.036 213.209  24.149  1.00  0.00            
ATOM   1212  C1  CHO   251      89.186 209.909  25.649  1.00  0.00           C
ATOM   1213  C2  CHO   251      90.586 208.059  29.799  1.00  0.00           C
ATOM   1214  ROH CHO   252     191.086  86.859  44.149  1.00  0.00            
ATOM   1215  R1  CHO   252     189.536  86.959  41.749  1.00  0.00            
ATOM   1216  R2  CHO   252     189.036  89.309  40.399  1.00  0.00            
ATOM   1217  R3  CHO   252     190.086  87.959  38.299  1.00  0.00            
ATOM   1218  R4  CHO   252     188.536  90.109  37.099  1.00  0.00            
ATOM   1219  R5  CHO   252     188.336  87.959  36.649  1.00  0.00            
ATOM   1220  C1  CHO   252     189.186  89.259  33.149  1.00  0.00           C
ATOM   1221  C2  CHO   252     188.786  92.359  31.349  1.00  0.00           C
ATOM   1222  ROH CHO   253     130.236 165.559  52.249  1.00  0.00            
ATOM   1223  R1  CHO   253     129.736 166.059  49.499  1.00  0.00            
ATOM   1224  R2  CHO   253     131.336 165.009  47.499  1.00  0.00            
ATOM   1225  R3  CHO   253     128.936 164.059  46.549  1.00  0.00            
ATOM   1226  R4  CHO   253     130.436 164.859  44.199  1.00  0.00            
ATOM   1227  R5  CHO   253     128.436 165.509  44.749  1.00  0.00            
ATOM   1228  C1  CHO   253     127.686 163.909  41.349  1.00  0.00           C
ATOM   1229  C2  CHO   253     128.886 161.609  37.049  1.00  0.00           C
ATOM   1230  ROH CHO   254     200.036  91.509   4.849  1.00  0.00            
ATOM   1231  R1  CHO   254     198.686  91.609   7.299  1.00  0.00            
ATOM   1232  R2  CHO   254     197.186  89.509   8.249  1.00  0.00            
ATOM   1233  R3  CHO   254     198.786  89.809  10.449  1.00  0.00            
ATOM   1234  R4  CHO   254     196.636  87.909  11.299  1.00  0.00            
ATOM   1235  R5  CHO   254     197.236  89.759  12.299  1.00  0.00            
ATOM   1236  C1  CHO   254     197.836  87.259  15.099  1.00  0.00           C
ATOM   1237  C2  CHO   254     197.486  85.009  18.599  1.00  0.00           C
ATOM   1238  ROH CHO   255      96.636 108.609  18.549  1.00  0.00            
ATOM   1239  R1  CHO   255      96.386 107.809  21.299  1.00  0.00            
ATOM   1240  R2  CHO   255      98.086 108.709  23.249  1.00  0.00            
ATOM   1241  R3  CHO   255      95.836 109.459  24.449  1.00  0.00            
ATOM   1242  R4  CHO   255      97.736 109.309  26.649  1.00  0.00            
ATOM   1243  R5  CHO   255      95.836 108.359  26.549  1.00  0.00            
ATOM   1244  C1  CHO   255      95.386 110.409  29.749  1.00  0.00           C
ATOM   1245  C2  CHO   255      97.886 107.559  31.199  1.00  0.00           C
ATOM   1246  ROH CHO   256     140.536  16.459  19.049  1.00  0.00            
ATOM   1247  R1  CHO   256     140.086  16.409  21.849  1.00  0.00            
ATOM   1248  R2  CHO   256     138.786  18.459  23.149  1.00  0.00            
ATOM   1249  R3  CHO   256     137.236  16.409  24.099  1.00  0.00            
ATOM   1250  R4  CHO   256     137.486  18.259  26.349  1.00  0.00            
ATOM   1251  R5  CHO   256     137.936  16.109  26.349  1.00  0.00            
ATOM   1252  C1  CHO   256     135.286  16.209  29.099  1.00  0.00           C
ATOM   1253  C2  CHO   256     137.336  16.059  32.349  1.00  0.00           C
ATOM   1254  ROH CHO   257     191.086 212.109  49.549  1.00  0.00            
ATOM   1255  R1  CHO   257     191.686 210.759  47.149  1.00  0.00            
ATOM   1256  R2  CHO   257     189.736 209.709  45.499  1.00  0.00            
ATOM   1257  R3  CHO   257     190.936 211.209  43.599  1.00  0.00            
ATOM   1258  R4  CHO   257     189.436 209.259  42.099  1.00  0.00            
ATOM   1259  R5  CHO   257     191.536 209.659  41.899  1.00  0.00            
ATOM   1260  C1  CHO   257     190.386 210.409  38.349  1.00  0.00           C
ATOM   1261  C2  CHO   257     190.236 209.009  35.599  1.00  0.00           C
ATOM   1262  ROH CHO   258     153.586 170.459  53.599  1.00  0.00            
ATOM   1263  R1  CHO   258     154.086 169.809  50.899  1.00  0.00            
ATOM   1264  R2  CHO   258     152.036 169.509  49.049  1.00  0.00            
ATOM   1265  R3  CHO   258     153.486 171.359  47.649  1.00  0.00            
ATOM   1266  R4  CHO   258     151.386 170.509  45.799  1.00  0.00            
ATOM   1267  R5  CHO   258     153.536 170.559  45.449  1.00  0.00            
ATOM   1268  C1  CHO   258     152.386 172.859  42.649  1.00  0.00           C
ATOM   1269  C2  CHO   258     150.886 172.659  38.549  1.00  0.00           C
ATOM   1270  ROH CHO   259     175.986 156.309  17.149  1.00  0.00            
ATOM   1271  R1  CHO   259     176.636 157.209  19.749  1.00  0.00            
ATOM   1272  R2  CHO   259     174.786 157.409  21.799  1.00  0.00            
ATOM   1273  R3  CHO   259     176.536 155.859  23.149  1.00  0.00            
ATOM   1274  R4  CHO   259     175.336 157.609  25.199  1.00  0.00            
ATOM   1275  R5  CHO   259     177.436 157.309  24.799  1.00  0.00            
ATOM   1276  C1  CHO   259     177.286 156.209  28.449  1.00  0.00           C
ATOM   1277  C2  CHO   259     180.386 155.759  31.749  1.00  0.00           C
ATOM   1278  ROH CHO   260     213.086 215.109  43.999  1.00  0.00            
ATOM   1279  R1  CHO   260     212.836 213.559  41.649  1.00  0.00            
ATOM   1280  R2  CHO   260     210.386 212.909  40.549  1.00  0.00            
ATOM   1281  R3  CHO   260     211.436 214.059  38.299  1.00  0.00            
ATOM   1282  R4  CHO   260     209.536 212.059  37.299  1.00  0.00            
ATOM   1283  R5  CHO   260     211.686 212.209  36.749  1.00  0.00            
ATOM   1284  C1  CHO   260     210.086 212.609  33.299  1.00  0.00           C
ATOM   1285  C2  CHO   260     210.536 211.659  29.199  1.00  0.00           C
ATOM   1286  ROH CHO   261     180.536  54.259  40.849  1.00  0.00            
ATOM   1287  R1  CHO   261     179.536  54.709  38.249  1.00  0.00            
ATOM   1288  R2  CHO   261     180.886  53.859  35.949  1.00  0.00            
ATOM   1289  R3  CHO   261     178.486  52.609  35.399  1.00  0.00            
ATOM   1290  R4  CHO   261     179.886  52.709  32.849  1.00  0.00            
ATOM   1291  R5  CHO   261     177.886  53.459  33.249  1.00  0.00            
ATOM   1292  C1  CHO   261     177.136  50.909  30.499  1.00  0.00           C
ATOM   1293  C2  CHO   261     177.886  48.459  27.249  1.00  0.00           C
ATOM   1294  ROH CHO   262      16.686 157.059  15.199  1.00  0.00            
ATOM   1295  R1  CHO   262      15.786 156.009  17.699  1.00  0.00            
ATOM   1296  R2  CHO   262      17.586 155.009  19.549  1.00  0.00            
ATOM   1297  R3  CHO   262      16.336 156.809  21.199  1.00  0.00            
ATOM   1298  R4  CHO   262      17.886 155.059  22.999  1.00  0.00            
ATOM   1299  R5  CHO   262      15.736 155.509  23.099  1.00  0.00            
ATOM   1300  C1  CHO   262      16.836 156.709  26.549  1.00  0.00           C
ATOM   1301  C2  CHO   262      18.636 156.909  29.899  1.00  0.00           C
ATOM   1302  ROH CHO   263       9.536 184.209  44.799  1.00  0.00            
ATOM   1303  R1  CHO   263       8.836 184.109  42.049  1.00  0.00            
ATOM   1304  R2  CHO   263       9.736 186.009  40.249  1.00  0.00            
ATOM   1305  R3  CHO   263      10.636 183.809  38.949  1.00  0.00            
ATOM   1306  R4  CHO   263       9.386 185.409  36.849  1.00  0.00            
ATOM   1307  R5  CHO   263       8.986 183.309  37.299  1.00  0.00            
ATOM   1308  C1  CHO   263       9.986 183.009  33.649  1.00  0.00           C
ATOM   1309  C2  CHO   263      10.786 186.109  32.649  1.00  0.00           C
ATOM   1310  ROH CHO   264       2.386 121.909  43.799  1.00  0.00            
ATOM   1311  R1  CHO   264       3.236 121.559  41.099  1.00  0.00            
ATOM   1312  R2  CHO   264       2.386 119.459  39.549  1.00  0.00            
ATOM   1313  R3  CHO   264       1.636 121.459  37.849  1.00  0.00            
ATOM   1314  R4  CHO   264       2.136 119.109  36.099  1.00  0.00            
ATOM   1315  R5  CHO   264       3.036 121.109  35.899  1.00  0.00            
ATOM   1316  C1  CHO   264       1.286 120.809  32.499  1.00  0.00           C
ATOM   1317  C2  CHO   264       0.036 121.259  30.099  1.00  0.00           C
ATOM   1318  ROH CHO   265     198.686  79.409   8.349  1.00  0.00            
ATOM   1319  R1  CHO   265     198.686  77.559  10.499  1.00  0.00            
ATOM   1320  R2  CHO   265     200.986  76.909  11.899  1.00  0.00            
ATOM   1321  R3  CHO   265     199.486  77.659  14.049  1.00  0.00            
ATOM   1322  R4  CHO   265     201.736  76.159  15.199  1.00  0.00            
ATOM   1323  R5  CHO   265     199.636  75.759  15.549  1.00  0.00            
ATOM   1324  C1  CHO   265     200.786  76.409  19.099  1.00  0.00           C
ATOM   1325  C2  CHO   265     203.486  76.109  21.999  1.00  0.00           C
ATOM   1326  ROH CHO   266     165.886  95.159  49.849  1.00  0.00            
ATOM   1327  R1  CHO   266     165.036  94.259  47.299  1.00  0.00            
ATOM   1328  R2  CHO   266     163.386  95.759  45.649  1.00  0.00            
ATOM   1329  R3  CHO   266     165.386  95.309  43.849  1.00  0.00            
ATOM   1330  R4  CHO   266     163.386  96.859  42.399  1.00  0.00            
ATOM   1331  R5  CHO   266     164.236  94.959  41.799  1.00  0.00            
ATOM   1332  C1  CHO   266     165.236  97.059  38.799  1.00  0.00           C
ATOM   1333  C2  CHO   266     166.086 100.559  36.649  1.00  0.00           C
ATOM   1334  ROH CHO   267      13.086  93.459  35.799  1.00  0.00            
ATOM   1335  R1  CHO   267      12.036  94.909  33.599  1.00  0.00            
ATOM   1336  R2  CHO   267      13.636  95.909  31.549  1.00  0.00            
ATOM   1337  R3  CHO   267      11.886  94.559  29.999  1.00  0.00            
ATOM   1338  R4  CHO   267      12.486  97.009  28.499  1.00  0.00            
ATOM   1339  R5  CHO   267      10.536  96.209  29.049  1.00  0.00            
ATOM   1340  C1  CHO   267      10.086  96.359  25.249  1.00  0.00           C
ATOM   1341  C2  CHO   267      10.036  98.859  22.149  1.00  0.00           C
ATOM   1342  ROH CHO   268     174.886 210.409  17.199  1.00  0.00            
ATOM   1343  R1  CHO   268     177.086 210.009  18.899  1.00  0.00            
ATOM   1344  R2  CHO   268     177.836 211.859  20.799  1.00  0.00            
ATOM   1345  R3  CHO   268     177.686 209.759  22.499  1.00  0.00            
ATOM   1346  R4  CHO   268     178.736 211.909  24.149  1.00  0.00            
ATOM   1347  R5  CHO   268     179.586 209.959  23.899  1.00  0.00            
ATOM   1348  C1  CHO   268     179.086 209.959  27.649  1.00  0.00           C
ATOM   1349  C2  CHO   268     179.836 213.759  29.649  1.00  0.00           C
ATOM   1350  ROH CHO   269     109.436 146.809  20.549  1.00  0.00            
ATOM   1351  R1  CHO   269     108.886 146.109  23.249  1.00  0.00            
ATOM   1352  R2  CHO   269     110.536 144.459  24.699  1.00  0.00            
ATOM   1353  R3  CHO   269     110.486 146.509  26.449  1.00  0.00            
ATOM   1354  R4  CHO   269     111.336 144.209  28.049  1.00  0.00            
ATOM   1355  R5  CHO   269     109.686 145.559  28.499  1.00  0.00            
ATOM   1356  C1  CHO   269     111.736 146.009  31.649  1.00  0.00           C
ATOM   1357  C2  CHO   269     113.386 146.909  33.949  1.00  0.00           C
ATOM   1358  ROH CHO   270     112.736 216.309  12.399  1.00  0.00            
ATOM   1359  R1  CHO   270     113.036 214.159  14.199  1.00  0.00            
ATOM   1360  R2  CHO   270     114.136 214.509  16.749  1.00  0.00            
ATOM   1361  R3  CHO   270     111.836 213.309  17.499  1.00  0.00            
ATOM   1362  R4  CHO   270     113.586 213.109  19.849  1.00  0.00            
ATOM   1363  R5  CHO   270     112.536 211.459  18.899  1.00  0.00            
ATOM   1364  C1  CHO   270     111.136 211.159  22.399  1.00  0.00           C
ATOM   1365  C2  CHO   270     113.036 209.209  25.049  1.00  0.00           C
ATOM   1366  ROH CHO   271     136.186 159.759  50.599  1.00  0.00            
ATOM   1367  R1  CHO   271     138.286 159.209  48.749  1.00  0.00            
ATOM   1368  R2  CHO   271     137.836 158.809  46.049  1.00  0.00            
ATOM   1369  R3  CHO   271     139.686 160.809  45.799  1.00  0.00            
ATOM   1370  R4  CHO   271     139.836 159.309  43.249  1.00  0.00            
ATOM   1371  R5  CHO   271     141.486 159.809  44.599  1.00  0.00            
ATOM   1372  C1  CHO   271     142.736 161.459  41.399  1.00  0.00           C
ATOM   1373  C2  CHO   271     145.036 158.859  39.849  1.00  0.00           C
ATOM   1374  ROH CHO   272     182.836   8.609  13.649  1.00  0.00            
ATOM   1375  R1  CHO   272     184.286   8.609  16.049  1.00  0.00            
ATOM   1376  R2  CHO   272     185.636  10.809  16.999  1.00  0.00            
ATOM   1377  R3  CHO   272     184.186  10.359  19.249  1.00  0.00            
ATOM   1378  R4  CHO   272     186.586  11.759  20.149  1.00  0.00            
ATOM   1379  R5  CHO   272     185.836   9.859  20.899  1.00  0.00            
ATOM   1380  C1  CHO   272     185.786  11.859  24.149  1.00  0.00           C
ATOM   1381  C2  CHO   272     184.486  13.209  27.649  1.00  0.00           C
ATOM   1382  ROH CHO   273      12.136 109.409   6.549  1.00  0.00            
ATOM   1383  R1  CHO   273      12.136 107.309   8.399  1.00  0.00            
ATOM   1384  R2  CHO   273      14.386 106.709   9.949  1.00  0.00            
ATOM   1385  R3  CHO   273      12.586 106.909  11.999  1.00  0.00            
ATOM   1386  R4  CHO   273      14.986 105.659  13.199  1.00  0.00            
ATOM   1387  R5  CHO   273      12.936 104.909  13.299  1.00  0.00            
ATOM   1388  C1  CHO   273      13.636 105.259  16.999  1.00  0.00           C
ATOM   1389  C2  CHO   273      13.236 102.159  20.649  1.00  0.00           C
ATOM   1390  ROH CHO   274      91.586 194.059  15.549  1.00  0.00            
ATOM   1391  R1  CHO   274      92.036 193.859  18.349  1.00  0.00            
ATOM   1392  R2  CHO   274      94.536 193.709  19.399  1.00  0.00            
ATOM   1393  R3  CHO   274      93.786 195.809  20.899  1.00  0.00            
ATOM   1394  R4  CHO   274      96.136 194.909  22.249  1.00  0.00            
ATOM   1395  R5  CHO   274      94.186 195.209  23.149  1.00  0.00            
ATOM   1396  C1  CHO   274      96.286 197.609  25.249  1.00  0.00           C
ATOM   1397  C2  CHO   274      99.136 199.859  26.449  1.00  0.00           C
ATOM   1398  ROH CHO   275     206.336 173.009  51.799  1.00  0.00            
ATOM   1399  R1  CHO   275     207.286 174.359  49.449  1.00  0.00            
ATOM   1400  R2  CHO   275     205.936 174.259  47.049  1.00  0.00            
ATOM   1401  R3  CHO   275     206.036 176.959  47.249  1.00  0.00            
ATOM   1402  R4  CHO   275     205.686 176.409  44.399  1.00  0.00            
ATOM   1403  R5  CHO   275     207.286 177.659  45.299  1.00  0.00            
ATOM   1404  C1  CHO   275     205.636 180.209  42.999  1.00  0.00           C
ATOM   1405  C2  CHO   275     205.236 181.209  38.749  1.00  0.00           C
ATOM   1406  ROH CHO   276     113.236  85.709  19.549  1.00  0.00            
ATOM   1407  R1  CHO   276     113.036  86.059  22.349  1.00  0.00            
ATOM   1408  R2  CHO   276     111.586  84.309  23.949  1.00  0.00            
ATOM   1409  R3  CHO   276     113.936  84.109  25.299  1.00  0.00            
ATOM   1410  R4  CHO   276     111.986  84.809  27.349  1.00  0.00            
ATOM   1411  R5  CHO   276     113.836  85.859  26.949  1.00  0.00            
ATOM   1412  C1  CHO   276     114.386  84.909  30.599  1.00  0.00           C
ATOM   1413  C2  CHO   276     115.986  84.059  33.299  1.00  0.00           C
ATOM   1414  ROH CHO   277     190.986  67.359  41.399  1.00  0.00            
ATOM   1415  R1  CHO   277     189.486  68.059  39.099  1.00  0.00            
ATOM   1416  R2  CHO   277     190.536  68.059  36.549  1.00  0.00            
ATOM   1417  R3  CHO   277     188.436  66.459  35.999  1.00  0.00            
ATOM   1418  R4  CHO   277     189.136  67.559  33.399  1.00  0.00            
ATOM   1419  R5  CHO   277     187.186  67.609  34.349  1.00  0.00            
ATOM   1420  C1  CHO   277     186.386  65.759  31.099  1.00  0.00           C
ATOM   1421  C2  CHO   277     182.036  66.459  30.799  1.00  0.00           C
ATOM   1422  ROH CHO   278     102.036 166.909  21.299  1.00  0.00            
ATOM   1423  R1  CHO   278     103.436 165.909  23.549  1.00  0.00            
ATOM   1424  R2  CHO   278     103.086 166.909  26.099  1.00  0.00            
ATOM   1425  R3  CHO   278     102.536 164.309  26.699  1.00  0.00            
ATOM   1426  R4  CHO   278     102.086 165.809  29.199  1.00  0.00            
ATOM   1427  R5  CHO   278     103.386 164.059  28.949  1.00  0.00            
ATOM   1428  C1  CHO   278     101.036 162.709  31.599  1.00  0.00           C
ATOM   1429  C2  CHO   278     102.886 163.209  34.549  1.00  0.00           C
ATOM   1430  ROH CHO   279      97.486  76.009  14.449  1.00  0.00            
ATOM   1431  R1  CHO   279      96.836  78.209  16.049  1.00  0.00            
ATOM   1432  R2  CHO   279      94.386  78.559  17.199  1.00  0.00            
ATOM   1433  R3  CHO   279      95.836  78.809  19.499  1.00  0.00            
ATOM   1434  R4  CHO   279      93.186  79.859  20.149  1.00  0.00            
ATOM   1435  R5  CHO   279      95.036  80.859  20.449  1.00  0.00            
ATOM   1436  C1  CHO   279      93.786  80.859  24.049  1.00  0.00           C
ATOM   1437  C2  CHO   279      94.586  81.959  28.299  1.00  0.00           C
ATOM   1438  ROH CHO   280     106.686  11.709  38.999  1.00  0.00            
ATOM   1439  R1  CHO   280     105.236  12.309  36.649  1.00  0.00            
ATOM   1440  R2  CHO   280     106.236  13.959  34.649  1.00  0.00            
ATOM   1441  R3  CHO   280     105.686  11.809  33.049  1.00  0.00            
ATOM   1442  R4  CHO   280     106.386  14.009  31.199  1.00  0.00            
ATOM   1443  R5  CHO   280     104.536  12.759  31.149  1.00  0.00            
ATOM   1444  C1  CHO   280     105.936  12.009  27.699  1.00  0.00           C
ATOM   1445  C2  CHO   280     109.386  13.159  27.349  1.00  0.00           C
ATOM   1446  ROH CHO   281       1.086 194.259  11.949  1.00  0.00            
ATOM   1447  R1  CHO   281       1.686 194.809  14.649  1.00  0.00            
ATOM   1448  R2  CHO   281       2.036 192.859  16.549  1.00  0.00            
ATOM   1449  R3  CHO   281       4.486 194.009  16.949  1.00  0.00            
ATOM   1450  R4  CHO   281       3.286 193.759  19.649  1.00  0.00            
ATOM   1451  R5  CHO   281       4.086 195.559  18.699  1.00  0.00            
ATOM   1452  C1  CHO   281       6.336 195.409  21.799  1.00  0.00           C
ATOM   1453  C2  CHO   281       5.436 194.759  25.449  1.00  0.00           C
ATOM   1454  ROH CHO   282     176.036  55.009  10.249  1.00  0.00            
ATOM   1455  R1  CHO   282     175.686  56.609  12.549  1.00  0.00            
ATOM   1456  R2  CHO   282     173.386  56.559  14.049  1.00  0.00            
ATOM   1457  R3  CHO   282     175.086  55.959  16.099  1.00  0.00            
ATOM   1458  R4  CHO   282     172.636  56.859  17.449  1.00  0.00            
ATOM   1459  R5  CHO   282     174.636  57.659  17.749  1.00  0.00            
ATOM   1460  C1  CHO   282     173.836  56.459  21.299  1.00  0.00           C
ATOM   1461  C2  CHO   282     173.936  57.659  24.649  1.00  0.00           C
ATOM   1462  ROH CHO   283     218.936 116.959  43.349  1.00  0.00            
ATOM   1463  R1  CHO   283     218.536 116.109  40.699  1.00  0.00            
ATOM   1464  R2  CHO   283     216.086 116.359  39.399  1.00  0.00            
ATOM   1465  R3  CHO   283     217.636 117.659  37.549  1.00  0.00            
ATOM   1466  R4  CHO   283     215.086 117.159  36.199  1.00  0.00            
ATOM   1467  R5  CHO   283     217.036 116.609  35.449  1.00  0.00            
ATOM   1468  C1  CHO   283     215.936 118.809  32.599  1.00  0.00           C
ATOM   1469  C2  CHO   283     217.586 117.009  29.349  1.00  0.00           C
ATOM   1470  ROH CHO   284       8.836  50.559  35.599  1.00  0.00            
ATOM   1471  R1  CHO   284      10.186  49.659  33.249  1.00  0.00            
ATOM   1472  R2  CHO   284       9.336  47.459  31.799  1.00  0.00            
ATOM   1473  R3  CHO   284       9.386  49.209  29.749  1.00  0.00            
ATOM   1474  R4  CHO   284       8.786  46.659  28.499  1.00  0.00            
ATOM   1475  R5  CHO   284      10.386  48.009  27.949  1.00  0.00            
ATOM   1476  C1  CHO   284       8.486  47.809  24.649  1.00  0.00           C
ATOM   1477  C2  CHO   284       9.086  45.559  22.099  1.00  0.00           C
ATOM   1478  ROH CHO   285     129.086  97.359  53.949  1.00  0.00            
ATOM   1479  R1  CHO   285     127.986  95.909  51.799  1.00  0.00            
ATOM   1480  R2  CHO   285     125.536  96.509  50.649  1.00  0.00            
ATOM   1481  R3  CHO   285     126.986  96.559  48.349  1.00  0.00            
ATOM   1482  R4  CHO   285     124.236  96.909  47.499  1.00  0.00            
ATOM   1483  R5  CHO   285     125.586  95.409  46.749  1.00  0.00            
ATOM   1484  C1  CHO   285     124.786  97.209  43.499  1.00  0.00           C
ATOM   1485  C2  CHO   285     123.086  98.259  39.499  1.00  0.00           C
ATOM   1486  ROH CHO   286     166.636 216.659  49.449  1.00  0.00            
ATOM   1487  R1  CHO   286     166.836 218.259  47.099  1.00  0.00            
ATOM   1488  R2  CHO   286     168.686 217.709  45.099  1.00  0.00            
ATOM   1489  R3  CHO   286     166.486 217.759  43.549  1.00  0.00            
ATOM   1490  R4  CHO   286     168.736 217.359  41.649  1.00  0.00            
ATOM   1491  R5  CHO   286     167.186 218.909  41.549  1.00  0.00            
ATOM   1492  C1  CHO   286     166.686 217.209  38.199  1.00  0.00           C
ATOM   1493  C2  CHO   286     167.186 217.059  34.749  1.00  0.00           C
ATOM   1494  ROH CHO   287     143.736  55.459  13.199  1.00  0.00            
ATOM   1495  R1  CHO   287     143.736  54.959  15.999  1.00  0.00            
ATOM   1496  R2  CHO   287     145.186  56.509  17.749  1.00  0.00            
ATOM   1497  R3  CHO   287     142.786  56.809  18.999  1.00  0.00            
ATOM   1498  R4  CHO   287     144.736  57.709  20.949  1.00  0.00            
ATOM   1499  R5  CHO   287     143.186  56.209  21.249  1.00  0.00            
ATOM   1500  C1  CHO   287     142.236  58.759  23.949  1.00  0.00           C
ATOM   1501  C2  CHO   287     145.136  57.309  26.349  1.00  0.00           C
ATOM   1502  ROH CHO   288     189.786 184.609  52.249  1.00  0.00            
ATOM   1503  R1  CHO   288     190.086 186.709  50.349  1.00  0.00            
ATOM   1504  R2  CHO   288     190.736 186.209  47.699  1.00  0.00            
ATOM   1505  R3  CHO   288     188.486 187.659  47.249  1.00  0.00            
ATOM   1506  R4  CHO   288     190.086 187.959  44.799  1.00  0.00            
ATOM   1507  R5  CHO   288     189.236 189.559  45.999  1.00  0.00            
ATOM   1508  C1  CHO   288     187.586 190.309  42.649  1.00  0.00           C
ATOM   1509  C2  CHO   288     185.486 192.209  40.849  1.00  0.00           C
ATOM   1510  ROH CHO   289     129.736  35.509  49.549  1.00  0.00            
ATOM   1511  R1  CHO   289     131.486  35.209  47.349  1.00  0.00            
ATOM   1512  R2  CHO   289     130.886  33.559  45.199  1.00  0.00            
ATOM   1513  R3  CHO   289     131.336  35.809  43.749  1.00  0.00            
ATOM   1514  R4  CHO   289     131.136  33.709  41.749  1.00  0.00            
ATOM   1515  R5  CHO   289     132.786  35.109  41.949  1.00  0.00            
ATOM   1516  C1  CHO   289     131.686  35.909  38.399  1.00  0.00           C
ATOM   1517  C2  CHO   289     131.636  37.209  34.649  1.00  0.00           C
ATOM   1518  ROH CHO   290     155.186 162.509  18.049  1.00  0.00            
ATOM   1519  R1  CHO   290     154.286 162.909  20.699  1.00  0.00            
ATOM   1520  R2  CHO   290     152.636 161.109  21.999  1.00  0.00            
ATOM   1521  R3  CHO   290     154.586 161.209  23.899  1.00  0.00            
ATOM   1522  R4  CHO   290     152.336 159.909  25.199  1.00  0.00            
ATOM   1523  R5  CHO   290     153.436 161.659  25.899  1.00  0.00            
ATOM   1524  C1  CHO   290     153.936 159.309  28.849  1.00  0.00           C
ATOM   1525  C2  CHO   290     155.786 157.809  31.849  1.00  0.00           C
ATOM   1526  ROH CHO   291     121.336 125.859  23.449  1.00  0.00            
ATOM   1527  R1  CHO   291     122.886 125.359  25.749  1.00  0.00            
ATOM   1528  R2  CHO   291     122.236 126.509  28.199  1.00  0.00            
ATOM   1529  R3  CHO   291     122.336 123.909  29.049  1.00  0.00            
ATOM   1530  R4  CHO   291     122.086 125.459  31.499  1.00  0.00            
ATOM   1531  R5  CHO   291     123.586 123.959  31.049  1.00  0.00            
ATOM   1532  C1  CHO   291     122.036 122.409  34.199  1.00  0.00           C
ATOM   1533  C2  CHO   291     124.036 122.959  37.499  1.00  0.00           C
ATOM   1534  ROH CHO   292     100.836  73.609  49.549  1.00  0.00            
ATOM   1535  R1  CHO   292     102.136  73.259  47.049  1.00  0.00            
ATOM   1536  R2  CHO   292     102.986  75.409  45.499  1.00  0.00            
ATOM   1537  R3  CHO   292     105.386  74.209  45.599  1.00  0.00            
ATOM   1538  R4  CHO   292     105.386  75.659  43.049  1.00  0.00            
ATOM   1539  R5  CHO   292     105.786  73.509  43.349  1.00  0.00            
ATOM   1540  C1  CHO   292     109.086  74.609  41.749  1.00  0.00           C
ATOM   1541  C2  CHO   292     111.836  75.559  38.999  1.00  0.00           C
ATOM   1542  ROH CHO   293     187.486   5.109  13.299  1.00  0.00            
ATOM   1543  R1  CHO   293     188.836   5.359  15.799  1.00  0.00            
ATOM   1544  R2  CHO   293     189.636   7.809  16.799  1.00  0.00            
ATOM   1545  R3  CHO   293     188.186   7.059  18.949  1.00  0.00            
ATOM   1546  R4  CHO   293     190.236   8.859  20.049  1.00  0.00            
ATOM   1547  R5  CHO   293     189.786   6.809  20.699  1.00  0.00            
ATOM   1548  C1  CHO   293     189.236   8.759  23.949  1.00  0.00           C
ATOM   1549  C2  CHO   293     190.436   8.359  26.949  1.00  0.00           C
ATOM   1550  ROH CHO   294     145.886   4.259  49.349  1.00  0.00            
ATOM   1551  R1  CHO   294     146.186   4.659  46.599  1.00  0.00            
ATOM   1552  R2  CHO   294     144.336   6.059  45.099  1.00  0.00            
ATOM   1553  R3  CHO   294     146.536   7.509  44.349  1.00  0.00            
ATOM   1554  R4  CHO   294     144.886   7.459  41.949  1.00  0.00            
ATOM   1555  R5  CHO   294     146.986   6.859  42.099  1.00  0.00            
ATOM   1556  C1  CHO   294     147.236   9.609  39.449  1.00  0.00           C
ATOM   1557  C2  CHO   294     148.236  10.759  35.149  1.00  0.00           C
ATOM   1558  ROH CHO   295      10.886  98.259  37.349  1.00  0.00            
ATOM   1559  R1  CHO   295       9.736  99.359  34.999  1.00  0.00            
ATOM   1560  R2  CHO   295      10.986 101.409  33.599  1.00  0.00            
ATOM   1561  R3  CHO   295      10.786  99.709  31.499  1.00  0.00            
ATOM   1562  R4  CHO   295      11.336 102.259  30.249  1.00  0.00            
ATOM   1563  R5  CHO   295       9.686 100.909  29.799  1.00  0.00            
ATOM   1564  C1  CHO   295      11.336 101.159  26.399  1.00  0.00           C
ATOM   1565  C2  CHO   295      13.436 103.609  25.299  1.00  0.00           C
ATOM   1566  ROH CHO   296      42.036 122.959  36.999  1.00  0.00            
ATOM   1567  R1  CHO   296      40.586 123.509  34.649  1.00  0.00            
ATOM   1568  R2  CHO   296      41.336 122.559  32.199  1.00  0.00            
ATOM   1569  R3  CHO   296      38.786 121.559  32.099  1.00  0.00            
ATOM   1570  R4  CHO   296      39.636 121.659  29.299  1.00  0.00            
ATOM   1571  R5  CHO   296      37.836 122.559  30.149  1.00  0.00            
ATOM   1572  C1  CHO   296      36.286 120.209  27.549  1.00  0.00           C
ATOM   1573  C2  CHO   296      34.736 118.059  24.999  1.00  0.00           C
ATOM   1574  ROH CHO   297     148.586 200.109  51.299  1.00  0.00            
ATOM   1575  R1  CHO   297     148.236 198.409  49.049  1.00  0.00            
ATOM   1576  R2  CHO   297     147.236 199.309  46.649  1.00  0.00            
ATOM   1577  R3  CHO   297     149.536 198.209  45.649  1.00  0.00            
ATOM   1578  R4  CHO   297     147.686 198.309  43.349  1.00  0.00            
ATOM   1579  R5  CHO   297     148.736 196.559  44.099  1.00  0.00            
ATOM   1580  C1  CHO   297     150.086 196.659  40.549  1.00  0.00           C
ATOM   1581  C2  CHO   297     147.736 197.409  37.749  1.00  0.00           C
ATOM   1582  ROH CHO   298     142.036 160.959  52.949  1.00  0.00            
ATOM   1583  R1  CHO   298     142.786 161.659  50.299  1.00  0.00            
ATOM   1584  R2  CHO   298     145.136 163.059  49.749  1.00  0.00            
ATOM   1585  R3  CHO   298     145.636 160.959  48.149  1.00  0.00            
ATOM   1586  R4  CHO   298     146.486 163.259  46.599  1.00  0.00            
ATOM   1587  R5  CHO   298     145.136 161.759  45.949  1.00  0.00            
ATOM   1588  C1  CHO   298     147.786 161.409  43.249  1.00  0.00           C
ATOM   1589  C2  CHO   298     149.136 163.259  40.399  1.00  0.00           C
ATOM   1590  ROH CHO   299     207.036  53.609   6.049  1.00  0.00            
ATOM   1591  R1  CHO   299     208.336  54.459   8.449  1.00  0.00            
ATOM   1592  R2  CHO   299     207.036  55.759  10.499  1.00  0.00            
ATOM   1593  R3  CHO   299     208.086  53.759  11.999  1.00  0.00            
ATOM   1594  R4  CHO   299     208.086  56.059  13.749  1.00  0.00            
ATOM   1595  R5  CHO   299     209.786  54.809  13.299  1.00  0.00            
ATOM   1596  C1  CHO   299     209.736  54.409  17.049  1.00  0.00           C
ATOM   1597  C2  CHO   299     209.336  56.309  21.149  1.00  0.00           C
ATOM   1598  ROH CHO   300      79.336  75.209  16.899  1.00  0.00            
ATOM   1599  R1  CHO   300      80.236  76.709  19.099  1.00  0.00            
ATOM   1600  R2  CHO   300      78.586  78.559  20.349  1.00  0.00            
ATOM   1601  R3  CHO   300      79.186  77.159  22.599  1.00  0.00            
ATOM   1602  R4  CHO   300      78.436  79.759  23.599  1.00  0.00            
ATOM   1603  R5  CHO   300      80.236  78.709  23.999  1.00  0.00            
ATOM   1604  C1  CHO   300      78.936  79.109  27.549  1.00  0.00           C
ATOM   1605  C2  CHO   300      80.536  78.359  31.949  1.00  0.00           C
ATOM   1606  ROH CHO   301       3.836 120.459  10.499  1.00  0.00            
ATOM   1607  R1  CHO   301       2.936 120.609  13.199  1.00  0.00            
ATOM   1608  R2  CHO   301       2.586 118.359  14.749  1.00  0.00            
ATOM   1609  R3  CHO   301       4.286 119.659  16.449  1.00  0.00            
ATOM   1610  R4  CHO   301       2.936 117.609  18.099  1.00  0.00            
ATOM   1611  R5  CHO   301       3.086 119.759  18.549  1.00  0.00            
ATOM   1612  C1  CHO   301       4.736 118.409  21.649  1.00  0.00           C
ATOM   1613  C2  CHO   301       2.536 115.259  23.549  1.00  0.00           C
ATOM   1614  ROH CHO   302       3.136 163.359  12.399  1.00  0.00            
ATOM   1615  R1  CHO   302       4.536 163.509  14.849  1.00  0.00            
ATOM   1616  R2  CHO   302       3.736 165.109  16.949  1.00  0.00            
ATOM   1617  R3  CHO   302       3.836 162.759  18.349  1.00  0.00            
ATOM   1618  R4  CHO   302       4.136 164.859  20.399  1.00  0.00            
ATOM   1619  R5  CHO   302       5.536 163.209  20.049  1.00  0.00            
ATOM   1620  C1  CHO   302       4.536 162.559  23.699  1.00  0.00           C
ATOM   1621  C2  CHO   302       5.336 162.109  27.699  1.00  0.00           C
ATOM   1622  ROH CHO   303     132.586   4.359  13.599  1.00  0.00            
ATOM   1623  R1  CHO   303     132.086   2.559  15.699  1.00  0.00            
ATOM   1624  R2  CHO   303     133.336   2.859  18.199  1.00  0.00            
ATOM   1625  R3  CHO   303     130.736   2.759  19.099  1.00  0.00            
ATOM   1626  R4  CHO   303     132.386   3.159  21.499  1.00  0.00            
ATOM   1627  R5  CHO   303     130.886   1.609  21.199  1.00  0.00            
ATOM   1628  C1  CHO   303     129.436   3.309  24.249  1.00  0.00           C
ATOM   1629  C2  CHO   303     130.886   1.459  26.599  1.00  0.00           C
ATOM   1630  ROH CHO   304     199.136 115.759  14.699  1.00  0.00            
ATOM   1631  R1  CHO   304     200.086 114.209  16.849  1.00  0.00            
ATOM   1632  R2  CHO   304     201.036 115.359  19.199  1.00  0.00            
ATOM   1633  R3  CHO   304     199.186 113.709  20.349  1.00  0.00            
ATOM   1634  R4  CHO   304     201.186 114.159  22.449  1.00  0.00            
ATOM   1635  R5  CHO   304     200.486 112.209  21.749  1.00  0.00            
ATOM   1636  C1  CHO   304     199.586 111.959  25.399  1.00  0.00           C
ATOM   1637  C2  CHO   304     201.286 110.709  28.149  1.00  0.00           C
ATOM   1638  ROH CHO   305      10.386 139.209  11.249  1.00  0.00            
ATOM   1639  R1  CHO   305      11.336 138.009  13.649  1.00  0.00            
ATOM   1640  R2  CHO   305      11.336 139.309  16.049  1.00  0.00            
ATOM   1641  R3  CHO   305       9.986 137.109  16.899  1.00  0.00            
ATOM   1642  R4  CHO   305      11.136 138.209  19.349  1.00  0.00            
ATOM   1643  R5  CHO   305      11.336 136.159  18.599  1.00  0.00            
ATOM   1644  C1  CHO   305       9.736 135.509  21.999  1.00  0.00           C
ATOM   1645  C2  CHO   305      11.086 138.209  24.949  1.00  0.00           C
ATOM   1646  ROH CHO   306      89.786  47.509  18.999  1.00  0.00            
ATOM   1647  R1  CHO   306      89.186  47.059  21.699  1.00  0.00            
ATOM   1648  R2  CHO   306      89.886  44.709  23.049  1.00  0.00            
ATOM   1649  R3  CHO   306      91.086  46.459  24.749  1.00  0.00            
ATOM   1650  R4  CHO   306      90.886  43.909  26.249  1.00  0.00            
ATOM   1651  R5  CHO   306      90.186  45.859  26.899  1.00  0.00            
ATOM   1652  C1  CHO   306      92.536  45.059  29.749  1.00  0.00           C
ATOM   1653  C2  CHO   306      92.886  45.209  33.049  1.00  0.00           C
ATOM   1654  ROH CHO   307     221.586 200.159  44.799  1.00  0.00            
ATOM   1655  R1  CHO   307     223.186 199.859  42.499  1.00  0.00            
ATOM   1656  R2  CHO   307     222.236 198.859  40.099  1.00  0.00            
ATOM   1657  R3  CHO   307     223.286 201.159  39.099  1.00  0.00            
ATOM   1658  R4  CHO   307     222.936 199.409  36.749  1.00  0.00            
ATOM   1659  R5  CHO   307     224.786 200.409  37.399  1.00  0.00            
ATOM   1660  C1  CHO   307     224.336 201.859  33.899  1.00  0.00           C
ATOM   1661  C2  CHO   307     223.036 204.259  30.649  1.00  0.00           C
ATOM   1662  ROH CHO   308     213.386 186.209  13.949  1.00  0.00            
ATOM   1663  R1  CHO   308     214.686 185.909  16.499  1.00  0.00            
ATOM   1664  R2  CHO   308     215.686 188.009  17.949  1.00  0.00            
ATOM   1665  R3  CHO   308     214.086 187.009  19.899  1.00  0.00            
ATOM   1666  R4  CHO   308     216.386 188.159  21.299  1.00  0.00            
ATOM   1667  R5  CHO   308     215.636 186.109  21.499  1.00  0.00            
ATOM   1668  C1  CHO   308     215.336 187.259  25.099  1.00  0.00           C
ATOM   1669  C2  CHO   308     216.236 190.209  27.349  1.00  0.00           C
ATOM   1670  ROH CHO   309     154.286  -0.891  13.099  1.00  0.00            
ATOM   1671  R1  CHO   309     154.336   0.809  15.349  1.00  0.00            
ATOM   1672  R2  CHO   309     152.086   2.209  16.149  1.00  0.00            
ATOM   1673  R3  CHO   309     152.586   1.009  18.549  1.00  0.00            
ATOM   1674  R4  CHO   309     150.986   3.309  19.249  1.00  0.00            
ATOM   1675  R5  CHO   309     152.886   2.759  20.099  1.00  0.00            
ATOM   1676  C1  CHO   309     150.736   2.809  23.249  1.00  0.00           C
ATOM   1677  C2  CHO   309     147.136   3.859  22.049  1.00  0.00           C
ATOM   1678  ROH CHO   310     199.936 142.309  15.899  1.00  0.00            
ATOM   1679  R1  CHO   310     200.686 142.359  18.649  1.00  0.00            
ATOM   1680  R2  CHO   310     199.536 144.059  20.449  1.00  0.00            
ATOM   1681  R3  CHO   310     199.036 141.809  21.849  1.00  0.00            
ATOM   1682  R4  CHO   310     199.636 143.809  23.899  1.00  0.00            
ATOM   1683  R5  CHO   310     200.586 141.859  23.649  1.00  0.00            
ATOM   1684  C1  CHO   310     199.186 141.459  27.199  1.00  0.00           C
ATOM   1685  C2  CHO   310     198.386 141.709  30.999  1.00  0.00           C
ATOM   1686  ROH CHO   311     121.336 180.959  18.299  1.00  0.00            
ATOM   1687  R1  CHO   311     121.186 181.909  20.999  1.00  0.00            
ATOM   1688  R2  CHO   311     119.086 181.209  22.699  1.00  0.00            
ATOM   1689  R3  CHO   311     121.136 180.459  24.299  1.00  0.00            
ATOM   1690  R4  CHO   311     118.936 181.109  26.149  1.00  0.00            
ATOM   1691  R5  CHO   311     120.986 181.909  26.199  1.00  0.00            
ATOM   1692  C1  CHO   311     120.786 180.309  29.649  1.00  0.00           C
ATOM   1693  C2  CHO   311     120.836 180.859  32.799  1.00  0.00           C
ATOM   1694  ROH CHO   312     152.886  86.059  19.999  1.00  0.00            
ATOM   1695  R1  CHO   312     153.286  86.709  22.749  1.00  0.00            
ATOM   1696  R2  CHO   312     151.286  86.409  24.649  1.00  0.00            
ATOM   1697  R3  CHO   312     153.186  84.909  25.899  1.00  0.00            
ATOM   1698  R4  CHO   312     151.586  86.109  28.049  1.00  0.00            
ATOM   1699  R5  CHO   312     153.736  86.209  27.849  1.00  0.00            
ATOM   1700  C1  CHO   312     153.536  84.559  31.249  1.00  0.00           C
ATOM   1701  C2  CHO   312     154.186  84.409  34.249  1.00  0.00           C
ATOM   1702  ROH CHO   313     186.536 204.309  15.549  1.00  0.00            
ATOM   1703  R1  CHO   313     185.686 204.059  18.199  1.00  0.00            
ATOM   1704  R2  CHO   313     186.636 202.059  19.849  1.00  0.00            
ATOM   1705  R3  CHO   313     187.236 204.109  21.499  1.00  0.00            
ATOM   1706  R4  CHO   313     187.486 201.709  23.199  1.00  0.00            
ATOM   1707  R5  CHO   313     186.286 203.509  23.599  1.00  0.00            
ATOM   1708  C1  CHO   313     188.536 203.509  26.699  1.00  0.00           C
ATOM   1709  C2  CHO   313     190.136 201.559  30.499  1.00  0.00           C
ATOM   1710  ROH CHO   314     105.186 149.009  23.649  1.00  0.00            
ATOM   1711  R1  CHO   314     106.136 148.109  26.199  1.00  0.00            
ATOM   1712  R2  CHO   314     105.636 149.509  28.499  1.00  0.00            
ATOM   1713  R3  CHO   314     104.636 147.109  29.349  1.00  0.00            
ATOM   1714  R4  CHO   314     105.086 148.659  31.799  1.00  0.00            
ATOM   1715  R5  CHO   314     105.836 146.659  31.399  1.00  0.00            
ATOM   1716  C1  CHO   314     103.836 145.909  34.549  1.00  0.00           C
ATOM   1717  C2  CHO   314     104.086 146.609  38.149  1.00  0.00           C
ATOM   1718  ROH CHO   315     174.536 130.759  48.599  1.00  0.00            
ATOM   1719  R1  CHO   315     175.586 129.859  46.099  1.00  0.00            
ATOM   1720  R2  CHO   315     174.086 128.509  44.249  1.00  0.00            
ATOM   1721  R3  CHO   315     174.886 130.459  42.599  1.00  0.00            
ATOM   1722  R4  CHO   315     173.586 128.509  40.849  1.00  0.00            
ATOM   1723  R5  CHO   315     175.636 129.309  40.649  1.00  0.00            
ATOM   1724  C1  CHO   315     174.136 130.359  37.299  1.00  0.00           C
ATOM   1725  C2  CHO   315     171.386 131.109  34.549  1.00  0.00           C
ATOM   1726  ROH CHO   316     162.486   7.309  47.799  1.00  0.00            
ATOM   1727  R1  CHO   316     162.736   8.109  45.099  1.00  0.00            
ATOM   1728  R2  CHO   316     164.286   6.759  43.249  1.00  0.00            
ATOM   1729  R3  CHO   316     161.936   6.709  41.799  1.00  0.00            
ATOM   1730  R4  CHO   316     164.036   6.259  39.799  1.00  0.00            
ATOM   1731  R5  CHO   316     162.486   7.759  39.749  1.00  0.00            
ATOM   1732  C1  CHO   316     161.736   5.859  36.499  1.00  0.00           C
ATOM   1733  C2  CHO   316     160.536   6.259  33.449  1.00  0.00           C
ATOM   1734  ROH CHO   317     141.386 130.609  20.699  1.00  0.00            
ATOM   1735  R1  CHO   317     142.086 132.859  22.299  1.00  0.00            
ATOM   1736  R2  CHO   317     141.286 133.009  24.949  1.00  0.00            
ATOM   1737  R3  CHO   317     143.986 133.409  25.349  1.00  0.00            
ATOM   1738  R4  CHO   317     142.736 134.009  27.949  1.00  0.00            
ATOM   1739  R5  CHO   317     144.086 135.309  26.849  1.00  0.00            
ATOM   1740  C1  CHO   317     146.036 134.909  30.099  1.00  0.00           C
ATOM   1741  C2  CHO   317     145.986 136.609  33.099  1.00  0.00           C
ATOM   1742  ROH CHO   318     171.086 197.309  14.499  1.00  0.00            
ATOM   1743  R1  CHO   318     171.886 198.409  16.949  1.00  0.00            
ATOM   1744  R2  CHO   318     170.386 200.309  18.249  1.00  0.00            
ATOM   1745  R3  CHO   318     170.536 198.559  20.349  1.00  0.00            
ATOM   1746  R4  CHO   318     170.086 201.159  21.599  1.00  0.00            
ATOM   1747  R5  CHO   318     171.686 199.759  22.049  1.00  0.00            
ATOM   1748  C1  CHO   318     170.036 199.959  25.499  1.00  0.00           C
ATOM   1749  C2  CHO   318     170.436 199.659  29.499  1.00  0.00           C
ATOM   1750  ROH CHO   319     200.786 136.409  53.949  1.00  0.00            
ATOM   1751  R1  CHO   319     199.036 137.059  51.849  1.00  0.00            
ATOM   1752  R2  CHO   319     199.536 139.109  50.049  1.00  0.00            
ATOM   1753  R3  CHO   319     199.186 137.159  48.249  1.00  0.00            
ATOM   1754  R4  CHO   319     197.786 139.509  47.099  1.00  0.00            
ATOM   1755  R5  CHO   319     196.936 137.509  47.399  1.00  0.00            
ATOM   1756  C1  CHO   319     196.436 137.859  43.649  1.00  0.00           C
ATOM   1757  C2  CHO   319     193.636 138.359  41.049  1.00  0.00           C
ATOM   1758  ROH CHO   320      21.686 123.009  42.249  1.00  0.00            
ATOM   1759  R1  CHO   320      20.636 122.759  39.649  1.00  0.00            
ATOM   1760  R2  CHO   320      18.386 124.159  38.849  1.00  0.00            
ATOM   1761  R3  CHO   320      20.036 124.959  36.799  1.00  0.00            
ATOM   1762  R4  CHO   320      17.586 123.959  35.499  1.00  0.00            
ATOM   1763  R5  CHO   320      19.686 123.359  35.099  1.00  0.00            
ATOM   1764  C1  CHO   320      18.636 124.609  31.599  1.00  0.00           C
ATOM   1765  C2  CHO   320      16.136 124.209  29.699  1.00  0.00           C
ATOM   1766  ROH CHO   321     166.336 128.259  33.799  1.00  0.00            
ATOM   1767  R1  CHO   321     168.486 127.509  32.099  1.00  0.00            
ATOM   1768  R2  CHO   321     168.536 125.009  30.799  1.00  0.00            
ATOM   1769  R3  CHO   321     168.836 126.559  28.599  1.00  0.00            
ATOM   1770  R4  CHO   321     169.736 123.909  27.799  1.00  0.00            
ATOM   1771  R5  CHO   321     170.886 125.709  27.599  1.00  0.00            
ATOM   1772  C1  CHO   321     170.736 124.659  23.949  1.00  0.00           C
ATOM   1773  C2  CHO   321     175.136 123.809  22.399  1.00  0.00           C
ATOM   1774  ROH CHO   322     198.686  76.459  41.349  1.00  0.00            
ATOM   1775  R1  CHO   322     197.986  75.409  38.799  1.00  0.00            
ATOM   1776  R2  CHO   322     196.736  76.959  36.899  1.00  0.00            
ATOM   1777  R3  CHO   322     198.836  76.159  35.349  1.00  0.00            
ATOM   1778  R4  CHO   322     196.736  76.959  33.449  1.00  0.00            
ATOM   1779  R5  CHO   322     197.836  75.059  33.499  1.00  0.00            
ATOM   1780  C1  CHO   322     198.736  76.209  29.999  1.00  0.00           C
ATOM   1781  C2  CHO   322     196.286  75.159  27.499  1.00  0.00           C
ATOM   1782  ROH CHO   323      29.886 171.109  14.249  1.00  0.00            
ATOM   1783  R1  CHO   323      31.436 170.059  16.399  1.00  0.00            
ATOM   1784  R2  CHO   323      31.786 171.459  18.749  1.00  0.00            
ATOM   1785  R3  CHO   323      30.786 169.209  19.849  1.00  0.00            
ATOM   1786  R4  CHO   323      31.786 170.759  22.149  1.00  0.00            
ATOM   1787  R5  CHO   323      32.236 168.709  21.699  1.00  0.00            
ATOM   1788  C1  CHO   323      30.786 168.259  25.149  1.00  0.00           C
ATOM   1789  C2  CHO   323      32.136 166.709  27.849  1.00  0.00           C
ATOM   1790  ROH CHO   324     202.636 147.559  14.899  1.00  0.00            
ATOM   1791  R1  CHO   324     202.436 146.559  17.549  1.00  0.00            
ATOM   1792  R2  CHO   324     204.236 144.759  18.599  1.00  0.00            
ATOM   1793  R3  CHO   324     204.436 146.609  20.549  1.00  0.00            
ATOM   1794  R4  CHO   324     204.936 144.109  21.899  1.00  0.00            
ATOM   1795  R5  CHO   324     203.486 145.609  22.499  1.00  0.00            
ATOM   1796  C1  CHO   324     205.586 145.459  25.699  1.00  0.00           C
ATOM   1797  C2  CHO   324     202.236 145.359  28.249  1.00  0.00           C
ATOM   1798  ROH CHO   325     109.886 118.209  24.549  1.00  0.00            
ATOM   1799  R1  CHO   325     108.286 118.209  26.899  1.00  0.00            
ATOM   1800  R2  CHO   325     109.286 117.559  29.399  1.00  0.00            
ATOM   1801  R3  CHO   325     108.236 119.959  30.099  1.00  0.00            
ATOM   1802  R4  CHO   325     108.336 118.409  32.599  1.00  0.00            
ATOM   1803  R5  CHO   325     106.586 119.409  31.749  1.00  0.00            
ATOM   1804  C1  CHO   325     106.786 121.209  35.099  1.00  0.00           C
ATOM   1805  C2  CHO   325     104.036 122.559  35.599  1.00  0.00           C
ATOM   1806  ROH CHO   326     183.136  60.809  44.999  1.00  0.00            
ATOM   1807  R1  CHO   326     181.436  60.959  42.749  1.00  0.00            
ATOM   1808  R2  CHO   326     182.436  60.959  40.149  1.00  0.00            
ATOM   1809  R3  CHO   326     180.736  58.859  39.849  1.00  0.00            
ATOM   1810  R4  CHO   326     180.936  60.059  37.199  1.00  0.00            
ATOM   1811  R5  CHO   326     179.086  59.709  38.299  1.00  0.00            
ATOM   1812  C1  CHO   326     178.386  57.609  35.149  1.00  0.00           C
ATOM   1813  C2  CHO   326     174.486  57.509  33.199  1.00  0.00           C
ATOM   1814  ROH CHO   327      48.086  17.009   9.699  1.00  0.00            
ATOM   1815  R1  CHO   327      48.286  16.259  12.449  1.00  0.00            
ATOM   1816  R2  CHO   327      49.086  18.059  14.399  1.00  0.00            
ATOM   1817  R3  CHO   327      46.686  17.359  15.549  1.00  0.00            
ATOM   1818  R4  CHO   327      48.636  17.609  17.799  1.00  0.00            
ATOM   1819  R5  CHO   327      47.386  15.859  17.349  1.00  0.00            
ATOM   1820  C1  CHO   327      46.136  16.659  20.849  1.00  0.00           C
ATOM   1821  C2  CHO   327      48.786  14.959  23.199  1.00  0.00           C
ATOM   1822  ROH CHO   328      65.086 223.759  41.649  1.00  0.00            
ATOM   1823  R1  CHO   328      63.986 223.259  39.099  1.00  0.00            
ATOM   1824  R2  CHO   328      64.286 224.959  36.949  1.00  0.00            
ATOM   1825  R3  CHO   328      65.086 222.659  35.699  1.00  0.00            
ATOM   1826  R4  CHO   328      64.436 224.509  33.549  1.00  0.00            
ATOM   1827  R5  CHO   328      63.736 222.459  33.799  1.00  0.00            
ATOM   1828  C1  CHO   328      65.336 222.109  30.349  1.00  0.00           C
ATOM   1829  C2  CHO   328      65.186 225.709  28.449  1.00  0.00           C
ATOM   1830  ROH CHO   329     150.386  91.259  18.399  1.00  0.00            
ATOM   1831  R1  CHO   329     151.586  90.809  20.899  1.00  0.00            
ATOM   1832  R2  CHO   329     151.536  92.709  22.899  1.00  0.00            
ATOM   1833  R3  CHO   329     150.486  90.709  24.349  1.00  0.00            
ATOM   1834  R4  CHO   329     151.386  92.659  26.349  1.00  0.00            
ATOM   1835  R5  CHO   329     151.886  90.559  26.299  1.00  0.00            
ATOM   1836  C1  CHO   329     150.286  90.709  29.749  1.00  0.00           C
ATOM   1837  C2  CHO   329     149.636  93.059  31.299  1.00  0.00           C
ATOM   1838  ROH CHO   330     148.886  70.809  16.899  1.00  0.00            
ATOM   1839  R1  CHO   330     150.136  70.859  19.449  1.00  0.00            
ATOM   1840  R2  CHO   330     149.336  72.659  21.399  1.00  0.00            
ATOM   1841  R3  CHO   330     149.086  70.359  22.899  1.00  0.00            
ATOM   1842  R4  CHO   330     150.586  72.259  24.599  1.00  0.00            
ATOM   1843  R5  CHO   330     151.186  70.209  24.049  1.00  0.00            
ATOM   1844  C1  CHO   330     151.086  69.859  27.849  1.00  0.00           C
ATOM   1845  C2  CHO   330     151.086  71.709  31.699  1.00  0.00           C
ATOM   1846  ROH CHO   331     172.686  37.809  47.699  1.00  0.00            
ATOM   1847  R1  CHO   331     173.736  38.109  45.049  1.00  0.00            
ATOM   1848  R2  CHO   331     174.536  35.909  43.549  1.00  0.00            
ATOM   1849  R3  CHO   331     172.836  36.959  41.699  1.00  0.00            
ATOM   1850  R4  CHO   331     174.936  35.659  40.149  1.00  0.00            
ATOM   1851  R5  CHO   331     174.286  37.759  39.949  1.00  0.00            
ATOM   1852  C1  CHO   331     173.586  36.509  36.399  1.00  0.00           C
ATOM   1853  C2  CHO   331     174.586  37.509  32.699  1.00  0.00           C
ATOM   1854  ROH CHO   332     148.786 214.359  12.549  1.00  0.00            
ATOM   1855  R1  CHO   332     149.186 216.059  14.799  1.00  0.00            
ATOM   1856  R2  CHO   332     148.136 215.559  17.299  1.00  0.00            
ATOM   1857  R3  CHO   332     150.736 215.809  18.099  1.00  0.00            
ATOM   1858  R4  CHO   332     149.136 216.209  20.499  1.00  0.00            
ATOM   1859  R5  CHO   332     150.686 217.509  19.749  1.00  0.00            
ATOM   1860  C1  CHO   332     152.186 216.759  23.149  1.00  0.00           C
ATOM   1861  C2  CHO   332     153.236 215.959  26.949  1.00  0.00           C
ATOM   1862  ROH CHO   333      97.236  23.159  41.999  1.00  0.00            
ATOM   1863  R1  CHO   333      96.036  22.259  39.599  1.00  0.00            
ATOM   1864  R2  CHO   333      96.636  23.209  37.099  1.00  0.00            
ATOM   1865  R3  CHO   333      97.036  20.609  36.549  1.00  0.00            
ATOM   1866  R4  CHO   333      96.886  21.909  33.949  1.00  0.00            
ATOM   1867  R5  CHO   333      95.736  20.209  34.599  1.00  0.00            
ATOM   1868  C1  CHO   333      97.386  18.659  31.549  1.00  0.00           C
ATOM   1869  C2  CHO   333      97.286  20.959  28.199  1.00  0.00           C
ATOM   1870  ROH CHO   334     206.986  92.159  40.349  1.00  0.00            
ATOM   1871  R1  CHO   334     206.936  93.709  37.999  1.00  0.00            
ATOM   1872  R2  CHO   334     207.986  92.809  35.599  1.00  0.00            
ATOM   1873  R3  CHO   334     205.486  93.409  34.649  1.00  0.00            
ATOM   1874  R4  CHO   334     207.036  92.509  32.299  1.00  0.00            
ATOM   1875  R5  CHO   334     205.886  94.359  32.499  1.00  0.00            
ATOM   1876  C1  CHO   334     204.136  92.859  29.499  1.00  0.00           C
ATOM   1877  C2  CHO   334     204.436  92.809  25.549  1.00  0.00           C
ATOM   1878  ROH CHO   335     132.286 203.259  13.249  1.00  0.00            
ATOM   1879  R1  CHO   335     132.536 204.409  15.799  1.00  0.00            
ATOM   1880  R2  CHO   335     131.736 203.109  18.149  1.00  0.00            
ATOM   1881  R3  CHO   335     134.286 203.609  18.899  1.00  0.00            
ATOM   1882  R4  CHO   335     132.686 203.709  21.399  1.00  0.00            
ATOM   1883  R5  CHO   335     134.086 205.209  20.649  1.00  0.00            
ATOM   1884  C1  CHO   335     135.686 204.459  24.049  1.00  0.00           C
ATOM   1885  C2  CHO   335     137.436 207.259  27.299  1.00  0.00           C
ATOM   1886  ROH CHO   336      78.986  56.109  40.749  1.00  0.00            
ATOM   1887  R1  CHO   336      78.036  55.409  38.149  1.00  0.00            
ATOM   1888  R2  CHO   336      77.486  57.259  36.199  1.00  0.00            
ATOM   1889  R3  CHO   336      79.186  55.759  34.749  1.00  0.00            
ATOM   1890  R4  CHO   336      77.836  57.459  32.799  1.00  0.00            
ATOM   1891  R5  CHO   336      78.036  55.309  32.749  1.00  0.00            
ATOM   1892  C1  CHO   336      79.686  56.159  29.399  1.00  0.00           C
ATOM   1893  C2  CHO   336      81.486  57.409  26.599  1.00  0.00           C
ATOM   1894  ROH CHO   337      84.836  86.759  47.249  1.00  0.00            
ATOM   1895  R1  CHO   337      86.236  86.309  44.849  1.00  0.00            
ATOM   1896  R2  CHO   337      85.236  87.009  42.349  1.00  0.00            
ATOM   1897  R3  CHO   337      87.586  88.309  42.149  1.00  0.00            
ATOM   1898  R4  CHO   337      87.186  87.159  39.499  1.00  0.00            
ATOM   1899  R5  CHO   337      88.936  86.909  40.699  1.00  0.00            
ATOM   1900  C1  CHO   337      90.436  88.459  37.599  1.00  0.00           C
ATOM   1901  C2  CHO   337      90.936  89.709  33.849  1.00  0.00           C
ATOM   1902  ROH CHO   338     186.386 154.609  17.599  1.00  0.00            
ATOM   1903  R1  CHO   338     186.736 154.859  20.399  1.00  0.00            
ATOM   1904  R2  CHO   338     185.336 153.359  22.249  1.00  0.00            
ATOM   1905  R3  CHO   338     187.836 152.759  23.149  1.00  0.00            
ATOM   1906  R4  CHO   338     186.036 152.109  25.399  1.00  0.00            
ATOM   1907  R5  CHO   338     187.786 153.409  25.499  1.00  0.00            
ATOM   1908  C1  CHO   338     188.786 150.809  28.099  1.00  0.00           C
ATOM   1909  C2  CHO   338     191.136 148.909  30.049  1.00  0.00           C
ATOM   1910  ROH CHO   339     197.936   7.709  10.149  1.00  0.00            
ATOM   1911  R1  CHO   339     198.136   7.309  12.949  1.00  0.00            
ATOM   1912  R2  CHO   339     200.536   6.759  14.199  1.00  0.00            
ATOM   1913  R3  CHO   339     199.836   8.859  15.749  1.00  0.00            
ATOM   1914  R4  CHO   339     201.286   7.109  17.549  1.00  0.00            
ATOM   1915  R5  CHO   339     199.336   7.959  17.899  1.00  0.00            
ATOM   1916  C1  CHO   339     201.086   9.359  20.949  1.00  0.00           C
ATOM   1917  C2  CHO   339     199.736  11.059  23.649  1.00  0.00           C
ATOM   1918  ROH CHO   340     191.386 102.809  47.849  1.00  0.00            
ATOM   1919  R1  CHO   340     191.786 104.759  45.849  1.00  0.00            
ATOM   1920  R2  CHO   340     194.086 104.909  44.349  1.00  0.00            
ATOM   1921  R3  CHO   340     192.386 104.809  42.249  1.00  0.00            
ATOM   1922  R4  CHO   340     194.686 106.309  41.249  1.00  0.00            
ATOM   1923  R5  CHO   340     192.586 106.959  41.199  1.00  0.00            
ATOM   1924  C1  CHO   340     193.336 107.059  37.449  1.00  0.00           C
ATOM   1925  C2  CHO   340     195.736 108.309  36.049  1.00  0.00           C
ATOM   1926  ROH CHO   341      95.386  11.509  40.949  1.00  0.00            
ATOM   1927  R1  CHO   341      93.586  12.409  38.949  1.00  0.00            
ATOM   1928  R2  CHO   341      93.186  11.009  36.599  1.00  0.00            
ATOM   1929  R3  CHO   341      90.586  11.159  37.399  1.00  0.00            
ATOM   1930  R4  CHO   341      90.436  11.359  34.449  1.00  0.00            
ATOM   1931  R5  CHO   341      89.536  12.759  35.849  1.00  0.00            
ATOM   1932  C1  CHO   341      86.486  11.659  33.949  1.00  0.00           C
ATOM   1933  C2  CHO   341      86.636  14.859  31.749  1.00  0.00           C
ATOM   1934  ROH CHO   342     204.286  64.159  42.449  1.00  0.00            
ATOM   1935  R1  CHO   342     204.936  63.159  39.899  1.00  0.00            
ATOM   1936  R2  CHO   342     203.036  62.209  38.149  1.00  0.00            
ATOM   1937  R3  CHO   342     204.186  63.959  36.449  1.00  0.00            
ATOM   1938  R4  CHO   342     202.786  62.059  34.699  1.00  0.00            
ATOM   1939  R5  CHO   342     204.886  62.659  34.599  1.00  0.00            
ATOM   1940  C1  CHO   342     203.736  63.659  31.099  1.00  0.00           C
ATOM   1941  C2  CHO   342     204.436  62.259  28.299  1.00  0.00           C
ATOM   1942  ROH CHO   343     174.936  50.109  10.149  1.00  0.00            
ATOM   1943  R1  CHO   343     176.036  49.709  12.749  1.00  0.00            
ATOM   1944  R2  CHO   343     177.386  51.659  14.149  1.00  0.00            
ATOM   1945  R3  CHO   343     175.536  51.109  16.049  1.00  0.00            
ATOM   1946  R4  CHO   343     177.686  52.559  17.449  1.00  0.00            
ATOM   1947  R5  CHO   343     176.886  50.609  17.999  1.00  0.00            
ATOM   1948  C1  CHO   343     176.186  52.509  21.199  1.00  0.00           C
ATOM   1949  C2  CHO   343     175.886  52.959  25.299  1.00  0.00           C
ATOM   1950  ROH CHO   344     130.836  70.759  17.999  1.00  0.00            
ATOM   1951  R1  CHO   344     131.036  72.009  20.499  1.00  0.00            
ATOM   1952  R2  CHO   344     128.836  72.359  22.199  1.00  0.00            
ATOM   1953  R3  CHO   344     130.436  71.059  23.999  1.00  0.00            
ATOM   1954  R4  CHO   344     128.336  72.359  25.599  1.00  0.00            
ATOM   1955  R5  CHO   344     130.486  72.559  25.849  1.00  0.00            
ATOM   1956  C1  CHO   344     129.536  71.159  29.299  1.00  0.00           C
ATOM   1957  C2  CHO   344     126.786  69.309  30.849  1.00  0.00           C
ATOM   1958  ROH CHO   345     140.136 166.009  52.699  1.00  0.00            
ATOM   1959  R1  CHO   345     140.886 166.909  50.149  1.00  0.00            
ATOM   1960  R2  CHO   345     141.886 165.209  48.199  1.00  0.00            
ATOM   1961  R3  CHO   345     139.886 166.259  46.699  1.00  0.00            
ATOM   1962  R4  CHO   345     141.586 164.909  44.749  1.00  0.00            
ATOM   1963  R5  CHO   345     140.936 166.959  44.699  1.00  0.00            
ATOM   1964  C1  CHO   345     139.536 165.709  41.349  1.00  0.00           C
ATOM   1965  C2  CHO   345     139.886 165.059  37.099  1.00  0.00           C
ATOM   1966  ROH CHO   346      27.586 133.709  43.949  1.00  0.00            
ATOM   1967  R1  CHO   346      29.436 134.809  42.049  1.00  0.00            
ATOM   1968  R2  CHO   346      28.636 135.509  39.499  1.00  0.00            
ATOM   1969  R3  CHO   346      29.736 137.909  40.149  1.00  0.00            
ATOM   1970  R4  CHO   346      29.136 138.109  37.299  1.00  0.00            
ATOM   1971  R5  CHO   346      31.086 138.509  38.249  1.00  0.00            
ATOM   1972  C1  CHO   346      30.436 141.909  36.649  1.00  0.00           C
ATOM   1973  C2  CHO   346      28.136 144.809  34.899  1.00  0.00           C
ATOM   1974  ROH CHO   347     197.036 171.509  53.099  1.00  0.00            
ATOM   1975  R1  CHO   347     197.686 170.459  50.549  1.00  0.00            
ATOM   1976  R2  CHO   347     195.786 169.609  48.749  1.00  0.00            
ATOM   1977  R3  CHO   347     197.036 171.359  47.049  1.00  0.00            
ATOM   1978  R4  CHO   347     196.236 169.109  45.349  1.00  0.00            
ATOM   1979  R5  CHO   347     198.236 169.959  45.549  1.00  0.00            
ATOM   1980  C1  CHO   347     197.736 170.459  41.799  1.00  0.00           C
ATOM   1981  C2  CHO   347     200.336 171.609  38.699  1.00  0.00           C
ATOM   1982  ROH CHO   348      75.036  45.259  39.949  1.00  0.00            
ATOM   1983  R1  CHO   348      77.286  46.309  38.499  1.00  0.00            
ATOM   1984  R2  CHO   348      79.536  44.809  38.049  1.00  0.00            
ATOM   1985  R3  CHO   348      79.086  45.409  35.449  1.00  0.00            
ATOM   1986  R4  CHO   348      81.686  44.109  35.399  1.00  0.00            
ATOM   1987  R5  CHO   348      81.136  46.059  34.549  1.00  0.00            
ATOM   1988  C1  CHO   348      82.386  44.259  31.399  1.00  0.00           C
ATOM   1989  C2  CHO   348      84.536  46.159  28.999  1.00  0.00           C
ATOM   1990  ROH CHO   349     156.686 157.859  17.449  1.00  0.00            
ATOM   1991  R1  CHO   349     156.286 158.209  20.249  1.00  0.00            
ATOM   1992  R2  CHO   349     154.486 156.709  21.649  1.00  0.00            
ATOM   1993  R3  CHO   349     156.636 156.109  23.199  1.00  0.00            
ATOM   1994  R4  CHO   349     154.336 155.509  24.899  1.00  0.00            
ATOM   1995  R5  CHO   349     155.986 156.809  25.399  1.00  0.00            
ATOM   1996  C1  CHO   349     156.286 154.309  28.249  1.00  0.00           C
ATOM   1997  C2  CHO   349     158.436 151.559  29.249  1.00  0.00           C
ATOM   1998  ROH CHO   350     211.786  86.809   5.199  1.00  0.00            
ATOM   1999  R1  CHO   350     213.436  86.009   7.349  1.00  0.00            
ATOM   2000  R2  CHO   350     212.486  85.609   9.899  1.00  0.00            
ATOM   2001  R3  CHO   350     213.636  83.159   9.649  1.00  0.00            
ATOM   2002  R4  CHO   350     213.436  83.559  12.499  1.00  0.00            
ATOM   2003  R5  CHO   350     215.236  83.059  11.399  1.00  0.00            
ATOM   2004  C1  CHO   350     215.086  80.059  13.749  1.00  0.00           C
ATOM   2005  C2  CHO   350     216.636  77.759  16.949  1.00  0.00           C
ATOM   2006  ROH CHO   351     121.486 220.459  12.849  1.00  0.00            
ATOM   2007  R1  CHO   351     121.836 220.059  15.599  1.00  0.00            
ATOM   2008  R2  CHO   351     123.536 218.109  16.599  1.00  0.00            
ATOM   2009  R3  CHO   351     124.586 220.209  17.949  1.00  0.00            
ATOM   2010  R4  CHO   351     124.686 218.009  19.849  1.00  0.00            
ATOM   2011  R5  CHO   351     123.786 219.959  20.199  1.00  0.00            
ATOM   2012  C1  CHO   351     126.386 219.859  23.049  1.00  0.00           C
ATOM   2013  C2  CHO   351     126.586 218.759  26.999  1.00  0.00           C
ATOM   2014  ROH CHO   352     192.886 181.559  55.049  1.00  0.00            
ATOM   2015  R1  CHO   352     193.636 181.259  52.349  1.00  0.00            
ATOM   2016  R2  CHO   352     191.986 180.259  50.399  1.00  0.00            
ATOM   2017  R3  CHO   352     192.536 182.559  49.099  1.00  0.00            
ATOM   2018  R4  CHO   352     192.286 180.559  46.999  1.00  0.00            
ATOM   2019  R5  CHO   352     193.986 181.859  47.299  1.00  0.00            
ATOM   2020  C1  CHO   352     193.036 182.909  43.749  1.00  0.00           C
ATOM   2021  C2  CHO   352     190.736 184.059  40.849  1.00  0.00           C
ATOM   2022  ROH CHO   353      82.036 101.809  45.799  1.00  0.00            
ATOM   2023  R1  CHO   353      81.986 101.309  42.999  1.00  0.00            
ATOM   2024  R2  CHO   353      81.286 103.309  41.199  1.00  0.00            
ATOM   2025  R3  CHO   353      83.636 102.609  40.049  1.00  0.00            
ATOM   2026  R4  CHO   353      82.186 104.209  37.999  1.00  0.00            
ATOM   2027  R5  CHO   353      83.086 102.209  37.749  1.00  0.00            
ATOM   2028  C1  CHO   353      84.986 104.159  35.049  1.00  0.00           C
ATOM   2029  C2  CHO   353      88.186 106.509  33.249  1.00  0.00           C
ATOM   2030  ROH CHO   354     148.536  15.059  48.199  1.00  0.00            
ATOM   2031  R1  CHO   354     146.286  16.309  47.049  1.00  0.00            
ATOM   2032  R2  CHO   354     146.436  18.209  45.049  1.00  0.00            
ATOM   2033  R3  CHO   354     144.686  16.509  43.799  1.00  0.00            
ATOM   2034  R4  CHO   354     144.536  19.009  42.249  1.00  0.00            
ATOM   2035  R5  CHO   354     142.836  17.909  43.149  1.00  0.00            
ATOM   2036  C1  CHO   354     141.836  17.859  39.449  1.00  0.00           C
ATOM   2037  C2  CHO   354     139.436  18.609  36.399  1.00  0.00           C
ATOM   2038  ROH CHO   355     141.636  27.259  45.449  1.00  0.00            
ATOM   2039  R1  CHO   355     141.986  27.559  42.649  1.00  0.00            
ATOM   2040  R2  CHO   355     140.236  26.459  40.849  1.00  0.00            
ATOM   2041  R3  CHO   355     140.136  29.009  39.899  1.00  0.00            
ATOM   2042  R4  CHO   355     139.586  27.309  37.549  1.00  0.00            
ATOM   2043  R5  CHO   355     141.136  28.859  37.699  1.00  0.00            
ATOM   2044  C1  CHO   355     139.136  30.209  34.749  1.00  0.00           C
ATOM   2045  C2  CHO   355     139.686  29.659  30.849  1.00  0.00           C
ATOM   2046  ROH CHO   356     194.136 180.259  19.999  1.00  0.00            
ATOM   2047  R1  CHO   356     194.886 181.109  22.599  1.00  0.00            
ATOM   2048  R2  CHO   356     193.036 181.559  24.599  1.00  0.00            
ATOM   2049  R3  CHO   356     194.636 179.809  25.949  1.00  0.00            
ATOM   2050  R4  CHO   356     192.736 180.809  27.949  1.00  0.00            
ATOM   2051  R5  CHO   356     194.886 180.809  28.149  1.00  0.00            
ATOM   2052  C1  CHO   356     193.986 178.709  31.199  1.00  0.00           C
ATOM   2053  C2  CHO   356     193.386 178.459  34.049  1.00  0.00           C
ATOM   2054  ROH CHO   357     179.386 129.459  49.449  1.00  0.00            
ATOM   2055  R1  CHO   357     180.436 129.109  46.849  1.00  0.00            
ATOM   2056  R2  CHO   357     180.086 126.759  45.349  1.00  0.00            
ATOM   2057  R3  CHO   357     179.086 128.459  43.499  1.00  0.00            
ATOM   2058  R4  CHO   357     180.136 126.209  41.949  1.00  0.00            
ATOM   2059  R5  CHO   357     180.636 128.309  41.649  1.00  0.00            
ATOM   2060  C1  CHO   357     179.286 127.509  38.199  1.00  0.00           C
ATOM   2061  C2  CHO   357     180.186 124.709  36.149  1.00  0.00           C
ATOM   2062  ROH CHO   358     123.236 118.509  22.149  1.00  0.00            
ATOM   2063  R1  CHO   358     124.336 118.959  24.699  1.00  0.00            
ATOM   2064  R2  CHO   358     122.736 119.759  26.849  1.00  0.00            
ATOM   2065  R3  CHO   358     123.836 117.559  28.049  1.00  0.00            
ATOM   2066  R4  CHO   358     123.086 119.359  30.249  1.00  0.00            
ATOM   2067  R5  CHO   358     125.036 118.459  29.899  1.00  0.00            
ATOM   2068  C1  CHO   358     124.336 117.059  33.349  1.00  0.00           C
ATOM   2069  C2  CHO   358     124.986 117.959  37.199  1.00  0.00           C
ATOM   2070  ROH CHO   359      70.236 161.509  18.049  1.00  0.00            
ATOM   2071  R1  CHO   359      71.686 160.309  20.199  1.00  0.00            
ATOM   2072  R2  CHO   359      71.936 161.509  22.649  1.00  0.00            
ATOM   2073  R3  CHO   359      70.936 159.159  23.549  1.00  0.00            
ATOM   2074  R4  CHO   359      72.136 160.409  25.899  1.00  0.00            
ATOM   2075  R5  CHO   359      72.536 158.359  25.149  1.00  0.00            
ATOM   2076  C1  CHO   359      71.286 157.559  28.649  1.00  0.00           C
ATOM   2077  C2  CHO   359      69.436 159.959  31.599  1.00  0.00           C
ATOM   2078  ROH CHO   360     128.886 188.759  16.249  1.00  0.00            
ATOM   2079  R1  CHO   360     128.036 190.109  18.599  1.00  0.00            
ATOM   2080  R2  CHO   360     126.586 188.859  20.549  1.00  0.00            
ATOM   2081  R3  CHO   360     128.536 189.809  22.199  1.00  0.00            
ATOM   2082  R4  CHO   360     126.536 188.659  24.049  1.00  0.00            
ATOM   2083  R5  CHO   360     127.386 190.709  24.099  1.00  0.00            
ATOM   2084  C1  CHO   360     128.436 189.459  27.549  1.00  0.00           C
ATOM   2085  C2  CHO   360     129.286 191.559  30.449  1.00  0.00           C
ATOM   2086  ROH CHO   361     115.436  95.309  20.199  1.00  0.00            
ATOM   2087  R1  CHO   361     114.936  95.959  22.899  1.00  0.00            
ATOM   2088  R2  CHO   361     114.136  94.109  24.749  1.00  0.00            
ATOM   2089  R3  CHO   361     116.286  95.009  26.149  1.00  0.00            
ATOM   2090  R4  CHO   361     114.536  93.909  28.199  1.00  0.00            
ATOM   2091  R5  CHO   361     115.386  95.909  28.149  1.00  0.00            
ATOM   2092  C1  CHO   361     116.786  94.659  31.449  1.00  0.00           C
ATOM   2093  C2  CHO   361     118.736  93.409  34.349  1.00  0.00           C
ATOM   2094  ROH CHO   362     143.686 223.109  45.549  1.00  0.00            
ATOM   2095  R1  CHO   362     142.686 221.059  43.849  1.00  0.00            
ATOM   2096  R2  CHO   362     143.486 220.759  41.249  1.00  0.00            
ATOM   2097  R3  CHO   362     144.036 218.259  42.049  1.00  0.00            
ATOM   2098  R4  CHO   362     144.386 218.209  39.099  1.00  0.00            
ATOM   2099  R5  CHO   362     143.136 216.859  40.249  1.00  0.00            
ATOM   2100  C1  CHO   362     145.436 214.359  38.599  1.00  0.00           C
ATOM   2101  C2  CHO   362     145.686 213.909  34.749  1.00  0.00           C
ATOM   2102  ROH CHO   363      31.936  91.459  35.699  1.00  0.00            
ATOM   2103  R1  CHO   363      33.636  91.409  33.449  1.00  0.00            
ATOM   2104  R2  CHO   363      35.086  89.159  32.749  1.00  0.00            
ATOM   2105  R3  CHO   363      33.986  89.559  30.349  1.00  0.00            
ATOM   2106  R4  CHO   363      36.686  88.659  29.699  1.00  0.00            
ATOM   2107  R5  CHO   363      35.736  90.459  28.999  1.00  0.00            
ATOM   2108  C1  CHO   363      36.486  88.759  25.649  1.00  0.00           C
ATOM   2109  C2  CHO   363      39.686  87.059  24.649  1.00  0.00           C
ATOM   2110  ROH CHO   364     186.086 166.709  51.399  1.00  0.00            
ATOM   2111  R1  CHO   364     186.986 167.759  48.949  1.00  0.00            
ATOM   2112  R2  CHO   364     188.536 166.259  47.199  1.00  0.00            
ATOM   2113  R3  CHO   364     186.536 166.959  45.399  1.00  0.00            
ATOM   2114  R4  CHO   364     188.786 166.109  43.749  1.00  0.00            
ATOM   2115  R5  CHO   364     187.736 168.009  43.599  1.00  0.00            
ATOM   2116  C1  CHO   364     187.136 166.659  40.099  1.00  0.00           C
ATOM   2117  C2  CHO   364     187.436 168.759  37.649  1.00  0.00           C
ATOM   2118  ROH CHO   365     126.736 222.309  43.199  1.00  0.00            
ATOM   2119  R1  CHO   365     127.786 220.909  40.999  1.00  0.00            
ATOM   2120  R2  CHO   365     127.186 221.559  38.349  1.00  0.00            
ATOM   2121  R3  CHO   365     129.886 221.659  38.099  1.00  0.00            
ATOM   2122  R4  CHO   365     128.836 222.359  35.449  1.00  0.00            
ATOM   2123  R5  CHO   365     130.286 220.759  35.899  1.00  0.00            
ATOM   2124  C1  CHO   365     132.336 222.859  33.449  1.00  0.00           C
ATOM   2125  C2  CHO   365     133.836 225.909  32.949  1.00  0.00           C
ATOM   2126  ROH CHO   366     205.536  54.309  39.899  1.00  0.00            
ATOM   2127  R1  CHO   366     205.336  52.959  37.449  1.00  0.00            
ATOM   2128  R2  CHO   366     204.136  54.109  35.199  1.00  0.00            
ATOM   2129  R3  CHO   366     206.486  53.459  33.999  1.00  0.00            
ATOM   2130  R4  CHO   366     204.736  54.359  31.799  1.00  0.00            
ATOM   2131  R5  CHO   366     205.836  52.459  31.949  1.00  0.00            
ATOM   2132  C1  CHO   366     207.336  53.859  28.749  1.00  0.00           C
ATOM   2133  C2  CHO   366     206.786  54.459  25.649  1.00  0.00           C
ATOM   2134  ROH CHO   367      14.386 160.159  12.349  1.00  0.00            
ATOM   2135  R1  CHO   367      13.786 161.109  14.949  1.00  0.00            
ATOM   2136  R2  CHO   367      12.586 159.559  16.899  1.00  0.00            
ATOM   2137  R3  CHO   367      14.736 160.359  18.349  1.00  0.00            
ATOM   2138  R4  CHO   367      12.836 159.359  20.349  1.00  0.00            
ATOM   2139  R5  CHO   367      13.836 161.309  20.299  1.00  0.00            
ATOM   2140  C1  CHO   367      14.986 160.009  23.699  1.00  0.00           C
ATOM   2141  C2  CHO   367      12.336 158.959  26.549  1.00  0.00           C
ATOM   2142  ROH CHO   368     185.586 112.459  15.149  1.00  0.00            
ATOM   2143  R1  CHO   368     185.336 112.309  17.949  1.00  0.00            
ATOM   2144  R2  CHO   368     183.686 110.459  19.199  1.00  0.00            
ATOM   2145  R3  CHO   368     185.986 109.809  20.499  1.00  0.00            
ATOM   2146  R4  CHO   368     183.936 109.859  22.599  1.00  0.00            
ATOM   2147  R5  CHO   368     185.786 110.959  22.599  1.00  0.00            
ATOM   2148  C1  CHO   368     186.186 108.909  25.799  1.00  0.00           C
ATOM   2149  C2  CHO   368     185.136 107.609  28.349  1.00  0.00           C
ATOM   2150  ROH CHO   369     162.436  64.259  15.799  1.00  0.00            
ATOM   2151  R1  CHO   369     161.936  65.109  18.499  1.00  0.00            
ATOM   2152  R2  CHO   369     160.786  63.459  20.349  1.00  0.00            
ATOM   2153  R3  CHO   369     163.036  64.059  21.799  1.00  0.00            
ATOM   2154  R4  CHO   369     160.986  63.459  23.799  1.00  0.00            
ATOM   2155  R5  CHO   369     162.186  65.259  23.699  1.00  0.00            
ATOM   2156  C1  CHO   369     163.186  64.009  27.149  1.00  0.00           C
ATOM   2157  C2  CHO   369     164.286  62.459  31.049  1.00  0.00           C
ATOM   2158  ROH CHO   370     181.486 102.409   9.649  1.00  0.00            
ATOM   2159  R1  CHO   370     182.186 101.059  11.999  1.00  0.00            
ATOM   2160  R2  CHO   370     184.286 101.859  13.599  1.00  0.00            
ATOM   2161  R3  CHO   370     182.386 101.859  15.549  1.00  0.00            
ATOM   2162  R4  CHO   370     184.836 100.909  16.899  1.00  0.00            
ATOM   2163  R5  CHO   370     182.886  99.909  16.899  1.00  0.00            
ATOM   2164  C1  CHO   370     183.386 100.409  20.649  1.00  0.00           C
ATOM   2165  C2  CHO   370     187.136 100.159  22.849  1.00  0.00           C
ATOM   2166  ROH CHO   371      25.686  43.209  36.099  1.00  0.00            
ATOM   2167  R1  CHO   371      26.236  42.459  33.449  1.00  0.00            
ATOM   2168  R2  CHO   371      24.536  40.859  31.949  1.00  0.00            
ATOM   2169  R3  CHO   371      24.636  42.909  30.199  1.00  0.00            
ATOM   2170  R4  CHO   371      24.486  40.459  28.549  1.00  0.00            
ATOM   2171  R5  CHO   371      25.986  42.059  28.399  1.00  0.00            
ATOM   2172  C1  CHO   371      24.536  42.209  24.849  1.00  0.00           C
ATOM   2173  C2  CHO   371      25.186  42.109  21.399  1.00  0.00           C
ATOM   2174  ROH CHO   372     137.286 107.859  54.299  1.00  0.00            
ATOM   2175  R1  CHO   372     135.786 108.909  52.149  1.00  0.00            
ATOM   2176  R2  CHO   372     136.836 110.759  50.399  1.00  0.00            
ATOM   2177  R3  CHO   372     136.086 108.909  48.499  1.00  0.00            
ATOM   2178  R4  CHO   372     135.436 111.509  47.299  1.00  0.00            
ATOM   2179  R5  CHO   372     134.086 109.809  47.549  1.00  0.00            
ATOM   2180  C1  CHO   372     133.936 110.259  43.749  1.00  0.00           C
ATOM   2181  C2  CHO   372     130.336 111.609  42.199  1.00  0.00           C
ATOM   2182  ROH CHO   373      84.536  68.759  41.599  1.00  0.00            
ATOM   2183  R1  CHO   373      84.286  68.509  38.799  1.00  0.00            
ATOM   2184  R2  CHO   373      82.486  70.059  37.349  1.00  0.00            
ATOM   2185  R3  CHO   373      84.686  70.709  35.949  1.00  0.00            
ATOM   2186  R4  CHO   373      82.386  71.759  34.349  1.00  0.00            
ATOM   2187  R5  CHO   373      83.986  70.409  33.649  1.00  0.00            
ATOM   2188  C1  CHO   373      84.536  73.359  31.249  1.00  0.00           C
ATOM   2189  C2  CHO   373      86.686  75.309  29.149  1.00  0.00           C
ATOM   2190  ROH CHO   374     179.486 175.859  17.099  1.00  0.00            
ATOM   2191  R1  CHO   374     180.036 176.559  19.799  1.00  0.00            
ATOM   2192  R2  CHO   374     178.286 176.159  21.849  1.00  0.00            
ATOM   2193  R3  CHO   374     180.386 174.859  22.999  1.00  0.00            
ATOM   2194  R4  CHO   374     178.586 175.409  25.249  1.00  0.00            
ATOM   2195  R5  CHO   374     180.686 175.959  25.099  1.00  0.00            
ATOM   2196  C1  CHO   374     180.786 173.809  28.249  1.00  0.00           C
ATOM   2197  C2  CHO   374     180.736 172.159  32.099  1.00  0.00           C
ATOM   2198  ROH CHO   375     113.536 128.209  57.749  1.00  0.00            
ATOM   2199  R1  CHO   375     111.186 127.459  56.299  1.00  0.00            
ATOM   2200  R2  CHO   375     111.336 126.009  53.949  1.00  0.00            
ATOM   2201  R3  CHO   375     109.636 124.309  55.249  1.00  0.00            
ATOM   2202  R4  CHO   375     109.486 123.509  52.449  1.00  0.00            
ATOM   2203  R5  CHO   375     107.836 124.009  53.749  1.00  0.00            
ATOM   2204  C1  CHO   375     106.886 120.409  52.799  1.00  0.00           C
ATOM   2205  C2  CHO   375     108.786 117.609  52.799  1.00  0.00           C
ATOM   2206  ROH CHO   376     100.236  82.509  50.649  1.00  0.00            
ATOM   2207  R1  CHO   376      99.086  82.809  48.099  1.00  0.00            
ATOM   2208  R2  CHO   376      99.986  84.659  46.249  1.00  0.00            
ATOM   2209  R3  CHO   376     100.186  82.459  44.649  1.00  0.00            
ATOM   2210  R4  CHO   376     100.036  84.709  42.799  1.00  0.00            
ATOM   2211  R5  CHO   376      98.786  82.959  42.799  1.00  0.00            
ATOM   2212  C1  CHO   376     100.236  82.709  39.299  1.00  0.00           C
ATOM   2213  C2  CHO   376     101.886  82.459  35.249  1.00  0.00           C
ATOM   2214  ROH CHO   377     171.786  70.809  50.299  1.00  0.00            
ATOM   2215  R1  CHO   377     170.136  71.059  48.049  1.00  0.00            
ATOM   2216  R2  CHO   377     171.036  71.959  45.599  1.00  0.00            
ATOM   2217  R3  CHO   377     169.986  69.659  44.699  1.00  0.00            
ATOM   2218  R4  CHO   377     170.136  71.359  42.299  1.00  0.00            
ATOM   2219  R5  CHO   377     168.386  70.309  43.049  1.00  0.00            
ATOM   2220  C1  CHO   377     168.586  68.859  39.549  1.00  0.00           C
ATOM   2221  C2  CHO   377     166.136  65.809  37.599  1.00  0.00           C
ATOM   2222  ROH CHO   378      84.336  63.859  40.349  1.00  0.00            
ATOM   2223  R1  CHO   378      85.586  64.359  37.849  1.00  0.00            
ATOM   2224  R2  CHO   378      84.436  63.459  35.449  1.00  0.00            
ATOM   2225  R3  CHO   378      84.686  66.109  34.799  1.00  0.00            
ATOM   2226  R4  CHO   378      84.536  64.659  32.249  1.00  0.00            
ATOM   2227  R5  CHO   378      86.136  66.059  32.849  1.00  0.00            
ATOM   2228  C1  CHO   378      84.886  67.809  29.699  1.00  0.00           C
ATOM   2229  C2  CHO   378      87.736  69.409  28.899  1.00  0.00           C
ATOM   2230  ROH CHO   379     102.736 209.659  44.899  1.00  0.00            
ATOM   2231  R1  CHO   379     102.736 211.459  42.699  1.00  0.00            
ATOM   2232  R2  CHO   379     103.486 210.709  40.149  1.00  0.00            
ATOM   2233  R3  CHO   379     101.036 211.759  39.499  1.00  0.00            
ATOM   2234  R4  CHO   379     102.386 211.259  36.949  1.00  0.00            
ATOM   2235  R5  CHO   379     101.486 213.159  37.599  1.00  0.00            
ATOM   2236  C1  CHO   379      99.486 212.559  34.449  1.00  0.00           C
ATOM   2237  C2  CHO   379     101.236 214.259  30.999  1.00  0.00           C
ATOM   2238  ROH CHO   380      71.986 158.109  48.099  1.00  0.00            
ATOM   2239  R1  CHO   380      72.536 156.609  45.749  1.00  0.00            
ATOM   2240  R2  CHO   380      71.336 157.109  43.299  1.00  0.00            
ATOM   2241  R3  CHO   380      73.986 157.259  42.449  1.00  0.00            
ATOM   2242  R4  CHO   380      72.386 156.709  40.049  1.00  0.00            
ATOM   2243  R5  CHO   380      74.136 155.609  40.749  1.00  0.00            
ATOM   2244  C1  CHO   380      75.436 156.659  37.349  1.00  0.00           C
ATOM   2245  C2  CHO   380      74.886 152.459  35.199  1.00  0.00           C
ATOM   2246  ROH CHO   381     221.686 157.709  17.449  1.00  0.00            
ATOM   2247  R1  CHO   381     222.436 157.809  20.149  1.00  0.00            
ATOM   2248  R2  CHO   381     220.686 158.559  22.149  1.00  0.00            
ATOM   2249  R3  CHO   381     221.436 156.209  23.249  1.00  0.00            
ATOM   2250  R4  CHO   381     220.536 157.809  25.549  1.00  0.00            
ATOM   2251  R5  CHO   381     222.486 156.809  25.299  1.00  0.00            
ATOM   2252  C1  CHO   381     221.236 155.159  28.549  1.00  0.00           C
ATOM   2253  C2  CHO   381     220.836 152.759  31.349  1.00  0.00           C
ATOM   2254  ROH CHO   382     139.336  35.959  14.599  1.00  0.00            
ATOM   2255  R1  CHO   382     139.886  35.059  17.249  1.00  0.00            
ATOM   2256  R2  CHO   382     140.536  36.809  19.299  1.00  0.00            
ATOM   2257  R3  CHO   382     138.486  35.509  20.549  1.00  0.00            
ATOM   2258  R4  CHO   382     140.036  36.709  22.699  1.00  0.00            
ATOM   2259  R5  CHO   382     139.486  34.609  22.549  1.00  0.00            
ATOM   2260  C1  CHO   382     137.836  35.509  25.899  1.00  0.00           C
ATOM   2261  C2  CHO   382     137.936  38.009  28.399  1.00  0.00           C
ATOM   2262  ROH CHO   383      42.736 154.909  40.799  1.00  0.00            
ATOM   2263  R1  CHO   383      43.736 155.559  38.199  1.00  0.00            
ATOM   2264  R2  CHO   383      43.486 153.759  36.049  1.00  0.00            
ATOM   2265  R3  CHO   383      42.236 155.859  34.849  1.00  0.00            
ATOM   2266  R4  CHO   383      43.086 154.109  32.649  1.00  0.00            
ATOM   2267  R5  CHO   383      43.436 156.209  32.849  1.00  0.00            
ATOM   2268  C1  CHO   383      41.586 156.259  29.549  1.00  0.00           C
ATOM   2269  C2  CHO   383      39.536 157.309  25.949  1.00  0.00           C
ATOM   2270  ROH CHO   384      90.186 149.909  52.949  1.00  0.00            
ATOM   2271  R1  CHO   384      91.136 151.409  50.699  1.00  0.00            
ATOM   2272  R2  CHO   384      93.236 150.559  49.149  1.00  0.00            
ATOM   2273  R3  CHO   384      91.436 150.909  47.149  1.00  0.00            
ATOM   2274  R4  CHO   384      93.986 151.309  45.849  1.00  0.00            
ATOM   2275  R5  CHO   384      92.336 152.709  45.799  1.00  0.00            
ATOM   2276  C1  CHO   384      92.836 152.109  42.099  1.00  0.00           C
ATOM   2277  C2  CHO   384      93.186 155.459  40.249  1.00  0.00           C
ATOM   2278  ROH CHO   385      85.786  75.609  45.599  1.00  0.00            
ATOM   2279  R1  CHO   385      87.386  77.109  43.799  1.00  0.00            
ATOM   2280  R2  CHO   385      89.686  76.059  42.599  1.00  0.00            
ATOM   2281  R3  CHO   385      88.436  76.859  40.349  1.00  0.00            
ATOM   2282  R4  CHO   385      91.286  77.159  39.749  1.00  0.00            
ATOM   2283  R5  CHO   385      89.786  78.659  39.549  1.00  0.00            
ATOM   2284  C1  CHO   385      91.086  78.559  35.949  1.00  0.00           C
ATOM   2285  C2  CHO   385      93.836  79.509  32.949  1.00  0.00           C
ATOM   2286  ROH CHO   386     140.486 165.309  18.199  1.00  0.00            
ATOM   2287  R1  CHO   386     139.286 166.709  20.299  1.00  0.00            
ATOM   2288  R2  CHO   386     136.986 165.859  21.599  1.00  0.00            
ATOM   2289  R3  CHO   386     138.536 166.109  23.799  1.00  0.00            
ATOM   2290  R4  CHO   386     136.036 167.559  24.449  1.00  0.00            
ATOM   2291  R5  CHO   386     138.086 168.359  24.599  1.00  0.00            
ATOM   2292  C1  CHO   386     136.936 168.809  28.199  1.00  0.00           C
ATOM   2293  C2  CHO   386     136.736 170.209  32.099  1.00  0.00           C
ATOM   2294  ROH CHO   387     184.436 134.259  15.899  1.00  0.00            
ATOM   2295  R1  CHO   387     183.086 133.059  18.049  1.00  0.00            
ATOM   2296  R2  CHO   387     184.386 131.659  20.049  1.00  0.00            
ATOM   2297  R3  CHO   387     183.086 133.359  21.699  1.00  0.00            
ATOM   2298  R4  CHO   387     184.036 131.259  23.449  1.00  0.00            
ATOM   2299  R5  CHO   387     181.986 131.959  23.249  1.00  0.00            
ATOM   2300  C1  CHO   387     182.586 132.609  26.999  1.00  0.00           C
ATOM   2301  C2  CHO   387     182.086 129.209  28.349  1.00  0.00           C
ATOM   2302  ROH CHO   388     214.536 150.959  16.299  1.00  0.00            
ATOM   2303  R1  CHO   388     214.936 151.259  19.099  1.00  0.00            
ATOM   2304  R2  CHO   388     212.836 151.559  20.849  1.00  0.00            
ATOM   2305  R3  CHO   388     213.986 149.459  22.099  1.00  0.00            
ATOM   2306  R4  CHO   388     213.236 151.209  24.249  1.00  0.00            
ATOM   2307  R5  CHO   388     215.186 150.359  23.899  1.00  0.00            
ATOM   2308  C1  CHO   388     214.536 149.009  27.399  1.00  0.00           C
ATOM   2309  C2  CHO   388     217.636 148.259  29.899  1.00  0.00           C
ATOM   2310  ROH CHO   389      50.086 130.359  40.849  1.00  0.00            
ATOM   2311  R1  CHO   389      49.186 131.509  38.449  1.00  0.00            
ATOM   2312  R2  CHO   389      49.886 134.109  37.699  1.00  0.00            
ATOM   2313  R3  CHO   389      50.786 132.859  35.449  1.00  0.00            
ATOM   2314  R4  CHO   389      50.786 135.759  34.799  1.00  0.00            
ATOM   2315  R5  CHO   389      49.736 134.159  33.649  1.00  0.00            
ATOM   2316  C1  CHO   389      52.036 135.559  30.949  1.00  0.00           C
ATOM   2317  C2  CHO   389      55.386 138.109  29.849  1.00  0.00           C
ATOM   2318  ROH CHO   390     219.436 221.259  43.299  1.00  0.00            
ATOM   2319  R1  CHO   390     219.886 221.309  40.499  1.00  0.00            
ATOM   2320  R2  CHO   390     217.786 221.759  38.749  1.00  0.00            
ATOM   2321  R3  CHO   390     219.436 223.759  37.849  1.00  0.00            
ATOM   2322  R4  CHO   390     217.986 222.859  35.449  1.00  0.00            
ATOM   2323  R5  CHO   390     220.186 223.009  35.699  1.00  0.00            
ATOM   2324  C1  CHO   390     219.636 225.359  32.699  1.00  0.00           C
ATOM   2325  C2  CHO   390     219.386 224.559  29.899  1.00  0.00           C
ATOM   2326  ROH CHO   391     183.336  11.259  47.749  1.00  0.00            
ATOM   2327  R1  CHO   391     183.586   9.409  45.599  1.00  0.00            
ATOM   2328  R2  CHO   391     182.536   9.859  43.099  1.00  0.00            
ATOM   2329  R3  CHO   391     185.086   9.359  42.299  1.00  0.00            
ATOM   2330  R4  CHO   391     183.486   9.609  39.799  1.00  0.00            
ATOM   2331  R5  CHO   391     184.786   7.959  40.349  1.00  0.00            
ATOM   2332  C1  CHO   391     186.486   9.009  37.099  1.00  0.00           C
ATOM   2333  C2  CHO   391     184.486   6.759  35.299  1.00  0.00           C
ATOM   2334  ROH CHO   392       0.986  93.309   2.799  1.00  0.00            
ATOM   2335  R1  CHO   392       1.236  92.959   5.599  1.00  0.00            
ATOM   2336  R2  CHO   392       1.836  90.509   6.749  1.00  0.00            
ATOM   2337  R3  CHO   392       3.836  91.909   7.949  1.00  0.00            
ATOM   2338  R4  CHO   392       3.136  89.809   9.899  1.00  0.00            
ATOM   2339  R5  CHO   392       3.136  91.959  10.249  1.00  0.00            
ATOM   2340  C1  CHO   392       5.736  90.759  12.849  1.00  0.00           C
ATOM   2341  C2  CHO   392       6.686  87.259  15.249  1.00  0.00           C
ATOM   2342  ROH CHO   393     107.636 190.559  45.249  1.00  0.00            
ATOM   2343  R1  CHO   393     107.986 191.559  42.649  1.00  0.00            
ATOM   2344  R2  CHO   393     110.486 191.609  41.449  1.00  0.00            
ATOM   2345  R3  CHO   393     109.236 190.259  39.449  1.00  0.00            
ATOM   2346  R4  CHO   393     111.336 191.709  38.099  1.00  0.00            
ATOM   2347  R5  CHO   393     109.236 191.709  37.599  1.00  0.00            
ATOM   2348  C1  CHO   393     110.636 190.459  34.299  1.00  0.00           C
ATOM   2349  C2  CHO   393     113.186 191.559  30.899  1.00  0.00           C
ATOM   2350  ROH CHO   394     173.636 194.759  50.149  1.00  0.00            
ATOM   2351  R1  CHO   394     174.086 193.309  47.749  1.00  0.00            
ATOM   2352  R2  CHO   394     173.186 194.159  45.299  1.00  0.00            
ATOM   2353  R3  CHO   394     175.786 193.909  44.599  1.00  0.00            
ATOM   2354  R4  CHO   394     174.386 194.359  42.049  1.00  0.00            
ATOM   2355  R5  CHO   394     175.736 192.709  42.499  1.00  0.00            
ATOM   2356  C1  CHO   394     177.536 194.259  39.499  1.00  0.00           C
ATOM   2357  C2  CHO   394     180.986 193.309  37.499  1.00  0.00           C
ATOM   2358  ROH CHO   395     174.586 141.409  15.749  1.00  0.00            
ATOM   2359  R1  CHO   395     173.486 142.809  17.949  1.00  0.00            
ATOM   2360  R2  CHO   395     172.286 141.509  20.099  1.00  0.00            
ATOM   2361  R3  CHO   395     174.036 143.009  21.549  1.00  0.00            
ATOM   2362  R4  CHO   395     172.236 141.809  23.499  1.00  0.00            
ATOM   2363  R5  CHO   395     172.686 143.909  23.299  1.00  0.00            
ATOM   2364  C1  CHO   395     173.836 143.359  26.899  1.00  0.00           C
ATOM   2365  C2  CHO   395     173.636 143.209  31.449  1.00  0.00           C
ATOM   2366  ROH CHO   396     129.686  15.009  16.099  1.00  0.00            
ATOM   2367  R1  CHO   396     129.236  16.409  18.499  1.00  0.00            
ATOM   2368  R2  CHO   396     126.836  16.259  19.899  1.00  0.00            
ATOM   2369  R3  CHO   396     128.486  15.559  21.949  1.00  0.00            
ATOM   2370  R4  CHO   396     126.086  16.609  23.249  1.00  0.00            
ATOM   2371  R5  CHO   396     128.136  17.259  23.599  1.00  0.00            
ATOM   2372  C1  CHO   396     127.186  16.209  27.149  1.00  0.00           C
ATOM   2373  C2  CHO   396     128.136  14.859  30.599  1.00  0.00           C
ATOM   2374  ROH CHO   397     126.536  10.759  16.149  1.00  0.00            
ATOM   2375  R1  CHO   397     126.536  11.909  18.749  1.00  0.00            
ATOM   2376  R2  CHO   397     124.236  12.059  20.299  1.00  0.00            
ATOM   2377  R3  CHO   397     125.736  10.759  22.149  1.00  0.00            
ATOM   2378  R4  CHO   397     123.886  12.359  23.699  1.00  0.00            
ATOM   2379  R5  CHO   397     126.036  12.359  23.899  1.00  0.00            
ATOM   2380  C1  CHO   397     125.086  11.309  27.449  1.00  0.00           C
ATOM   2381  C2  CHO   397     126.136   9.509  30.849  1.00  0.00           C
ATOM   2382  ROH CHO   398      -0.464 148.259  15.749  1.00  0.00            
ATOM   2383  R1  CHO   398      -1.014 148.409  18.549  1.00  0.00            
ATOM   2384  R2  CHO   398      -1.964 146.259  19.949  1.00  0.00            
ATOM   2385  R3  CHO   398       0.186 146.709  21.549  1.00  0.00            
ATOM   2386  R4  CHO   398      -1.714 145.409  23.299  1.00  0.00            
ATOM   2387  R5  CHO   398      -0.714 147.309  23.649  1.00  0.00            
ATOM   2388  C1  CHO   398       0.436 145.309  26.699  1.00  0.00           C
ATOM   2389  C2  CHO   398      -1.564 143.409  30.099  1.00  0.00           C
ATOM   2390  ROH CHO   399     193.386  76.009  41.599  1.00  0.00            
ATOM   2391  R1  CHO   399     191.686  77.409  39.799  1.00  0.00            
ATOM   2392  R2  CHO   399     192.436  77.959  37.199  1.00  0.00            
ATOM   2393  R3  CHO   399     190.036  76.759  36.649  1.00  0.00            
ATOM   2394  R4  CHO   399     190.886  77.909  34.099  1.00  0.00            
ATOM   2395  R5  CHO   399     188.986  78.209  35.049  1.00  0.00            
ATOM   2396  C1  CHO   399     187.836  76.759  31.749  1.00  0.00           C
ATOM   2397  C2  CHO   399     186.986  78.059  27.349  1.00  0.00           C
ATOM   2398  ROH CHO   400     159.136  37.259  46.799  1.00  0.00            
ATOM   2399  R1  CHO   400     157.586  38.609  44.849  1.00  0.00            
ATOM   2400  R2  CHO   400     158.286  41.059  43.749  1.00  0.00            
ATOM   2401  R3  CHO   400     158.036  39.709  41.399  1.00  0.00            
ATOM   2402  R4  CHO   400     157.886  42.559  40.699  1.00  0.00            
ATOM   2403  R5  CHO   400     156.436  41.009  40.199  1.00  0.00            
ATOM   2404  C1  CHO   400     157.386  42.209  36.699  1.00  0.00           C
ATOM   2405  C2  CHO   400     159.486  40.959  33.299  1.00  0.00           C
ATOM   2406  ROH CHO   401      91.636  88.959  16.649  1.00  0.00            
ATOM   2407  R1  CHO   401      90.586  89.909  19.099  1.00  0.00            
ATOM   2408  R2  CHO   401      89.086  88.359  20.799  1.00  0.00            
ATOM   2409  R3  CHO   401      90.936  89.059  22.649  1.00  0.00            
ATOM   2410  R4  CHO   401      88.636  88.259  24.249  1.00  0.00            
ATOM   2411  R5  CHO   401      89.686  90.159  24.349  1.00  0.00            
ATOM   2412  C1  CHO   401      90.186  88.859  27.949  1.00  0.00           C
ATOM   2413  C2  CHO   401      87.286  90.659  29.849  1.00  0.00           C
ATOM   2414  ROH CHO   402     178.936 139.159  50.849  1.00  0.00            
ATOM   2415  R1  CHO   402     178.786 140.109  48.149  1.00  0.00            
ATOM   2416  R2  CHO   402     180.386 139.109  46.149  1.00  0.00            
ATOM   2417  R3  CHO   402     178.036 138.659  44.899  1.00  0.00            
ATOM   2418  R4  CHO   402     179.986 139.009  42.749  1.00  0.00            
ATOM   2419  R5  CHO   402     178.086 140.109  42.999  1.00  0.00            
ATOM   2420  C1  CHO   402     177.486 138.559  39.549  1.00  0.00           C
ATOM   2421  C2  CHO   402     178.736 138.159  36.299  1.00  0.00           C
ATOM   2422  ROH CHO   403     108.586 108.409  23.799  1.00  0.00            
ATOM   2423  R1  CHO   403     106.786 108.309  25.949  1.00  0.00            
ATOM   2424  R2  CHO   403     107.136 106.609  28.099  1.00  0.00            
ATOM   2425  R3  CHO   403     106.836 108.909  29.499  1.00  0.00            
ATOM   2426  R4  CHO   403     106.636 106.759  31.499  1.00  0.00            
ATOM   2427  R5  CHO   403     105.186 108.359  31.199  1.00  0.00            
ATOM   2428  C1  CHO   403     106.086 109.009  34.849  1.00  0.00           C
ATOM   2429  C2  CHO   403     105.486 111.209  38.499  1.00  0.00           C
ATOM   2430  ROH CHO   404       4.486  77.059   0.299  1.00  0.00            
ATOM   2431  R1  CHO   404       4.386  76.809   3.099  1.00  0.00            
ATOM   2432  R2  CHO   404       5.286  74.559   4.449  1.00  0.00            
ATOM   2433  R3  CHO   404       6.836  76.309   5.799  1.00  0.00            
ATOM   2434  R4  CHO   404       6.586  74.009   7.599  1.00  0.00            
ATOM   2435  R5  CHO   404       6.136  76.109   8.049  1.00  0.00            
ATOM   2436  C1  CHO   404       8.786  75.359  10.699  1.00  0.00           C
ATOM   2437  C2  CHO   404       8.286  75.759  14.799  1.00  0.00           C
ATOM   2438  ROH CHO   405     195.686  85.609  42.299  1.00  0.00            
ATOM   2439  R1  CHO   405     194.186  86.009  39.949  1.00  0.00            
ATOM   2440  R2  CHO   405     194.686  88.109  38.199  1.00  0.00            
ATOM   2441  R3  CHO   405     194.786  86.059  36.349  1.00  0.00            
ATOM   2442  R4  CHO   405     193.486  88.259  34.949  1.00  0.00            
ATOM   2443  R5  CHO   405     192.736  86.259  35.199  1.00  0.00            
ATOM   2444  C1  CHO   405     192.886  86.509  31.399  1.00  0.00           C
ATOM   2445  C2  CHO   405     191.436  88.509  28.749  1.00  0.00           C
ATOM   2446  ROH CHO   406     206.186  82.859  40.249  1.00  0.00            
ATOM   2447  R1  CHO   406     204.636  82.559  37.949  1.00  0.00            
ATOM   2448  R2  CHO   406     203.686  84.709  36.499  1.00  0.00            
ATOM   2449  R3  CHO   406     204.886  83.409  34.449  1.00  0.00            
ATOM   2450  R4  CHO   406     202.636  84.809  33.199  1.00  0.00            
ATOM   2451  R5  CHO   406     203.086  82.709  32.999  1.00  0.00            
ATOM   2452  C1  CHO   406     203.186  83.659  29.349  1.00  0.00           C
ATOM   2453  C2  CHO   406     202.136  84.659  25.399  1.00  0.00           C
ATOM   2454  ROH CHO   407     130.286 142.259  18.849  1.00  0.00            
ATOM   2455  R1  CHO   407     128.986 141.709  21.349  1.00  0.00            
ATOM   2456  R2  CHO   407     130.286 140.659  23.499  1.00  0.00            
ATOM   2457  R3  CHO   407     129.236 142.859  24.749  1.00  0.00            
ATOM   2458  R4  CHO   407     130.186 141.109  26.949  1.00  0.00            
ATOM   2459  R5  CHO   407     128.186 141.959  26.699  1.00  0.00            
ATOM   2460  C1  CHO   407     129.136 143.409  30.099  1.00  0.00           C
ATOM   2461  C2  CHO   407     128.986 144.209  33.749  1.00  0.00           C
ATOM   2462  ROH CHO   408      71.936   3.509  38.649  1.00  0.00            
ATOM   2463  R1  CHO   408      73.086   3.159  36.149  1.00  0.00            
ATOM   2464  R2  CHO   408      71.686   2.759  33.849  1.00  0.00            
ATOM   2465  R3  CHO   408      73.086   4.859  32.949  1.00  0.00            
ATOM   2466  R4  CHO   408      72.186   3.509  30.499  1.00  0.00            
ATOM   2467  R5  CHO   408      74.286   4.059  30.999  1.00  0.00            
ATOM   2468  C1  CHO   408      73.836   5.959  27.749  1.00  0.00           C
ATOM   2469  C2  CHO   408      72.386   8.259  24.399  1.00  0.00           C
ATOM   2470  ROH CHO   409     174.336  71.259  13.099  1.00  0.00            
ATOM   2471  R1  CHO   409     175.186  72.109  15.649  1.00  0.00            
ATOM   2472  R2  CHO   409     173.886  71.359  17.999  1.00  0.00            
ATOM   2473  R3  CHO   409     176.336  70.509  18.699  1.00  0.00            
ATOM   2474  R4  CHO   409     174.886  70.809  21.249  1.00  0.00            
ATOM   2475  R5  CHO   409     176.786  71.759  20.749  1.00  0.00            
ATOM   2476  C1  CHO   409     177.786  69.759  23.849  1.00  0.00           C
ATOM   2477  C2  CHO   409     175.486  69.409  27.199  1.00  0.00           C
ATOM   2478  ROH CHO   410     106.936 126.759  23.249  1.00  0.00            
ATOM   2479  R1  CHO   410     107.236 128.259  25.649  1.00  0.00            
ATOM   2480  R2  CHO   410     109.236 130.109  26.049  1.00  0.00            
ATOM   2481  R3  CHO   410     107.136 131.759  26.649  1.00  0.00            
ATOM   2482  R4  CHO   410     109.436 133.009  27.899  1.00  0.00            
ATOM   2483  R5  CHO   410     107.536 132.459  28.849  1.00  0.00            
ATOM   2484  C1  CHO   410     107.586 136.209  29.599  1.00  0.00           C
ATOM   2485  C2  CHO   410     109.036 138.459  32.449  1.00  0.00           C
ATOM   2486  ROH CHO   411     134.236  38.559  15.449  1.00  0.00            
ATOM   2487  R1  CHO   411     135.236  38.109  18.049  1.00  0.00            
ATOM   2488  R2  CHO   411     135.036  39.959  20.099  1.00  0.00            
ATOM   2489  R3  CHO   411     133.836  37.959  21.449  1.00  0.00            
ATOM   2490  R4  CHO   411     134.486  39.909  23.499  1.00  0.00            
ATOM   2491  R5  CHO   411     135.036  37.809  23.499  1.00  0.00            
ATOM   2492  C1  CHO   411     133.086  37.959  26.749  1.00  0.00           C
ATOM   2493  C2  CHO   411     132.136  36.759  29.699  1.00  0.00           C
ATOM   2494  ROH CHO   412     209.336  67.059  40.599  1.00  0.00            
ATOM   2495  R1  CHO   412     207.586  66.609  38.399  1.00  0.00            
ATOM   2496  R2  CHO   412     206.786  68.609  36.699  1.00  0.00            
ATOM   2497  R3  CHO   412     207.786  66.959  34.799  1.00  0.00            
ATOM   2498  R4  CHO   412     205.936  68.759  33.349  1.00  0.00            
ATOM   2499  R5  CHO   412     205.936  66.559  33.349  1.00  0.00            
ATOM   2500  C1  CHO   412     206.386  67.259  29.599  1.00  0.00           C
ATOM   2501  C2  CHO   412     207.736  68.259  25.449  1.00  0.00           C
ATOM   2502  ROH CHO   413      37.586 155.009  14.599  1.00  0.00            
ATOM   2503  R1  CHO   413      37.936 155.209  17.399  1.00  0.00            
ATOM   2504  R2  CHO   413      35.786 155.809  19.099  1.00  0.00            
ATOM   2505  R3  CHO   413      36.636 153.509  20.349  1.00  0.00            
ATOM   2506  R4  CHO   413      36.086 155.359  22.549  1.00  0.00            
ATOM   2507  R5  CHO   413      37.936 154.209  22.199  1.00  0.00            
ATOM   2508  C1  CHO   413      36.936 152.959  25.699  1.00  0.00           C
ATOM   2509  C2  CHO   413      36.636 155.309  28.999  1.00  0.00           C
ATOM   2510  ROH CHO   414     118.786 113.409  22.899  1.00  0.00            
ATOM   2511  R1  CHO   414     119.986 112.559  25.349  1.00  0.00            
ATOM   2512  R2  CHO   414     120.886 114.359  27.249  1.00  0.00            
ATOM   2513  R3  CHO   414     119.286 112.859  28.899  1.00  0.00            
ATOM   2514  R4  CHO   414     120.986 114.409  30.699  1.00  0.00            
ATOM   2515  R5  CHO   414     120.686 112.209  30.699  1.00  0.00            
ATOM   2516  C1  CHO   414     119.586 113.009  34.249  1.00  0.00           C
ATOM   2517  C2  CHO   414     121.186 114.959  36.799  1.00  0.00           C
ATOM   2518  ROH CHO   415      30.586  60.959  37.299  1.00  0.00            
ATOM   2519  R1  CHO   415      31.336  62.009  34.749  1.00  0.00            
ATOM   2520  R2  CHO   415      32.236  60.459  32.699  1.00  0.00            
ATOM   2521  R3  CHO   415      30.236  61.609  31.299  1.00  0.00            
ATOM   2522  R4  CHO   415      31.836  60.259  29.299  1.00  0.00            
ATOM   2523  R5  CHO   415      31.286  62.359  29.299  1.00  0.00            
ATOM   2524  C1  CHO   415      29.736  61.209  25.999  1.00  0.00           C
ATOM   2525  C2  CHO   415      29.436  58.509  22.799  1.00  0.00           C
ATOM   2526  ROH CHO   416      76.936  64.109  12.199  1.00  0.00            
ATOM   2527  R1  CHO   416      75.786  64.609  14.699  1.00  0.00            
ATOM   2528  R2  CHO   416      75.536  62.659  16.649  1.00  0.00            
ATOM   2529  R3  CHO   416      76.836  64.459  18.199  1.00  0.00            
ATOM   2530  R4  CHO   416      75.336  62.809  20.099  1.00  0.00            
ATOM   2531  R5  CHO   416      75.336  65.009  19.949  1.00  0.00            
ATOM   2532  C1  CHO   416      76.486  64.609  23.549  1.00  0.00           C
ATOM   2533  C2  CHO   416      77.936  64.259  28.099  1.00  0.00           C
ATOM   2534  ROH CHO   417     120.536  51.859  19.949  1.00  0.00            
ATOM   2535  R1  CHO   417     119.236  50.759  22.199  1.00  0.00            
ATOM   2536  R2  CHO   417     120.536  50.309  24.599  1.00  0.00            
ATOM   2537  R3  CHO   417     118.486  51.809  25.599  1.00  0.00            
ATOM   2538  R4  CHO   417     119.686  50.509  27.949  1.00  0.00            
ATOM   2539  R5  CHO   417     117.586  50.459  27.399  1.00  0.00            
ATOM   2540  C1  CHO   417     117.286  52.009  30.849  1.00  0.00           C
ATOM   2541  C2  CHO   417     116.686  51.809  34.799  1.00  0.00           C
ATOM   2542  ROH CHO   418     213.636 140.009  48.399  1.00  0.00            
ATOM   2543  R1  CHO   418     212.136 140.709  46.149  1.00  0.00            
ATOM   2544  R2  CHO   418     213.286 141.209  43.699  1.00  0.00            
ATOM   2545  R3  CHO   418     211.486 139.359  42.849  1.00  0.00            
ATOM   2546  R4  CHO   418     212.186 140.859  40.399  1.00  0.00            
ATOM   2547  R5  CHO   418     210.186 140.459  41.199  1.00  0.00            
ATOM   2548  C1  CHO   418     209.886 138.859  37.749  1.00  0.00           C
ATOM   2549  C2  CHO   418     208.436 139.559  34.799  1.00  0.00           C
ATOM   2550  ROH CHO   419     174.936 189.659  50.399  1.00  0.00            
ATOM   2551  R1  CHO   419     174.186 188.409  47.999  1.00  0.00            
ATOM   2552  R2  CHO   419     172.336 189.559  46.249  1.00  0.00            
ATOM   2553  R3  CHO   419     174.336 189.259  44.449  1.00  0.00            
ATOM   2554  R4  CHO   419     171.986 190.109  42.899  1.00  0.00            
ATOM   2555  R5  CHO   419     173.236 188.359  42.499  1.00  0.00            
ATOM   2556  C1  CHO   419     173.686 190.209  39.199  1.00  0.00           C
ATOM   2557  C2  CHO   419     172.936 193.759  37.299  1.00  0.00           C
ATOM   2558  ROH CHO   420     156.786 124.609  51.449  1.00  0.00            
ATOM   2559  R1  CHO   420     155.986 123.009  49.249  1.00  0.00            
ATOM   2560  R2  CHO   420     154.686 124.009  47.049  1.00  0.00            
ATOM   2561  R3  CHO   420     156.686 122.809  45.699  1.00  0.00            
ATOM   2562  R4  CHO   420     154.986 124.009  43.599  1.00  0.00            
ATOM   2563  R5  CHO   420     155.636 121.909  43.749  1.00  0.00            
ATOM   2564  C1  CHO   420     157.086 122.859  40.349  1.00  0.00           C
ATOM   2565  C2  CHO   420     156.036 123.259  36.749  1.00  0.00           C
ATOM   2566  ROH CHO   421     155.336 138.709  55.649  1.00  0.00            
ATOM   2567  R1  CHO   421     154.536 139.259  52.999  1.00  0.00            
ATOM   2568  R2  CHO   421     155.936 140.959  51.299  1.00  0.00            
ATOM   2569  R3  CHO   421     155.886 138.809  49.649  1.00  0.00            
ATOM   2570  R4  CHO   421     155.486 141.109  47.899  1.00  0.00            
ATOM   2571  R5  CHO   421     154.186 139.359  47.999  1.00  0.00            
ATOM   2572  C1  CHO   421     155.136 139.209  44.299  1.00  0.00           C
ATOM   2573  C2  CHO   421     151.386 139.809  42.649  1.00  0.00           C
ATOM   2574  ROH CHO   422     222.536  -1.441  41.149  1.00  0.00            
ATOM   2575  R1  CHO   422     223.286   0.359  39.099  1.00  0.00            
ATOM   2576  R2  CHO   422     224.336  -0.441  36.699  1.00  0.00            
ATOM   2577  R3  CHO   422     222.286   0.959  35.649  1.00  0.00            
ATOM   2578  R4  CHO   422     224.036   0.409  33.349  1.00  0.00            
ATOM   2579  R5  CHO   422     223.336   2.359  33.999  1.00  0.00            
ATOM   2580  C1  CHO   422     221.936   2.259  30.449  1.00  0.00           C
ATOM   2581  C2  CHO   422     221.336   4.609  26.699  1.00  0.00           C
ATOM   2582  ROH CHO   423     163.386 146.959  49.949  1.00  0.00            
ATOM   2583  R1  CHO   423     161.736 146.109  47.799  1.00  0.00            
ATOM   2584  R2  CHO   423     161.286 147.759  45.599  1.00  0.00            
ATOM   2585  R3  CHO   423     162.186 145.609  44.249  1.00  0.00            
ATOM   2586  R4  CHO   423     160.986 147.309  42.199  1.00  0.00            
ATOM   2587  R5  CHO   423     160.536 145.209  42.549  1.00  0.00            
ATOM   2588  C1  CHO   423     161.736 145.059  38.899  1.00  0.00           C
ATOM   2589  C2  CHO   423     159.436 145.609  36.749  1.00  0.00           C
ATOM   2590  ROH CHO   424     158.036  19.909  11.799  1.00  0.00            
ATOM   2591  R1  CHO   424     158.886  21.109  14.199  1.00  0.00            
ATOM   2592  R2  CHO   424     157.736  20.509  16.649  1.00  0.00            
ATOM   2593  R3  CHO   424     160.286  19.959  17.349  1.00  0.00            
ATOM   2594  R4  CHO   424     158.786  20.059  19.899  1.00  0.00            
ATOM   2595  R5  CHO   424     160.636  21.159  19.399  1.00  0.00            
ATOM   2596  C1  CHO   424     161.786  19.259  22.499  1.00  0.00           C
ATOM   2597  C2  CHO   424     162.786  21.509  24.799  1.00  0.00           C
ATOM   2598  ROH CHO   425       7.386 199.409  42.049  1.00  0.00            
ATOM   2599  R1  CHO   425       7.936 197.809  39.749  1.00  0.00            
ATOM   2600  R2  CHO   425       8.036 198.859  37.199  1.00  0.00            
ATOM   2601  R3  CHO   425      10.436 197.659  37.149  1.00  0.00            
ATOM   2602  R4  CHO   425       9.386 197.259  34.449  1.00  0.00            
ATOM   2603  R5  CHO   425      10.086 195.709  35.799  1.00  0.00            
ATOM   2604  C1  CHO   425      12.486 195.209  32.799  1.00  0.00           C
ATOM   2605  C2  CHO   425      12.936 194.709  29.349  1.00  0.00           C
ATOM   2606  ROH CHO   426     200.136 191.759  16.349  1.00  0.00            
ATOM   2607  R1  CHO   426     201.186 192.509  18.899  1.00  0.00            
ATOM   2608  R2  CHO   426     199.536 193.409  20.949  1.00  0.00            
ATOM   2609  R3  CHO   426     200.736 191.409  22.349  1.00  0.00            
ATOM   2610  R4  CHO   426     200.486 193.609  24.249  1.00  0.00            
ATOM   2611  R5  CHO   426     202.286 192.509  23.749  1.00  0.00            
ATOM   2612  C1  CHO   426     202.086 191.809  27.499  1.00  0.00           C
ATOM   2613  C2  CHO   426     203.436 192.409  31.349  1.00  0.00           C
ATOM   2614  ROH CHO   427      94.336  97.059  20.599  1.00  0.00            
ATOM   2615  R1  CHO   427      95.586  96.459  23.049  1.00  0.00            
ATOM   2616  R2  CHO   427      97.086  98.359  24.449  1.00  0.00            
ATOM   2617  R3  CHO   427      95.386  97.609  26.449  1.00  0.00            
ATOM   2618  R4  CHO   427      98.086  97.809  27.699  1.00  0.00            
ATOM   2619  R5  CHO   427      96.736  96.109  27.799  1.00  0.00            
ATOM   2620  C1  CHO   427      97.136  96.809  31.499  1.00  0.00           C
ATOM   2621  C2  CHO   427      95.936  95.609  34.899  1.00  0.00           C
ATOM   2622  ROH CHO   428     117.636 216.459  13.749  1.00  0.00            
ATOM   2623  R1  CHO   428     117.486 217.359  16.399  1.00  0.00            
ATOM   2624  R2  CHO   428     118.286 215.859  18.549  1.00  0.00            
ATOM   2625  R3  CHO   428     119.786 218.059  19.149  1.00  0.00            
ATOM   2626  R4  CHO   428     119.536 216.609  21.699  1.00  0.00            
ATOM   2627  R5  CHO   428     119.086 218.709  21.299  1.00  0.00            
ATOM   2628  C1  CHO   428     121.736 219.109  24.049  1.00  0.00           C
ATOM   2629  C2  CHO   428     118.436 219.009  26.299  1.00  0.00           C
ATOM   2630  ROH CHO   429      98.636 158.959  52.499  1.00  0.00            
ATOM   2631  R1  CHO   429      99.336 157.659  50.049  1.00  0.00            
ATOM   2632  R2  CHO   429      98.536 158.659  47.599  1.00  0.00            
ATOM   2633  R3  CHO   429     101.236 158.559  47.099  1.00  0.00            
ATOM   2634  R4  CHO   429      99.936 158.759  44.449  1.00  0.00            
ATOM   2635  R5  CHO   429     101.386 157.259  45.049  1.00  0.00            
ATOM   2636  C1  CHO   429     103.286 158.759  42.099  1.00  0.00           C
ATOM   2637  C2  CHO   429     105.636 160.259  39.149  1.00  0.00           C
ATOM   2638  ROH CHO   430      11.536  74.459  34.049  1.00  0.00            
ATOM   2639  R1  CHO   430      11.886  73.009  31.649  1.00  0.00            
ATOM   2640  R2  CHO   430       9.886  72.459  29.899  1.00  0.00            
ATOM   2641  R3  CHO   430      11.586  73.609  28.099  1.00  0.00            
ATOM   2642  R4  CHO   430       9.986  71.709  26.499  1.00  0.00            
ATOM   2643  R5  CHO   430      12.186  71.809  26.599  1.00  0.00            
ATOM   2644  C1  CHO   430      11.636  72.359  22.849  1.00  0.00           C
ATOM   2645  C2  CHO   430      10.436  74.309  19.299  1.00  0.00           C
ATOM   2646  ROH CHO   431     219.386 166.559  15.449  1.00  0.00            
ATOM   2647  R1  CHO   431     220.086 168.059  17.749  1.00  0.00            
ATOM   2648  R2  CHO   431     218.186 169.259  19.349  1.00  0.00            
ATOM   2649  R3  CHO   431     219.436 167.859  21.299  1.00  0.00            
ATOM   2650  R4  CHO   431     217.536 169.559  22.749  1.00  0.00            
ATOM   2651  R5  CHO   431     219.636 169.409  23.149  1.00  0.00            
ATOM   2652  C1  CHO   431     218.286 168.359  26.549  1.00  0.00           C
ATOM   2653  C2  CHO   431     217.436 169.759  30.799  1.00  0.00           C
ATOM   2654  ROH CHO   432     167.136 177.659  17.199  1.00  0.00            
ATOM   2655  R1  CHO   432     168.486 177.359  19.649  1.00  0.00            
ATOM   2656  R2  CHO   432     168.486 179.359  21.599  1.00  0.00            
ATOM   2657  R3  CHO   432     167.586 177.309  23.199  1.00  0.00            
ATOM   2658  R4  CHO   432     168.336 179.459  25.049  1.00  0.00            
ATOM   2659  R5  CHO   432     169.036 177.359  25.099  1.00  0.00            
ATOM   2660  C1  CHO   432     167.436 177.609  28.549  1.00  0.00           C
ATOM   2661  C2  CHO   432     170.486 175.559  30.699  1.00  0.00           C
ATOM   2662  ROH CHO   433     191.986 130.609  53.049  1.00  0.00            
ATOM   2663  R1  CHO   433     192.286 130.009  50.299  1.00  0.00            
ATOM   2664  R2  CHO   433     190.136 130.009  48.549  1.00  0.00            
ATOM   2665  R3  CHO   433     191.686 131.759  47.149  1.00  0.00            
ATOM   2666  R4  CHO   433     189.636 130.909  45.249  1.00  0.00            
ATOM   2667  R5  CHO   433     191.786 130.809  44.949  1.00  0.00            
ATOM   2668  C1  CHO   433     190.836 133.059  41.999  1.00  0.00           C
ATOM   2669  C2  CHO   433     187.986 133.909  41.249  1.00  0.00           C
ATOM   2670  ROH CHO   434      39.536 146.559  15.799  1.00  0.00            
ATOM   2671  R1  CHO   434      40.186 144.859  17.949  1.00  0.00            
ATOM   2672  R2  CHO   434      38.436 142.959  18.899  1.00  0.00            
ATOM   2673  R3  CHO   434      40.536 141.259  18.449  1.00  0.00            
ATOM   2674  R4  CHO   434      38.986 140.009  20.599  1.00  0.00            
ATOM   2675  R5  CHO   434      41.086 140.459  20.649  1.00  0.00            
ATOM   2676  C1  CHO   434      41.236 136.709  21.199  1.00  0.00           C
ATOM   2677  C2  CHO   434      40.236 133.959  22.599  1.00  0.00           C
ATOM   2678  ROH CHO   435     157.236 184.709  16.649  1.00  0.00            
ATOM   2679  R1  CHO   435     156.936 185.409  19.349  1.00  0.00            
ATOM   2680  R2  CHO   435     154.586 184.909  20.749  1.00  0.00            
ATOM   2681  R3  CHO   435     156.286 183.659  22.499  1.00  0.00            
ATOM   2682  R4  CHO   435     154.586 185.359  24.199  1.00  0.00            
ATOM   2683  R5  CHO   435     156.786 185.309  24.149  1.00  0.00            
ATOM   2684  C1  CHO   435     156.186 184.409  27.799  1.00  0.00           C
ATOM   2685  C2  CHO   435     156.436 186.009  30.999  1.00  0.00           C
ATOM   2686  ROH CHO   436     114.186 114.659  24.799  1.00  0.00            
ATOM   2687  R1  CHO   436     115.536 113.959  27.199  1.00  0.00            
ATOM   2688  R2  CHO   436     114.586 114.609  29.699  1.00  0.00            
ATOM   2689  R3  CHO   436     114.786 111.959  30.149  1.00  0.00            
ATOM   2690  R4  CHO   436     114.536 113.159  32.799  1.00  0.00            
ATOM   2691  R5  CHO   436     116.086 111.759  32.149  1.00  0.00            
ATOM   2692  C1  CHO   436     114.636 109.759  35.049  1.00  0.00           C
ATOM   2693  C2  CHO   436     117.886 108.609  35.549  1.00  0.00           C
ATOM   2694  ROH CHO   437      35.236  78.059  34.349  1.00  0.00            
ATOM   2695  R1  CHO   437      36.336  78.709  31.849  1.00  0.00            
ATOM   2696  R2  CHO   437      36.586  76.959  29.749  1.00  0.00            
ATOM   2697  R3  CHO   437      35.236  78.909  28.399  1.00  0.00            
ATOM   2698  R4  CHO   437      36.836  77.509  26.399  1.00  0.00            
ATOM   2699  R5  CHO   437      36.836  79.659  26.799  1.00  0.00            
ATOM   2700  C1  CHO   437      35.786  79.709  23.099  1.00  0.00           C
ATOM   2701  C2  CHO   437      35.086  83.959  21.299  1.00  0.00           C
ATOM   2702  ROH CHO   438     193.286 100.359  10.149  1.00  0.00            
ATOM   2703  R1  CHO   438     195.086 100.109  12.349  1.00  0.00            
ATOM   2704  R2  CHO   438     194.386 100.809  14.949  1.00  0.00            
ATOM   2705  R3  CHO   438     195.136  98.309  15.499  1.00  0.00            
ATOM   2706  R4  CHO   438     194.736  99.559  18.149  1.00  0.00            
ATOM   2707  R5  CHO   438     196.536  98.509  17.449  1.00  0.00            
ATOM   2708  C1  CHO   438     195.686  96.459  20.549  1.00  0.00           C
ATOM   2709  C2  CHO   438     195.336  94.309  23.549  1.00  0.00           C
ATOM   2710  ROH CHO   439     192.586 122.859  18.799  1.00  0.00            
ATOM   2711  R1  CHO   439     193.036 123.559  21.499  1.00  0.00            
ATOM   2712  R2  CHO   439     192.236 121.959  23.599  1.00  0.00            
ATOM   2713  R3  CHO   439     194.836 122.109  24.349  1.00  0.00            
ATOM   2714  R4  CHO   439     193.486 121.009  26.699  1.00  0.00            
ATOM   2715  R5  CHO   439     194.786 122.759  26.649  1.00  0.00            
ATOM   2716  C1  CHO   439     196.686 120.609  29.149  1.00  0.00           C
ATOM   2717  C2  CHO   439     195.536 121.259  33.199  1.00  0.00           C
ATOM   2718  ROH CHO   440       0.086 130.659  46.149  1.00  0.00            
ATOM   2719  R1  CHO   440      -0.114 129.709  43.499  1.00  0.00            
ATOM   2720  R2  CHO   440      -2.314 130.309  41.899  1.00  0.00            
ATOM   2721  R3  CHO   440      -0.464 131.209  40.199  1.00  0.00            
ATOM   2722  R4  CHO   440      -2.764 130.559  38.499  1.00  0.00            
ATOM   2723  R5  CHO   440      -0.714 129.809  38.249  1.00  0.00            
ATOM   2724  C1  CHO   440      -1.164 131.559  34.899  1.00  0.00           C
ATOM   2725  C2  CHO   440      -0.464 134.409  32.449  1.00  0.00           C
ATOM   2726  ROH CHO   441     106.486  94.509  20.349  1.00  0.00            
ATOM   2727  R1  CHO   441     105.136  93.209  22.499  1.00  0.00            
ATOM   2728  R2  CHO   441     105.386  90.509  22.999  1.00  0.00            
ATOM   2729  R3  CHO   441     106.136  91.359  25.449  1.00  0.00            
ATOM   2730  R4  CHO   441     103.836  89.609  25.949  1.00  0.00            
ATOM   2731  R5  CHO   441     104.086  91.659  26.649  1.00  0.00            
ATOM   2732  C1  CHO   441     103.636  89.909  29.949  1.00  0.00           C
ATOM   2733  C2  CHO   441     102.336  87.409  32.149  1.00  0.00           C
ATOM   2734  ROH CHO   442     121.886  84.609  18.749  1.00  0.00            
ATOM   2735  R1  CHO   442     122.536  83.159  21.099  1.00  0.00            
ATOM   2736  R2  CHO   442     124.886  83.509  22.499  1.00  0.00            
ATOM   2737  R3  CHO   442     123.236  84.009  24.599  1.00  0.00            
ATOM   2738  R4  CHO   442     125.986  84.259  25.699  1.00  0.00            
ATOM   2739  R5  CHO   442     124.386  82.959  26.449  1.00  0.00            
ATOM   2740  C1  CHO   442     125.036  85.109  29.549  1.00  0.00           C
ATOM   2741  C2  CHO   442     125.636  86.959  32.899  1.00  0.00           C
ATOM   2742  ROH CHO   443     168.436  42.509  12.449  1.00  0.00            
ATOM   2743  R1  CHO   443     167.436  43.109  15.049  1.00  0.00            
ATOM   2744  R2  CHO   443     168.636  42.209  17.349  1.00  0.00            
ATOM   2745  R3  CHO   443     168.686  44.859  17.999  1.00  0.00            
ATOM   2746  R4  CHO   443     168.836  43.459  20.599  1.00  0.00            
ATOM   2747  R5  CHO   443     167.386  44.959  19.999  1.00  0.00            
ATOM   2748  C1  CHO   443     168.986  46.659  23.049  1.00  0.00           C
ATOM   2749  C2  CHO   443     168.636  46.759  27.149  1.00  0.00           C
ATOM   2750  ROH CHO   444      19.636 171.009  47.599  1.00  0.00            
ATOM   2751  R1  CHO   444      20.036 169.559  45.199  1.00  0.00            
ATOM   2752  R2  CHO   444      18.186 169.509  43.199  1.00  0.00            
ATOM   2753  R3  CHO   444      20.286 170.309  41.649  1.00  0.00            
ATOM   2754  R4  CHO   444      18.986 168.209  40.099  1.00  0.00            
ATOM   2755  R5  CHO   444      21.086 168.309  40.649  1.00  0.00            
ATOM   2756  C1  CHO   444      21.436 168.259  36.849  1.00  0.00           C
ATOM   2757  C2  CHO   444      23.486 166.259  34.049  1.00  0.00           C
ATOM   2758  ROH CHO   445     200.186  21.509  44.799  1.00  0.00            
ATOM   2759  R1  CHO   445     199.186  21.009  42.149  1.00  0.00            
ATOM   2760  R2  CHO   445     198.036  22.959  40.599  1.00  0.00            
ATOM   2761  R3  CHO   445     199.886  22.209  38.799  1.00  0.00            
ATOM   2762  R4  CHO   445     197.586  22.909  37.199  1.00  0.00            
ATOM   2763  R5  CHO   445     198.686  21.059  37.099  1.00  0.00            
ATOM   2764  C1  CHO   445     199.086  22.209  33.499  1.00  0.00           C
ATOM   2765  C2  CHO   445     198.536  22.509  28.349  1.00  0.00           C
ATOM   2766  ROH CHO   446     126.536  83.409  51.449  1.00  0.00            
ATOM   2767  R1  CHO   446     127.836  83.909  48.949  1.00  0.00            
ATOM   2768  R2  CHO   446     128.936  81.909  47.449  1.00  0.00            
ATOM   2769  R3  CHO   446     127.336  82.859  45.499  1.00  0.00            
ATOM   2770  R4  CHO   446     128.786  80.709  44.199  1.00  0.00            
ATOM   2771  R5  CHO   446     128.636  82.759  43.499  1.00  0.00            
ATOM   2772  C1  CHO   446     127.186  80.909  40.499  1.00  0.00           C
ATOM   2773  C2  CHO   446     125.636  82.659  37.399  1.00  0.00           C
ATOM   2774  ROH CHO   447     211.286  54.759  40.149  1.00  0.00            
ATOM   2775  R1  CHO   447     210.036  55.009  37.599  1.00  0.00            
ATOM   2776  R2  CHO   447     211.036  56.659  35.599  1.00  0.00            
ATOM   2777  R3  CHO   447     211.036  54.359  34.149  1.00  0.00            
ATOM   2778  R4  CHO   447     211.586  56.509  32.199  1.00  0.00            
ATOM   2779  R5  CHO   447     209.986  55.009  32.099  1.00  0.00            
ATOM   2780  C1  CHO   447     211.836  54.259  28.849  1.00  0.00           C
ATOM   2781  C2  CHO   447     214.386  52.059  27.499  1.00  0.00           C
ATOM   2782  ROH CHO   448     111.186  55.659  16.849  1.00  0.00            
ATOM   2783  R1  CHO   448     110.886  56.009  19.649  1.00  0.00            
ATOM   2784  R2  CHO   448     108.436  55.959  20.899  1.00  0.00            
ATOM   2785  R3  CHO   448     109.636  54.109  22.449  1.00  0.00            
ATOM   2786  R4  CHO   448     107.236  54.859  23.949  1.00  0.00            
ATOM   2787  R5  CHO   448     109.286  54.909  24.699  1.00  0.00            
ATOM   2788  C1  CHO   448     107.736  52.509  27.249  1.00  0.00           C
ATOM   2789  C2  CHO   448     108.336  50.559  29.849  1.00  0.00           C
ATOM   2790  ROH CHO   449     165.636  32.359  11.999  1.00  0.00            
ATOM   2791  R1  CHO   449     166.686  31.959  14.599  1.00  0.00            
ATOM   2792  R2  CHO   449     168.986  33.159  15.449  1.00  0.00            
ATOM   2793  R3  CHO   449     167.386  34.059  17.499  1.00  0.00            
ATOM   2794  R4  CHO   449     169.886  33.209  18.799  1.00  0.00            
ATOM   2795  R5  CHO   449     167.886  32.559  19.299  1.00  0.00            
ATOM   2796  C1  CHO   449     168.936  34.059  22.649  1.00  0.00           C
ATOM   2797  C2  CHO   449     168.286  33.659  26.399  1.00  0.00           C
ATOM   2798  ROH CHO   450      44.286 130.959  40.849  1.00  0.00            
ATOM   2799  R1  CHO   450      43.586 132.659  38.749  1.00  0.00            
ATOM   2800  R2  CHO   450      44.986 132.809  36.349  1.00  0.00            
ATOM   2801  R3  CHO   450      42.536 132.309  35.249  1.00  0.00            
ATOM   2802  R4  CHO   450      44.336 132.759  32.949  1.00  0.00            
ATOM   2803  R5  CHO   450      42.386 133.809  33.399  1.00  0.00            
ATOM   2804  C1  CHO   450      41.686 132.309  29.949  1.00  0.00           C
ATOM   2805  C2  CHO   450      38.836 134.159  27.249  1.00  0.00           C
ATOM   2806  ROH CHO   451     223.136 111.459   5.999  1.00  0.00            
ATOM   2807  R1  CHO   451     223.586 111.159   8.799  1.00  0.00            
ATOM   2808  R2  CHO   451     221.886 109.759  10.449  1.00  0.00            
ATOM   2809  R3  CHO   451     224.186 108.459  11.099  1.00  0.00            
ATOM   2810  R4  CHO   451     222.486 108.309  13.499  1.00  0.00            
ATOM   2811  R5  CHO   451     224.536 109.059  13.399  1.00  0.00            
ATOM   2812  C1  CHO   451     224.986 106.259  15.949  1.00  0.00           C
ATOM   2813  C2  CHO   451     225.586 103.709  18.049  1.00  0.00           C
ATOM   2814  ROH CHO   452      12.236 208.309   6.049  1.00  0.00            
ATOM   2815  R1  CHO   452      10.536 207.509   8.099  1.00  0.00            
ATOM   2816  R2  CHO   452      11.336 206.259  10.399  1.00  0.00            
ATOM   2817  R3  CHO   452      10.086 208.309  11.599  1.00  0.00            
ATOM   2818  R4  CHO   452      10.636 206.409  13.799  1.00  0.00            
ATOM   2819  R5  CHO   452       8.636 207.259  13.249  1.00  0.00            
ATOM   2820  C1  CHO   452       8.986 208.409  16.899  1.00  0.00           C
ATOM   2821  C2  CHO   452      11.136 207.459  19.449  1.00  0.00           C
ATOM   2822  ROH CHO   453     168.286  85.659  49.399  1.00  0.00            
ATOM   2823  R1  CHO   453     167.286  84.609  46.949  1.00  0.00            
ATOM   2824  R2  CHO   453     165.036  85.709  45.749  1.00  0.00            
ATOM   2825  R3  CHO   453     166.686  85.859  43.599  1.00  0.00            
ATOM   2826  R4  CHO   453     164.036  86.309  42.449  1.00  0.00            
ATOM   2827  R5  CHO   453     165.486  84.809  41.799  1.00  0.00            
ATOM   2828  C1  CHO   453     165.036  86.809  38.549  1.00  0.00           C
ATOM   2829  C2  CHO   453     163.086  88.459  34.899  1.00  0.00           C
ATOM   2830  ROH CHO   454     102.036 152.209  21.799  1.00  0.00            
ATOM   2831  R1  CHO   454     101.536 151.759  24.499  1.00  0.00            
ATOM   2832  R2  CHO   454      99.336 150.259  25.399  1.00  0.00            
ATOM   2833  R3  CHO   454     101.236 148.809  26.699  1.00  0.00            
ATOM   2834  R4  CHO   454      99.036 149.009  28.599  1.00  0.00            
ATOM   2835  R5  CHO   454     101.086 149.559  28.949  1.00  0.00            
ATOM   2836  C1  CHO   454     100.586 146.909  31.649  1.00  0.00           C
ATOM   2837  C2  CHO   454      96.386 146.959  33.849  1.00  0.00           C
ATOM   2838  ROH CHO   455     163.786 172.859  52.349  1.00  0.00            
ATOM   2839  R1  CHO   455     162.986 172.809  49.599  1.00  0.00            
ATOM   2840  R2  CHO   455     164.636 173.709  47.599  1.00  0.00            
ATOM   2841  R3  CHO   455     164.186 171.259  46.549  1.00  0.00            
ATOM   2842  R4  CHO   455     165.136 172.809  44.299  1.00  0.00            
ATOM   2843  R5  CHO   455     163.286 171.659  44.349  1.00  0.00            
ATOM   2844  C1  CHO   455     164.986 170.009  41.399  1.00  0.00           C
ATOM   2845  C2  CHO   455     166.036 174.009  39.199  1.00  0.00           C
ATOM   2846  ROH CHO   456      31.486 216.009  39.699  1.00  0.00            
ATOM   2847  R1  CHO   456      30.236 214.859  37.449  1.00  0.00            
ATOM   2848  R2  CHO   456      27.486 215.109  37.049  1.00  0.00            
ATOM   2849  R3  CHO   456      28.286 216.059  34.649  1.00  0.00            
ATOM   2850  R4  CHO   456      25.936 214.459  34.049  1.00  0.00            
ATOM   2851  R5  CHO   456      27.886 214.309  33.099  1.00  0.00            
ATOM   2852  C1  CHO   456      25.736 215.009  30.049  1.00  0.00           C
ATOM   2853  C2  CHO   456      23.736 214.509  26.849  1.00  0.00           C
ATOM   2854  ROH CHO   457      13.936 118.009   8.049  1.00  0.00            
ATOM   2855  R1  CHO   457      12.936 118.209  10.699  1.00  0.00            
ATOM   2856  R2  CHO   457      11.586 116.159  11.949  1.00  0.00            
ATOM   2857  R3  CHO   457      13.486 116.509  13.849  1.00  0.00            
ATOM   2858  R4  CHO   457      11.636 114.559  14.999  1.00  0.00            
ATOM   2859  R5  CHO   457      12.236 116.459  15.899  1.00  0.00            
ATOM   2860  C1  CHO   457      13.436 114.009  18.599  1.00  0.00           C
ATOM   2861  C2  CHO   457      15.236 110.909  20.149  1.00  0.00           C
ATOM   2862  ROH CHO   458     112.886   9.709  10.249  1.00  0.00            
ATOM   2863  R1  CHO   458     112.586   9.459  13.049  1.00  0.00            
ATOM   2864  R2  CHO   458     110.336  10.259  14.399  1.00  0.00            
ATOM   2865  R3  CHO   458     110.286   7.709  15.299  1.00  0.00            
ATOM   2866  R4  CHO   458     108.836   9.209  17.299  1.00  0.00            
ATOM   2867  R5  CHO   458     110.536   7.909  17.649  1.00  0.00            
ATOM   2868  C1  CHO   458     107.936   6.209  19.849  1.00  0.00           C
ATOM   2869  C2  CHO   458     105.736   6.359  22.899  1.00  0.00           C
ATOM   2870  ROH CHO   459     158.486 185.609  48.149  1.00  0.00            
ATOM   2871  R1  CHO   459     157.436 185.709  45.499  1.00  0.00            
ATOM   2872  R2  CHO   459     158.386 187.509  43.649  1.00  0.00            
ATOM   2873  R3  CHO   459     158.786 185.259  42.149  1.00  0.00            
ATOM   2874  R4  CHO   459     158.636 187.409  40.199  1.00  0.00            
ATOM   2875  R5  CHO   459     157.436 185.559  40.199  1.00  0.00            
ATOM   2876  C1  CHO   459     159.136 185.259  36.799  1.00  0.00           C
ATOM   2877  C2  CHO   459     162.586 182.559  34.899  1.00  0.00           C
ATOM   2878  ROH CHO   460     183.686  43.009  46.249  1.00  0.00            
ATOM   2879  R1  CHO   460     184.736  42.109  43.799  1.00  0.00            
ATOM   2880  R2  CHO   460     184.486  39.509  42.899  1.00  0.00            
ATOM   2881  R3  CHO   460     183.386  40.709  40.699  1.00  0.00            
ATOM   2882  R4  CHO   460     184.336  38.109  39.749  1.00  0.00            
ATOM   2883  R5  CHO   460     184.836  40.059  38.899  1.00  0.00            
ATOM   2884  C1  CHO   460     183.236  38.359  35.899  1.00  0.00           C
ATOM   2885  C2  CHO   460     182.586  39.659  32.449  1.00  0.00           C
ATOM   2886  ROH CHO   461     179.186 133.159  13.799  1.00  0.00            
ATOM   2887  R1  CHO   461     177.836 132.859  16.249  1.00  0.00            
ATOM   2888  R2  CHO   461     178.836 131.259  18.299  1.00  0.00            
ATOM   2889  R3  CHO   461     178.536 133.509  19.799  1.00  0.00            
ATOM   2890  R4  CHO   461     177.736 131.359  21.599  1.00  0.00            
ATOM   2891  R5  CHO   461     176.586 133.159  21.099  1.00  0.00            
ATOM   2892  C1  CHO   461     176.836 133.559  24.849  1.00  0.00           C
ATOM   2893  C2  CHO   461     177.386 131.659  28.449  1.00  0.00           C
ATOM   2894  ROH CHO   462     120.886  92.959  20.149  1.00  0.00            
ATOM   2895  R1  CHO   462     120.136  92.909  22.849  1.00  0.00            
ATOM   2896  R2  CHO   462     121.986  92.759  24.899  1.00  0.00            
ATOM   2897  R3  CHO   462     120.686  94.959  25.799  1.00  0.00            
ATOM   2898  R4  CHO   462     122.236  94.059  28.099  1.00  0.00            
ATOM   2899  R5  CHO   462     120.086  94.459  28.049  1.00  0.00            
ATOM   2900  C1  CHO   462     121.086  96.909  30.799  1.00  0.00           C
ATOM   2901  C2  CHO   462     122.236  96.859  34.249  1.00  0.00           C
ATOM   2902  ROH CHO   463     106.036  47.459  15.049  1.00  0.00            
ATOM   2903  R1  CHO   463     105.786  47.559  17.899  1.00  0.00            
ATOM   2904  R2  CHO   463     103.886  46.159  19.299  1.00  0.00            
ATOM   2905  R3  CHO   463     106.036  45.209  20.649  1.00  0.00            
ATOM   2906  R4  CHO   463     103.736  44.359  22.249  1.00  0.00            
ATOM   2907  R5  CHO   463     105.436  45.459  22.949  1.00  0.00            
ATOM   2908  C1  CHO   463     105.686  42.409  25.199  1.00  0.00           C
ATOM   2909  C2  CHO   463     104.986  40.509  27.899  1.00  0.00           C
ATOM   2910  ROH CHO   464     163.736 164.209  19.549  1.00  0.00            
ATOM   2911  R1  CHO   464     164.436 164.509  22.249  1.00  0.00            
ATOM   2912  R2  CHO   464     162.736 165.559  24.149  1.00  0.00            
ATOM   2913  R3  CHO   464     163.236 163.209  25.449  1.00  0.00            
ATOM   2914  R4  CHO   464     162.236 165.009  27.549  1.00  0.00            
ATOM   2915  R5  CHO   464     164.136 163.909  27.549  1.00  0.00            
ATOM   2916  C1  CHO   464     162.486 162.509  30.699  1.00  0.00           C
ATOM   2917  C2  CHO   464     162.186 164.359  34.449  1.00  0.00           C
ATOM   2918  ROH CHO   465     172.486 179.659  51.249  1.00  0.00            
ATOM   2919  R1  CHO   465     171.536 178.459  48.849  1.00  0.00            
ATOM   2920  R2  CHO   465     171.186 179.909  46.499  1.00  0.00            
ATOM   2921  R3  CHO   465     172.786 178.009  45.449  1.00  0.00            
ATOM   2922  R4  CHO   465     171.636 179.409  43.149  1.00  0.00            
ATOM   2923  R5  CHO   465     171.586 177.259  43.499  1.00  0.00            
ATOM   2924  C1  CHO   465     173.436 177.259  40.199  1.00  0.00           C
ATOM   2925  C2  CHO   465     169.936 177.809  38.749  1.00  0.00           C
ATOM   2926  ROH CHO   466     184.586 222.609  14.049  1.00  0.00            
ATOM   2927  R1  CHO   466     185.136 222.259  16.799  1.00  0.00            
ATOM   2928  R2  CHO   466     185.286 224.409  18.549  1.00  0.00            
ATOM   2929  R3  CHO   466     183.486 222.959  19.999  1.00  0.00            
ATOM   2930  R4  CHO   466     184.536 224.909  21.899  1.00  0.00            
ATOM   2931  R5  CHO   466     184.486 222.759  22.149  1.00  0.00            
ATOM   2932  C1  CHO   466     182.386 223.809  25.149  1.00  0.00           C
ATOM   2933  C2  CHO   466     181.836 223.809  29.149  1.00  0.00           C
ATOM   2934  ROH CHO   467      41.086 205.209  37.899  1.00  0.00            
ATOM   2935  R1  CHO   467      41.636 204.309  35.299  1.00  0.00            
ATOM   2936  R2  CHO   467      42.386 201.709  34.749  1.00  0.00            
ATOM   2937  R3  CHO   467      40.236 201.809  32.999  1.00  0.00            
ATOM   2938  R4  CHO   467      41.836 199.509  32.099  1.00  0.00            
ATOM   2939  R5  CHO   467      41.236 201.209  30.899  1.00  0.00            
ATOM   2940  C1  CHO   467      39.636 198.359  28.949  1.00  0.00           C
ATOM   2941  C2  CHO   467      37.536 195.659  26.749  1.00  0.00           C
ATOM   2942  ROH CHO   468     128.536 177.859  19.199  1.00  0.00            
ATOM   2943  R1  CHO   468     129.436 179.509  21.299  1.00  0.00            
ATOM   2944  R2  CHO   468     129.636 178.609  23.899  1.00  0.00            
ATOM   2945  R3  CHO   468     132.186 179.559  23.649  1.00  0.00            
ATOM   2946  R4  CHO   468     131.786 179.309  26.549  1.00  0.00            
ATOM   2947  R5  CHO   468     132.486 181.109  25.499  1.00  0.00            
ATOM   2948  C1  CHO   468     135.386 180.609  27.849  1.00  0.00           C
ATOM   2949  C2  CHO   468     135.086 182.859  30.849  1.00  0.00           C
ATOM   2950  ROH CHO   469      51.586   1.659  40.399  1.00  0.00            
ATOM   2951  R1  CHO   469      51.336   4.009  38.799  1.00  0.00            
ATOM   2952  R2  CHO   469      53.636   5.359  37.899  1.00  0.00            
ATOM   2953  R3  CHO   469      52.486   5.009  35.499  1.00  0.00            
ATOM   2954  R4  CHO   469      53.986   7.509  35.249  1.00  0.00            
ATOM   2955  R5  CHO   469      51.836   7.209  34.799  1.00  0.00            
ATOM   2956  C1  CHO   469      53.086   8.459  31.399  1.00  0.00           C
ATOM   2957  C2  CHO   469      50.036  10.609  30.949  1.00  0.00           C
ATOM   2958  ROH CHO   470      55.586 219.759  36.849  1.00  0.00            
ATOM   2959  R1  CHO   470      56.836 218.959  34.449  1.00  0.00            
ATOM   2960  R2  CHO   470      56.586 220.309  32.099  1.00  0.00            
ATOM   2961  R3  CHO   470      59.286 220.359  32.149  1.00  0.00            
ATOM   2962  R4  CHO   470      58.636 220.309  29.299  1.00  0.00            
ATOM   2963  R5  CHO   470      59.886 218.909  30.349  1.00  0.00            
ATOM   2964  C1  CHO   470      62.386 220.309  27.749  1.00  0.00           C
ATOM   2965  C2  CHO   470      64.286 221.509  24.649  1.00  0.00           C
ATOM   2966  ROH CHO   471     167.586 147.609  47.899  1.00  0.00            
ATOM   2967  R1  CHO   471     166.636 146.909  45.349  1.00  0.00            
ATOM   2968  R2  CHO   471     165.486 148.759  43.599  1.00  0.00            
ATOM   2969  R3  CHO   471     167.386 147.809  41.899  1.00  0.00            
ATOM   2970  R4  CHO   471     164.986 148.259  40.249  1.00  0.00            
ATOM   2971  R5  CHO   471     166.136 146.409  40.399  1.00  0.00            
ATOM   2972  C1  CHO   471     166.486 147.059  36.649  1.00  0.00           C
ATOM   2973  C2  CHO   471     164.136 143.459  34.699  1.00  0.00           C
ATOM   2974  ROH CHO   472     194.386  14.209  46.549  1.00  0.00            
ATOM   2975  R1  CHO   472     194.186  13.159  43.949  1.00  0.00            
ATOM   2976  R2  CHO   472     192.186  14.009  42.149  1.00  0.00            
ATOM   2977  R3  CHO   472     194.336  14.509  40.549  1.00  0.00            
ATOM   2978  R4  CHO   472     192.136  13.909  38.699  1.00  0.00            
ATOM   2979  R5  CHO   472     194.086  12.909  38.749  1.00  0.00            
ATOM   2980  C1  CHO   472     194.086  14.259  35.199  1.00  0.00           C
ATOM   2981  C2  CHO   472     192.936  16.009  32.499  1.00  0.00           C
ATOM   2982  ROH CHO   473     180.936 201.309  16.299  1.00  0.00            
ATOM   2983  R1  CHO   473     181.336 199.909  18.749  1.00  0.00            
ATOM   2984  R2  CHO   473     182.586 201.109  20.899  1.00  0.00            
ATOM   2985  R3  CHO   473     180.336 200.359  22.199  1.00  0.00            
ATOM   2986  R4  CHO   473     182.286 200.909  24.299  1.00  0.00            
ATOM   2987  R5  CHO   473     181.186 199.109  24.049  1.00  0.00            
ATOM   2988  C1  CHO   473     180.036 200.109  27.549  1.00  0.00           C
ATOM   2989  C2  CHO   473     180.036 201.959  30.399  1.00  0.00           C
ATOM   2990  ROH CHO   474     118.736 175.009  19.999  1.00  0.00            
ATOM   2991  R1  CHO   474     118.486 174.709  22.799  1.00  0.00            
ATOM   2992  R2  CHO   474     120.136 175.959  24.599  1.00  0.00            
ATOM   2993  R3  CHO   474     117.836 176.909  25.649  1.00  0.00            
ATOM   2994  R4  CHO   474     119.536 176.409  27.949  1.00  0.00            
ATOM   2995  R5  CHO   474     117.536 175.609  27.649  1.00  0.00            
ATOM   2996  C1  CHO   474     117.036 177.559  30.949  1.00  0.00           C
ATOM   2997  C2  CHO   474     119.336 175.609  32.849  1.00  0.00           C
ATOM   2998  ROH CHO   475     153.886 138.509  18.249  1.00  0.00            
ATOM   2999  R1  CHO   475     153.986 138.809  21.049  1.00  0.00            
ATOM   3000  R2  CHO   475     153.436 136.759  22.799  1.00  0.00            
ATOM   3001  R3  CHO   475     155.886 137.459  23.799  1.00  0.00            
ATOM   3002  R4  CHO   475     154.336 136.559  26.149  1.00  0.00            
ATOM   3003  R5  CHO   475     155.436 138.409  25.949  1.00  0.00            
ATOM   3004  C1  CHO   475     157.186 137.009  28.999  1.00  0.00           C
ATOM   3005  C2  CHO   475     157.486 137.159  32.999  1.00  0.00           C
ATOM   3006  ROH CHO   476     166.336 133.309  17.399  1.00  0.00            
ATOM   3007  R1  CHO   476     165.536 134.259  19.949  1.00  0.00            
ATOM   3008  R2  CHO   476     164.886 132.559  22.049  1.00  0.00            
ATOM   3009  R3  CHO   476     166.786 134.009  23.349  1.00  0.00            
ATOM   3010  R4  CHO   476     165.236 132.709  25.449  1.00  0.00            
ATOM   3011  R5  CHO   476     165.686 134.809  25.299  1.00  0.00            
ATOM   3012  C1  CHO   476     167.186 134.109  28.699  1.00  0.00           C
ATOM   3013  C2  CHO   476     167.086 131.859  30.649  1.00  0.00           C
ATOM   3014  ROH CHO   477     119.086  62.059  21.499  1.00  0.00            
ATOM   3015  R1  CHO   477     118.736  62.359  24.299  1.00  0.00            
ATOM   3016  R2  CHO   477     116.636  61.159  25.649  1.00  0.00            
ATOM   3017  R3  CHO   477     118.636  60.159  27.149  1.00  0.00            
ATOM   3018  R4  CHO   477     116.486  60.809  29.049  1.00  0.00            
ATOM   3019  R5  CHO   477     118.586  61.459  29.149  1.00  0.00            
ATOM   3020  C1  CHO   477     118.336  59.659  32.499  1.00  0.00           C
ATOM   3021  C2  CHO   477     117.486  56.859  34.799  1.00  0.00           C
ATOM   3022  ROH CHO   478      10.636 209.559  41.599  1.00  0.00            
ATOM   3023  R1  CHO   478      10.236 209.159  38.799  1.00  0.00            
ATOM   3024  R2  CHO   478      12.236 209.759  36.949  1.00  0.00            
ATOM   3025  R3  CHO   478      11.786 207.159  36.199  1.00  0.00            
ATOM   3026  R4  CHO   478      13.236 208.409  33.949  1.00  0.00            
ATOM   3027  R5  CHO   478      11.336 207.309  33.849  1.00  0.00            
ATOM   3028  C1  CHO   478      13.486 205.209  31.449  1.00  0.00           C
ATOM   3029  C2  CHO   478      15.736 203.209  27.949  1.00  0.00           C
ATOM   3030  ROH CHO   479     111.186  13.659  22.949  1.00  0.00            
ATOM   3031  R1  CHO   479     113.486  14.859  24.149  1.00  0.00            
ATOM   3032  R2  CHO   479     113.336  16.759  26.149  1.00  0.00            
ATOM   3033  R3  CHO   479     114.986  15.059  27.449  1.00  0.00            
ATOM   3034  R4  CHO   479     115.436  17.609  28.749  1.00  0.00            
ATOM   3035  R5  CHO   479     116.986  16.359  27.899  1.00  0.00            
ATOM   3036  C1  CHO   479     118.186  16.559  31.499  1.00  0.00           C
ATOM   3037  C2  CHO   479     118.636  16.859  35.499  1.00  0.00           C
ATOM   3038  ROH CHO   480       8.586 179.859  14.599  1.00  0.00            
ATOM   3039  R1  CHO   480       9.986 179.659  17.099  1.00  0.00            
ATOM   3040  R2  CHO   480      10.586 181.909  18.599  1.00  0.00            
ATOM   3041  R3  CHO   480       9.286 180.509  20.549  1.00  0.00            
ATOM   3042  R4  CHO   480      10.936 182.459  21.999  1.00  0.00            
ATOM   3043  R5  CHO   480      10.886 180.259  22.299  1.00  0.00            
ATOM   3044  C1  CHO   480       9.886 181.459  25.799  1.00  0.00           C
ATOM   3045  C2  CHO   480      11.836 183.009  28.049  1.00  0.00           C
ATOM   3046  ROH CHO   481     131.786 132.609  19.349  1.00  0.00            
ATOM   3047  R1  CHO   481     131.136 132.259  22.099  1.00  0.00            
ATOM   3048  R2  CHO   481     131.836 129.959  23.499  1.00  0.00            
ATOM   3049  R3  CHO   481     132.986 131.759  25.199  1.00  0.00            
ATOM   3050  R4  CHO   481     132.086 129.609  26.949  1.00  0.00            
ATOM   3051  R5  CHO   481     131.636 131.709  27.149  1.00  0.00            
ATOM   3052  C1  CHO   481     133.336 131.059  30.499  1.00  0.00           C
ATOM   3053  C2  CHO   481     131.036 130.709  33.299  1.00  0.00           C
ATOM   3054  ROH CHO   482     165.836 218.209  13.899  1.00  0.00            
ATOM   3055  R1  CHO   482     164.236 218.309  16.249  1.00  0.00            
ATOM   3056  R2  CHO   482     163.486 216.009  17.599  1.00  0.00            
ATOM   3057  R3  CHO   482     164.636 217.309  19.699  1.00  0.00            
ATOM   3058  R4  CHO   482     162.886 215.309  20.949  1.00  0.00            
ATOM   3059  R5  CHO   482     162.936 217.409  21.349  1.00  0.00            
ATOM   3060  C1  CHO   482     163.636 216.059  24.849  1.00  0.00           C
ATOM   3061  C2  CHO   482     161.536 217.059  26.699  1.00  0.00           C
ATOM   3062  ROH CHO   483     147.136 169.309  17.649  1.00  0.00            
ATOM   3063  R1  CHO   483     148.636 170.709  19.599  1.00  0.00            
ATOM   3064  R2  CHO   483     147.486 171.759  21.899  1.00  0.00            
ATOM   3065  R3  CHO   483     149.386 170.259  23.149  1.00  0.00            
ATOM   3066  R4  CHO   483     148.236 171.959  25.249  1.00  0.00            
ATOM   3067  R5  CHO   483     150.336 171.759  24.749  1.00  0.00            
ATOM   3068  C1  CHO   483     150.486 170.759  28.399  1.00  0.00           C
ATOM   3069  C2  CHO   483     152.736 171.709  30.399  1.00  0.00           C
ATOM   3070  ROH CHO   484      25.686 138.009  45.849  1.00  0.00            
ATOM   3071  R1  CHO   484      26.436 138.659  43.199  1.00  0.00            
ATOM   3072  R2  CHO   484      25.086 137.659  40.999  1.00  0.00            
ATOM   3073  R3  CHO   484      24.886 140.309  40.349  1.00  0.00            
ATOM   3074  R4  CHO   484      23.986 138.859  37.949  1.00  0.00            
ATOM   3075  R5  CHO   484      25.536 140.409  38.049  1.00  0.00            
ATOM   3076  C1  CHO   484      23.186 142.009  35.549  1.00  0.00           C
ATOM   3077  C2  CHO   484      23.936 143.809  32.849  1.00  0.00           C
ATOM   3078  ROH CHO   485     118.386  67.359  21.449  1.00  0.00            
ATOM   3079  R1  CHO   485     117.786  67.709  24.199  1.00  0.00            
ATOM   3080  R2  CHO   485     115.736  66.309  25.449  1.00  0.00            
ATOM   3081  R3  CHO   485     117.686  65.659  27.199  1.00  0.00            
ATOM   3082  R4  CHO   485     115.236  65.409  28.749  1.00  0.00            
ATOM   3083  R5  CHO   485     116.986  66.559  29.299  1.00  0.00            
ATOM   3084  C1  CHO   485     116.836  64.209  32.299  1.00  0.00           C
ATOM   3085  C2  CHO   485     117.736  65.609  36.049  1.00  0.00           C
ATOM   3086  ROH CHO   486     134.986 196.509  50.149  1.00  0.00            
ATOM   3087  R1  CHO   486     135.186 195.059  47.699  1.00  0.00            
ATOM   3088  R2  CHO   486     134.786 196.259  45.249  1.00  0.00            
ATOM   3089  R3  CHO   486     137.236 195.209  44.699  1.00  0.00            
ATOM   3090  R4  CHO   486     135.886 195.409  42.099  1.00  0.00            
ATOM   3091  R5  CHO   486     136.786 193.609  42.949  1.00  0.00            
ATOM   3092  C1  CHO   486     138.836 193.859  39.749  1.00  0.00           C
ATOM   3093  C2  CHO   486     136.236 194.959  36.099  1.00  0.00           C
ATOM   3094  ROH CHO   487       8.036 174.209  13.799  1.00  0.00            
ATOM   3095  R1  CHO   487       7.036 174.859  16.399  1.00  0.00            
ATOM   3096  R2  CHO   487       7.936 173.559  18.699  1.00  0.00            
ATOM   3097  R3  CHO   487       8.486 176.059  19.499  1.00  0.00            
ATOM   3098  R4  CHO   487       8.086 174.509  21.999  1.00  0.00            
ATOM   3099  R5  CHO   487       7.136 176.359  21.449  1.00  0.00            
ATOM   3100  C1  CHO   487       8.736 177.459  24.699  1.00  0.00           C
ATOM   3101  C2  CHO   487       7.586 178.659  28.649  1.00  0.00           C
ATOM   3102  ROH CHO   488     143.836  33.009  14.799  1.00  0.00            
ATOM   3103  R1  CHO   488     144.686  32.459  17.449  1.00  0.00            
ATOM   3104  R2  CHO   488     144.736  34.409  19.399  1.00  0.00            
ATOM   3105  R3  CHO   488     143.286  32.559  20.799  1.00  0.00            
ATOM   3106  R4  CHO   488     143.936  34.609  22.799  1.00  0.00            
ATOM   3107  R5  CHO   488     144.286  32.459  22.949  1.00  0.00            
ATOM   3108  C1  CHO   488     142.086  32.959  25.999  1.00  0.00           C
ATOM   3109  C2  CHO   488     141.486  34.309  30.199  1.00  0.00           C
ATOM   3110  ROH CHO   489     201.386  45.659   9.749  1.00  0.00            
ATOM   3111  R1  CHO   489     201.336  46.409  12.449  1.00  0.00            
ATOM   3112  R2  CHO   489     201.736  44.559  14.499  1.00  0.00            
ATOM   3113  R3  CHO   489     203.686  46.309  15.249  1.00  0.00            
ATOM   3114  R4  CHO   489     202.686  45.209  17.749  1.00  0.00            
ATOM   3115  R5  CHO   489     202.886  47.309  17.249  1.00  0.00            
ATOM   3116  C1  CHO   489     205.086  47.209  20.349  1.00  0.00           C
ATOM   3117  C2  CHO   489     206.086  46.359  23.799  1.00  0.00           C
ATOM   3118  ROH CHO   490      40.936  96.509  38.549  1.00  0.00            
ATOM   3119  R1  CHO   490      42.536  96.509  36.199  1.00  0.00            
ATOM   3120  R2  CHO   490      41.436  96.809  33.699  1.00  0.00            
ATOM   3121  R3  CHO   490      43.236  98.859  33.499  1.00  0.00            
ATOM   3122  R4  CHO   490      42.136  98.509  30.749  1.00  0.00            
ATOM   3123  R5  CHO   490      44.186  98.509  31.349  1.00  0.00            
ATOM   3124  C1  CHO   490      44.186 101.409  28.899  1.00  0.00           C
ATOM   3125  C2  CHO   490      42.686 100.059  25.449  1.00  0.00           C
ATOM   3126  ROH CHO   491     120.886  79.159  18.299  1.00  0.00            
ATOM   3127  R1  CHO   491     120.186  79.509  21.049  1.00  0.00            
ATOM   3128  R2  CHO   491     120.736  77.609  22.949  1.00  0.00            
ATOM   3129  R3  CHO   491     121.936  79.759  24.199  1.00  0.00            
ATOM   3130  R4  CHO   491     121.036  78.009  26.399  1.00  0.00            
ATOM   3131  R5  CHO   491     120.586  80.109  26.149  1.00  0.00            
ATOM   3132  C1  CHO   491     122.336  80.209  29.549  1.00  0.00           C
ATOM   3133  C2  CHO   491     123.136  78.359  31.849  1.00  0.00           C
ATOM   3134  ROH CHO   492     127.586  20.609  18.199  1.00  0.00            
ATOM   3135  R1  CHO   492     128.636  20.709  20.799  1.00  0.00            
ATOM   3136  R2  CHO   492     130.286  22.759  21.649  1.00  0.00            
ATOM   3137  R3  CHO   492     128.436  22.959  23.649  1.00  0.00            
ATOM   3138  R4  CHO   492     130.986  23.609  24.899  1.00  0.00            
ATOM   3139  R5  CHO   492     129.586  22.109  25.549  1.00  0.00            
ATOM   3140  C1  CHO   492     129.686  24.309  28.699  1.00  0.00           C
ATOM   3141  C2  CHO   492     128.086  22.809  32.099  1.00  0.00           C
ATOM   3142  ROH CHO   493     134.836 174.709  50.949  1.00  0.00            
ATOM   3143  R1  CHO   493     135.536 175.259  48.249  1.00  0.00            
ATOM   3144  R2  CHO   493     135.336 173.359  46.249  1.00  0.00            
ATOM   3145  R3  CHO   493     133.836 175.259  45.049  1.00  0.00            
ATOM   3146  R4  CHO   493     134.636 173.459  42.849  1.00  0.00            
ATOM   3147  R5  CHO   493     134.936 175.609  42.949  1.00  0.00            
ATOM   3148  C1  CHO   493     132.836 175.309  39.749  1.00  0.00           C
ATOM   3149  C2  CHO   493     130.236 176.559  36.349  1.00  0.00           C
ATOM   3150  ROH CHO   494     102.186  43.759  45.449  1.00  0.00            
ATOM   3151  R1  CHO   494     102.236  43.409  42.649  1.00  0.00            
ATOM   3152  R2  CHO   494     100.336  41.909  41.299  1.00  0.00            
ATOM   3153  R3  CHO   494     100.036  44.209  39.849  1.00  0.00            
ATOM   3154  R4  CHO   494      98.836  42.109  38.199  1.00  0.00            
ATOM   3155  R5  CHO   494     100.386  43.509  37.599  1.00  0.00            
ATOM   3156  C1  CHO   494      97.736  44.359  34.999  1.00  0.00           C
ATOM   3157  C2  CHO   494      97.236  43.459  31.099  1.00  0.00           C
ATOM   3158  ROH CHO   495     213.086   5.959  11.599  1.00  0.00            
ATOM   3159  R1  CHO   495     211.036   5.159  13.399  1.00  0.00            
ATOM   3160  R2  CHO   495     211.436   3.409  15.499  1.00  0.00            
ATOM   3161  R3  CHO   495     210.336   5.409  16.949  1.00  0.00            
ATOM   3162  R4  CHO   495     210.986   3.309  18.899  1.00  0.00            
ATOM   3163  R5  CHO   495     209.036   4.309  18.599  1.00  0.00            
ATOM   3164  C1  CHO   495     209.636   5.159  22.249  1.00  0.00           C
ATOM   3165  C2  CHO   495     211.886   5.859  26.449  1.00  0.00           C
ATOM   3166  ROH CHO   496     214.336 191.559  14.849  1.00  0.00            
ATOM   3167  R1  CHO   496     214.736 193.159  17.149  1.00  0.00            
ATOM   3168  R2  CHO   496     214.486 192.159  19.749  1.00  0.00            
ATOM   3169  R3  CHO   496     216.986 193.159  19.999  1.00  0.00            
ATOM   3170  R4  CHO   496     216.136 192.509  22.749  1.00  0.00            
ATOM   3171  R5  CHO   496     216.886 194.409  22.049  1.00  0.00            
ATOM   3172  C1  CHO   496     219.486 193.659  24.749  1.00  0.00           C
ATOM   3173  C2  CHO   496     219.586 194.609  27.899  1.00  0.00           C
ATOM   3174  ROH CHO   497     153.536   5.709  47.949  1.00  0.00            
ATOM   3175  R1  CHO   497     151.986   5.309  45.599  1.00  0.00            
ATOM   3176  R2  CHO   497     151.686   7.309  43.699  1.00  0.00            
ATOM   3177  R3  CHO   497     152.586   5.409  41.999  1.00  0.00            
ATOM   3178  R4  CHO   497     151.036   7.209  40.299  1.00  0.00            
ATOM   3179  R5  CHO   497     150.836   5.009  40.449  1.00  0.00            
ATOM   3180  C1  CHO   497     151.536   5.309  36.749  1.00  0.00           C
ATOM   3181  C2  CHO   497     149.086   6.009  33.899  1.00  0.00           C
ATOM   3182  ROH CHO   498     157.236 129.159  19.049  1.00  0.00            
ATOM   3183  R1  CHO   498     156.286 128.309  21.549  1.00  0.00            
ATOM   3184  R2  CHO   498     157.486 126.259  22.999  1.00  0.00            
ATOM   3185  R3  CHO   498     157.636 128.159  24.949  1.00  0.00            
ATOM   3186  R4  CHO   498     158.136 125.609  26.299  1.00  0.00            
ATOM   3187  R5  CHO   498     156.636 127.109  26.849  1.00  0.00            
ATOM   3188  C1  CHO   498     158.636 126.959  30.099  1.00  0.00           C
ATOM   3189  C2  CHO   498     157.886 124.259  32.099  1.00  0.00           C
ATOM   3190  ROH CHO   499      11.286 129.309  43.699  1.00  0.00            
ATOM   3191  R1  CHO   499      11.336 128.359  41.049  1.00  0.00            
ATOM   3192  R2  CHO   499       8.986 127.609  39.699  1.00  0.00            
ATOM   3193  R3  CHO   499       9.886 129.409  37.849  1.00  0.00            
ATOM   3194  R4  CHO   499       7.836 127.859  36.449  1.00  0.00            
ATOM   3195  R5  CHO   499       9.886 128.159  35.799  1.00  0.00            
ATOM   3196  C1  CHO   499       7.936 129.659  32.849  1.00  0.00           C
ATOM   3197  C2  CHO   499       8.736 130.759  30.099  1.00  0.00           C
ATOM   3198  ROH CHO   500     169.136  46.359  46.049  1.00  0.00            
ATOM   3199  R1  CHO   500     167.986  44.859  43.949  1.00  0.00            
ATOM   3200  R2  CHO   500     166.736  46.009  41.799  1.00  0.00            
ATOM   3201  R3  CHO   500     168.486  44.559  40.349  1.00  0.00            
ATOM   3202  R4  CHO   500     166.286  45.059  38.499  1.00  0.00            
ATOM   3203  R5  CHO   500     167.136  43.109  38.999  1.00  0.00            
ATOM   3204  C1  CHO   500     167.686  43.109  35.249  1.00  0.00           C
ATOM   3205  C2  CHO   500     167.186  44.709  31.449  1.00  0.00           C
ATOM   3206  ROH CHO   501     221.086  65.709  37.049  1.00  0.00            
ATOM   3207  R1  CHO   501     220.186  65.609  34.399  1.00  0.00            
ATOM   3208  R2  CHO   501     219.686  67.909  32.899  1.00  0.00            
ATOM   3209  R3  CHO   501     221.336  66.709  31.149  1.00  0.00            
ATOM   3210  R4  CHO   501     220.236  69.009  29.699  1.00  0.00            
ATOM   3211  R5  CHO   501     220.236  66.959  28.999  1.00  0.00            
ATOM   3212  C1  CHO   501     222.186  68.559  26.149  1.00  0.00           C
ATOM   3213  C2  CHO   501     222.836  67.159  22.299  1.00  0.00           C
ATOM   3214  ROH CHO   502     134.136 150.159  19.799  1.00  0.00            
ATOM   3215  R1  CHO   502     133.436 151.409  22.249  1.00  0.00            
ATOM   3216  R2  CHO   502     133.336 150.009  24.649  1.00  0.00            
ATOM   3217  R3  CHO   502     134.986 151.959  25.499  1.00  0.00            
ATOM   3218  R4  CHO   502     134.136 150.659  27.949  1.00  0.00            
ATOM   3219  R5  CHO   502     134.036 152.759  27.499  1.00  0.00            
ATOM   3220  C1  CHO   502     136.186 152.859  30.649  1.00  0.00           C
ATOM   3221  C2  CHO   502     134.386 150.909  33.099  1.00  0.00           C
ATOM   3222  ROH CHO   503      89.686  97.509  50.099  1.00  0.00            
ATOM   3223  R1  CHO   503      91.686  98.009  48.099  1.00  0.00            
ATOM   3224  R2  CHO   503      92.386  96.159  46.249  1.00  0.00            
ATOM   3225  R3  CHO   503      91.786  98.109  44.449  1.00  0.00            
ATOM   3226  R4  CHO   503      93.636  96.459  42.999  1.00  0.00            
ATOM   3227  R5  CHO   503      93.786  98.609  43.299  1.00  0.00            
ATOM   3228  C1  CHO   503      93.736  98.459  39.499  1.00  0.00           C
ATOM   3229  C2  CHO   503      94.536 100.259  36.649  1.00  0.00           C
ATOM   3230  ROH CHO   504     164.536   3.509  15.099  1.00  0.00            
ATOM   3231  R1  CHO   504     164.586   3.059  17.899  1.00  0.00            
ATOM   3232  R2  CHO   504     165.636   0.759  18.999  1.00  0.00            
ATOM   3233  R3  CHO   504     167.186   2.509  20.399  1.00  0.00            
ATOM   3234  R4  CHO   504     166.586   0.309  22.249  1.00  0.00            
ATOM   3235  R5  CHO   504     166.236   2.459  22.599  1.00  0.00            
ATOM   3236  C1  CHO   504     168.586   1.709  25.499  1.00  0.00           C
ATOM   3237  C2  CHO   504     168.886   2.059  30.099  1.00  0.00           C
ATOM   3238  ROH CHO   505     167.186 182.759  17.199  1.00  0.00            
ATOM   3239  R1  CHO   505     168.036 183.409  19.849  1.00  0.00            
ATOM   3240  R2  CHO   505     166.686 185.259  21.399  1.00  0.00            
ATOM   3241  R3  CHO   505     166.686 183.209  23.199  1.00  0.00            
ATOM   3242  R4  CHO   505     166.386 185.609  24.849  1.00  0.00            
ATOM   3243  R5  CHO   505     167.886 184.059  25.099  1.00  0.00            
ATOM   3244  C1  CHO   505     166.136 183.909  28.499  1.00  0.00           C
ATOM   3245  C2  CHO   505     166.486 182.459  31.149  1.00  0.00           C
ATOM   3246  ROH CHO   506     157.236 216.759  48.999  1.00  0.00            
ATOM   3247  R1  CHO   506     157.286 216.109  46.249  1.00  0.00            
ATOM   3248  R2  CHO   506     155.036 215.909  44.699  1.00  0.00            
ATOM   3249  R3  CHO   506     156.386 217.659  43.149  1.00  0.00            
ATOM   3250  R4  CHO   506     154.786 216.059  41.249  1.00  0.00            
ATOM   3251  R5  CHO   506     156.936 216.359  41.199  1.00  0.00            
ATOM   3252  C1  CHO   506     155.936 217.709  37.749  1.00  0.00           C
ATOM   3253  C2  CHO   506     157.236 218.959  33.949  1.00  0.00           C
ATOM   3254  ROH CHO   507     208.336 173.309  18.799  1.00  0.00            
ATOM   3255  R1  CHO   507     209.436 172.659  21.349  1.00  0.00            
ATOM   3256  R2  CHO   507     210.236 174.559  23.149  1.00  0.00            
ATOM   3257  R3  CHO   507     208.536 173.259  24.799  1.00  0.00            
ATOM   3258  R4  CHO   507     210.136 175.009  26.549  1.00  0.00            
ATOM   3259  R5  CHO   507     209.886 172.859  26.799  1.00  0.00            
ATOM   3260  C1  CHO   507     208.486 174.009  30.149  1.00  0.00           C
ATOM   3261  C2  CHO   507     209.586 176.509  33.049  1.00  0.00           C
ATOM   3262  ROH CHO   508     133.986 132.059  56.749  1.00  0.00            
ATOM   3263  R1  CHO   508     134.086 132.509  53.949  1.00  0.00            
ATOM   3264  R2  CHO   508     135.886 131.209  52.299  1.00  0.00            
ATOM   3265  R3  CHO   508     133.636 130.559  50.899  1.00  0.00            
ATOM   3266  R4  CHO   508     135.636 131.109  48.849  1.00  0.00            
ATOM   3267  R5  CHO   508     133.636 132.009  49.049  1.00  0.00            
ATOM   3268  C1  CHO   508     133.386 130.459  45.549  1.00  0.00           C
ATOM   3269  C2  CHO   508     131.436 131.659  42.499  1.00  0.00           C
ATOM   3270  ROH CHO   509     224.586  85.709  37.449  1.00  0.00            
ATOM   3271  R1  CHO   509     223.136  87.609  35.949  1.00  0.00            
ATOM   3272  R2  CHO   509     224.236  88.959  33.799  1.00  0.00            
ATOM   3273  R3  CHO   509     222.086  87.909  32.499  1.00  0.00            
ATOM   3274  R4  CHO   509     222.736  90.359  30.999  1.00  0.00            
ATOM   3275  R5  CHO   509     220.786  89.859  31.849  1.00  0.00            
ATOM   3276  C1  CHO   509     219.886  90.259  28.149  1.00  0.00           C
ATOM   3277  C2  CHO   509     219.186  88.859  25.349  1.00  0.00           C
ATOM   3278  ROH CHO   510      25.086 156.859  48.299  1.00  0.00            
ATOM   3279  R1  CHO   510      22.586 157.309  46.899  1.00  0.00            
ATOM   3280  R2  CHO   510      22.536 158.659  44.499  1.00  0.00            
ATOM   3281  R3  CHO   510      21.236 156.409  43.699  1.00  0.00            
ATOM   3282  R4  CHO   510      20.536 158.459  41.699  1.00  0.00            
ATOM   3283  R5  CHO   510      19.136 157.209  42.849  1.00  0.00            
ATOM   3284  C1  CHO   510      18.136 156.259  39.299  1.00  0.00           C
ATOM   3285  C2  CHO   510      18.936 154.709  35.149  1.00  0.00           C
ATOM   3286  ROH CHO   511     149.086  45.909  17.649  1.00  0.00            
ATOM   3287  R1  CHO   511     149.786  46.359  20.399  1.00  0.00            
ATOM   3288  R2  CHO   511     148.436  48.209  21.949  1.00  0.00            
ATOM   3289  R3  CHO   511     148.086  46.109  23.599  1.00  0.00            
ATOM   3290  R4  CHO   511     148.236  48.409  25.399  1.00  0.00            
ATOM   3291  R5  CHO   511     149.436  46.609  25.499  1.00  0.00            
ATOM   3292  C1  CHO   511     147.786  46.559  28.949  1.00  0.00           C
ATOM   3293  C2  CHO   511     148.936  47.159  32.849  1.00  0.00           C
ATOM   3294  ROH CHO   512     167.186   1.959  48.249  1.00  0.00            
ATOM   3295  R1  CHO   512     167.636   1.959  45.449  1.00  0.00            
ATOM   3296  R2  CHO   512     166.436   0.209  43.699  1.00  0.00            
ATOM   3297  R3  CHO   512     165.636   2.459  42.449  1.00  0.00            
ATOM   3298  R4  CHO   512     166.286   0.559  40.249  1.00  0.00            
ATOM   3299  R5  CHO   512     167.036   2.609  40.499  1.00  0.00            
ATOM   3300  C1  CHO   512     165.386   2.909  37.099  1.00  0.00           C
ATOM   3301  C2  CHO   512     166.086   6.009  34.399  1.00  0.00           C
ATOM   3302  ROH CHO   513     218.836 150.859  48.699  1.00  0.00            
ATOM   3303  R1  CHO   513     218.586 149.559  46.199  1.00  0.00            
ATOM   3304  R2  CHO   513     217.236 150.709  44.099  1.00  0.00            
ATOM   3305  R3  CHO   513     219.586 150.209  42.799  1.00  0.00            
ATOM   3306  R4  CHO   513     217.586 150.459  40.649  1.00  0.00            
ATOM   3307  R5  CHO   513     218.936 148.759  40.949  1.00  0.00            
ATOM   3308  C1  CHO   513     219.936 149.809  37.449  1.00  0.00           C
ATOM   3309  C2  CHO   513     219.936 148.859  34.199  1.00  0.00           C
ATOM   3310  ROH CHO   514     200.986  57.509  37.699  1.00  0.00            
ATOM   3311  R1  CHO   514     200.736  56.959  34.899  1.00  0.00            
ATOM   3312  R2  CHO   514     199.836  58.859  33.149  1.00  0.00            
ATOM   3313  R3  CHO   514     202.136  58.309  31.849  1.00  0.00            
ATOM   3314  R4  CHO   514     200.136  58.609  29.699  1.00  0.00            
ATOM   3315  R5  CHO   514     201.486  56.909  29.999  1.00  0.00            
ATOM   3316  C1  CHO   514     202.536  57.909  26.499  1.00  0.00           C
ATOM   3317  C2  CHO   514     201.936  55.159  23.749  1.00  0.00           C
ATOM   3318  ROH CHO   515      98.686  21.459  11.999  1.00  0.00            
ATOM   3319  R1  CHO   515      97.686  20.409  14.399  1.00  0.00            
ATOM   3320  R2  CHO   515      99.236  19.009  16.199  1.00  0.00            
ATOM   3321  R3  CHO   515      98.286  20.859  17.949  1.00  0.00            
ATOM   3322  R4  CHO   515      98.486  18.359  19.499  1.00  0.00            
ATOM   3323  R5  CHO   515      96.736  19.609  19.299  1.00  0.00            
ATOM   3324  C1  CHO   515      97.186  19.659  23.099  1.00  0.00           C
ATOM   3325  C2  CHO   515      99.236  18.059  24.599  1.00  0.00           C
ATOM   3326  ROH CHO   516      54.486  73.809  35.299  1.00  0.00            
ATOM   3327  R1  CHO   516      57.136  73.309  34.399  1.00  0.00            
ATOM   3328  R2  CHO   516      59.186  74.909  35.049  1.00  0.00            
ATOM   3329  R3  CHO   516      60.336  72.609  35.949  1.00  0.00            
ATOM   3330  R4  CHO   516      62.186  73.559  33.899  1.00  0.00            
ATOM   3331  R5  CHO   516      61.286  71.609  33.999  1.00  0.00            
ATOM   3332  C1  CHO   516      64.986  70.609  34.099  1.00  0.00           C
ATOM   3333  C2  CHO   516      64.636  71.959  29.299  1.00  0.00           C
ATOM   3334  ROH CHO   517     141.236 101.859  52.749  1.00  0.00            
ATOM   3335  R1  CHO   517     142.236 100.709  50.349  1.00  0.00            
ATOM   3336  R2  CHO   517     142.336 102.159  47.999  1.00  0.00            
ATOM   3337  R3  CHO   517     144.936 101.409  47.999  1.00  0.00            
ATOM   3338  R4  CHO   517     144.386 102.009  45.199  1.00  0.00            
ATOM   3339  R5  CHO   517     145.236 100.159  45.999  1.00  0.00            
ATOM   3340  C1  CHO   517     148.036 101.209  43.599  1.00  0.00           C
ATOM   3341  C2  CHO   517     148.686  98.359  41.049  1.00  0.00           C
ATOM   3342  ROH CHO   518     136.736  86.609  49.599  1.00  0.00            
ATOM   3343  R1  CHO   518     136.286  88.859  47.999  1.00  0.00            
ATOM   3344  R2  CHO   518     136.386  88.709  45.249  1.00  0.00            
ATOM   3345  R3  CHO   518     133.886  89.809  45.399  1.00  0.00            
ATOM   3346  R4  CHO   518     134.886  90.659  42.749  1.00  0.00            
ATOM   3347  R5  CHO   518     134.086  91.959  44.349  1.00  0.00            
ATOM   3348  C1  CHO   518     131.686  92.759  41.499  1.00  0.00           C
ATOM   3349  C2  CHO   518     128.736  95.609  39.349  1.00  0.00           C
ATOM   3350  ROH CHO   519     137.886 188.159  18.349  1.00  0.00            
ATOM   3351  R1  CHO   519     139.536 189.059  20.499  1.00  0.00            
ATOM   3352  R2  CHO   519     138.436 189.709  22.999  1.00  0.00            
ATOM   3353  R3  CHO   519     140.286 187.909  23.899  1.00  0.00            
ATOM   3354  R4  CHO   519     139.936 189.809  26.099  1.00  0.00            
ATOM   3355  R5  CHO   519     141.786 189.209  25.199  1.00  0.00            
ATOM   3356  C1  CHO   519     142.486 188.159  28.799  1.00  0.00           C
ATOM   3357  C2  CHO   519     141.586 191.509  30.899  1.00  0.00           C
ATOM   3358  ROH CHO   520     175.386  66.609   9.749  1.00  0.00            
ATOM   3359  R1  CHO   520     175.736  66.009  12.499  1.00  0.00            
ATOM   3360  R2  CHO   520     178.236  65.409  13.549  1.00  0.00            
ATOM   3361  R3  CHO   520     177.636  67.459  15.249  1.00  0.00            
ATOM   3362  R4  CHO   520     179.386  65.659  16.799  1.00  0.00            
ATOM   3363  R5  CHO   520     177.386  66.409  17.399  1.00  0.00            
ATOM   3364  C1  CHO   520     179.486  67.709  20.299  1.00  0.00           C
ATOM   3365  C2  CHO   520     182.336  66.509  22.499  1.00  0.00           C
ATOM   3366  ROH CHO   521     168.586 201.709  49.349  1.00  0.00            
ATOM   3367  R1  CHO   521     167.236 201.509  46.849  1.00  0.00            
ATOM   3368  R2  CHO   521     167.286 203.509  44.949  1.00  0.00            
ATOM   3369  R3  CHO   521     168.136 201.509  43.349  1.00  0.00            
ATOM   3370  R4  CHO   521     166.686 203.359  41.549  1.00  0.00            
ATOM   3371  R5  CHO   521     166.336 201.209  41.799  1.00  0.00            
ATOM   3372  C1  CHO   521     167.136 201.359  38.049  1.00  0.00           C
ATOM   3373  C2  CHO   521     166.936 200.859  34.049  1.00  0.00           C
ATOM   3374  ROH CHO   522     115.136 139.909  52.599  1.00  0.00            
ATOM   3375  R1  CHO   522     115.836 139.959  49.849  1.00  0.00            
ATOM   3376  R2  CHO   522     117.036 137.809  48.599  1.00  0.00            
ATOM   3377  R3  CHO   522     114.936 138.059  46.899  1.00  0.00            
ATOM   3378  R4  CHO   522     117.186 137.159  45.199  1.00  0.00            
ATOM   3379  R5  CHO   522     115.886 138.909  44.849  1.00  0.00            
ATOM   3380  C1  CHO   522     115.286 137.009  41.599  1.00  0.00           C
ATOM   3381  C2  CHO   522     118.086 136.009  39.049  1.00  0.00           C
ATOM   3382  ROH CHO   523     203.586  42.609  40.999  1.00  0.00            
ATOM   3383  R1  CHO   523     202.286  42.209  38.549  1.00  0.00            
ATOM   3384  R2  CHO   523     201.786  44.259  36.749  1.00  0.00            
ATOM   3385  R3  CHO   523     203.086  42.659  34.999  1.00  0.00            
ATOM   3386  R4  CHO   523     201.586  44.509  33.349  1.00  0.00            
ATOM   3387  R5  CHO   523     201.536  42.309  33.199  1.00  0.00            
ATOM   3388  C1  CHO   523     202.736  43.109  29.699  1.00  0.00           C
ATOM   3389  C2  CHO   523     201.986  45.309  26.499  1.00  0.00           C
ATOM   3390  ROH CHO   524     210.386  32.709  38.949  1.00  0.00            
ATOM   3391  R1  CHO   524     211.336  31.659  36.499  1.00  0.00            
ATOM   3392  R2  CHO   524     210.486  29.259  35.449  1.00  0.00            
ATOM   3393  R3  CHO   524     209.886  30.759  33.249  1.00  0.00            
ATOM   3394  R4  CHO   524     210.136  28.059  32.249  1.00  0.00            
ATOM   3395  R5  CHO   524     211.186  29.809  31.499  1.00  0.00            
ATOM   3396  C1  CHO   524     209.386  28.759  28.299  1.00  0.00           C
ATOM   3397  C2  CHO   524     207.136  26.059  28.199  1.00  0.00           C
ATOM   3398  ROH CHO   525     136.836  59.609  48.999  1.00  0.00            
ATOM   3399  R1  CHO   525     135.736  59.009  46.449  1.00  0.00            
ATOM   3400  R2  CHO   525     133.736  60.559  45.299  1.00  0.00            
ATOM   3401  R3  CHO   525     135.536  60.709  43.249  1.00  0.00            
ATOM   3402  R4  CHO   525     132.936  61.509  42.099  1.00  0.00            
ATOM   3403  R5  CHO   525     134.286  59.959  41.349  1.00  0.00            
ATOM   3404  C1  CHO   525     134.086  62.209  38.249  1.00  0.00           C
ATOM   3405  C2  CHO   525     130.336  63.809  37.699  1.00  0.00           C
ATOM   3406  ROH CHO   526     196.136 190.259  19.849  1.00  0.00            
ATOM   3407  R1  CHO   526     196.086 191.159  22.549  1.00  0.00            
ATOM   3408  R2  CHO   526     195.336 189.509  24.599  1.00  0.00            
ATOM   3409  R3  CHO   526     197.736 190.259  25.649  1.00  0.00            
ATOM   3410  R4  CHO   526     196.086 189.659  27.999  1.00  0.00            
ATOM   3411  R5  CHO   526     197.186 191.509  27.599  1.00  0.00            
ATOM   3412  C1  CHO   526     198.736 190.509  30.899  1.00  0.00           C
ATOM   3413  C2  CHO   526     199.736 192.359  35.149  1.00  0.00           C
ATOM   3414  ROH CHO   527      -0.264 107.859  41.399  1.00  0.00            
ATOM   3415  R1  CHO   527      -1.264 108.809  38.949  1.00  0.00            
ATOM   3416  R2  CHO   527      -0.114 110.859  37.549  1.00  0.00            
ATOM   3417  R3  CHO   527      -0.114 109.059  35.549  1.00  0.00            
ATOM   3418  R4  CHO   527      -0.014 111.659  34.199  1.00  0.00            
ATOM   3419  R5  CHO   527      -1.514 110.059  33.849  1.00  0.00            
ATOM   3420  C1  CHO   527      -0.014 110.459  30.349  1.00  0.00           C
ATOM   3421  C2  CHO   527      -0.164 113.609  27.599  1.00  0.00           C
ATOM   3422  ROH CHO   528     191.536 199.859  49.649  1.00  0.00            
ATOM   3423  R1  CHO   528     190.286 199.809  47.099  1.00  0.00            
ATOM   3424  R2  CHO   528     191.136 201.509  45.049  1.00  0.00            
ATOM   3425  R3  CHO   528     191.336 199.159  43.699  1.00  0.00            
ATOM   3426  R4  CHO   528     190.836 201.159  41.599  1.00  0.00            
ATOM   3427  R5  CHO   528     189.736 199.309  41.949  1.00  0.00            
ATOM   3428  C1  CHO   528     190.886 198.809  38.349  1.00  0.00           C
ATOM   3429  C2  CHO   528     191.136 195.559  35.149  1.00  0.00           C
ATOM   3430  ROH CHO   529      53.936  39.409  35.449  1.00  0.00            
ATOM   3431  R1  CHO   529      55.686  39.259  33.199  1.00  0.00            
ATOM   3432  R2  CHO   529      55.436  40.909  30.999  1.00  0.00            
ATOM   3433  R3  CHO   529      58.036  41.509  31.549  1.00  0.00            
ATOM   3434  R4  CHO   529      57.486  42.759  28.949  1.00  0.00            
ATOM   3435  R5  CHO   529      59.136  41.359  29.399  1.00  0.00            
ATOM   3436  C1  CHO   529      61.136  44.409  28.249  1.00  0.00           C
ATOM   3437  C2  CHO   529      64.536  45.609  28.399  1.00  0.00           C
ATOM   3438  ROH CHO   530     212.436 170.409  17.949  1.00  0.00            
ATOM   3439  R1  CHO   530     213.786 170.459  20.399  1.00  0.00            
ATOM   3440  R2  CHO   530     213.936 172.709  21.999  1.00  0.00            
ATOM   3441  R3  CHO   530     212.986 171.009  23.899  1.00  0.00            
ATOM   3442  R4  CHO   530     214.286 173.159  25.399  1.00  0.00            
ATOM   3443  R5  CHO   530     214.636 171.009  25.599  1.00  0.00            
ATOM   3444  C1  CHO   530     213.586 171.859  29.149  1.00  0.00           C
ATOM   3445  C2  CHO   530     214.136 173.759  34.049  1.00  0.00           C
ATOM   3446  ROH CHO   531     123.536 195.259  47.449  1.00  0.00            
ATOM   3447  R1  CHO   531     124.486 196.709  45.199  1.00  0.00            
ATOM   3448  R2  CHO   531     126.386 195.659  43.499  1.00  0.00            
ATOM   3449  R3  CHO   531     124.536 196.209  41.599  1.00  0.00            
ATOM   3450  R4  CHO   531     127.036 195.809  40.099  1.00  0.00            
ATOM   3451  R5  CHO   531     125.686 197.509  39.999  1.00  0.00            
ATOM   3452  C1  CHO   531     125.636 196.409  36.349  1.00  0.00           C
ATOM   3453  C2  CHO   531     125.436 192.909  33.499  1.00  0.00           C
ATOM   3454  ROH CHO   532     210.986  93.609   3.849  1.00  0.00            
ATOM   3455  R1  CHO   532     211.136  93.209   6.649  1.00  0.00            
ATOM   3456  R2  CHO   532     210.036  91.009   7.899  1.00  0.00            
ATOM   3457  R3  CHO   532     212.536  90.709   8.849  1.00  0.00            
ATOM   3458  R4  CHO   532     210.836  89.459  10.849  1.00  0.00            
ATOM   3459  R5  CHO   532     212.286  91.009  11.249  1.00  0.00            
ATOM   3460  C1  CHO   532     213.636  88.309  13.549  1.00  0.00           C
ATOM   3461  C2  CHO   532     216.636  87.859  16.149  1.00  0.00           C
ATOM   3462  ROH CHO   533     112.036  45.009  14.399  1.00  0.00            
ATOM   3463  R1  CHO   533     110.986  45.609  16.999  1.00  0.00            
ATOM   3464  R2  CHO   533     109.336  43.909  18.349  1.00  0.00            
ATOM   3465  R3  CHO   533     111.186  44.109  20.299  1.00  0.00            
ATOM   3466  R4  CHO   533     109.236  42.159  21.349  1.00  0.00            
ATOM   3467  R5  CHO   533     109.936  44.009  22.349  1.00  0.00            
ATOM   3468  C1  CHO   533     110.936  41.359  24.949  1.00  0.00           C
ATOM   3469  C2  CHO   533     109.736  40.109  28.149  1.00  0.00           C
ATOM   3470  ROH CHO   534      25.636 152.559  14.999  1.00  0.00            
ATOM   3471  R1  CHO   534      25.186 151.659  17.649  1.00  0.00            
ATOM   3472  R2  CHO   534      26.986 150.109  18.999  1.00  0.00            
ATOM   3473  R3  CHO   534      26.786 152.059  20.899  1.00  0.00            
ATOM   3474  R4  CHO   534      27.136 149.559  22.449  1.00  0.00            
ATOM   3475  R5  CHO   534      25.536 151.009  22.649  1.00  0.00            
ATOM   3476  C1  CHO   534      26.986 151.109  26.199  1.00  0.00           C
ATOM   3477  C2  CHO   534      26.886 152.209  28.799  1.00  0.00           C
ATOM   3478  ROH CHO   535     186.286 120.059  50.599  1.00  0.00            
ATOM   3479  R1  CHO   535     186.036 121.209  48.049  1.00  0.00            
ATOM   3480  R2  CHO   535     187.886 120.809  46.049  1.00  0.00            
ATOM   3481  R3  CHO   535     185.686 120.009  44.649  1.00  0.00            
ATOM   3482  R4  CHO   535     187.786 120.409  42.599  1.00  0.00            
ATOM   3483  R5  CHO   535     185.786 121.259  42.599  1.00  0.00            
ATOM   3484  C1  CHO   535     185.686 119.409  39.299  1.00  0.00           C
ATOM   3485  C2  CHO   535     184.236 121.209  37.099  1.00  0.00           C
ATOM   3486  ROH CHO   536     201.586  19.909  11.699  1.00  0.00            
ATOM   3487  R1  CHO   536     200.886  20.559  14.349  1.00  0.00            
ATOM   3488  R2  CHO   536     198.886  22.309  14.999  1.00  0.00            
ATOM   3489  R3  CHO   536     197.986  20.259  16.499  1.00  0.00            
ATOM   3490  R4  CHO   536     197.136  22.659  17.949  1.00  0.00            
ATOM   3491  R5  CHO   536     198.286  20.959  18.749  1.00  0.00            
ATOM   3492  C1  CHO   536     195.236  20.859  21.099  1.00  0.00           C
ATOM   3493  C2  CHO   536     196.336  19.709  24.849  1.00  0.00           C
ATOM   3494  ROH CHO   537     199.486  40.459  42.449  1.00  0.00            
ATOM   3495  R1  CHO   537     198.036  40.059  40.049  1.00  0.00            
ATOM   3496  R2  CHO   537     197.736  42.009  38.099  1.00  0.00            
ATOM   3497  R3  CHO   537     198.736  40.059  36.499  1.00  0.00            
ATOM   3498  R4  CHO   537     197.386  41.959  34.699  1.00  0.00            
ATOM   3499  R5  CHO   537     197.036  39.809  34.799  1.00  0.00            
ATOM   3500  C1  CHO   537     198.086  40.109  31.149  1.00  0.00           C
ATOM   3501  C2  CHO   537     198.936  40.409  26.699  1.00  0.00           C
ATOM   3502  ROH CHO   538      99.636 211.159  26.099  1.00  0.00            
ATOM   3503  R1  CHO   538     102.436 210.809  26.099  1.00  0.00            
ATOM   3504  R2  CHO   538     104.186 212.509  24.749  1.00  0.00            
ATOM   3505  R3  CHO   538     105.386 212.709  27.199  1.00  0.00            
ATOM   3506  R4  CHO   538     107.486 213.259  25.249  1.00  0.00            
ATOM   3507  R5  CHO   538     107.536 211.759  26.849  1.00  0.00            
ATOM   3508  C1  CHO   538     110.586 213.859  27.849  1.00  0.00           C
ATOM   3509  C2  CHO   538     113.386 213.959  25.699  1.00  0.00           C
ATOM   3510  ROH CHO   539     122.536 147.109  17.649  1.00  0.00            
ATOM   3511  R1  CHO   539     123.786 148.759  19.549  1.00  0.00            
ATOM   3512  R2  CHO   539     122.386 150.559  21.149  1.00  0.00            
ATOM   3513  R3  CHO   539     123.636 149.259  23.149  1.00  0.00            
ATOM   3514  R4  CHO   539     122.686 151.709  24.349  1.00  0.00            
ATOM   3515  R5  CHO   539     124.736 151.009  24.399  1.00  0.00            
ATOM   3516  C1  CHO   539     124.086 151.209  28.149  1.00  0.00           C
ATOM   3517  C2  CHO   539     122.886 152.609  29.899  1.00  0.00           C
ATOM   3518  ROH CHO   540     205.386 114.359  45.899  1.00  0.00            
ATOM   3519  R1  CHO   540     205.286 113.859  43.099  1.00  0.00            
ATOM   3520  R2  CHO   540     202.936 114.009  41.649  1.00  0.00            
ATOM   3521  R3  CHO   540     204.386 115.709  40.149  1.00  0.00            
ATOM   3522  R4  CHO   540     201.836 115.409  38.699  1.00  0.00            
ATOM   3523  R5  CHO   540     203.836 115.109  37.849  1.00  0.00            
ATOM   3524  C1  CHO   540     202.536 117.859  35.549  1.00  0.00           C
ATOM   3525  C2  CHO   540     199.886 118.659  32.799  1.00  0.00           C
ATOM   3526  ROH CHO   541     144.586 149.109  19.249  1.00  0.00            
ATOM   3527  R1  CHO   541     143.186 149.259  21.649  1.00  0.00            
ATOM   3528  R2  CHO   541     142.836 147.059  23.299  1.00  0.00            
ATOM   3529  R3  CHO   541     143.886 148.709  25.199  1.00  0.00            
ATOM   3530  R4  CHO   541     143.636 146.109  26.549  1.00  0.00            
ATOM   3531  R5  CHO   541     142.836 148.009  27.249  1.00  0.00            
ATOM   3532  C1  CHO   541     145.136 147.109  30.199  1.00  0.00           C
ATOM   3533  C2  CHO   541     146.786 146.109  33.649  1.00  0.00           C
ATOM   3534  ROH CHO   542       0.986  66.709  36.749  1.00  0.00            
ATOM   3535  R1  CHO   542       0.236  66.559  34.049  1.00  0.00            
ATOM   3536  R2  CHO   542       0.086  68.759  32.349  1.00  0.00            
ATOM   3537  R3  CHO   542       1.686  67.209  30.799  1.00  0.00            
ATOM   3538  R4  CHO   542       0.586  69.259  28.999  1.00  0.00            
ATOM   3539  R5  CHO   542       0.536  67.059  28.699  1.00  0.00            
ATOM   3540  C1  CHO   542       2.336  68.109  25.499  1.00  0.00           C
ATOM   3541  C2  CHO   542       2.586  67.309  21.049  1.00  0.00           C
ATOM   3542  ROH CHO   543      97.486  55.959  16.849  1.00  0.00            
ATOM   3543  R1  CHO   543      96.136  55.509  19.249  1.00  0.00            
ATOM   3544  R2  CHO   543      96.886  53.559  21.049  1.00  0.00            
ATOM   3545  R3  CHO   543      96.886  55.609  22.799  1.00  0.00            
ATOM   3546  R4  CHO   543      96.786  53.209  24.499  1.00  0.00            
ATOM   3547  R5  CHO   543      95.486  54.909  24.599  1.00  0.00            
ATOM   3548  C1  CHO   543      96.786  54.959  28.149  1.00  0.00           C
ATOM   3549  C2  CHO   543      94.986  54.309  31.149  1.00  0.00           C
ATOM   3550  ROH CHO   544     190.486 112.809  13.699  1.00  0.00            
ATOM   3551  R1  CHO   544     191.336 112.209  16.299  1.00  0.00            
ATOM   3552  R2  CHO   544     189.986 113.059  18.549  1.00  0.00            
ATOM   3553  R3  CHO   544     190.036 110.409  19.199  1.00  0.00            
ATOM   3554  R4  CHO   544     190.236 111.759  21.749  1.00  0.00            
ATOM   3555  R5  CHO   544     191.586 110.259  20.999  1.00  0.00            
ATOM   3556  C1  CHO   544     190.486 108.559  24.199  1.00  0.00           C
ATOM   3557  C2  CHO   544     191.136 108.509  27.049  1.00  0.00           C
ATOM   3558  ROH CHO   545     121.436 146.859  54.549  1.00  0.00            
ATOM   3559  R1  CHO   545     121.186 147.709  51.849  1.00  0.00            
ATOM   3560  R2  CHO   545     123.336 147.809  50.099  1.00  0.00            
ATOM   3561  R3  CHO   545     121.736 146.209  48.549  1.00  0.00            
ATOM   3562  R4  CHO   545     123.586 147.409  46.649  1.00  0.00            
ATOM   3563  R5  CHO   545     121.436 147.459  46.549  1.00  0.00            
ATOM   3564  C1  CHO   545     122.286 145.709  43.249  1.00  0.00           C
ATOM   3565  C2  CHO   545     120.436 146.259  40.249  1.00  0.00           C
ATOM   3566  ROH CHO   546      93.386 105.959  54.749  1.00  0.00            
ATOM   3567  R1  CHO   546      94.886 106.509  52.499  1.00  0.00            
ATOM   3568  R2  CHO   546      97.636 106.809  52.599  1.00  0.00            
ATOM   3569  R3  CHO   546      97.586 104.909  50.649  1.00  0.00            
ATOM   3570  R4  CHO   546      99.886 106.609  49.949  1.00  0.00            
ATOM   3571  R5  CHO   546      98.236 106.059  48.649  1.00  0.00            
ATOM   3572  C1  CHO   546     101.186 104.709  46.649  1.00  0.00           C
ATOM   3573  C2  CHO   546     101.786 104.709  43.499  1.00  0.00           C
ATOM   3574  ROH CHO   547     201.536 112.359  12.049  1.00  0.00            
ATOM   3575  R1  CHO   547     201.236 110.209  13.849  1.00  0.00            
ATOM   3576  R2  CHO   547     203.336 109.109  15.249  1.00  0.00            
ATOM   3577  R3  CHO   547     201.786 109.659  17.399  1.00  0.00            
ATOM   3578  R4  CHO   547     203.086 107.109  18.049  1.00  0.00            
ATOM   3579  R5  CHO   547     200.936 107.509  18.099  1.00  0.00            
ATOM   3580  C1  CHO   547     201.486 106.459  21.699  1.00  0.00           C
ATOM   3581  C2  CHO   547     200.136 106.509  24.749  1.00  0.00           C
ATOM   3582  ROH CHO   548     157.986 102.009  17.249  1.00  0.00            
ATOM   3583  R1  CHO   548     157.386 100.959  19.849  1.00  0.00            
ATOM   3584  R2  CHO   548     159.386 100.359  21.649  1.00  0.00            
ATOM   3585  R3  CHO   548     157.886 102.009  23.249  1.00  0.00            
ATOM   3586  R4  CHO   548     159.786 100.709  25.099  1.00  0.00            
ATOM   3587  R5  CHO   548     157.636 100.759  25.299  1.00  0.00            
ATOM   3588  C1  CHO   548     158.686 102.459  28.549  1.00  0.00           C
ATOM   3589  C2  CHO   548     158.886 102.259  31.899  1.00  0.00           C
ATOM   3590  ROH CHO   549     203.836  77.459  38.499  1.00  0.00            
ATOM   3591  R1  CHO   549     203.386  78.659  35.999  1.00  0.00            
ATOM   3592  R2  CHO   549     205.186  78.459  33.899  1.00  0.00            
ATOM   3593  R3  CHO   549     202.986  77.559  32.549  1.00  0.00            
ATOM   3594  R4  CHO   549     205.086  77.809  30.499  1.00  0.00            
ATOM   3595  R5  CHO   549     203.086  78.659  30.449  1.00  0.00            
ATOM   3596  C1  CHO   549     202.986  76.559  27.249  1.00  0.00           C
ATOM   3597  C2  CHO   549     205.086  72.459  25.449  1.00  0.00           C
ATOM   3598  ROH CHO   550       9.536  24.159  14.249  1.00  0.00            
ATOM   3599  R1  CHO   550       9.836  26.009  16.399  1.00  0.00            
ATOM   3600  R2  CHO   550       9.886  25.259  19.049  1.00  0.00            
ATOM   3601  R3  CHO   550      12.236  26.609  19.049  1.00  0.00            
ATOM   3602  R4  CHO   550      11.686  26.059  21.849  1.00  0.00            
ATOM   3603  R5  CHO   550      12.136  28.009  20.999  1.00  0.00            
ATOM   3604  C1  CHO   550      14.886  27.809  23.549  1.00  0.00           C
ATOM   3605  C2  CHO   550      19.436  27.659  25.099  1.00  0.00           C
ATOM   3606  ROH CHO   551     159.086 110.859  53.249  1.00  0.00            
ATOM   3607  R1  CHO   551     158.736 109.759  50.649  1.00  0.00            
ATOM   3608  R2  CHO   551     156.686 108.059  49.999  1.00  0.00            
ATOM   3609  R3  CHO   551     156.236 109.859  48.049  1.00  0.00            
ATOM   3610  R4  CHO   551     155.436 107.259  46.899  1.00  0.00            
ATOM   3611  R5  CHO   551     156.836 108.709  45.999  1.00  0.00            
ATOM   3612  C1  CHO   551     154.286 108.509  43.199  1.00  0.00           C
ATOM   3613  C2  CHO   551     155.486 108.559  39.449  1.00  0.00           C
ATOM   3614  ROH CHO   552     220.786 205.159   9.849  1.00  0.00            
ATOM   3615  R1  CHO   552     220.736 205.009  12.649  1.00  0.00            
ATOM   3616  R2  CHO   552     221.686 207.009  14.299  1.00  0.00            
ATOM   3617  R3  CHO   552     219.186 206.859  15.399  1.00  0.00            
ATOM   3618  R4  CHO   552     220.786 208.259  17.399  1.00  0.00            
ATOM   3619  R5  CHO   552     219.586 206.459  17.699  1.00  0.00            
ATOM   3620  C1  CHO   552     217.936 208.859  20.199  1.00  0.00           C
ATOM   3621  C2  CHO   552     215.536 208.109  22.449  1.00  0.00           C
ATOM   3622  ROH CHO   553     162.636  18.059  12.999  1.00  0.00            
ATOM   3623  R1  CHO   553     163.236  16.659  15.399  1.00  0.00            
ATOM   3624  R2  CHO   553     165.586  17.059  16.799  1.00  0.00            
ATOM   3625  R3  CHO   553     163.886  17.509  18.849  1.00  0.00            
ATOM   3626  R4  CHO   553     166.386  16.659  20.149  1.00  0.00            
ATOM   3627  R5  CHO   553     164.386  15.809  20.449  1.00  0.00            
ATOM   3628  C1  CHO   553     165.236  16.909  24.049  1.00  0.00           C
ATOM   3629  C2  CHO   553     167.286  19.359  26.649  1.00  0.00           C
ATOM   3630  ROH CHO   554     165.386  46.709  11.649  1.00  0.00            
ATOM   3631  R1  CHO   554     166.786  47.559  13.949  1.00  0.00            
ATOM   3632  R2  CHO   554     166.386  50.059  15.099  1.00  0.00            
ATOM   3633  R3  CHO   554     165.986  48.559  17.349  1.00  0.00            
ATOM   3634  R4  CHO   554     166.136  51.359  18.299  1.00  0.00            
ATOM   3635  R5  CHO   554     167.286  49.659  18.999  1.00  0.00            
ATOM   3636  C1  CHO   554     165.586  50.709  22.249  1.00  0.00           C
ATOM   3637  C2  CHO   554     166.586  51.609  26.199  1.00  0.00           C
ATOM   3638  ROH CHO   555     165.186 129.909  51.949  1.00  0.00            
ATOM   3639  R1  CHO   555     165.786 129.009  49.349  1.00  0.00            
ATOM   3640  R2  CHO   555     164.886 126.609  48.299  1.00  0.00            
ATOM   3641  R3  CHO   555     163.936 128.159  46.299  1.00  0.00            
ATOM   3642  R4  CHO   555     165.086 125.859  44.949  1.00  0.00            
ATOM   3643  R5  CHO   555     165.536 127.909  44.549  1.00  0.00            
ATOM   3644  C1  CHO   555     164.286 126.859  41.099  1.00  0.00           C
ATOM   3645  C2  CHO   555     165.086 125.959  37.399  1.00  0.00           C
ATOM   3646  ROH CHO   556     102.786  56.059  46.649  1.00  0.00            
ATOM   3647  R1  CHO   556     102.086  57.459  44.299  1.00  0.00            
ATOM   3648  R2  CHO   556     103.386  57.059  41.899  1.00  0.00            
ATOM   3649  R3  CHO   556     100.886  56.609  40.949  1.00  0.00            
ATOM   3650  R4  CHO   556     102.536  56.809  38.549  1.00  0.00            
ATOM   3651  R5  CHO   556     100.736  57.959  38.999  1.00  0.00            
ATOM   3652  C1  CHO   556      99.686  56.259  35.749  1.00  0.00           C
ATOM   3653  C2  CHO   556      96.836  58.309  33.849  1.00  0.00           C
ATOM   3654  ROH CHO   557     127.636 203.509  12.049  1.00  0.00            
ATOM   3655  R1  CHO   557     127.286 203.159  14.799  1.00  0.00            
ATOM   3656  R2  CHO   557     128.036 205.059  16.699  1.00  0.00            
ATOM   3657  R3  CHO   557     125.436 204.809  17.499  1.00  0.00            
ATOM   3658  R4  CHO   557     126.986 204.959  19.949  1.00  0.00            
ATOM   3659  R5  CHO   557     125.586 203.409  19.449  1.00  0.00            
ATOM   3660  C1  CHO   557     123.936 204.709  22.649  1.00  0.00           C
ATOM   3661  C2  CHO   557     122.636 205.209  26.449  1.00  0.00           C
ATOM   3662  ROH CHO   558       4.386   9.609  16.099  1.00  0.00            
ATOM   3663  R1  CHO   558       3.286   9.359  18.699  1.00  0.00            
ATOM   3664  R2  CHO   558       1.536   7.359  19.349  1.00  0.00            
ATOM   3665  R3  CHO   558       3.286   6.759  21.299  1.00  0.00            
ATOM   3666  R4  CHO   558       0.786   5.809  22.349  1.00  0.00            
ATOM   3667  R5  CHO   558       2.186   7.159  23.349  1.00  0.00            
ATOM   3668  C1  CHO   558       2.036   4.359  25.949  1.00  0.00           C
ATOM   3669  C2  CHO   558       2.386   3.759  29.949  1.00  0.00           C
ATOM   3670  ROH CHO   559       1.636 158.309  17.449  1.00  0.00            
ATOM   3671  R1  CHO   559       2.236 157.009  19.849  1.00  0.00            
ATOM   3672  R2  CHO   559       3.286 158.359  22.049  1.00  0.00            
ATOM   3673  R3  CHO   559       1.236 157.259  23.349  1.00  0.00            
ATOM   3674  R4  CHO   559       3.136 158.009  25.449  1.00  0.00            
ATOM   3675  R5  CHO   559       2.236 156.009  25.149  1.00  0.00            
ATOM   3676  C1  CHO   559       0.986 156.709  28.699  1.00  0.00           C
ATOM   3677  C2  CHO   559       2.586 156.959  31.399  1.00  0.00           C
ATOM   3678  ROH CHO   560     220.986 146.709  51.349  1.00  0.00            
ATOM   3679  R1  CHO   560     221.686 146.759  48.599  1.00  0.00            
ATOM   3680  R2  CHO   560     222.586 144.559  47.249  1.00  0.00            
ATOM   3681  R3  CHO   560     220.586 145.159  45.549  1.00  0.00            
ATOM   3682  R4  CHO   560     222.836 144.409  43.799  1.00  0.00            
ATOM   3683  R5  CHO   560     221.686 146.259  43.699  1.00  0.00            
ATOM   3684  C1  CHO   560     221.086 144.909  40.199  1.00  0.00           C
ATOM   3685  C2  CHO   560     220.136 144.759  37.149  1.00  0.00           C
ATOM   3686  ROH CHO   561     213.236 116.059   7.899  1.00  0.00            
ATOM   3687  R1  CHO   561     214.886 115.309  10.049  1.00  0.00            
ATOM   3688  R2  CHO   561     216.336 117.159  11.549  1.00  0.00            
ATOM   3689  R3  CHO   561     215.036 116.009  13.649  1.00  0.00            
ATOM   3690  R4  CHO   561     217.586 116.959  14.749  1.00  0.00            
ATOM   3691  R5  CHO   561     216.786 114.909  14.899  1.00  0.00            
ATOM   3692  C1  CHO   561     217.136 115.759  18.599  1.00  0.00           C
ATOM   3693  C2  CHO   561     219.136 114.809  20.249  1.00  0.00           C
ATOM   3694  ROH CHO   562     123.886 164.959  49.949  1.00  0.00            
ATOM   3695  R1  CHO   562     124.686 162.959  48.099  1.00  0.00            
ATOM   3696  R2  CHO   562     122.836 161.459  46.649  1.00  0.00            
ATOM   3697  R3  CHO   562     124.286 162.359  44.499  1.00  0.00            
ATOM   3698  R4  CHO   562     122.186 160.709  43.349  1.00  0.00            
ATOM   3699  R5  CHO   562     124.336 160.509  42.999  1.00  0.00            
ATOM   3700  C1  CHO   562     123.136 161.109  39.449  1.00  0.00           C
ATOM   3701  C2  CHO   562     120.536 161.709  36.499  1.00  0.00           C
ATOM   3702  ROH CHO   563     128.986 119.409  20.999  1.00  0.00            
ATOM   3703  R1  CHO   563     129.636 118.259  23.499  1.00  0.00            
ATOM   3704  R2  CHO   563     130.186 119.759  25.749  1.00  0.00            
ATOM   3705  R3  CHO   563     128.286 118.159  26.849  1.00  0.00            
ATOM   3706  R4  CHO   563     130.186 118.609  29.049  1.00  0.00            
ATOM   3707  R5  CHO   563     129.486 116.709  28.299  1.00  0.00            
ATOM   3708  C1  CHO   563     128.386 116.509  31.949  1.00  0.00           C
ATOM   3709  C2  CHO   563     129.536 115.609  35.399  1.00  0.00           C
ATOM   3710  ROH CHO   564      42.736  30.209  11.249  1.00  0.00            
ATOM   3711  R1  CHO   564      41.136  31.159  13.399  1.00  0.00            
ATOM   3712  R2  CHO   564      38.436  31.159  13.349  1.00  0.00            
ATOM   3713  R3  CHO   564      38.736  29.809  15.699  1.00  0.00            
ATOM   3714  R4  CHO   564      36.636  31.759  16.249  1.00  0.00            
ATOM   3715  R5  CHO   564      38.436  31.459  17.399  1.00  0.00            
ATOM   3716  C1  CHO   564      35.786  30.859  20.099  1.00  0.00           C
ATOM   3717  C2  CHO   564      33.386  33.459  19.849  1.00  0.00           C
ATOM   3718  ROH CHO   565     125.786 166.759  18.399  1.00  0.00            
ATOM   3719  R1  CHO   565     124.986 167.109  21.099  1.00  0.00            
ATOM   3720  R2  CHO   565     126.336 166.009  23.199  1.00  0.00            
ATOM   3721  R3  CHO   565     126.336 168.559  24.099  1.00  0.00            
ATOM   3722  R4  CHO   565     127.236 166.959  26.399  1.00  0.00            
ATOM   3723  R5  CHO   565     125.586 168.409  26.349  1.00  0.00            
ATOM   3724  C1  CHO   565     127.736 169.909  29.099  1.00  0.00           C
ATOM   3725  C2  CHO   565     126.986 169.059  32.699  1.00  0.00           C
ATOM   3726  ROH CHO   566     115.636   5.909  11.349  1.00  0.00            
ATOM   3727  R1  CHO   566     116.736   6.559  13.849  1.00  0.00            
ATOM   3728  R2  CHO   566     115.186   7.459  15.949  1.00  0.00            
ATOM   3729  R3  CHO   566     116.336   5.409  17.299  1.00  0.00            
ATOM   3730  R4  CHO   566     115.186   7.109  19.399  1.00  0.00            
ATOM   3731  R5  CHO   566     117.236   6.409  19.249  1.00  0.00            
ATOM   3732  C1  CHO   566     116.236   4.959  22.649  1.00  0.00           C
ATOM   3733  C2  CHO   566     115.736   5.159  26.099  1.00  0.00           C
ATOM   3734  ROH CHO   567     145.286  27.359  15.549  1.00  0.00            
ATOM   3735  R1  CHO   567     143.836  27.659  17.999  1.00  0.00            
ATOM   3736  R2  CHO   567     143.986  25.859  20.099  1.00  0.00            
ATOM   3737  R3  CHO   567     144.636  28.059  21.499  1.00  0.00            
ATOM   3738  R4  CHO   567     143.336  26.309  23.449  1.00  0.00            
ATOM   3739  R5  CHO   567     142.786  28.359  22.999  1.00  0.00            
ATOM   3740  C1  CHO   567     143.486  28.659  26.749  1.00  0.00           C
ATOM   3741  C2  CHO   567     145.386  30.509  29.199  1.00  0.00           C
ATOM   3742  ROH CHO   568      12.236  84.259  35.199  1.00  0.00            
ATOM   3743  R1  CHO   568      13.436  84.209  32.599  1.00  0.00            
ATOM   3744  R2  CHO   568      11.986  83.509  30.349  1.00  0.00            
ATOM   3745  R3  CHO   568      12.936  85.859  29.399  1.00  0.00            
ATOM   3746  R4  CHO   568      11.886  84.459  27.049  1.00  0.00            
ATOM   3747  R5  CHO   568      13.936  85.359  27.299  1.00  0.00            
ATOM   3748  C1  CHO   568      12.786  87.259  24.249  1.00  0.00           C
ATOM   3749  C2  CHO   568      12.486  87.509  20.399  1.00  0.00           C
ATOM   3750  ROH CHO   569       9.386 148.909  15.449  1.00  0.00            
ATOM   3751  R1  CHO   569      10.186 149.409  18.099  1.00  0.00            
ATOM   3752  R2  CHO   569       8.286 149.559  20.199  1.00  0.00            
ATOM   3753  R3  CHO   569       9.986 147.709  21.299  1.00  0.00            
ATOM   3754  R4  CHO   569       8.936 149.209  23.599  1.00  0.00            
ATOM   3755  R5  CHO   569      10.986 148.809  23.149  1.00  0.00            
ATOM   3756  C1  CHO   569      10.786 147.259  26.599  1.00  0.00           C
ATOM   3757  C2  CHO   569      11.686 145.659  30.449  1.00  0.00           C
ATOM   3758  ROH CHO   570     156.586  64.809  49.499  1.00  0.00            
ATOM   3759  R1  CHO   570     157.836  65.159  46.999  1.00  0.00            
ATOM   3760  R2  CHO   570     156.886  64.009  44.699  1.00  0.00            
ATOM   3761  R3  CHO   570     156.936  66.609  43.799  1.00  0.00            
ATOM   3762  R4  CHO   570     156.536  64.959  41.399  1.00  0.00            
ATOM   3763  R5  CHO   570     158.086  66.459  41.699  1.00  0.00            
ATOM   3764  C1  CHO   570     156.386  67.959  38.599  1.00  0.00           C
ATOM   3765  C2  CHO   570     155.036  70.759  35.599  1.00  0.00           C
ATOM   3766  ROH CHO   571     198.286  57.209  42.649  1.00  0.00            
ATOM   3767  R1  CHO   571     196.486  56.509  40.599  1.00  0.00            
ATOM   3768  R2  CHO   571     195.736  58.309  38.649  1.00  0.00            
ATOM   3769  R3  CHO   571     196.636  56.359  36.949  1.00  0.00            
ATOM   3770  R4  CHO   571     195.486  58.409  35.199  1.00  0.00            
ATOM   3771  R5  CHO   571     194.986  56.259  35.199  1.00  0.00            
ATOM   3772  C1  CHO   571     196.186  56.659  31.599  1.00  0.00           C
ATOM   3773  C2  CHO   571     195.036  60.409  29.599  1.00  0.00           C
ATOM   3774  ROH CHO   572      41.636 129.009   7.549  1.00  0.00            
ATOM   3775  R1  CHO   572      43.636 129.059   9.499  1.00  0.00            
ATOM   3776  R2  CHO   572      43.786 130.959  11.499  1.00  0.00            
ATOM   3777  R3  CHO   572      43.836 128.759  13.099  1.00  0.00            
ATOM   3778  R4  CHO   572      45.036 130.909  14.749  1.00  0.00            
ATOM   3779  R5  CHO   572      45.936 129.009  14.299  1.00  0.00            
ATOM   3780  C1  CHO   572      45.936 128.809  18.099  1.00  0.00           C
ATOM   3781  C2  CHO   572      47.586 126.209  20.199  1.00  0.00           C
ATOM   3782  ROH CHO   573     160.936 111.209  16.899  1.00  0.00            
ATOM   3783  R1  CHO   573     160.136 111.959  19.499  1.00  0.00            
ATOM   3784  R2  CHO   573     159.286 110.159  21.399  1.00  0.00            
ATOM   3785  R3  CHO   573     161.236 111.309  22.949  1.00  0.00            
ATOM   3786  R4  CHO   573     159.436 110.009  24.849  1.00  0.00            
ATOM   3787  R5  CHO   573     160.086 112.109  24.899  1.00  0.00            
ATOM   3788  C1  CHO   573     161.386 111.009  28.299  1.00  0.00           C
ATOM   3789  C2  CHO   573     163.086 111.759  31.749  1.00  0.00           C
ATOM   3790  ROH CHO   574     190.236  49.209  44.549  1.00  0.00            
ATOM   3791  R1  CHO   574     189.136  49.409  41.949  1.00  0.00            
ATOM   3792  R2  CHO   574     190.536  50.359  39.799  1.00  0.00            
ATOM   3793  R3  CHO   574     189.786  48.009  38.699  1.00  0.00            
ATOM   3794  R4  CHO   574     189.836  49.859  36.449  1.00  0.00            
ATOM   3795  R5  CHO   574     188.186  48.609  36.999  1.00  0.00            
ATOM   3796  C1  CHO   574     188.686  47.359  33.449  1.00  0.00           C
ATOM   3797  C2  CHO   574     187.736  48.609  30.449  1.00  0.00           C
ATOM   3798  ROH CHO   575      28.736 205.759  40.349  1.00  0.00            
ATOM   3799  R1  CHO   575      29.336 205.259  37.649  1.00  0.00            
ATOM   3800  R2  CHO   575      31.336 203.559  36.899  1.00  0.00            
ATOM   3801  R3  CHO   575      29.436 202.359  35.449  1.00  0.00            
ATOM   3802  R4  CHO   575      31.836 201.709  34.049  1.00  0.00            
ATOM   3803  R5  CHO   575      30.086 202.609  33.199  1.00  0.00            
ATOM   3804  C1  CHO   575      30.286 199.509  30.999  1.00  0.00           C
ATOM   3805  C2  CHO   575      32.386 196.909  29.149  1.00  0.00           C
ATOM   3806  ROH CHO   576     169.786  22.759  11.149  1.00  0.00            
ATOM   3807  R1  CHO   576     170.186  22.159  13.899  1.00  0.00            
ATOM   3808  R2  CHO   576     172.636  22.359  15.149  1.00  0.00            
ATOM   3809  R3  CHO   576     171.236  23.909  16.899  1.00  0.00            
ATOM   3810  R4  CHO   576     173.286  22.659  18.549  1.00  0.00            
ATOM   3811  R5  CHO   576     171.136  22.659  18.949  1.00  0.00            
ATOM   3812  C1  CHO   576     172.386  24.359  22.099  1.00  0.00           C
ATOM   3813  C2  CHO   576     171.586  21.909  25.299  1.00  0.00           C
ATOM   3814  ROH CHO   577     215.686  60.109   5.399  1.00  0.00            
ATOM   3815  R1  CHO   577     216.986  61.309   7.599  1.00  0.00            
ATOM   3816  R2  CHO   577     217.486  59.909   9.949  1.00  0.00            
ATOM   3817  R3  CHO   577     220.086  60.659   9.499  1.00  0.00            
ATOM   3818  R4  CHO   577     219.936  60.309  12.399  1.00  0.00            
ATOM   3819  R5  CHO   577     220.636  62.059  11.349  1.00  0.00            
ATOM   3820  C1  CHO   577     223.786  61.209  13.349  1.00  0.00           C
ATOM   3821  C2  CHO   577     227.386  60.709  15.699  1.00  0.00           C
ATOM   3822  ROH CHO   578     208.836 218.509  11.849  1.00  0.00            
ATOM   3823  R1  CHO   578     211.136 218.109  13.399  1.00  0.00            
ATOM   3824  R2  CHO   578     211.636 219.609  15.699  1.00  0.00            
ATOM   3825  R3  CHO   578     211.886 217.109  16.849  1.00  0.00            
ATOM   3826  R4  CHO   578     212.986 219.009  18.799  1.00  0.00            
ATOM   3827  R5  CHO   578     213.986 217.209  17.999  1.00  0.00            
ATOM   3828  C1  CHO   578     214.036 216.309  21.699  1.00  0.00           C
ATOM   3829  C2  CHO   578     215.436 212.809  23.499  1.00  0.00           C
ATOM   3830  ROH CHO   579     189.686 132.209  20.899  1.00  0.00            
ATOM   3831  R1  CHO   579     187.936 132.009  23.099  1.00  0.00            
ATOM   3832  R2  CHO   579     188.136 129.959  24.949  1.00  0.00            
ATOM   3833  R3  CHO   579     188.286 132.009  26.749  1.00  0.00            
ATOM   3834  R4  CHO   579     187.536 129.659  28.349  1.00  0.00            
ATOM   3835  R5  CHO   579     186.486 131.559  28.299  1.00  0.00            
ATOM   3836  C1  CHO   579     187.336 131.409  31.999  1.00  0.00           C
ATOM   3837  C2  CHO   579     189.386 127.759  33.399  1.00  0.00           C
ATOM   3838  ROH CHO   580     181.386  67.059  45.199  1.00  0.00            
ATOM   3839  R1  CHO   580     180.586  65.359  43.099  1.00  0.00            
ATOM   3840  R2  CHO   580     178.286  65.759  41.599  1.00  0.00            
ATOM   3841  R3  CHO   580     180.036  65.609  39.499  1.00  0.00            
ATOM   3842  R4  CHO   580     177.386  65.859  38.299  1.00  0.00            
ATOM   3843  R5  CHO   580     178.886  64.309  37.849  1.00  0.00            
ATOM   3844  C1  CHO   580     178.436  65.809  34.349  1.00  0.00           C
ATOM   3845  C2  CHO   580     176.486  65.659  30.749  1.00  0.00           C
ATOM   3846  ROH CHO   581       3.386 186.559  15.549  1.00  0.00            
ATOM   3847  R1  CHO   581       3.786 188.559  17.499  1.00  0.00            
ATOM   3848  R2  CHO   581       1.886 189.159  19.399  1.00  0.00            
ATOM   3849  R3  CHO   581       3.986 188.709  21.149  1.00  0.00            
ATOM   3850  R4  CHO   581       2.036 190.209  22.699  1.00  0.00            
ATOM   3851  R5  CHO   581       4.136 190.709  22.449  1.00  0.00            
ATOM   3852  C1  CHO   581       4.036 190.409  26.249  1.00  0.00           C
ATOM   3853  C2  CHO   581       1.786 190.609  29.749  1.00  0.00           C
ATOM   3854  ROH CHO   582     186.636 159.559  18.749  1.00  0.00            
ATOM   3855  R1  CHO   582     187.536 159.509  21.399  1.00  0.00            
ATOM   3856  R2  CHO   582     185.886 159.859  23.549  1.00  0.00            
ATOM   3857  R3  CHO   582     186.936 157.459  24.349  1.00  0.00            
ATOM   3858  R4  CHO   582     186.886 159.109  26.799  1.00  0.00            
ATOM   3859  R5  CHO   582     188.586 158.059  25.949  1.00  0.00            
ATOM   3860  C1  CHO   582     188.436 156.459  29.399  1.00  0.00           C
ATOM   3861  C2  CHO   582     190.386 154.309  31.249  1.00  0.00           C
ATOM   3862  ROH CHO   583     200.386 223.709  11.549  1.00  0.00            
ATOM   3863  R1  CHO   583     200.636 223.109  14.299  1.00  0.00            
ATOM   3864  R2  CHO   583     202.936 223.709  15.749  1.00  0.00            
ATOM   3865  R3  CHO   583     201.186 225.009  17.349  1.00  0.00            
ATOM   3866  R4  CHO   583     203.586 224.609  18.999  1.00  0.00            
ATOM   3867  R5  CHO   583     201.536 224.009  19.499  1.00  0.00            
ATOM   3868  C1  CHO   583     202.286 226.359  22.449  1.00  0.00           C
ATOM   3869  C2  CHO   583     204.036 226.209  25.699  1.00  0.00           C
ATOM   3870  ROH CHO   584     111.036 184.409  46.649  1.00  0.00            
ATOM   3871  R1  CHO   584     111.086 182.359  44.749  1.00  0.00            
ATOM   3872  R2  CHO   584     108.836 181.159  43.749  1.00  0.00            
ATOM   3873  R3  CHO   584     109.886 181.809  41.349  1.00  0.00            
ATOM   3874  R4  CHO   584     108.836 179.109  40.949  1.00  0.00            
ATOM   3875  R5  CHO   584     110.836 179.809  40.499  1.00  0.00            
ATOM   3876  C1  CHO   584     109.836 178.609  37.049  1.00  0.00           C
ATOM   3877  C2  CHO   584     106.086 176.059  36.899  1.00  0.00           C
ATOM   3878  ROH CHO   585     113.136 153.759  53.049  1.00  0.00            
ATOM   3879  R1  CHO   585     113.436 154.459  50.299  1.00  0.00            
ATOM   3880  R2  CHO   585     115.936 154.709  49.099  1.00  0.00            
ATOM   3881  R3  CHO   585     114.936 152.909  47.349  1.00  0.00            
ATOM   3882  R4  CHO   585     116.386 154.809  45.699  1.00  0.00            
ATOM   3883  R5  CHO   585     114.286 154.209  45.449  1.00  0.00            
ATOM   3884  C1  CHO   585     115.686 153.159  42.049  1.00  0.00           C
ATOM   3885  C2  CHO   585     119.036 152.459  39.099  1.00  0.00           C
ATOM   3886  ROH CHO   586     191.036 144.559  54.249  1.00  0.00            
ATOM   3887  R1  CHO   586     191.886 144.559  51.549  1.00  0.00            
ATOM   3888  R2  CHO   586     190.836 146.209  49.649  1.00  0.00            
ATOM   3889  R3  CHO   586     193.436 146.909  49.249  1.00  0.00            
ATOM   3890  R4  CHO   586     191.886 148.709  47.499  1.00  0.00            
ATOM   3891  R5  CHO   586     193.536 147.409  46.899  1.00  0.00            
ATOM   3892  C1  CHO   586     194.936 150.809  45.849  1.00  0.00           C
ATOM   3893  C2  CHO   586     197.386 153.259  43.849  1.00  0.00           C
ATOM   3894  ROH CHO   587     154.036  71.259  14.599  1.00  0.00            
ATOM   3895  R1  CHO   587     155.236  71.759  17.149  1.00  0.00            
ATOM   3896  R2  CHO   587     154.036  73.359  19.049  1.00  0.00            
ATOM   3897  R3  CHO   587     154.386  71.209  20.649  1.00  0.00            
ATOM   3898  R4  CHO   587     154.586  73.509  22.449  1.00  0.00            
ATOM   3899  R5  CHO   587     156.036  71.859  22.199  1.00  0.00            
ATOM   3900  C1  CHO   587     155.286  71.509  25.899  1.00  0.00           C
ATOM   3901  C2  CHO   587     157.336  70.859  29.249  1.00  0.00           C
ATOM   3902  ROH CHO   588     195.386 109.209  46.899  1.00  0.00            
ATOM   3903  R1  CHO   588     194.086 109.459  44.399  1.00  0.00            
ATOM   3904  R2  CHO   588     192.586 111.709  43.749  1.00  0.00            
ATOM   3905  R3  CHO   588     194.186 111.759  41.599  1.00  0.00            
ATOM   3906  R4  CHO   588     191.686 112.859  40.649  1.00  0.00            
ATOM   3907  R5  CHO   588     192.786 111.209  39.749  1.00  0.00            
ATOM   3908  C1  CHO   588     192.686 113.559  36.749  1.00  0.00           C
ATOM   3909  C2  CHO   588     195.336 116.009  35.199  1.00  0.00           C
ATOM   3910  ROH CHO   589     114.136 142.909  20.299  1.00  0.00            
ATOM   3911  R1  CHO   589     114.786 142.359  22.999  1.00  0.00            
ATOM   3912  R2  CHO   589     117.236 143.009  24.099  1.00  0.00            
ATOM   3913  R3  CHO   589     115.736 144.309  25.949  1.00  0.00            
ATOM   3914  R4  CHO   589     118.086 143.409  27.449  1.00  0.00            
ATOM   3915  R5  CHO   589     115.986 143.009  27.949  1.00  0.00            
ATOM   3916  C1  CHO   589     117.136 144.859  31.099  1.00  0.00           C
ATOM   3917  C2  CHO   589     118.686 143.209  34.549  1.00  0.00           C
ATOM   3918  ROH CHO   590     134.636  74.059  49.599  1.00  0.00            
ATOM   3919  R1  CHO   590     136.386  75.859  48.249  1.00  0.00            
ATOM   3920  R2  CHO   590     137.636  75.209  45.849  1.00  0.00            
ATOM   3921  R3  CHO   590     136.486  77.559  45.049  1.00  0.00            
ATOM   3922  R4  CHO   590     138.536  77.009  43.049  1.00  0.00            
ATOM   3923  R5  CHO   590     138.286  78.859  44.199  1.00  0.00            
ATOM   3924  C1  CHO   590     138.036  80.209  40.649  1.00  0.00           C
ATOM   3925  C2  CHO   590     140.486  79.659  38.399  1.00  0.00           C
ATOM   3926  ROH CHO   591     215.936  42.359  39.999  1.00  0.00            
ATOM   3927  R1  CHO   591     216.986  41.909  37.399  1.00  0.00            
ATOM   3928  R2  CHO   591     215.936  40.109  35.599  1.00  0.00            
ATOM   3929  R3  CHO   591     215.836  42.259  33.949  1.00  0.00            
ATOM   3930  R4  CHO   591     215.636  39.959  32.149  1.00  0.00            
ATOM   3931  R5  CHO   591     217.086  41.609  32.049  1.00  0.00            
ATOM   3932  C1  CHO   591     215.436  41.909  28.599  1.00  0.00           C
ATOM   3933  C2  CHO   591     216.236  43.059  25.599  1.00  0.00           C
ATOM   3934  ROH CHO   592     209.136 168.009  52.499  1.00  0.00            
ATOM   3935  R1  CHO   592     208.686 167.359  49.799  1.00  0.00            
ATOM   3936  R2  CHO   592     207.436 169.109  48.049  1.00  0.00            
ATOM   3937  R3  CHO   592     209.686 168.709  46.549  1.00  0.00            
ATOM   3938  R4  CHO   592     207.586 169.159  44.599  1.00  0.00            
ATOM   3939  R5  CHO   592     208.936 167.459  44.649  1.00  0.00            
ATOM   3940  C1  CHO   592     209.786 168.809  41.199  1.00  0.00           C
ATOM   3941  C2  CHO   592     209.136 168.259  37.699  1.00  0.00           C
ATOM   3942  ROH CHO   593     193.036 217.359  14.199  1.00  0.00            
ATOM   3943  R1  CHO   593     194.486 218.809  16.199  1.00  0.00            
ATOM   3944  R2  CHO   593     193.286 220.409  18.099  1.00  0.00            
ATOM   3945  R3  CHO   593     194.636 218.809  19.849  1.00  0.00            
ATOM   3946  R4  CHO   593     193.386 220.859  21.499  1.00  0.00            
ATOM   3947  R5  CHO   593     195.536 220.359  21.449  1.00  0.00            
ATOM   3948  C1  CHO   593     194.786 219.709  25.149  1.00  0.00           C
ATOM   3949  C2  CHO   593     195.336 219.509  28.799  1.00  0.00           C
ATOM   3950  ROH CHO   594     216.086  70.809   1.199  1.00  0.00            
ATOM   3951  R1  CHO   594     214.686  71.859   3.449  1.00  0.00            
ATOM   3952  R2  CHO   594     213.736  70.209   5.499  1.00  0.00            
ATOM   3953  R3  CHO   594     215.136  71.959   7.049  1.00  0.00            
ATOM   3954  R4  CHO   594     213.986  70.009   8.949  1.00  0.00            
ATOM   3955  R5  CHO   594     213.836  72.159   9.049  1.00  0.00            
ATOM   3956  C1  CHO   594     215.436  71.509  12.399  1.00  0.00           C
ATOM   3957  C2  CHO   594     216.636  72.259  15.599  1.00  0.00           C
ATOM   3958  ROH CHO   595     190.286  78.409  45.799  1.00  0.00            
ATOM   3959  R1  CHO   595     188.586  77.809  43.599  1.00  0.00            
ATOM   3960  R2  CHO   595     186.186  79.109  43.199  1.00  0.00            
ATOM   3961  R3  CHO   595     187.236  79.609  40.749  1.00  0.00            
ATOM   3962  R4  CHO   595     184.436  79.059  40.249  1.00  0.00            
ATOM   3963  R5  CHO   595     186.136  78.109  39.299  1.00  0.00            
ATOM   3964  C1  CHO   595     184.386  79.509  36.199  1.00  0.00           C
ATOM   3965  C2  CHO   595     183.886  79.909  32.549  1.00  0.00           C
ATOM   3966  ROH CHO   596     130.586  15.559  50.399  1.00  0.00            
ATOM   3967  R1  CHO   596     132.336  15.309  48.199  1.00  0.00            
ATOM   3968  R2  CHO   596     133.786  13.009  47.699  1.00  0.00            
ATOM   3969  R3  CHO   596     132.586  13.209  45.249  1.00  0.00            
ATOM   3970  R4  CHO   596     135.236  11.959  44.749  1.00  0.00            
ATOM   3971  R5  CHO   596     134.436  13.709  43.799  1.00  0.00            
ATOM   3972  C1  CHO   596     134.936  11.509  40.749  1.00  0.00           C
ATOM   3973  C2  CHO   596     135.686   9.509  37.499  1.00  0.00           C
ATOM   3974  ROH CHO   597     167.886 193.309  15.649  1.00  0.00            
ATOM   3975  R1  CHO   597     168.286 195.009  17.899  1.00  0.00            
ATOM   3976  R2  CHO   597     166.236 196.609  18.849  1.00  0.00            
ATOM   3977  R3  CHO   597     166.836 195.359  21.199  1.00  0.00            
ATOM   3978  R4  CHO   597     165.236 197.709  21.999  1.00  0.00            
ATOM   3979  R5  CHO   597     167.186 197.159  22.749  1.00  0.00            
ATOM   3980  C1  CHO   597     165.186 197.159  25.999  1.00  0.00           C
ATOM   3981  C2  CHO   597     162.586 198.409  28.349  1.00  0.00           C
ATOM   3982  ROH CHO   598      18.486 118.659   9.099  1.00  0.00            
ATOM   3983  R1  CHO   598      17.386 118.209  11.599  1.00  0.00            
ATOM   3984  R2  CHO   598      17.786 115.859  13.049  1.00  0.00            
ATOM   3985  R3  CHO   598      18.586 117.609  14.999  1.00  0.00            
ATOM   3986  R4  CHO   598      17.486 115.309  16.449  1.00  0.00            
ATOM   3987  R5  CHO   598      16.936 117.359  16.699  1.00  0.00            
ATOM   3988  C1  CHO   598      18.086 116.559  20.249  1.00  0.00           C
ATOM   3989  C2  CHO   598      16.586 114.859  23.949  1.00  0.00           C
ATOM   3990  ROH CHO   599      90.236  27.259  15.549  1.00  0.00            
ATOM   3991  R1  CHO   599      89.336  24.909  16.899  1.00  0.00            
ATOM   3992  R2  CHO   599      89.286  24.759  19.649  1.00  0.00            
ATOM   3993  R3  CHO   599      86.686  24.009  19.149  1.00  0.00            
ATOM   3994  R4  CHO   599      87.186  23.109  21.899  1.00  0.00            
ATOM   3995  R5  CHO   599      86.436  21.909  20.249  1.00  0.00            
ATOM   3996  C1  CHO   599      83.586  21.509  22.699  1.00  0.00           C
ATOM   3997  C2  CHO   599      82.736  20.809  26.999  1.00  0.00           C
ATOM   3998  ROH CHO   600       9.886 216.209  39.949  1.00  0.00            
ATOM   3999  R1  CHO   600       9.736 213.909  38.249  1.00  0.00            
ATOM   4000  R2  CHO   600       8.136 213.859  35.999  1.00  0.00            
ATOM   4001  R3  CHO   600      10.536 213.159  34.799  1.00  0.00            
ATOM   4002  R4  CHO   600       8.486 212.559  32.799  1.00  0.00            
ATOM   4003  R5  CHO   600       9.986 211.209  33.549  1.00  0.00            
ATOM   4004  C1  CHO   600      10.786 211.159  29.849  1.00  0.00           C
ATOM   4005  C2  CHO   600       7.936 210.259  28.049  1.00  0.00           C
ATOM   4006  ROH CHO   601     222.886 204.759  44.499  1.00  0.00            
ATOM   4007  R1  CHO   601     221.686 204.609  41.949  1.00  0.00            
ATOM   4008  R2  CHO   601     220.586 206.809  40.699  1.00  0.00            
ATOM   4009  R3  CHO   601     222.186 206.009  38.649  1.00  0.00            
ATOM   4010  R4  CHO   601     220.186 207.759  37.399  1.00  0.00            
ATOM   4011  R5  CHO   601     220.736 205.759  36.799  1.00  0.00            
ATOM   4012  C1  CHO   601     221.486 207.609  33.599  1.00  0.00           C
ATOM   4013  C2  CHO   601     218.736 207.859  31.349  1.00  0.00           C
ATOM   4014  ROH CHO   602     158.036  85.959  18.049  1.00  0.00            
ATOM   4015  R1  CHO   602     157.386  86.059  20.799  1.00  0.00            
ATOM   4016  R2  CHO   602     157.636  83.859  22.449  1.00  0.00            
ATOM   4017  R3  CHO   602     159.186  85.509  23.899  1.00  0.00            
ATOM   4018  R4  CHO   602     158.886  83.159  25.599  1.00  0.00            
ATOM   4019  R5  CHO   602     158.436  85.209  26.149  1.00  0.00            
ATOM   4020  C1  CHO   602     161.036  84.309  28.799  1.00  0.00           C
ATOM   4021  C2  CHO   602     162.136  84.659  31.499  1.00  0.00           C
ATOM   4022  ROH CHO   603      84.886 112.259  49.199  1.00  0.00            
ATOM   4023  R1  CHO   603      87.036 112.659  47.399  1.00  0.00            
ATOM   4024  R2  CHO   603      89.286 114.209  48.049  1.00  0.00            
ATOM   4025  R3  CHO   603      90.586 111.959  47.349  1.00  0.00            
ATOM   4026  R4  CHO   603      92.536 114.109  47.199  1.00  0.00            
ATOM   4027  R5  CHO   603      92.036 112.709  45.599  1.00  0.00            
ATOM   4028  C1  CHO   603      95.786 111.959  45.999  1.00  0.00           C
ATOM   4029  C2  CHO   603      97.786 115.559  46.099  1.00  0.00           C
ATOM   4030  ROH CHO   604     150.986  19.809  46.999  1.00  0.00            
ATOM   4031  R1  CHO   604     152.736  17.909  45.899  1.00  0.00            
ATOM   4032  R2  CHO   604     151.886  16.109  43.899  1.00  0.00            
ATOM   4033  R3  CHO   604     154.036  17.159  42.549  1.00  0.00            
ATOM   4034  R4  CHO   604     152.986  15.009  40.849  1.00  0.00            
ATOM   4035  R5  CHO   604     155.036  15.259  41.549  1.00  0.00            
ATOM   4036  C1  CHO   604     155.636  15.309  37.749  1.00  0.00           C
ATOM   4037  C2  CHO   604     155.786  13.909  34.749  1.00  0.00           C
ATOM   4038  ROH CHO   605     221.786  44.709  37.249  1.00  0.00            
ATOM   4039  R1  CHO   605     220.286  44.709  34.849  1.00  0.00            
ATOM   4040  R2  CHO   605     219.886  46.959  33.349  1.00  0.00            
ATOM   4041  R3  CHO   605     220.886  45.359  31.349  1.00  0.00            
ATOM   4042  R4  CHO   605     219.586  47.559  29.949  1.00  0.00            
ATOM   4043  R5  CHO   605     219.236  45.459  29.649  1.00  0.00            
ATOM   4044  C1  CHO   605     220.286  46.459  26.099  1.00  0.00           C
ATOM   4045  C2  CHO   605     219.836  46.809  22.749  1.00  0.00           C
ATOM   4046  ROH CHO   606      88.636 195.009  48.099  1.00  0.00            
ATOM   4047  R1  CHO   606      89.886 193.009  46.499  1.00  0.00            
ATOM   4048  R2  CHO   606      88.636 191.859  44.349  1.00  0.00            
ATOM   4049  R3  CHO   606      90.886 192.709  42.999  1.00  0.00            
ATOM   4050  R4  CHO   606      89.886 190.409  41.449  1.00  0.00            
ATOM   4051  R5  CHO   606      91.836 190.659  42.249  1.00  0.00            
ATOM   4052  C1  CHO   606      92.686 190.359  38.499  1.00  0.00           C
ATOM   4053  C2  CHO   606      92.136 192.509  35.749  1.00  0.00           C
ATOM   4054  ROH CHO   607     143.336 179.509  55.049  1.00  0.00            
ATOM   4055  R1  CHO   607     142.886 179.909  52.299  1.00  0.00            
ATOM   4056  R2  CHO   607     142.986 182.409  51.099  1.00  0.00            
ATOM   4057  R3  CHO   607     144.786 181.209  49.499  1.00  0.00            
ATOM   4058  R4  CHO   607     143.836 183.559  47.999  1.00  0.00            
ATOM   4059  R5  CHO   607     143.886 181.509  47.299  1.00  0.00            
ATOM   4060  C1  CHO   607     146.086 183.109  44.599  1.00  0.00           C
ATOM   4061  C2  CHO   607     144.936 184.009  40.349  1.00  0.00           C
ATOM   4062  ROH CHO   608     173.286  92.759  11.699  1.00  0.00            
ATOM   4063  R1  CHO   608     171.986  91.859  14.049  1.00  0.00            
ATOM   4064  R2  CHO   608     173.386  91.259  16.349  1.00  0.00            
ATOM   4065  R3  CHO   608     171.586  93.009  17.449  1.00  0.00            
ATOM   4066  R4  CHO   608     172.536  91.409  19.699  1.00  0.00            
ATOM   4067  R5  CHO   608     170.436  91.709  19.149  1.00  0.00            
ATOM   4068  C1  CHO   608     170.386  93.059  22.699  1.00  0.00           C
ATOM   4069  C2  CHO   608     171.236  91.459  26.249  1.00  0.00           C
ATOM   4070  ROH CHO   609     206.336  35.309  37.699  1.00  0.00            
ATOM   4071  R1  CHO   609     207.536  34.209  35.449  1.00  0.00            
ATOM   4072  R2  CHO   609     206.136  33.309  33.249  1.00  0.00            
ATOM   4073  R3  CHO   609     207.786  34.959  31.899  1.00  0.00            
ATOM   4074  R4  CHO   609     205.736  34.209  29.949  1.00  0.00            
ATOM   4075  R5  CHO   609     207.886  34.009  29.699  1.00  0.00            
ATOM   4076  C1  CHO   609     207.086  36.309  26.749  1.00  0.00           C
ATOM   4077  C2  CHO   609     207.136  34.659  23.449  1.00  0.00           C
ATOM   4078  ROH CHO   610     162.736  59.709  13.449  1.00  0.00            
ATOM   4079  R1  CHO   610     163.786  58.959  15.949  1.00  0.00            
ATOM   4080  R2  CHO   610     165.586  60.509  17.349  1.00  0.00            
ATOM   4081  R3  CHO   610     163.786  60.259  19.349  1.00  0.00            
ATOM   4082  R4  CHO   610     166.286  60.959  20.699  1.00  0.00            
ATOM   4083  R5  CHO   610     164.986  59.259  21.149  1.00  0.00            
ATOM   4084  C1  CHO   610     164.936  60.959  24.549  1.00  0.00           C
ATOM   4085  C2  CHO   610     168.736  60.559  26.849  1.00  0.00           C
ATOM   4086  ROH CHO   611     185.186  25.159   9.999  1.00  0.00            
ATOM   4087  R1  CHO   611     184.736  26.309  12.549  1.00  0.00            
ATOM   4088  R2  CHO   611     183.136  25.109  14.449  1.00  0.00            
ATOM   4089  R3  CHO   611     185.336  25.409  15.999  1.00  0.00            
ATOM   4090  R4  CHO   611     183.086  25.209  17.899  1.00  0.00            
ATOM   4091  R5  CHO   611     184.586  26.759  17.849  1.00  0.00            
ATOM   4092  C1  CHO   611     185.136  25.459  21.399  1.00  0.00           C
ATOM   4093  C2  CHO   611     182.486  24.309  25.349  1.00  0.00           C
ATOM   4094  ROH CHO   612       1.786  80.859  37.399  1.00  0.00            
ATOM   4095  R1  CHO   612       2.586  80.109  34.799  1.00  0.00            
ATOM   4096  R2  CHO   612       1.336  78.109  33.349  1.00  0.00            
ATOM   4097  R3  CHO   612       1.236  80.059  31.449  1.00  0.00            
ATOM   4098  R4  CHO   612       1.686  77.559  29.949  1.00  0.00            
ATOM   4099  R5  CHO   612       2.836  79.409  29.799  1.00  0.00            
ATOM   4100  C1  CHO   612       1.686  79.059  26.199  1.00  0.00           C
ATOM   4101  C2  CHO   612       3.386  78.359  23.599  1.00  0.00           C
ATOM   4102  ROH CHO   613     203.636 181.309  18.249  1.00  0.00            
ATOM   4103  R1  CHO   613     204.886 181.009  20.799  1.00  0.00            
ATOM   4104  R2  CHO   613     204.986 183.059  22.649  1.00  0.00            
ATOM   4105  R3  CHO   613     203.836 181.209  24.249  1.00  0.00            
ATOM   4106  R4  CHO   613     204.536 183.459  26.049  1.00  0.00            
ATOM   4107  R5  CHO   613     205.086 181.359  26.299  1.00  0.00            
ATOM   4108  C1  CHO   613     203.186 181.959  29.549  1.00  0.00           C
ATOM   4109  C2  CHO   613     204.336 182.559  33.099  1.00  0.00           C
ATOM   4110  ROH CHO   614     174.136 175.209  51.149  1.00  0.00            
ATOM   4111  R1  CHO   614     175.436 173.959  48.949  1.00  0.00            
ATOM   4112  R2  CHO   614     174.336 173.859  46.449  1.00  0.00            
ATOM   4113  R3  CHO   614     176.736 174.959  45.699  1.00  0.00            
ATOM   4114  R4  CHO   614     175.386 174.359  43.149  1.00  0.00            
ATOM   4115  R5  CHO   614     177.386 173.709  43.749  1.00  0.00            
ATOM   4116  C1  CHO   614     178.236 175.709  40.599  1.00  0.00           C
ATOM   4117  C2  CHO   614     179.136 175.459  36.249  1.00  0.00           C
ATOM   4118  ROH CHO   615     217.536  95.159  39.799  1.00  0.00            
ATOM   4119  R1  CHO   615     216.586  95.809  37.199  1.00  0.00            
ATOM   4120  R2  CHO   615     216.036  98.409  36.449  1.00  0.00            
ATOM   4121  R3  CHO   615     217.686  97.809  34.349  1.00  0.00            
ATOM   4122  R4  CHO   615     215.236  98.709  33.049  1.00  0.00            
ATOM   4123  R5  CHO   615     216.286  96.809  32.699  1.00  0.00            
ATOM   4124  C1  CHO   615     216.336  98.309  29.199  1.00  0.00           C
ATOM   4125  C2  CHO   615     214.786  97.659  24.299  1.00  0.00           C
ATOM   4126  ROH CHO   616     149.186 223.609  45.549  1.00  0.00            
ATOM   4127  R1  CHO   616     147.986 222.359  43.349  1.00  0.00            
ATOM   4128  R2  CHO   616     146.736 223.809  41.299  1.00  0.00            
ATOM   4129  R3  CHO   616     148.436 222.409  39.699  1.00  0.00            
ATOM   4130  R4  CHO   616     146.836 224.059  37.899  1.00  0.00            
ATOM   4131  R5  CHO   616     147.086 221.909  37.799  1.00  0.00            
ATOM   4132  C1  CHO   616     148.486 222.909  34.349  1.00  0.00           C
ATOM   4133  C2  CHO   616     150.536 223.059  30.399  1.00  0.00           C
ATOM   4134  ROH CHO   617      85.586 173.259  21.799  1.00  0.00            
ATOM   4135  R1  CHO   617      84.886 172.759  24.499  1.00  0.00            
ATOM   4136  R2  CHO   617      83.586 174.609  26.099  1.00  0.00            
ATOM   4137  R3  CHO   617      81.836 172.609  26.449  1.00  0.00            
ATOM   4138  R4  CHO   617      80.886 174.709  28.249  1.00  0.00            
ATOM   4139  R5  CHO   617      81.286 172.659  28.799  1.00  0.00            
ATOM   4140  C1  CHO   617      77.686 172.859  29.849  1.00  0.00           C
ATOM   4141  C2  CHO   617      77.186 176.459  31.849  1.00  0.00           C
ATOM   4142  ROH CHO   618      14.036 104.709   4.349  1.00  0.00            
ATOM   4143  R1  CHO   618      11.886 103.759   5.949  1.00  0.00            
ATOM   4144  R2  CHO   618      11.986 101.359   7.299  1.00  0.00            
ATOM   4145  R3  CHO   618      11.336 102.909   9.449  1.00  0.00            
ATOM   4146  R4  CHO   618      10.986 100.159  10.399  1.00  0.00            
ATOM   4147  R5  CHO   618       9.536 101.759  10.499  1.00  0.00            
ATOM   4148  C1  CHO   618       9.836 100.959  14.199  1.00  0.00           C
ATOM   4149  C2  CHO   618      10.636  99.809  17.449  1.00  0.00           C
ATOM   4150  ROH CHO   619     137.336  44.359  46.699  1.00  0.00            
ATOM   4151  R1  CHO   619     137.336  46.709  45.099  1.00  0.00            
ATOM   4152  R2  CHO   619     138.836  48.959  45.849  1.00  0.00            
ATOM   4153  R3  CHO   619     139.886  48.659  43.349  1.00  0.00            
ATOM   4154  R4  CHO   619     138.936  51.459  43.449  1.00  0.00            
ATOM   4155  R5  CHO   619     138.436  49.959  41.949  1.00  0.00            
ATOM   4156  C1  CHO   619     139.986  52.609  39.749  1.00  0.00           C
ATOM   4157  C2  CHO   619     138.286  53.609  37.099  1.00  0.00           C
ATOM   4158  ROH CHO   620     197.286  95.359  42.499  1.00  0.00            
ATOM   4159  R1  CHO   620     196.936  95.459  39.699  1.00  0.00            
ATOM   4160  R2  CHO   620     195.236  97.259  38.499  1.00  0.00            
ATOM   4161  R3  CHO   620     197.486  97.909  37.049  1.00  0.00            
ATOM   4162  R4  CHO   620     195.336  97.859  35.099  1.00  0.00            
ATOM   4163  R5  CHO   620     197.236  96.759  34.999  1.00  0.00            
ATOM   4164  C1  CHO   620     197.486  98.759  31.749  1.00  0.00           C
ATOM   4165  C2  CHO   620     196.086  97.009  29.149  1.00  0.00           C
ATOM   4166  ROH CHO   621     205.486 134.609  13.349  1.00  0.00            
ATOM   4167  R1  CHO   621     206.186 133.509  15.849  1.00  0.00            
ATOM   4168  R2  CHO   621     206.336 135.059  18.149  1.00  0.00            
ATOM   4169  R3  CHO   621     204.586 133.159  19.099  1.00  0.00            
ATOM   4170  R4  CHO   621     205.786 134.359  21.499  1.00  0.00            
ATOM   4171  R5  CHO   621     205.686 132.259  21.049  1.00  0.00            
ATOM   4172  C1  CHO   621     203.836 132.209  24.349  1.00  0.00           C
ATOM   4173  C2  CHO   621     204.836 132.809  27.349  1.00  0.00           C
ATOM   4174  ROH CHO   622     165.686 211.259  48.349  1.00  0.00            
ATOM   4175  R1  CHO   622     165.186 212.909  46.049  1.00  0.00            
ATOM   4176  R2  CHO   622     167.036 213.209  44.049  1.00  0.00            
ATOM   4177  R3  CHO   622     164.986 212.409  42.449  1.00  0.00            
ATOM   4178  R4  CHO   622     166.836 213.659  40.599  1.00  0.00            
ATOM   4179  R5  CHO   622     164.736 214.159  40.849  1.00  0.00            
ATOM   4180  C1  CHO   622     164.786 213.209  37.149  1.00  0.00           C
ATOM   4181  C2  CHO   622     164.586 212.509  32.499  1.00  0.00           C
ATOM   4182  ROH CHO   623     223.336 207.409  22.699  1.00  0.00            
ATOM   4183  R1  CHO   623     222.386 209.109  24.749  1.00  0.00            
ATOM   4184  R2  CHO   623     222.736 208.559  27.449  1.00  0.00            
ATOM   4185  R3  CHO   623     223.836 211.009  27.499  1.00  0.00            
ATOM   4186  R4  CHO   623     222.586 210.709  30.149  1.00  0.00            
ATOM   4187  R5  CHO   623     222.286 212.359  28.749  1.00  0.00            
ATOM   4188  C1  CHO   623     223.586 214.259  31.749  1.00  0.00           C
ATOM   4189  C2  CHO   623     225.086 217.159  32.949  1.00  0.00           C
ATOM   4190  ROH CHO   624      25.636  52.859  34.699  1.00  0.00            
ATOM   4191  R1  CHO   624      26.086  53.259  31.949  1.00  0.00            
ATOM   4192  R2  CHO   624      24.836  51.709  29.999  1.00  0.00            
ATOM   4193  R3  CHO   624      24.036  54.159  29.049  1.00  0.00            
ATOM   4194  R4  CHO   624      24.536  52.559  26.649  1.00  0.00            
ATOM   4195  R5  CHO   624      25.386  54.509  27.099  1.00  0.00            
ATOM   4196  C1  CHO   624      23.636  55.309  23.799  1.00  0.00           C
ATOM   4197  C2  CHO   624      25.886  56.059  19.899  1.00  0.00           C
ATOM   4198  ROH CHO   625      39.486 198.859  38.949  1.00  0.00            
ATOM   4199  R1  CHO   625      38.286 197.259  36.899  1.00  0.00            
ATOM   4200  R2  CHO   625      38.786 197.709  34.199  1.00  0.00            
ATOM   4201  R3  CHO   625      39.536 195.059  34.249  1.00  0.00            
ATOM   4202  R4  CHO   625      37.886 195.359  31.849  1.00  0.00            
ATOM   4203  R5  CHO   625      37.536 193.909  33.449  1.00  0.00            
ATOM   4204  C1  CHO   625      37.936 191.559  30.499  1.00  0.00           C
ATOM   4205  C2  CHO   625      34.736 191.709  28.099  1.00  0.00           C
ATOM   4206  ROH CHO   626       9.536 160.859  50.349  1.00  0.00            
ATOM   4207  R1  CHO   626       8.636 161.209  47.649  1.00  0.00            
ATOM   4208  R2  CHO   626       9.636 163.209  45.999  1.00  0.00            
ATOM   4209  R3  CHO   626      10.186 161.159  44.349  1.00  0.00            
ATOM   4210  R4  CHO   626       8.836 163.159  42.649  1.00  0.00            
ATOM   4211  R5  CHO   626       8.286 161.059  42.899  1.00  0.00            
ATOM   4212  C1  CHO   626       8.986 161.159  39.099  1.00  0.00           C
ATOM   4213  C2  CHO   626       9.886 162.009  35.299  1.00  0.00           C
ATOM   4214  ROH CHO   627     134.336  33.059  15.499  1.00  0.00            
ATOM   4215  R1  CHO   627     133.736  33.659  18.199  1.00  0.00            
ATOM   4216  R2  CHO   627     132.536  31.859  19.899  1.00  0.00            
ATOM   4217  R3  CHO   627     134.686  32.359  21.499  1.00  0.00            
ATOM   4218  R4  CHO   627     132.486  31.809  23.349  1.00  0.00            
ATOM   4219  R5  CHO   627     133.786  33.559  23.349  1.00  0.00            
ATOM   4220  C1  CHO   627     134.486  32.259  26.849  1.00  0.00           C
ATOM   4221  C2  CHO   627     136.086  33.309  30.099  1.00  0.00           C
ATOM   4222  ROH CHO   628      -0.814 150.709  48.149  1.00  0.00            
ATOM   4223  R1  CHO   628      -1.714 150.109  45.549  1.00  0.00            
ATOM   4224  R2  CHO   628      -1.164 151.709  43.349  1.00  0.00            
ATOM   4225  R3  CHO   628      -0.264 149.359  42.299  1.00  0.00            
ATOM   4226  R4  CHO   628      -1.064 150.959  39.949  1.00  0.00            
ATOM   4227  R5  CHO   628      -1.714 148.959  40.449  1.00  0.00            
ATOM   4228  C1  CHO   628      -0.164 148.359  36.999  1.00  0.00           C
ATOM   4229  C2  CHO   628      -0.164 145.409  35.649  1.00  0.00           C
ATOM   4230  ROH CHO   629     174.886  98.659  12.999  1.00  0.00            
ATOM   4231  R1  CHO   629     173.836  97.259  15.199  1.00  0.00            
ATOM   4232  R2  CHO   629     175.436  95.859  16.949  1.00  0.00            
ATOM   4233  R3  CHO   629     174.236  97.409  18.849  1.00  0.00            
ATOM   4234  R4  CHO   629     175.436  95.209  20.349  1.00  0.00            
ATOM   4235  R5  CHO   629     173.336  95.859  20.399  1.00  0.00            
ATOM   4236  C1  CHO   629     174.236  96.309  24.099  1.00  0.00           C
ATOM   4237  C2  CHO   629     175.836  95.359  27.149  1.00  0.00           C
ATOM   4238  ROH CHO   630     164.586 212.959  12.449  1.00  0.00            
ATOM   4239  R1  CHO   630     163.436 211.709  14.749  1.00  0.00            
ATOM   4240  R2  CHO   630     164.886 210.009  16.399  1.00  0.00            
ATOM   4241  R3  CHO   630     164.086 211.709  18.349  1.00  0.00            
ATOM   4242  R4  CHO   630     165.636 209.709  19.749  1.00  0.00            
ATOM   4243  R5  CHO   630     163.636 210.309  20.199  1.00  0.00            
ATOM   4244  C1  CHO   630     165.336 211.109  23.499  1.00  0.00           C
ATOM   4245  C2  CHO   630     164.836 211.859  27.249  1.00  0.00           C
ATOM   4246  ROH CHO   631     192.786   2.909  15.949  1.00  0.00            
ATOM   4247  R1  CHO   631     192.136   2.909  18.699  1.00  0.00            
ATOM   4248  R2  CHO   631     193.636   1.509  20.549  1.00  0.00            
ATOM   4249  R3  CHO   631     193.786   3.909  21.799  1.00  0.00            
ATOM   4250  R4  CHO   631     194.336   1.909  23.899  1.00  0.00            
ATOM   4251  R5  CHO   631     192.836   3.509  23.949  1.00  0.00            
ATOM   4252  C1  CHO   631     194.886   4.459  26.999  1.00  0.00           C
ATOM   4253  C2  CHO   631     194.286   5.709  30.249  1.00  0.00           C
ATOM   4254  ROH CHO   632      73.636 176.659  43.649  1.00  0.00            
ATOM   4255  R1  CHO   632      73.186 177.209  40.899  1.00  0.00            
ATOM   4256  R2  CHO   632      75.086 176.759  38.949  1.00  0.00            
ATOM   4257  R3  CHO   632      73.186 175.259  37.799  1.00  0.00            
ATOM   4258  R4  CHO   632      74.336 176.709  35.599  1.00  0.00            
ATOM   4259  R5  CHO   632      72.286 176.659  36.099  1.00  0.00            
ATOM   4260  C1  CHO   632      72.136 175.259  32.549  1.00  0.00           C
ATOM   4261  C2  CHO   632      72.486 174.609  29.449  1.00  0.00           C
ATOM   4262  ROH CHO   633     181.236  95.709  46.349  1.00  0.00            
ATOM   4263  R1  CHO   633     181.586  94.909  43.649  1.00  0.00            
ATOM   4264  R2  CHO   633     179.836  95.609  41.649  1.00  0.00            
ATOM   4265  R3  CHO   633     182.036  96.559  40.449  1.00  0.00            
ATOM   4266  R4  CHO   633     180.036  96.459  38.349  1.00  0.00            
ATOM   4267  R5  CHO   633     182.036  95.559  38.299  1.00  0.00            
ATOM   4268  C1  CHO   633     182.286  97.859  35.249  1.00  0.00           C
ATOM   4269  C2  CHO   633     182.486 100.409  32.749  1.00  0.00           C
ATOM   4270  ROH CHO   634     166.686  76.459  49.499  1.00  0.00            
ATOM   4271  R1  CHO   634     167.486  75.509  46.949  1.00  0.00            
ATOM   4272  R2  CHO   634     166.136  73.509  45.649  1.00  0.00            
ATOM   4273  R3  CHO   634     166.036  75.309  43.649  1.00  0.00            
ATOM   4274  R4  CHO   634     164.736  72.909  42.499  1.00  0.00            
ATOM   4275  R5  CHO   634     166.386  74.059  41.649  1.00  0.00            
ATOM   4276  C1  CHO   634     163.886  74.309  38.799  1.00  0.00           C
ATOM   4277  C2  CHO   634     163.386  75.059  34.599  1.00  0.00           C
ATOM   4278  ROH CHO   635      82.536 179.059  49.899  1.00  0.00            
ATOM   4279  R1  CHO   635      84.186 178.759  47.549  1.00  0.00            
ATOM   4280  R2  CHO   635      83.936 176.609  45.799  1.00  0.00            
ATOM   4281  R3  CHO   635      83.636 178.609  43.999  1.00  0.00            
ATOM   4282  R4  CHO   635      84.086 176.209  42.399  1.00  0.00            
ATOM   4283  R5  CHO   635      85.186 178.059  42.249  1.00  0.00            
ATOM   4284  C1  CHO   635      83.936 177.759  38.699  1.00  0.00           C
ATOM   4285  C2  CHO   635      85.436 178.459  33.999  1.00  0.00           C
ATOM   4286  ROH CHO   636     122.086 102.809  24.949  1.00  0.00            
ATOM   4287  R1  CHO   636     120.636 102.859  27.399  1.00  0.00            
ATOM   4288  R2  CHO   636     121.386 101.409  29.599  1.00  0.00            
ATOM   4289  R3  CHO   636     121.236 103.809  30.849  1.00  0.00            
ATOM   4290  R4  CHO   636     121.686 101.859  32.999  1.00  0.00            
ATOM   4291  R5  CHO   636     120.086 103.359  32.899  1.00  0.00            
ATOM   4292  C1  CHO   636     121.686 104.409  36.149  1.00  0.00           C
ATOM   4293  C2  CHO   636     120.586 105.809  39.349  1.00  0.00           C
ATOM   4294  ROH CHO   637     133.736  63.959  19.099  1.00  0.00            
ATOM   4295  R1  CHO   637     134.586  65.359  21.449  1.00  0.00            
ATOM   4296  R2  CHO   637     132.936  66.959  22.899  1.00  0.00            
ATOM   4297  R3  CHO   637     133.686  65.359  24.949  1.00  0.00            
ATOM   4298  R4  CHO   637     133.036  67.909  26.249  1.00  0.00            
ATOM   4299  R5  CHO   637     134.886  66.809  26.449  1.00  0.00            
ATOM   4300  C1  CHO   637     133.836  66.959  30.099  1.00  0.00           C
ATOM   4301  C2  CHO   637     133.386  64.409  33.099  1.00  0.00           C
ATOM   4302  ROH CHO   638     180.736 205.109  50.299  1.00  0.00            
ATOM   4303  R1  CHO   638     182.186 204.809  47.899  1.00  0.00            
ATOM   4304  R2  CHO   638     181.736 202.759  46.099  1.00  0.00            
ATOM   4305  R3  CHO   638     181.486 204.809  44.349  1.00  0.00            
ATOM   4306  R4  CHO   638     181.786 202.409  42.699  1.00  0.00            
ATOM   4307  R5  CHO   638     182.936 204.209  42.549  1.00  0.00            
ATOM   4308  C1  CHO   638     181.536 204.109  38.999  1.00  0.00           C
ATOM   4309  C2  CHO   638     183.036 203.009  34.549  1.00  0.00           C
ATOM   4310  ROH CHO   639     189.236 140.709  16.349  1.00  0.00            
ATOM   4311  R1  CHO   639     188.286 142.259  18.549  1.00  0.00            
ATOM   4312  R2  CHO   639     186.686 141.209  20.549  1.00  0.00            
ATOM   4313  R3  CHO   639     188.636 142.159  22.149  1.00  0.00            
ATOM   4314  R4  CHO   639     187.036 140.459  23.899  1.00  0.00            
ATOM   4315  R5  CHO   639     187.536 142.559  24.249  1.00  0.00            
ATOM   4316  C1  CHO   639     189.036 141.009  27.399  1.00  0.00           C
ATOM   4317  C2  CHO   639     187.736 139.759  30.649  1.00  0.00           C
ATOM   4318  ROH CHO   640     123.536   2.209  47.899  1.00  0.00            
ATOM   4319  R1  CHO   640     122.836   2.059  45.199  1.00  0.00            
ATOM   4320  R2  CHO   640     121.936   4.259  43.749  1.00  0.00            
ATOM   4321  R3  CHO   640     123.936   3.559  42.049  1.00  0.00            
ATOM   4322  R4  CHO   640     122.186   5.309  40.499  1.00  0.00            
ATOM   4323  R5  CHO   640     122.836   3.309  39.949  1.00  0.00            
ATOM   4324  C1  CHO   640     124.236   5.259  36.949  1.00  0.00           C
ATOM   4325  C2  CHO   640     123.136   2.509  33.049  1.00  0.00           C
ATOM   4326  ROH CHO   641     203.186  71.459   6.099  1.00  0.00            
ATOM   4327  R1  CHO   641     204.836  71.159   8.399  1.00  0.00            
ATOM   4328  R2  CHO   641     204.336  72.459  10.749  1.00  0.00            
ATOM   4329  R3  CHO   641     204.386  69.959  11.799  1.00  0.00            
ATOM   4330  R4  CHO   641     205.336  71.659  13.999  1.00  0.00            
ATOM   4331  R5  CHO   641     206.336  69.909  13.199  1.00  0.00            
ATOM   4332  C1  CHO   641     205.986  68.859  16.849  1.00  0.00           C
ATOM   4333  C2  CHO   641     206.286  66.659  20.049  1.00  0.00           C
ATOM   4334  ROH CHO   642      12.386 147.909  50.349  1.00  0.00            
ATOM   4335  R1  CHO   642      12.936 149.259  47.949  1.00  0.00            
ATOM   4336  R2  CHO   642      15.236 148.709  46.399  1.00  0.00            
ATOM   4337  R3  CHO   642      13.386 148.359  44.449  1.00  0.00            
ATOM   4338  R4  CHO   642      15.936 147.609  43.249  1.00  0.00            
ATOM   4339  R5  CHO   642      14.536 149.059  42.449  1.00  0.00            
ATOM   4340  C1  CHO   642      14.636 146.609  39.499  1.00  0.00           C
ATOM   4341  C2  CHO   642      13.636 146.609  35.349  1.00  0.00           C
ATOM   4342  ROH CHO   643      96.486 133.009  53.399  1.00  0.00            
ATOM   4343  R1  CHO   643      96.736 131.909  50.799  1.00  0.00            
ATOM   4344  R2  CHO   643      96.736 133.459  48.549  1.00  0.00            
ATOM   4345  R3  CHO   643      99.086 132.159  48.049  1.00  0.00            
ATOM   4346  R4  CHO   643      98.336 133.309  45.449  1.00  0.00            
ATOM   4347  R5  CHO   643      98.836 131.209  45.849  1.00  0.00            
ATOM   4348  C1  CHO   643     101.486 132.009  43.249  1.00  0.00           C
ATOM   4349  C2  CHO   643     101.536 134.659  39.949  1.00  0.00           C
ATOM   4350  ROH CHO   644     164.486 172.909  17.749  1.00  0.00            
ATOM   4351  R1  CHO   644     165.286 173.759  20.299  1.00  0.00            
ATOM   4352  R2  CHO   644     163.536 175.009  22.049  1.00  0.00            
ATOM   4353  R3  CHO   644     164.336 173.059  23.749  1.00  0.00            
ATOM   4354  R4  CHO   644     163.886 175.359  25.499  1.00  0.00            
ATOM   4355  R5  CHO   644     165.686 174.159  25.349  1.00  0.00            
ATOM   4356  C1  CHO   644     164.836 173.709  29.049  1.00  0.00           C
ATOM   4357  C2  CHO   644     163.036 173.909  32.799  1.00  0.00           C
ATOM   4358  ROH CHO   645     203.036 218.459  46.749  1.00  0.00            
ATOM   4359  R1  CHO   645     202.536 219.609  44.249  1.00  0.00            
ATOM   4360  R2  CHO   645     204.186 219.159  42.049  1.00  0.00            
ATOM   4361  R3  CHO   645     201.886 218.409  40.849  1.00  0.00            
ATOM   4362  R4  CHO   645     203.736 218.809  38.649  1.00  0.00            
ATOM   4363  R5  CHO   645     201.786 219.709  38.849  1.00  0.00            
ATOM   4364  C1  CHO   645     201.336 217.859  35.549  1.00  0.00           C
ATOM   4365  C2  CHO   645     200.186 217.959  32.149  1.00  0.00           C
ATOM   4366  ROH CHO   646      10.536 138.409  44.749  1.00  0.00            
ATOM   4367  R1  CHO   646      10.236 139.159  42.049  1.00  0.00            
ATOM   4368  R2  CHO   646      12.336 139.109  40.249  1.00  0.00            
ATOM   4369  R3  CHO   646      10.636 137.559  38.799  1.00  0.00            
ATOM   4370  R4  CHO   646      12.536 138.659  36.849  1.00  0.00            
ATOM   4371  R5  CHO   646      10.386 138.759  36.749  1.00  0.00            
ATOM   4372  C1  CHO   646      11.086 136.909  33.449  1.00  0.00           C
ATOM   4373  C2  CHO   646      11.636 137.659  29.949  1.00  0.00           C
ATOM   4374  ROH CHO   647     143.686 121.059  18.649  1.00  0.00            
ATOM   4375  R1  CHO   647     142.786 120.909  21.349  1.00  0.00            
ATOM   4376  R2  CHO   647     144.036 119.359  23.249  1.00  0.00            
ATOM   4377  R3  CHO   647     144.186 121.659  24.649  1.00  0.00            
ATOM   4378  R4  CHO   647     144.336 119.559  26.699  1.00  0.00            
ATOM   4379  R5  CHO   647     142.936 121.259  26.649  1.00  0.00            
ATOM   4380  C1  CHO   647     144.636 121.909  29.999  1.00  0.00           C
ATOM   4381  C2  CHO   647     144.836 123.859  32.599  1.00  0.00           C
ATOM   4382  ROH CHO   648     211.486 104.109  41.449  1.00  0.00            
ATOM   4383  R1  CHO   648     210.036 105.659  39.649  1.00  0.00            
ATOM   4384  R2  CHO   648     211.186 107.609  38.049  1.00  0.00            
ATOM   4385  R3  CHO   648     210.036 106.209  36.049  1.00  0.00            
ATOM   4386  R4  CHO   648     212.136 107.759  34.749  1.00  0.00            
ATOM   4387  R5  CHO   648     210.036 107.709  34.149  1.00  0.00            
ATOM   4388  C1  CHO   648     211.586 106.559  30.899  1.00  0.00           C
ATOM   4389  C2  CHO   648     213.086 105.059  27.399  1.00  0.00           C
ATOM   4390  ROH CHO   649     192.886  70.209   7.149  1.00  0.00            
ATOM   4391  R1  CHO   649     193.536  68.609   9.449  1.00  0.00            
ATOM   4392  R2  CHO   649     195.036  69.609  11.549  1.00  0.00            
ATOM   4393  R3  CHO   649     192.936  68.759  12.999  1.00  0.00            
ATOM   4394  R4  CHO   649     195.086  69.209  14.949  1.00  0.00            
ATOM   4395  R5  CHO   649     193.886  67.409  14.699  1.00  0.00            
ATOM   4396  C1  CHO   649     193.086  68.209  18.349  1.00  0.00           C
ATOM   4397  C2  CHO   649     192.586  66.159  22.649  1.00  0.00           C
ATOM   4398  ROH CHO   650     219.936 127.559  10.099  1.00  0.00            
ATOM   4399  R1  CHO   650     219.486 126.509  12.699  1.00  0.00            
ATOM   4400  R2  CHO   650     221.536 126.359  14.549  1.00  0.00            
ATOM   4401  R3  CHO   650     219.786 127.759  16.099  1.00  0.00            
ATOM   4402  R4  CHO   650     221.336 126.159  17.999  1.00  0.00            
ATOM   4403  R5  CHO   650     219.136 126.209  17.849  1.00  0.00            
ATOM   4404  C1  CHO   650     219.536 127.309  21.449  1.00  0.00           C
ATOM   4405  C2  CHO   650     219.236 124.359  22.749  1.00  0.00           C
ATOM   4406  ROH CHO   651     182.586   2.509  47.199  1.00  0.00            
ATOM   4407  R1  CHO   651     182.436   2.509  44.349  1.00  0.00            
ATOM   4408  R2  CHO   651     184.086   4.059  42.799  1.00  0.00            
ATOM   4409  R3  CHO   651     184.586   1.659  41.599  1.00  0.00            
ATOM   4410  R4  CHO   651     184.486   3.609  39.399  1.00  0.00            
ATOM   4411  R5  CHO   651     183.336   1.759  39.549  1.00  0.00            
ATOM   4412  C1  CHO   651     185.186   1.109  36.299  1.00  0.00           C
ATOM   4413  C2  CHO   651     182.836   0.009  33.499  1.00  0.00           C
ATOM   4414  ROH CHO   652     204.136 102.509  42.799  1.00  0.00            
ATOM   4415  R1  CHO   652     204.086 103.209  40.049  1.00  0.00            
ATOM   4416  R2  CHO   652     205.286 105.509  39.049  1.00  0.00            
ATOM   4417  R3  CHO   652     206.486 103.709  37.399  1.00  0.00            
ATOM   4418  R4  CHO   652     205.736 105.959  35.649  1.00  0.00            
ATOM   4419  R5  CHO   652     205.236 103.859  35.349  1.00  0.00            
ATOM   4420  C1  CHO   652     207.136 104.559  32.099  1.00  0.00           C
ATOM   4421  C2  CHO   652     208.136 104.109  28.649  1.00  0.00           C
ATOM   4422  ROH CHO   653     112.736 213.509  45.399  1.00  0.00            
ATOM   4423  R1  CHO   653     113.336 213.059  42.699  1.00  0.00            
ATOM   4424  R2  CHO   653     112.436 214.659  40.649  1.00  0.00            
ATOM   4425  R3  CHO   653     115.086 214.809  39.999  1.00  0.00            
ATOM   4426  R4  CHO   653     113.786 213.609  37.649  1.00  0.00            
ATOM   4427  R5  CHO   653     115.486 212.809  38.749  1.00  0.00            
ATOM   4428  C1  CHO   653     117.086 213.159  35.299  1.00  0.00           C
ATOM   4429  C2  CHO   653     119.836 212.309  31.899  1.00  0.00           C
ATOM   4430  ROH CHO   654     175.936 204.059  49.399  1.00  0.00            
ATOM   4431  R1  CHO   654     177.136 204.609  46.899  1.00  0.00            
ATOM   4432  R2  CHO   654     177.386 202.659  44.899  1.00  0.00            
ATOM   4433  R3  CHO   654     176.086 204.559  43.399  1.00  0.00            
ATOM   4434  R4  CHO   654     177.786 203.109  41.499  1.00  0.00            
ATOM   4435  R5  CHO   654     177.736 205.259  41.799  1.00  0.00            
ATOM   4436  C1  CHO   654     176.836 205.109  38.099  1.00  0.00           C
ATOM   4437  C2  CHO   654     177.686 203.159  34.749  1.00  0.00           C
ATOM   4438  ROH CHO   655     152.736 128.559  54.199  1.00  0.00            
ATOM   4439  R1  CHO   655     152.636 129.259  51.449  1.00  0.00            
ATOM   4440  R2  CHO   655     154.836 130.259  50.099  1.00  0.00            
ATOM   4441  R3  CHO   655     154.336 128.209  48.399  1.00  0.00            
ATOM   4442  R4  CHO   655     155.136 130.409  46.699  1.00  0.00            
ATOM   4443  R5  CHO   655     153.286 129.259  46.499  1.00  0.00            
ATOM   4444  C1  CHO   655     154.786 128.609  43.099  1.00  0.00           C
ATOM   4445  C2  CHO   655     154.686 127.009  39.599  1.00  0.00           C
ATOM   4446  ROH CHO   656     103.686 144.909  53.699  1.00  0.00            
ATOM   4447  R1  CHO   656     105.436 144.009  51.699  1.00  0.00            
ATOM   4448  R2  CHO   656     104.786 141.909  49.999  1.00  0.00            
ATOM   4449  R3  CHO   656     105.386 143.709  48.049  1.00  0.00            
ATOM   4450  R4  CHO   656     105.486 141.109  46.699  1.00  0.00            
ATOM   4451  R5  CHO   656     107.036 142.609  46.749  1.00  0.00            
ATOM   4452  C1  CHO   656     106.486 142.309  42.949  1.00  0.00           C
ATOM   4453  C2  CHO   656     106.786 138.909  42.299  1.00  0.00           C
ATOM   4454  ROH CHO   657      14.886 138.509   9.949  1.00  0.00            
ATOM   4455  R1  CHO   657      15.436 136.559  11.949  1.00  0.00            
ATOM   4456  R2  CHO   657      17.036 137.159  14.099  1.00  0.00            
ATOM   4457  R3  CHO   657      14.986 136.159  15.499  1.00  0.00            
ATOM   4458  R4  CHO   657      16.936 137.009  17.549  1.00  0.00            
ATOM   4459  R5  CHO   657      15.986 135.059  17.349  1.00  0.00            
ATOM   4460  C1  CHO   657      14.836 136.009  20.899  1.00  0.00           C
ATOM   4461  C2  CHO   657      14.886 133.659  22.799  1.00  0.00           C
ATOM   4462  ROH CHO   658     107.386 201.209  45.899  1.00  0.00            
ATOM   4463  R1  CHO   658     106.686 201.559  43.199  1.00  0.00            
ATOM   4464  R2  CHO   658     108.186 203.009  41.449  1.00  0.00            
ATOM   4465  R3  CHO   658     108.086 200.759  39.949  1.00  0.00            
ATOM   4466  R4  CHO   658     107.836 202.909  37.999  1.00  0.00            
ATOM   4467  R5  CHO   658     106.486 201.209  38.249  1.00  0.00            
ATOM   4468  C1  CHO   658     107.536 200.709  34.599  1.00  0.00           C
ATOM   4469  C2  CHO   658     105.736 199.859  32.699  1.00  0.00           C
ATOM   4470  ROH CHO   659     178.786 192.109  17.999  1.00  0.00            
ATOM   4471  R1  CHO   659     176.986 191.059  19.899  1.00  0.00            
ATOM   4472  R2  CHO   659     177.786 190.459  22.499  1.00  0.00            
ATOM   4473  R3  CHO   659     175.686 192.109  23.149  1.00  0.00            
ATOM   4474  R4  CHO   659     176.036 190.359  25.499  1.00  0.00            
ATOM   4475  R5  CHO   659     174.186 190.659  24.399  1.00  0.00            
ATOM   4476  C1  CHO   659     173.086 191.809  27.849  1.00  0.00           C
ATOM   4477  C2  CHO   659     174.636 189.609  30.499  1.00  0.00           C
ATOM   4478  ROH CHO   660     216.636 125.559  48.049  1.00  0.00            
ATOM   4479  R1  CHO   660     215.636 124.859  45.499  1.00  0.00            
ATOM   4480  R2  CHO   660     213.236 125.709  44.549  1.00  0.00            
ATOM   4481  R3  CHO   660     214.736 126.559  42.399  1.00  0.00            
ATOM   4482  R4  CHO   660     212.386 125.309  41.199  1.00  0.00            
ATOM   4483  R5  CHO   660     214.486 124.809  40.799  1.00  0.00            
ATOM   4484  C1  CHO   660     213.336 125.809  37.299  1.00  0.00           C
ATOM   4485  C2  CHO   660     210.186 124.959  35.849  1.00  0.00           C
ATOM   4486  ROH CHO   661     124.236  66.859  50.249  1.00  0.00            
ATOM   4487  R1  CHO   661     124.586  66.959  47.449  1.00  0.00            
ATOM   4488  R2  CHO   661     126.786  65.909  46.149  1.00  0.00            
ATOM   4489  R3  CHO   661     124.936  64.609  44.699  1.00  0.00            
ATOM   4490  R4  CHO   661     127.186  64.959  42.849  1.00  0.00            
ATOM   4491  R5  CHO   661     125.086  65.559  42.499  1.00  0.00            
ATOM   4492  C1  CHO   661     125.636  63.209  39.549  1.00  0.00           C
ATOM   4493  C2  CHO   661     125.736  62.659  36.099  1.00  0.00           C
ATOM   4494  ROH CHO   662     206.386 204.959  47.249  1.00  0.00            
ATOM   4495  R1  CHO   662     206.736 205.409  44.499  1.00  0.00            
ATOM   4496  R2  CHO   662     209.236 205.109  43.249  1.00  0.00            
ATOM   4497  R3  CHO   662     207.836 203.409  41.649  1.00  0.00            
ATOM   4498  R4  CHO   662     210.286 204.009  40.149  1.00  0.00            
ATOM   4499  R5  CHO   662     208.236 204.259  39.399  1.00  0.00            
ATOM   4500  C1  CHO   662     209.586 201.809  36.849  1.00  0.00           C
ATOM   4501  C2  CHO   662     209.786 198.409  35.099  1.00  0.00           C
ATOM   4502  ROH CHO   663     205.786 101.509   7.649  1.00  0.00            
ATOM   4503  R1  CHO   663     205.486 101.059  10.399  1.00  0.00            
ATOM   4504  R2  CHO   663     204.736  98.609  11.499  1.00  0.00            
ATOM   4505  R3  CHO   663     207.036  98.909  12.949  1.00  0.00            
ATOM   4506  R4  CHO   663     205.436  97.009  14.449  1.00  0.00            
ATOM   4507  R5  CHO   663     206.286  98.859  15.199  1.00  0.00            
ATOM   4508  C1  CHO   663     207.936  96.359  17.549  1.00  0.00           C
ATOM   4509  C2  CHO   663     207.236  95.109  21.099  1.00  0.00           C
ATOM   4510  ROH CHO   664     171.936  10.359  13.499  1.00  0.00            
ATOM   4511  R1  CHO   664     172.186  10.159  16.299  1.00  0.00            
ATOM   4512  R2  CHO   664     172.336   7.709  17.599  1.00  0.00            
ATOM   4513  R3  CHO   664     174.636   8.709  18.649  1.00  0.00            
ATOM   4514  R4  CHO   664     173.236   7.509  20.899  1.00  0.00            
ATOM   4515  R5  CHO   664     173.986   9.559  20.799  1.00  0.00            
ATOM   4516  C1  CHO   664     175.936   8.309  23.849  1.00  0.00           C
ATOM   4517  C2  CHO   664     175.836   9.459  27.549  1.00  0.00           C
ATOM   4518  ROH CHO   665     209.336  49.959  39.199  1.00  0.00            
ATOM   4519  R1  CHO   665     209.886  50.359  36.449  1.00  0.00            
ATOM   4520  R2  CHO   665     210.586  48.309  34.699  1.00  0.00            
ATOM   4521  R3  CHO   665     208.486  49.309  33.249  1.00  0.00            
ATOM   4522  R4  CHO   665     210.536  48.659  31.249  1.00  0.00            
ATOM   4523  R5  CHO   665     209.536  50.559  31.499  1.00  0.00            
ATOM   4524  C1  CHO   665     208.586  49.759  27.899  1.00  0.00           C
ATOM   4525  C2  CHO   665     210.086  51.159  24.499  1.00  0.00           C
ATOM   4526  ROH CHO   666     178.736  35.409  13.349  1.00  0.00            
ATOM   4527  R1  CHO   666     179.786  34.459  15.799  1.00  0.00            
ATOM   4528  R2  CHO   666     180.636  36.109  17.849  1.00  0.00            
ATOM   4529  R3  CHO   666     178.886  34.709  19.349  1.00  0.00            
ATOM   4530  R4  CHO   666     180.536  36.109  21.299  1.00  0.00            
ATOM   4531  R5  CHO   666     180.186  33.959  21.199  1.00  0.00            
ATOM   4532  C1  CHO   666     178.836  34.759  24.699  1.00  0.00           C
ATOM   4533  C2  CHO   666     181.486  33.509  27.149  1.00  0.00           C
ATOM   4534  ROH CHO   667      19.886 151.559  14.999  1.00  0.00            
ATOM   4535  R1  CHO   667      19.986 151.659  17.799  1.00  0.00            
ATOM   4536  R2  CHO   667      18.736 149.809  19.449  1.00  0.00            
ATOM   4537  R3  CHO   667      21.236 149.559  20.499  1.00  0.00            
ATOM   4538  R4  CHO   667      19.436 149.509  22.849  1.00  0.00            
ATOM   4539  R5  CHO   667      21.136 150.809  22.549  1.00  0.00            
ATOM   4540  C1  CHO   667      22.186 149.109  25.799  1.00  0.00           C
ATOM   4541  C2  CHO   667      23.186 148.809  29.299  1.00  0.00           C
ATOM   4542  ROH CHO   668      98.936 128.809  23.249  1.00  0.00            
ATOM   4543  R1  CHO   668      98.786 127.509  25.749  1.00  0.00            
ATOM   4544  R2  CHO   668      97.786 128.759  27.999  1.00  0.00            
ATOM   4545  R3  CHO   668      96.186 126.609  28.099  1.00  0.00            
ATOM   4546  R4  CHO   668      96.436 127.409  30.899  1.00  0.00            
ATOM   4547  R5  CHO   668      96.836 125.459  30.099  1.00  0.00            
ATOM   4548  C1  CHO   668      94.236 124.559  32.699  1.00  0.00           C
ATOM   4549  C2  CHO   668      93.636 123.709  36.949  1.00  0.00           C
ATOM   4550  ROH CHO   669      20.086  42.959  35.849  1.00  0.00            
ATOM   4551  R1  CHO   669      20.186  42.109  33.149  1.00  0.00            
ATOM   4552  R2  CHO   669      18.186  42.709  31.299  1.00  0.00            
ATOM   4553  R3  CHO   669      20.236  43.709  29.849  1.00  0.00            
ATOM   4554  R4  CHO   669      18.286  42.909  27.849  1.00  0.00            
ATOM   4555  R5  CHO   669      20.386  42.309  27.949  1.00  0.00            
ATOM   4556  C1  CHO   669      20.286  43.959  24.499  1.00  0.00           C
ATOM   4557  C2  CHO   669      19.386  42.159  21.749  1.00  0.00           C
ATOM   4558  ROH CHO   670     196.486 158.909  15.649  1.00  0.00            
ATOM   4559  R1  CHO   670     197.436 159.209  18.299  1.00  0.00            
ATOM   4560  R2  CHO   670     195.736 159.459  20.499  1.00  0.00            
ATOM   4561  R3  CHO   670     197.136 157.309  21.449  1.00  0.00            
ATOM   4562  R4  CHO   670     196.236 158.759  23.799  1.00  0.00            
ATOM   4563  R5  CHO   670     198.286 158.209  23.349  1.00  0.00            
ATOM   4564  C1  CHO   670     197.836 156.359  26.649  1.00  0.00           C
ATOM   4565  C2  CHO   670     198.486 154.209  28.799  1.00  0.00           C
ATOM   4566  ROH CHO   671     185.186  57.009  12.749  1.00  0.00            
ATOM   4567  R1  CHO   671     185.336  58.059  15.349  1.00  0.00            
ATOM   4568  R2  CHO   671     186.836  56.859  17.349  1.00  0.00            
ATOM   4569  R3  CHO   671     187.936  59.359  17.549  1.00  0.00            
ATOM   4570  R4  CHO   671     188.936  57.909  19.899  1.00  0.00            
ATOM   4571  R5  CHO   671     187.936  59.859  19.899  1.00  0.00            
ATOM   4572  C1  CHO   671     191.186  60.859  21.549  1.00  0.00           C
ATOM   4573  C2  CHO   671     193.436  60.759  24.849  1.00  0.00           C
ATOM   4574  ROH CHO   672     198.736 179.209  19.649  1.00  0.00            
ATOM   4575  R1  CHO   672     199.886 179.109  22.199  1.00  0.00            
ATOM   4576  R2  CHO   672     199.286 180.909  24.199  1.00  0.00            
ATOM   4577  R3  CHO   672     198.736 178.659  25.649  1.00  0.00            
ATOM   4578  R4  CHO   672     200.086 180.409  27.549  1.00  0.00            
ATOM   4579  R5  CHO   672     200.636 178.359  27.049  1.00  0.00            
ATOM   4580  C1  CHO   672     200.036 178.009  30.799  1.00  0.00           C
ATOM   4581  C2  CHO   672     200.486 178.659  33.799  1.00  0.00           C
ATOM   4582  ROH CHO   673     163.236 145.809  13.649  1.00  0.00            
ATOM   4583  R1  CHO   673     163.186 146.309  16.449  1.00  0.00            
ATOM   4584  R2  CHO   673     160.936 145.809  17.999  1.00  0.00            
ATOM   4585  R3  CHO   673     162.736 144.409  19.499  1.00  0.00            
ATOM   4586  R4  CHO   673     161.436 146.209  21.399  1.00  0.00            
ATOM   4587  R5  CHO   673     163.586 145.959  21.049  1.00  0.00            
ATOM   4588  C1  CHO   673     163.386 145.109  24.749  1.00  0.00           C
ATOM   4589  C2  CHO   673     162.086 147.959  27.699  1.00  0.00           C
ATOM   4590  ROH CHO   674       1.886 136.959  13.799  1.00  0.00            
ATOM   4591  R1  CHO   674       1.136 137.559  16.449  1.00  0.00            
ATOM   4592  R2  CHO   674       0.336 135.609  18.199  1.00  0.00            
ATOM   4593  R3  CHO   674       2.336 136.609  19.799  1.00  0.00            
ATOM   4594  R4  CHO   674       0.586 135.159  21.649  1.00  0.00            
ATOM   4595  R5  CHO   674       1.236 137.209  21.799  1.00  0.00            
ATOM   4596  C1  CHO   674       2.586 135.809  25.099  1.00  0.00           C
ATOM   4597  C2  CHO   674      -0.814 135.009  26.749  1.00  0.00           C
ATOM   4598  ROH CHO   675     125.136 138.109  56.799  1.00  0.00            
ATOM   4599  R1  CHO   675     126.286 137.259  54.349  1.00  0.00            
ATOM   4600  R2  CHO   675     124.786 136.359  52.249  1.00  0.00            
ATOM   4601  R3  CHO   675     126.236 138.209  50.849  1.00  0.00            
ATOM   4602  R4  CHO   675     125.286 136.409  48.799  1.00  0.00            
ATOM   4603  R5  CHO   675     127.336 137.009  49.149  1.00  0.00            
ATOM   4604  C1  CHO   675     126.886 138.159  45.549  1.00  0.00           C
ATOM   4605  C2  CHO   675     130.486 136.609  42.249  1.00  0.00           C
ATOM   4606  ROH CHO   676      30.336  14.309  36.399  1.00  0.00            
ATOM   4607  R1  CHO   676      27.936  14.759  34.999  1.00  0.00            
ATOM   4608  R2  CHO   676      27.736  14.409  32.249  1.00  0.00            
ATOM   4609  R3  CHO   676      25.686  12.709  32.899  1.00  0.00            
ATOM   4610  R4  CHO   676      24.536  14.409  30.749  1.00  0.00            
ATOM   4611  R5  CHO   676      23.736  14.059  32.749  1.00  0.00            
ATOM   4612  C1  CHO   676      20.886  12.809  30.549  1.00  0.00           C
ATOM   4613  C2  CHO   676      17.836  11.359  27.399  1.00  0.00           C
ATOM   4614  ROH CHO   677     120.336 161.459  18.199  1.00  0.00            
ATOM   4615  R1  CHO   677     121.236 160.609  20.699  1.00  0.00            
ATOM   4616  R2  CHO   677     123.886 160.509  21.399  1.00  0.00            
ATOM   4617  R3  CHO   677     123.036 162.059  23.499  1.00  0.00            
ATOM   4618  R4  CHO   677     125.686 161.009  24.349  1.00  0.00            
ATOM   4619  R5  CHO   677     123.836 160.859  25.449  1.00  0.00            
ATOM   4620  C1  CHO   677     125.936 162.759  27.999  1.00  0.00           C
ATOM   4621  C2  CHO   677     127.236 164.409  30.649  1.00  0.00           C
ATOM   4622  ROH CHO   678     219.786 101.709   3.749  1.00  0.00            
ATOM   4623  R1  CHO   678     220.736 100.559   6.149  1.00  0.00            
ATOM   4624  R2  CHO   678     219.786 101.259   8.649  1.00  0.00            
ATOM   4625  R3  CHO   678     219.336  98.559   8.849  1.00  0.00            
ATOM   4626  R4  CHO   678     220.336  99.359  11.499  1.00  0.00            
ATOM   4627  R5  CHO   678     221.136  97.759  10.199  1.00  0.00            
ATOM   4628  C1  CHO   678     220.286  95.759  13.349  1.00  0.00           C
ATOM   4629  C2  CHO   678     221.486  94.759  16.399  1.00  0.00           C
ATOM   4630  ROH CHO   679     177.286  84.959  47.799  1.00  0.00            
ATOM   4631  R1  CHO   679     175.736  84.859  45.399  1.00  0.00            
ATOM   4632  R2  CHO   679     175.786  86.859  43.549  1.00  0.00            
ATOM   4633  R3  CHO   679     176.386  84.859  41.849  1.00  0.00            
ATOM   4634  R4  CHO   679     174.786  86.709  40.249  1.00  0.00            
ATOM   4635  R5  CHO   679     174.436  84.559  40.499  1.00  0.00            
ATOM   4636  C1  CHO   679     174.836  84.709  36.699  1.00  0.00           C
ATOM   4637  C2  CHO   679     172.436  86.309  34.199  1.00  0.00           C
ATOM   4638  ROH CHO   680      10.786  40.009  37.599  1.00  0.00            
ATOM   4639  R1  CHO   680      10.386  38.459  35.299  1.00  0.00            
ATOM   4640  R2  CHO   680       9.186  39.509  32.999  1.00  0.00            
ATOM   4641  R3  CHO   680      11.436  38.609  31.799  1.00  0.00            
ATOM   4642  R4  CHO   680       9.386  38.609  29.699  1.00  0.00            
ATOM   4643  R5  CHO   680      10.636  36.959  30.249  1.00  0.00            
ATOM   4644  C1  CHO   680      11.686  37.309  26.599  1.00  0.00           C
ATOM   4645  C2  CHO   680      10.286  36.459  23.649  1.00  0.00           C
ATOM   4646  ROH CHO   681      16.536 132.809   8.149  1.00  0.00            
ATOM   4647  R1  CHO   681      16.686 131.709  10.749  1.00  0.00            
ATOM   4648  R2  CHO   681      19.186 131.409  12.049  1.00  0.00            
ATOM   4649  R3  CHO   681      17.936 132.809  13.999  1.00  0.00            
ATOM   4650  R4  CHO   681      20.436 131.909  15.199  1.00  0.00            
ATOM   4651  R5  CHO   681      18.486 131.609  15.999  1.00  0.00            
ATOM   4652  C1  CHO   681      20.086 133.559  18.899  1.00  0.00           C
ATOM   4653  C2  CHO   681      22.936 132.959  21.849  1.00  0.00           C
ATOM   4654  ROH CHO   682     203.786 176.159  19.099  1.00  0.00            
ATOM   4655  R1  CHO   682     204.636 175.209  21.599  1.00  0.00            
ATOM   4656  R2  CHO   682     206.086 176.709  23.349  1.00  0.00            
ATOM   4657  R3  CHO   682     204.136 176.009  25.099  1.00  0.00            
ATOM   4658  R4  CHO   682     206.236 177.159  26.799  1.00  0.00            
ATOM   4659  R5  CHO   682     205.286 175.209  27.049  1.00  0.00            
ATOM   4660  C1  CHO   682     204.436 176.759  30.399  1.00  0.00           C
ATOM   4661  C2  CHO   682     205.186 177.109  34.149  1.00  0.00           C
ATOM   4662  ROH CHO   683      44.886 187.359  15.399  1.00  0.00            
ATOM   4663  R1  CHO   683      44.836 188.009  18.149  1.00  0.00            
ATOM   4664  R2  CHO   683      42.536 187.759  19.699  1.00  0.00            
ATOM   4665  R3  CHO   683      44.186 186.309  21.249  1.00  0.00            
ATOM   4666  R4  CHO   683      41.936 187.009  22.999  1.00  0.00            
ATOM   4667  R5  CHO   683      43.986 187.359  23.399  1.00  0.00            
ATOM   4668  C1  CHO   683      43.086 185.159  26.399  1.00  0.00           C
ATOM   4669  C2  CHO   683      44.636 184.559  29.849  1.00  0.00           C
ATOM   4670  ROH CHO   684     144.986  76.059  50.849  1.00  0.00            
ATOM   4671  R1  CHO   684     146.636  77.809  49.349  1.00  0.00            
ATOM   4672  R2  CHO   684     147.986  76.959  47.099  1.00  0.00            
ATOM   4673  R3  CHO   684     146.736  79.059  45.899  1.00  0.00            
ATOM   4674  R4  CHO   684     148.636  78.159  43.899  1.00  0.00            
ATOM   4675  R5  CHO   684     148.436  80.159  44.649  1.00  0.00            
ATOM   4676  C1  CHO   684     147.836  80.809  40.949  1.00  0.00           C
ATOM   4677  C2  CHO   684     145.586  82.559  37.849  1.00  0.00           C
ATOM   4678  ROH CHO   685     174.386  14.959  15.999  1.00  0.00            
ATOM   4679  R1  CHO   685     175.086  13.559  18.349  1.00  0.00            
ATOM   4680  R2  CHO   685     176.986  14.459  20.149  1.00  0.00            
ATOM   4681  R3  CHO   685     174.936  14.209  21.949  1.00  0.00            
ATOM   4682  R4  CHO   685     177.336  14.709  23.599  1.00  0.00            
ATOM   4683  R5  CHO   685     175.936  13.059  23.799  1.00  0.00            
ATOM   4684  C1  CHO   685     175.636  14.659  27.249  1.00  0.00           C
ATOM   4685  C2  CHO   685     177.036  16.859  30.299  1.00  0.00           C
ATOM   4686  ROH CHO   686      21.286  72.609  36.599  1.00  0.00            
ATOM   4687  R1  CHO   686      21.986  72.159  33.899  1.00  0.00            
ATOM   4688  R2  CHO   686      20.186  72.559  31.799  1.00  0.00            
ATOM   4689  R3  CHO   686      22.136  74.159  30.849  1.00  0.00            
ATOM   4690  R4  CHO   686      20.586  73.409  28.499  1.00  0.00            
ATOM   4691  R5  CHO   686      22.736  73.209  28.749  1.00  0.00            
ATOM   4692  C1  CHO   686      22.586  75.409  25.649  1.00  0.00           C
ATOM   4693  C2  CHO   686      23.936  77.709  23.399  1.00  0.00           C
ATOM   4694  ROH CHO   687       6.986 108.759  39.999  1.00  0.00            
ATOM   4695  R1  CHO   687       4.986 108.009  38.149  1.00  0.00            
ATOM   4696  R2  CHO   687       4.136 109.709  36.099  1.00  0.00            
ATOM   4697  R3  CHO   687       4.736 107.559  34.549  1.00  0.00            
ATOM   4698  R4  CHO   687       3.836 109.659  32.699  1.00  0.00            
ATOM   4699  R5  CHO   687       3.086 107.609  32.799  1.00  0.00            
ATOM   4700  C1  CHO   687       4.186 107.659  29.199  1.00  0.00           C
ATOM   4701  C2  CHO   687       1.136 106.659  27.749  1.00  0.00           C
ATOM   4702  ROH CHO   688      25.736 105.259  41.299  1.00  0.00            
ATOM   4703  R1  CHO   688      25.536 104.009  38.799  1.00  0.00            
ATOM   4704  R2  CHO   688      23.136 103.609  37.499  1.00  0.00            
ATOM   4705  R3  CHO   688      24.386 104.859  35.449  1.00  0.00            
ATOM   4706  R4  CHO   688      21.686 104.409  34.499  1.00  0.00            
ATOM   4707  R5  CHO   688      23.486 103.859  33.499  1.00  0.00            
ATOM   4708  C1  CHO   688      21.986 106.059  30.799  1.00  0.00           C
ATOM   4709  C2  CHO   688      21.536 109.359  28.799  1.00  0.00           C
ATOM   4710  ROH CHO   689     152.336  10.709  14.149  1.00  0.00            
ATOM   4711  R1  CHO   689     153.336  12.059  16.399  1.00  0.00            
ATOM   4712  R2  CHO   689     151.986  12.109  18.799  1.00  0.00            
ATOM   4713  R3  CHO   689     154.386  11.209  19.799  1.00  0.00            
ATOM   4714  R4  CHO   689     153.136  12.559  22.049  1.00  0.00            
ATOM   4715  R5  CHO   689     155.136  12.959  21.249  1.00  0.00            
ATOM   4716  C1  CHO   689     155.986  12.009  24.849  1.00  0.00           C
ATOM   4717  C2  CHO   689     155.686  13.909  28.649  1.00  0.00           C
ATOM   4718  ROH CHO   690       1.486  43.659  35.599  1.00  0.00            
ATOM   4719  R1  CHO   690       0.286  44.259  33.149  1.00  0.00            
ATOM   4720  R2  CHO   690       0.286  46.759  31.999  1.00  0.00            
ATOM   4721  R3  CHO   690       1.336  45.459  29.849  1.00  0.00            
ATOM   4722  R4  CHO   690      -0.714  47.209  28.699  1.00  0.00            
ATOM   4723  R5  CHO   690      -0.514  45.059  28.449  1.00  0.00            
ATOM   4724  C1  CHO   690      -0.314  46.209  24.799  1.00  0.00           C
ATOM   4725  C2  CHO   690      -0.864  49.809  21.199  1.00  0.00           C
ATOM   4726  ROH CHO   691     181.286 117.509  49.649  1.00  0.00            
ATOM   4727  R1  CHO   691     182.686 117.659  47.199  1.00  0.00            
ATOM   4728  R2  CHO   691     182.886 115.509  45.449  1.00  0.00            
ATOM   4729  R3  CHO   691     181.836 117.259  43.649  1.00  0.00            
ATOM   4730  R4  CHO   691     182.686 114.959  42.049  1.00  0.00            
ATOM   4731  R5  CHO   691     183.236 117.009  41.749  1.00  0.00            
ATOM   4732  C1  CHO   691     181.586 116.259  38.399  1.00  0.00           C
ATOM   4733  C2  CHO   691     183.736 116.509  34.999  1.00  0.00           C
ATOM   4734  ROH CHO   692     203.436 129.259  13.199  1.00  0.00            
ATOM   4735  R1  CHO   692     202.686 130.009  15.849  1.00  0.00            
ATOM   4736  R2  CHO   692     200.986 128.509  17.399  1.00  0.00            
ATOM   4737  R3  CHO   692     203.036 128.609  19.149  1.00  0.00            
ATOM   4738  R4  CHO   692     200.636 128.209  20.799  1.00  0.00            
ATOM   4739  R5  CHO   692     202.086 129.759  21.049  1.00  0.00            
ATOM   4740  C1  CHO   692     202.336 128.109  24.499  1.00  0.00           C
ATOM   4741  C2  CHO   692     202.736 127.059  28.799  1.00  0.00           C
ATOM   4742  ROH CHO   693     120.636 207.509  48.299  1.00  0.00            
ATOM   4743  R1  CHO   693     120.986 208.109  45.599  1.00  0.00            
ATOM   4744  R2  CHO   693     123.186 207.259  44.149  1.00  0.00            
ATOM   4745  R3  CHO   693     121.286 206.259  42.499  1.00  0.00            
ATOM   4746  R4  CHO   693     123.736 206.409  40.849  1.00  0.00            
ATOM   4747  R5  CHO   693     121.786 207.259  40.349  1.00  0.00            
ATOM   4748  C1  CHO   693     122.286 204.909  37.349  1.00  0.00           C
ATOM   4749  C2  CHO   693     125.636 205.809  35.549  1.00  0.00           C
ATOM   4750  ROH CHO   694     156.436  28.059  47.699  1.00  0.00            
ATOM   4751  R1  CHO   694     156.036  28.809  44.999  1.00  0.00            
ATOM   4752  R2  CHO   694     157.636  27.909  42.949  1.00  0.00            
ATOM   4753  R3  CHO   694     155.236  27.109  41.899  1.00  0.00            
ATOM   4754  R4  CHO   694     157.086  27.109  39.599  1.00  0.00            
ATOM   4755  R5  CHO   694     155.136  28.109  39.749  1.00  0.00            
ATOM   4756  C1  CHO   694     154.536  25.909  36.699  1.00  0.00           C
ATOM   4757  C2  CHO   694     152.836  23.559  35.349  1.00  0.00           C
ATOM   4758  ROH CHO   695     145.986 106.509  18.749  1.00  0.00            
ATOM   4759  R1  CHO   695     147.636 105.559  20.799  1.00  0.00            
ATOM   4760  R2  CHO   695     149.886 106.909  21.699  1.00  0.00            
ATOM   4761  R3  CHO   695     148.686 106.659  24.099  1.00  0.00            
ATOM   4762  R4  CHO   695     151.436 107.409  24.749  1.00  0.00            
ATOM   4763  R5  CHO   695     150.336 105.709  25.549  1.00  0.00            
ATOM   4764  C1  CHO   695     151.186 107.509  28.799  1.00  0.00           C
ATOM   4765  C2  CHO   695     151.386 109.059  31.249  1.00  0.00           C
ATOM   4766  ROH CHO   696      32.536 124.859  40.249  1.00  0.00            
ATOM   4767  R1  CHO   696      30.636 125.109  38.199  1.00  0.00            
ATOM   4768  R2  CHO   696      30.936 126.859  36.099  1.00  0.00            
ATOM   4769  R3  CHO   696      30.586 124.659  34.549  1.00  0.00            
ATOM   4770  R4  CHO   696      29.736 126.909  32.799  1.00  0.00            
ATOM   4771  R5  CHO   696      28.586 125.109  33.299  1.00  0.00            
ATOM   4772  C1  CHO   696      28.836 124.809  29.499  1.00  0.00           C
ATOM   4773  C2  CHO   696      30.186 126.809  27.549  1.00  0.00           C
ATOM   4774  ROH CHO   697     165.886 157.009  50.399  1.00  0.00            
ATOM   4775  R1  CHO   697     164.686 157.959  48.049  1.00  0.00            
ATOM   4776  R2  CHO   697     164.086 160.609  47.649  1.00  0.00            
ATOM   4777  R3  CHO   697     165.536 160.209  45.349  1.00  0.00            
ATOM   4778  R4  CHO   697     164.336 162.859  45.049  1.00  0.00            
ATOM   4779  R5  CHO   697     164.186 161.209  43.649  1.00  0.00            
ATOM   4780  C1  CHO   697     165.786 163.809  41.349  1.00  0.00           C
ATOM   4781  C2  CHO   697     164.536 165.909  38.849  1.00  0.00           C
ATOM   4782  ROH CHO   698     169.686  25.209  47.699  1.00  0.00            
ATOM   4783  R1  CHO   698     170.086  26.109  45.049  1.00  0.00            
ATOM   4784  R2  CHO   698     168.536  25.159  42.949  1.00  0.00            
ATOM   4785  R3  CHO   698     168.136  27.859  42.549  1.00  0.00            
ATOM   4786  R4  CHO   698     167.136  26.559  40.099  1.00  0.00            
ATOM   4787  R5  CHO   698     168.586  28.159  40.199  1.00  0.00            
ATOM   4788  C1  CHO   698     165.886  29.859  38.099  1.00  0.00           C
ATOM   4789  C2  CHO   698     165.586  32.459  35.649  1.00  0.00           C
ATOM   4790  ROH CHO   699     147.086  89.659  51.849  1.00  0.00            
ATOM   4791  R1  CHO   699     146.336  89.159  49.149  1.00  0.00            
ATOM   4792  R2  CHO   699     144.636  90.859  47.749  1.00  0.00            
ATOM   4793  R3  CHO   699     146.636  90.909  45.949  1.00  0.00            
ATOM   4794  R4  CHO   699     144.286  91.659  44.399  1.00  0.00            
ATOM   4795  R5  CHO   699     145.686  90.059  43.949  1.00  0.00            
ATOM   4796  C1  CHO   699     145.986  92.159  40.749  1.00  0.00           C
ATOM   4797  C2  CHO   699     145.786  95.559  38.099  1.00  0.00           C
ATOM   4798  ROH CHO   700      19.736 195.559  14.249  1.00  0.00            
ATOM   4799  R1  CHO   700      19.536 194.759  16.949  1.00  0.00            
ATOM   4800  R2  CHO   700      20.086 196.559  19.049  1.00  0.00            
ATOM   4801  R3  CHO   700      17.586 195.709  19.849  1.00  0.00            
ATOM   4802  R4  CHO   700      18.636 197.309  22.049  1.00  0.00            
ATOM   4803  R5  CHO   700      17.936 195.259  22.199  1.00  0.00            
ATOM   4804  C1  CHO   700      15.536 196.959  24.649  1.00  0.00           C
ATOM   4805  C2  CHO   700      10.786 196.609  24.599  1.00  0.00           C
ATOM   4806  ROH CHO   701     177.836 170.909  16.149  1.00  0.00            
ATOM   4807  R1  CHO   701     176.736 172.159  18.399  1.00  0.00            
ATOM   4808  R2  CHO   701     175.036 170.909  20.149  1.00  0.00            
ATOM   4809  R3  CHO   701     176.836 171.659  21.999  1.00  0.00            
ATOM   4810  R4  CHO   701     174.436 171.009  23.549  1.00  0.00            
ATOM   4811  R5  CHO   701     175.586 172.859  23.649  1.00  0.00            
ATOM   4812  C1  CHO   701     175.836 171.809  27.299  1.00  0.00           C
ATOM   4813  C2  CHO   701     176.236 174.559  31.399  1.00  0.00           C
ATOM   4814  ROH CHO   702     195.886 112.009  12.899  1.00  0.00            
ATOM   4815  R1  CHO   702     196.336 110.159  14.999  1.00  0.00            
ATOM   4816  R2  CHO   702     197.336 110.909  17.449  1.00  0.00            
ATOM   4817  R3  CHO   702     195.086 109.709  18.399  1.00  0.00            
ATOM   4818  R4  CHO   702     197.086 109.409  20.549  1.00  0.00            
ATOM   4819  R5  CHO   702     195.936 107.809  19.599  1.00  0.00            
ATOM   4820  C1  CHO   702     194.836 107.359  23.199  1.00  0.00           C
ATOM   4821  C2  CHO   702     195.136 104.609  25.799  1.00  0.00           C
ATOM   4822  ROH CHO   703      98.036 138.409  51.649  1.00  0.00            
ATOM   4823  R1  CHO   703      99.236 137.609  49.199  1.00  0.00            
ATOM   4824  R2  CHO   703     101.486 138.809  48.199  1.00  0.00            
ATOM   4825  R3  CHO   703     102.436 136.259  48.199  1.00  0.00            
ATOM   4826  R4  CHO   703     103.286 137.359  45.599  1.00  0.00            
ATOM   4827  R5  CHO   703     102.136 135.559  45.899  1.00  0.00            
ATOM   4828  C1  CHO   703     105.186 134.159  44.049  1.00  0.00           C
ATOM   4829  C2  CHO   703     105.336 131.559  40.649  1.00  0.00           C
ATOM   4830  ROH CHO   704      93.086 124.059  52.899  1.00  0.00            
ATOM   4831  R1  CHO   704      94.336 122.359  50.999  1.00  0.00            
ATOM   4832  R2  CHO   704      94.686 123.159  48.349  1.00  0.00            
ATOM   4833  R3  CHO   704      97.286 122.559  48.899  1.00  0.00            
ATOM   4834  R4  CHO   704      97.136 122.609  45.949  1.00  0.00            
ATOM   4835  R5  CHO   704      97.936 120.959  47.199  1.00  0.00            
ATOM   4836  C1  CHO   704     101.036 121.759  45.099  1.00  0.00           C
ATOM   4837  C2  CHO   704     105.286 122.909  43.599  1.00  0.00           C
ATOM   4838  ROH CHO   705     208.736 142.559  51.249  1.00  0.00            
ATOM   4839  R1  CHO   705     207.136 141.909  48.999  1.00  0.00            
ATOM   4840  R2  CHO   705     206.236 143.809  47.199  1.00  0.00            
ATOM   4841  R3  CHO   705     207.436 142.159  45.399  1.00  0.00            
ATOM   4842  R4  CHO   705     205.836 144.059  43.799  1.00  0.00            
ATOM   4843  R5  CHO   705     205.736 141.859  43.699  1.00  0.00            
ATOM   4844  C1  CHO   705     206.686 142.609  40.099  1.00  0.00           C
ATOM   4845  C2  CHO   705     205.236 142.259  36.949  1.00  0.00           C
ATOM   4846  ROH CHO   706     157.486 180.009  19.699  1.00  0.00            
ATOM   4847  R1  CHO   706     157.036 179.059  22.349  1.00  0.00            
ATOM   4848  R2  CHO   706     158.636 179.809  24.499  1.00  0.00            
ATOM   4849  R3  CHO   706     156.236 180.459  25.599  1.00  0.00            
ATOM   4850  R4  CHO   706     158.136 180.359  27.849  1.00  0.00            
ATOM   4851  R5  CHO   706     156.236 179.309  27.699  1.00  0.00            
ATOM   4852  C1  CHO   706     155.586 181.309  30.849  1.00  0.00           C
ATOM   4853  C2  CHO   706     157.086 182.459  33.649  1.00  0.00           C
ATOM   4854  NC3 DPP   707     216.486  33.559   3.449  1.00  0.00           N
ATOM   4855  PO4 DPP   707     212.886  34.959   1.049  1.00  0.00           P
ATOM   4856  GL1 DPP   707     212.336  36.359   4.999  1.00  0.00            
ATOM   4857  GL2 DPP   707     211.186  38.959   5.649  1.00  0.00            
ATOM   4858  C1A DPP   707     213.836  35.509   8.949  1.00  0.00           C
ATOM   4859  C2A DPP   707     215.636  38.109  11.999  1.00  0.00           C
ATOM   4860  C3A DPP   707     217.886  38.809  15.949  1.00  0.00           C
ATOM   4861  C4A DPP   707     218.086  43.059  15.299  1.00  0.00           C
ATOM   4862  C1B DPP   707     210.736  39.459  10.249  1.00  0.00           C
ATOM   4863  C2B DPP   707     212.686  41.659  14.149  1.00  0.00           C
ATOM   4864  C3B DPP   707     213.286  41.609  17.449  1.00  0.00           C
ATOM   4865  C4B DPP   707     210.936  45.159  21.649  1.00  0.00           C
ATOM   4866  NC3 DPP   708     102.986 126.109  19.549  1.00  0.00           N
ATOM   4867  PO4 DPP   708     101.536 130.059  18.249  1.00  0.00           P
ATOM   4868  GL1 DPP   708     101.186 133.209  22.099  1.00  0.00            
ATOM   4869  GL2 DPP   708     103.736 131.659  23.599  1.00  0.00            
ATOM   4870  C1A DPP   708      99.286 133.559  25.599  1.00  0.00           C
ATOM   4871  C2A DPP   708      98.686 133.459  29.599  1.00  0.00           C
ATOM   4872  C3A DPP   708      99.586 130.359  32.849  1.00  0.00           C
ATOM   4873  C4A DPP   708     101.986 130.209  36.199  1.00  0.00           C
ATOM   4874  C1B DPP   708     102.686 130.659  27.899  1.00  0.00           C
ATOM   4875  C2B DPP   708     104.536 129.159  31.599  1.00  0.00           C
ATOM   4876  C3B DPP   708     105.886 127.109  34.999  1.00  0.00           C
ATOM   4877  C4B DPP   708     108.936 126.109  36.999  1.00  0.00           C
ATOM   4878  NC3 DPP   709      -1.914 143.009   8.549  1.00  0.00           N
ATOM   4879  PO4 DPP   709       0.936 140.609  10.649  1.00  0.00           P
ATOM   4880  GL1 DPP   709       1.336 142.009  14.949  1.00  0.00            
ATOM   4881  GL2 DPP   709       3.386 145.309  15.349  1.00  0.00            
ATOM   4882  C1A DPP   709       1.336 142.059  19.199  1.00  0.00           C
ATOM   4883  C2A DPP   709       1.786 142.209  23.299  1.00  0.00           C
ATOM   4884  C3A DPP   709      -0.264 140.259  25.899  1.00  0.00           C
ATOM   4885  C4A DPP   709      -2.664 138.609  29.599  1.00  0.00           C
ATOM   4886  C1B DPP   709       5.286 145.959  19.099  1.00  0.00           C
ATOM   4887  C2B DPP   709       6.286 144.509  23.249  1.00  0.00           C
ATOM   4888  C3B DPP   709       7.186 142.909  26.999  1.00  0.00           C
ATOM   4889  C4B DPP   709       9.086 141.709  30.099  1.00  0.00           C
ATOM   4890  NC3 DPP   710     135.436 117.559  16.449  1.00  0.00           N
ATOM   4891  PO4 DPP   710     133.286 120.159  18.349  1.00  0.00           P
ATOM   4892  GL1 DPP   710     134.086 117.459  21.599  1.00  0.00            
ATOM   4893  GL2 DPP   710     135.286 114.159  20.299  1.00  0.00            
ATOM   4894  C1A DPP   710     134.836 115.759  25.049  1.00  0.00           C
ATOM   4895  C2A DPP   710     135.036 115.659  29.299  1.00  0.00           C
ATOM   4896  C3A DPP   710     133.986 114.009  33.699  1.00  0.00           C
ATOM   4897  C4A DPP   710     133.786 110.759  37.649  1.00  0.00           C
ATOM   4898  C1B DPP   710     138.736 113.009  23.299  1.00  0.00           C
ATOM   4899  C2B DPP   710     139.436 112.859  26.849  1.00  0.00           C
ATOM   4900  C3B DPP   710     138.986 112.759  30.349  1.00  0.00           C
ATOM   4901  C4B DPP   710     137.386 117.109  33.799  1.00  0.00           C
ATOM   4902  NC3 DPP   711      -3.114 120.359   3.949  1.00  0.00           N
ATOM   4903  PO4 DPP   711       0.436 121.959   6.449  1.00  0.00           P
ATOM   4904  GL1 DPP   711      -0.914 123.009  10.749  1.00  0.00            
ATOM   4905  GL2 DPP   711       0.636 126.359  10.349  1.00  0.00            
ATOM   4906  C1A DPP   711      -1.164 122.309  15.699  1.00  0.00           C
ATOM   4907  C2A DPP   711      -1.164 121.309  20.099  1.00  0.00           C
ATOM   4908  C3A DPP   711       0.636 120.359  23.749  1.00  0.00           C
ATOM   4909  C4A DPP   711       4.736 122.459  25.349  1.00  0.00           C
ATOM   4910  C1B DPP   711       1.586 126.159  14.249  1.00  0.00           C
ATOM   4911  C2B DPP   711       1.986 125.759  18.649  1.00  0.00           C
ATOM   4912  C3B DPP   711      -0.914 125.659  22.699  1.00  0.00           C
ATOM   4913  C4B DPP   711      -2.414 124.609  26.399  1.00  0.00           C
ATOM   4914  NC3 DPP   712     152.636  12.159   9.399  1.00  0.00           N
ATOM   4915  PO4 DPP   712     154.986   7.709  10.749  1.00  0.00           P
ATOM   4916  GL1 DPP   712     158.286   9.109  13.549  1.00  0.00            
ATOM   4917  GL2 DPP   712     161.036   7.409  13.949  1.00  0.00            
ATOM   4918  C1A DPP   712     158.536  11.109  17.299  1.00  0.00           C
ATOM   4919  C2A DPP   712     158.386   8.909  21.599  1.00  0.00           C
ATOM   4920  C3A DPP   712     157.986   7.659  25.699  1.00  0.00           C
ATOM   4921  C4A DPP   712     159.186   4.909  27.849  1.00  0.00           C
ATOM   4922  C1B DPP   712     160.686   6.509  17.499  1.00  0.00           C
ATOM   4923  C2B DPP   712     161.536   4.609  21.549  1.00  0.00           C
ATOM   4924  C3B DPP   712     162.736   7.909  24.449  1.00  0.00           C
ATOM   4925  C4B DPP   712     162.286  10.909  27.649  1.00  0.00           C
ATOM   4926  NC3 DPP   713     206.236 149.409  11.799  1.00  0.00           N
ATOM   4927  PO4 DPP   713     210.636 150.959  12.699  1.00  0.00           P
ATOM   4928  GL1 DPP   713     210.036 148.159  15.649  1.00  0.00            
ATOM   4929  GL2 DPP   713     208.886 145.009  16.049  1.00  0.00            
ATOM   4930  C1A DPP   713     209.536 148.559  19.849  1.00  0.00           C
ATOM   4931  C2A DPP   713     208.786 148.809  24.049  1.00  0.00           C
ATOM   4932  C3A DPP   713     210.186 146.809  28.399  1.00  0.00           C
ATOM   4933  C4A DPP   713     211.686 147.209  32.199  1.00  0.00           C
ATOM   4934  C1B DPP   713     209.036 142.509  19.399  1.00  0.00           C
ATOM   4935  C2B DPP   713     209.136 141.609  24.399  1.00  0.00           C
ATOM   4936  C3B DPP   713     208.036 141.809  29.449  1.00  0.00           C
ATOM   4937  C4B DPP   713     212.386 141.759  31.499  1.00  0.00           C
ATOM   4938  NC3 DPP   714     182.086 201.409   9.849  1.00  0.00           N
ATOM   4939  PO4 DPP   714     182.436 204.909  12.549  1.00  0.00           P
ATOM   4940  GL1 DPP   714     179.036 206.359  15.149  1.00  0.00            
ATOM   4941  GL2 DPP   714     181.336 208.459  16.149  1.00  0.00            
ATOM   4942  C1A DPP   714     178.386 205.459  19.299  1.00  0.00           C
ATOM   4943  C2A DPP   714     178.336 204.759  23.349  1.00  0.00           C
ATOM   4944  C3A DPP   714     179.036 205.259  26.899  1.00  0.00           C
ATOM   4945  C4A DPP   714     179.836 206.909  31.849  1.00  0.00           C
ATOM   4946  C1B DPP   714     183.186 207.559  20.149  1.00  0.00           C
ATOM   4947  C2B DPP   714     183.236 207.159  24.049  1.00  0.00           C
ATOM   4948  C3B DPP   714     183.836 205.109  28.249  1.00  0.00           C
ATOM   4949  C4B DPP   714     186.036 204.709  31.249  1.00  0.00           C
ATOM   4950  NC3 DPP   715     166.886  67.009   6.049  1.00  0.00           N
ATOM   4951  PO4 DPP   715     164.936  63.159   6.299  1.00  0.00           P
ATOM   4952  GL1 DPP   715     168.486  63.259  10.249  1.00  0.00            
ATOM   4953  GL2 DPP   715     171.036  64.609   8.599  1.00  0.00            
ATOM   4954  C1A DPP   715     167.486  64.709  15.249  1.00  0.00           C
ATOM   4955  C2A DPP   715     167.236  65.959  18.949  1.00  0.00           C
ATOM   4956  C3A DPP   715     168.536  64.659  23.399  1.00  0.00           C
ATOM   4957  C4A DPP   715     172.286  64.309  25.699  1.00  0.00           C
ATOM   4958  C1B DPP   715     173.186  61.759  10.799  1.00  0.00           C
ATOM   4959  C2B DPP   715     174.186  61.509  14.749  1.00  0.00           C
ATOM   4960  C3B DPP   715     176.086  62.009  18.349  1.00  0.00           C
ATOM   4961  C4B DPP   715     178.936  62.409  21.449  1.00  0.00           C
ATOM   4962  NC3 DPP   716     191.386 104.309   5.049  1.00  0.00           N
ATOM   4963  PO4 DPP   716     191.836  99.859   5.049  1.00  0.00           P
ATOM   4964  GL1 DPP   716     190.886  96.359   7.849  1.00  0.00            
ATOM   4965  GL2 DPP   716     188.936  97.259   9.949  1.00  0.00            
ATOM   4966  C1A DPP   716     193.186  93.509  11.349  1.00  0.00           C
ATOM   4967  C2A DPP   716     193.136  91.259  14.099  1.00  0.00           C
ATOM   4968  C3A DPP   716     193.186  87.759  18.149  1.00  0.00           C
ATOM   4969  C4A DPP   716     193.386  85.059  21.399  1.00  0.00           C
ATOM   4970  C1B DPP   716     190.436  97.109  14.149  1.00  0.00           C
ATOM   4971  C2B DPP   716     191.736  94.859  16.999  1.00  0.00           C
ATOM   4972  C3B DPP   716     192.686  92.259  19.899  1.00  0.00           C
ATOM   4973  C4B DPP   716     191.086  89.359  23.649  1.00  0.00           C
ATOM   4974  NC3 DPP   717     157.836 188.059   3.999  1.00  0.00           N
ATOM   4975  PO4 DPP   717     158.386 187.909   8.749  1.00  0.00           P
ATOM   4976  GL1 DPP   717     158.986 188.709  13.299  1.00  0.00            
ATOM   4977  GL2 DPP   717     156.886 189.759  15.849  1.00  0.00            
ATOM   4978  C1A DPP   717     159.936 193.059  14.199  1.00  0.00           C
ATOM   4979  C2A DPP   717     162.236 193.409  18.649  1.00  0.00           C
ATOM   4980  C3A DPP   717     159.386 195.059  22.699  1.00  0.00           C
ATOM   4981  C4A DPP   717     157.286 192.459  26.099  1.00  0.00           C
ATOM   4982  C1B DPP   717     159.386 189.509  18.649  1.00  0.00           C
ATOM   4983  C2B DPP   717     160.236 189.109  22.799  1.00  0.00           C
ATOM   4984  C3B DPP   717     160.186 188.709  27.199  1.00  0.00           C
ATOM   4985  C4B DPP   717     161.436 188.809  31.749  1.00  0.00           C
ATOM   4986  NC3 DPP   718     183.286 130.659  12.249  1.00  0.00           N
ATOM   4987  PO4 DPP   718     180.736 127.809  10.249  1.00  0.00           P
ATOM   4988  GL1 DPP   718     179.836 124.309  12.699  1.00  0.00            
ATOM   4989  GL2 DPP   718     182.586 122.259  14.299  1.00  0.00            
ATOM   4990  C1A DPP   718     178.436 124.309  16.899  1.00  0.00           C
ATOM   4991  C2A DPP   718     176.136 127.509  19.499  1.00  0.00           C
ATOM   4992  C3A DPP   718     174.336 130.409  17.499  1.00  0.00           C
ATOM   4993  C4A DPP   718     171.036 133.259  16.599  1.00  0.00           C
ATOM   4994  C1B DPP   718     183.336 123.009  17.999  1.00  0.00           C
ATOM   4995  C2B DPP   718     181.986 123.209  22.199  1.00  0.00           C
ATOM   4996  C3B DPP   718     179.586 123.109  26.449  1.00  0.00           C
ATOM   4997  C4B DPP   718     179.886 124.659  30.649  1.00  0.00           C
ATOM   4998  NC3 DPP   719     162.636  35.559   9.249  1.00  0.00           N
ATOM   4999  PO4 DPP   719     166.036  38.159  10.149  1.00  0.00           P
ATOM   5000  GL1 DPP   719     167.636  37.659  13.649  1.00  0.00            
ATOM   5001  GL2 DPP   719     165.086  38.409  15.799  1.00  0.00            
ATOM   5002  C1A DPP   719     170.636  37.959  17.449  1.00  0.00           C
ATOM   5003  C2A DPP   719     171.086  39.109  22.099  1.00  0.00           C
ATOM   5004  C3A DPP   719     172.136  41.659  26.199  1.00  0.00           C
ATOM   5005  C4A DPP   719     173.886  44.559  27.649  1.00  0.00           C
ATOM   5006  C1B DPP   719     166.036  39.159  20.099  1.00  0.00           C
ATOM   5007  C2B DPP   719     166.436  38.509  24.399  1.00  0.00           C
ATOM   5008  C3B DPP   719     163.636  36.459  27.499  1.00  0.00           C
ATOM   5009  C4B DPP   719     165.936  34.259  30.899  1.00  0.00           C
ATOM   5010  NC3 DPP   720     138.336 157.959  15.599  1.00  0.00           N
ATOM   5011  PO4 DPP   720     141.786 155.859  15.699  1.00  0.00           P
ATOM   5012  GL1 DPP   720     143.236 153.959  19.399  1.00  0.00            
ATOM   5013  GL2 DPP   720     144.786 157.409  20.099  1.00  0.00            
ATOM   5014  C1A DPP   720     146.336 152.759  22.399  1.00  0.00           C
ATOM   5015  C2A DPP   720     145.086 153.009  27.099  1.00  0.00           C
ATOM   5016  C3A DPP   720     143.186 151.509  30.699  1.00  0.00           C
ATOM   5017  C4A DPP   720     143.936 150.009  34.249  1.00  0.00           C
ATOM   5018  C1B DPP   720     143.236 157.309  24.699  1.00  0.00           C
ATOM   5019  C2B DPP   720     143.636 158.509  28.699  1.00  0.00           C
ATOM   5020  C3B DPP   720     144.486 156.009  31.499  1.00  0.00           C
ATOM   5021  C4B DPP   720     147.436 153.209  32.499  1.00  0.00           C
ATOM   5022  NC3 DPP   721     207.836 163.559   8.499  1.00  0.00           N
ATOM   5023  PO4 DPP   721     210.786 160.159  10.799  1.00  0.00           P
ATOM   5024  GL1 DPP   721     210.386 160.059  15.849  1.00  0.00            
ATOM   5025  GL2 DPP   721     206.086 158.709  16.849  1.00  0.00            
ATOM   5026  C1A DPP   721     210.536 161.459  20.199  1.00  0.00           C
ATOM   5027  C2A DPP   721     211.286 162.009  24.049  1.00  0.00           C
ATOM   5028  C3A DPP   721     210.436 162.909  28.299  1.00  0.00           C
ATOM   5029  C4A DPP   721     209.136 162.559  32.199  1.00  0.00           C
ATOM   5030  C1B DPP   721     206.886 157.459  20.449  1.00  0.00           C
ATOM   5031  C2B DPP   721     206.986 158.809  24.849  1.00  0.00           C
ATOM   5032  C3B DPP   721     205.936 160.109  29.249  1.00  0.00           C
ATOM   5033  C4B DPP   721     203.886 162.559  32.299  1.00  0.00           C
ATOM   5034  NC3 DPP   722     197.336 161.459  10.099  1.00  0.00           N
ATOM   5035  PO4 DPP   722     200.736 164.459  11.949  1.00  0.00           P
ATOM   5036  GL1 DPP   722     199.636 163.109  15.899  1.00  0.00            
ATOM   5037  GL2 DPP   722     201.686 161.409  17.349  1.00  0.00            
ATOM   5038  C1A DPP   722     198.086 164.509  19.699  1.00  0.00           C
ATOM   5039  C2A DPP   722     197.336 163.809  24.049  1.00  0.00           C
ATOM   5040  C3A DPP   722     197.236 162.459  28.449  1.00  0.00           C
ATOM   5041  C4A DPP   722     197.186 161.009  32.849  1.00  0.00           C
ATOM   5042  C1B DPP   722     201.786 161.659  21.849  1.00  0.00           C
ATOM   5043  C2B DPP   722     202.336 161.309  25.949  1.00  0.00           C
ATOM   5044  C3B DPP   722     200.836 158.709  29.499  1.00  0.00           C
ATOM   5045  C4B DPP   722     201.436 158.359  33.999  1.00  0.00           C
ATOM   5046  NC3 DPP   723     174.336 222.559  10.499  1.00  0.00           N
ATOM   5047  PO4 DPP   723     172.236 218.559   9.799  1.00  0.00           P
ATOM   5048  GL1 DPP   723     171.986 216.909  14.199  1.00  0.00            
ATOM   5049  GL2 DPP   723     174.736 215.009  16.299  1.00  0.00            
ATOM   5050  C1A DPP   723     169.836 218.659  17.349  1.00  0.00           C
ATOM   5051  C2A DPP   723     169.286 220.409  21.599  1.00  0.00           C
ATOM   5052  C3A DPP   723     167.686 219.009  24.649  1.00  0.00           C
ATOM   5053  C4A DPP   723     166.086 219.709  28.699  1.00  0.00           C
ATOM   5054  C1B DPP   723     173.586 215.009  19.299  1.00  0.00           C
ATOM   5055  C2B DPP   723     172.436 217.159  23.299  1.00  0.00           C
ATOM   5056  C3B DPP   723     172.386 217.159  27.799  1.00  0.00           C
ATOM   5057  C4B DPP   723     170.786 218.109  31.399  1.00  0.00           C
ATOM   5058  NC3 DPP   724     223.236 208.209   6.649  1.00  0.00           N
ATOM   5059  PO4 DPP   724     219.986 210.109   9.249  1.00  0.00           P
ATOM   5060  GL1 DPP   724     220.036 212.159  12.799  1.00  0.00            
ATOM   5061  GL2 DPP   724     222.486 213.109  14.849  1.00  0.00
[truncated: 4,173,898 more chars]
