# Supplementary material for: Data showing the lipid conformations and membrane binding behaviors of beta-amyloid fibrils in phase-separated cholesterol-enriched lipid domains with and without glycolipid and oxidized cholesterol from coarse-grained molecular dynamics simulations
Source: Data Brief. 2020 Apr 19;30:105496. doi: 10.1016/j.dib.2020.105496 (PMC7186522; doi:10.1016/j.dib.2020.105496)
Supplement: Supplementary file 1 [file mmc1.zip › Supplementary-Data/S05/Figure-S5.xlsx]

## Sheet: data
chain	System	LoCh	SE	LdCh	SE	LodCh	SE	LoDP-11	SE	LoDP12	SE	LoDP21	SE	LoDP22	SE	LoDU11	SE	LoDU12	SE	LoDU21	SE	LoDU22	SE	LdDP11	SE	LdDP12	SE	LdDP21	SE	LdDP-22	SE	LdDU11	SE	LdDU12	SE	LdDU21	SE	LdDP22	SE	LoDP	SE	LdDP	SE	LoDU	SE	LdDU	SE
No Protein	raft-CO	0.7971	0.0048	0.4944	0.0093	0.6709	0.0071	0.7965	0.0042	0.6819	0.0047	0.7813	0.0048	0.6395	0.0052	0.3566	0.0048	0.1601	0.0044	0.3478	0.0043	0.1527	0.0053	0.6726	0.0037	0.5153	0.0033	0.6498	0.0035	0.4776	0.005	0.3517	0.0075	0.131	0.0097	0.3174	0.0088	0.0971	0.0069	0.7248	0.0381331	0.578825	0.0484021	0.2543	0.0565713	0.2243	0.0644096
AB	1	0.783533	0.00376711	0.500233	0.00637112	0.661533	0.00474002	0.780633	0.00135688	0.6631	0.0028746	0.765233	0.00282862	0.622967	0.00393376	0.362733	0.00156241	0.1706	0.00407962	0.349833	0.000811035	0.152	0.00427551	0.671833	0.00144029	0.513067	0.0015592	0.647733	0.00309964	0.472033	0.0025208	0.349733	0.00474599	0.124233	0.00500744	0.328433	0.00408833	0.111967	0.00193678	0.707983	0.0385118	0.576167	0.0492437	0.258792	0.0564762	0.228592	0.0639894
ABC	2	0.787533	0.00485386	0.514367	0.00631858	0.664	0.0046563	0.7854	0.00314395	0.6668	0.00237978	0.7707	0.00336006	0.625867	0.00126798	0.3561	0.0032936	0.170067	0.00361156	0.347233	0.000933333	0.158467	0.00161486	0.665133	0.00185831	0.505467	0.00202978	0.642033	0.00335311	0.466233	0.00312054	0.3391	0.00272274	0.116	0.00175341	0.333033	0.00637608	0.1102	0.00352578	0.712192	0.039046	0.569717	0.0493042	0.257967	0.0541798	0.224583	0.0643877
ABCD	3	0.785533	0.00642106	0.4973	0.00463765	0.661367	0.00270637	0.7821	0.00334132	0.665367	0.00284742	0.765833	0.00408412	0.625267	0.00107445	0.351767	0.00201687	0.1606	0.00297564	0.3441	0.00301183	0.1523	0.0050856	0.662667	0.00327159	0.5047	0.00389744	0.641967	0.00188886	0.468467	0.00124231	0.350233	0.0037547	0.1201	0.00257056	0.333067	0.00654124	0.105867	0.00429974	0.709642	0.0381741	0.56945	0.0485954	0.252192	0.0553246	0.227317	0.0661671
ABCDE	4	0.7776	0.00684893	0.507233	0.0132031	0.6588	0.00266333	0.777067	0.00288444	0.659	0.00310859	0.7584	0.00401497	0.618967	0.00378697	0.3578	0.00175024	0.1611	0.0015878	0.349533	0.00526667	0.1509	0.00371588	0.662333	0.00184421	0.502867	0.00201191	0.638067	0.00192729	0.461933	0.000883805	0.3413	0.00380832	0.119867	0.00436616	0.3335	0.00488274	0.112633	0.00513907	0.703358	0.038245	0.5663	0.049404	0.254833	0.0571244	0.226825	0.0638774
	raft-C1	0.102	0.0067	-0.0422	0.0127	0.0292	0.0076	0.5738	0.0062	0.4542	0.0073	0.5588	0.0062	0.4238	0.0083	0.2762	0.0035	0.1139	0.005	0.2512	0.0039	0.1143	0.0028	0.5185	0.0036	0.3758	0.0035	0.5031	0.0033	0.3565	0.0037	0.3286	0.0172	0.1123	0.0167	0.308	0.0157	0.1308	0.0149	0.50265	0.0373942	0.438475	0.0420599	0.1889	0.0434863	0.219925	0.0570773
	1	0.0985	0.00145717	-0.0329	0.00431084	0.0298667	0.00132958	0.5742	0.00209523	0.444833	0.0040867	0.545	0.00151327	0.4138	0.00334515	0.2728	0.00333816	0.105	0.003995	0.247567	0.00257704	0.105367	0.00123468	0.520633	0.000185592	0.3756	0.00141774	0.4969	0.00106927	0.353167	0.002021	0.314933	0.00702622	0.105733	0.00193592	0.299667	0.00192209	0.116433	0.00685209	0.494458	0.0386022	0.436575	0.0422096	0.182683	0.0450402	0.209192	0.0567706
	2	0.1027	0.000409607	-0.0417	0.00381881	0.0298	0.0018123	0.5718	0.00275096	0.446333	0.00362261	0.5449	0.00275096	0.4102	0.0032936	0.2684	0.00291795	0.104167	0.00328295	0.251733	0.0021458	0.1049	0.00098714	0.525733	0.00231685	0.379367	0.00277128	0.499933	0.000712585	0.356233	0.00123468	0.3211	0.00763879	0.102967	0.00190788	0.294667	0.00693421	0.113967	0.00796855	0.493308	0.0386612	0.440317	0.0424608	0.1823	0.0450276	0.208175	0.0578625
	3	0.0989	0.00209947	-0.0387667	0.00612318	0.0271	0.00176761	0.5656	0.00136667	0.427367	0.00296104	0.539767	0.00241822	0.404833	0.00180216	0.270933	0.00218658	0.1065	0.00279066	0.252767	0.00249087	0.1114	0.00141931	0.520167	0.00238491	0.375867	0.00141107	0.497867	0.000874325	0.3535	0.00126667	0.3269	0.00540771	0.113533	0.000896908	0.2978	0.00707138	0.1029	0.00154308	0.484392	0.0400443	0.43685	0.0421613	0.1854	0.0443052	0.210283	0.0592666
	4	0.103267	0.00196554	-0.0363333	0.00498932	0.0194333	0.00205994	0.559733	0.00393234	0.4354	0.00528846	0.539433	0.00367469	0.405967	0.00251064	0.2721	0.00136504	0.103033	0.00512066	0.2492	0.000437163	0.107233	0.00155671	0.518667	0.00181873	0.373033	0.00237861	0.4965	0.0015592	0.351767	0.000666667	0.325767	0.00693566	0.102767	0.00264407	0.3119	0.00722319	0.115933	0.0117686	0.485133	0.0379192	0.434992	0.0423773	0.182892	0.0451446	0.214092	0.0605985
	raft-P1	0.7009	0.0054	0.471	0.0152	0.5439	0.0063	0.7368	0.0048	0.615	0.0048	0.7156	0.0051	0.5762	0.0058	0.3764	0.0037	0.1597	0.0039	0.3647	0.0038	0.1444	0.0041	0.6427	0.0037	0.4874	0.004	0.6168	0.0036	0.4472	0.004	0.3304	0.0135	0.1068	0.0157	0.3221	0.0117	0.0915	0.0096	0.6609	0.0387662	0.548525	0.0479004	0.2613	0.0631979	0.2127	0.0656543
	1	0.701233	0.00549313	0.455167	0.00308995	0.555267	0.00100388	0.738633	0.00360062	0.623533	0.00273394	0.725867	0.00324054	0.586733	0.00416427	0.3675	0.000665833	0.152167	0.00289904	0.3609	0.00166533	0.1408	0.00034641	0.641433	0.00171691	0.4859	0.00133167	0.6175	0.00313741	0.452	0.00209523	0.346067	0.00298347	0.1153	0.00307463	0.341167	0.00906023	0.1094	0.00653631	0.668692	0.0375469	0.549208	0.047105	0.255342	0.0629066	0.227983	0.0667793
	2	0.6958	0.00540401	0.452533	0.0022281	0.5464	0.00123333	0.734167	0.00383724	0.613667	0.0038671	0.7167	0.00463573	0.5752	0.00502129	0.369133	0.000296273	0.1537	0.001249	0.363167	0.00048074	0.140133	0.00052915	0.636667	0.0011865	0.483233	0.00100885	0.6138	0.00224004	0.443233	0.00294863	0.353467	0.00794362	0.1094	0.00306286	0.339833	0.00726292	0.0905667	0.00506195	0.659933	0.0387872	0.544233	0.0477017	0.256533	0.0633595	0.223317	0.0713645
	3	0.694667	0.00340049	0.447233	0.0014	0.546733	0.00464579	0.731667	0.0018415	0.611633	0.00125033	0.718033	0.00129915	0.577533	0.00119304	0.367	0.0026181	0.1507	0.000888819	0.362467	0.00061101	0.138267	0.000536449	0.637933	0.000520683	0.4826	0.00113333	0.611267	0.00190788	0.446433	0.00231157	0.340367	0.00688485	0.1086	0.00190992	0.322633	0.00722965	0.103733	0.00599453	0.659717	0.0383446	0.544558	0.0471136	0.254608	0.0636381	0.218833	0.0651563
	4	0.678133	0.00361156	0.457867	0.00336518	0.543467	0.00335012	0.729233	0.00329511	0.6048	0.00198354	0.709833	0.000945163	0.561533	0.00111505	0.366	0.00343333	0.1525	0.00157162	0.363667	0.00253333	0.135833	0.00031798	0.636333	0.000674125	0.481767	0.00153333	0.610567	0.00190788	0.4455	0.00108372	0.3348	0.00691865	0.105433	0.00321403	0.321467	0.00828861	0.0790667	0.00182696	0.65135	0.0405381	0.543542	0.0470204	0.2545	0.0637935	0.210192	0.0683602
	radt-P4	0.8463	0.0023	0.642	0.0082	0.7554	0.0061	0.7961	0.0036	0.6699	0.0037	0.7813	0.0037	0.6359	0.0044	0.369	0.005	0.1642	0.0051	0.3552	0.0052	0.1433	0.0044	0.6877	0.0036	0.5157	0.0039	0.658	0.0028	0.4767	0.0035	0.3511	0.0059	0.1033	0.0059	0.3365	0.0073	0.0887	0.0088	0.7208	0.0399261	0.584525	0.051967	0.257925	0.0603623	0.2199	0.0716578
	1	0.843533	0.00138363	0.638733	0.00544681	0.753233	0.00140515	0.798767	0.002373	0.6762	0.00338575	0.781733	0.0022908	0.6321	0.00257099	0.364167	0.00243059	0.1564	0.00391535	0.355733	0.0022674	0.1431	0.00115902	0.682033	0.00338247	0.516133	0.000808977	0.654567	0.00178543	0.472533	0.00452118	0.347667	0.00768339	0.121933	0.00292366	0.3304	0.00713372	0.105933	0.0054413	0.7222	0.0404564	0.581317	0.0513096	0.25485	0.0607646	0.226483	0.0651582
	2	0.835333	0.00161692	0.6497	0.00578081	0.744767	0.00476807	0.793533	0.00215948	0.6645	0.00382376	0.773467	0.00277629	0.6229	0.00192209	0.363767	0.000491031	0.157833	0.00186577	0.353333	0.0022674	0.141033	0.00121152	0.672567	0.00208513	0.508367	0.00105883	0.645467	0.00165764	0.464233	0.00421281	0.338467	0.00916315	0.123133	0.00265016	0.328033	0.00833073	0.102033	0.00336452	0.7136	0.0414434	0.572658	0.0509674	0.253992	0.0605016	0.222917	0.0638819
	3	0.837133	0.00195533	0.6601	0.00263122	0.7437	0.00476807	0.7941	0.00179475	0.668933	0.00543211	0.777233	0.00327482	0.622133	0.00375278	0.357533	0.00112891	0.1569	0.00312641	0.356	0.00137396	0.146033	0.00159199	0.6763	0.00444685	0.511867	0.00184782	0.648633	0.00225117	0.467367	0.00476807	0.3486	0.00839133	0.112433	0.00531831	0.323867	0.00819437	0.0989	0.0041898	0.7156	0.041708	0.576042	0.051031	0.254117	0.0593073	0.22095	0.0668072
	4	0.83815	0.00125477	0.66265	0.0025658	0.7442	0.00464375	0.79485	0.0019342	0.6744	0.00309892	0.77695	0.00288059	0.62795	0.00345302	0.36955	0.000717248	0.1584	0.0028591	0.35445	0.00276064	0.1455	0.00161898	0.67895	0.0048015	0.5152	0.0035983	0.6485	0.00177044	0.46865	0.00525241	0.34185	0.00306014	0.1058	0.00596108	0.32285	0.00830549	0.09575	0.0061931	0.718538	0.0401973	0.577825	0.0508775	0.256975	0.0607716	0.216562	0.0669938
	raft-GM	0.763	0.0053	0.5048	0.0118	0.6547	0.0055	0.7447	0.0054	0.6144	0.0073	0.7353	0.0047	0.5851	0.006	0.3508	0.0053	0.1625	0.0048	0.336	0.0045	0.1388	0.0041	0.6496	0.0041	0.487	0.005	0.6277	0.004	0.4459	0.0044	0.3519	0.0086	0.1072	0.0086	0.331	0.0068	0.1037	0.0096	0.669875	0.040971	0.55255	0.0506106	0.247025	0.0559337	0.22345	0.0682645
	1	0.750767	0.00633965	0.509033	0.00268473	0.651533	0.000982061	0.745167	0.00724669	0.617333	0.0107176	0.728167	0.00654531	0.58	0.0105698	0.352067	0.00314183	0.1541	0.00215484	0.342	0.00339559	0.141867	0.002021	0.646033	0.00197174	0.483533	0.00302012	0.616967	0.00325696	0.441433	0.000425572	0.347667	0.00768339	0.121933	0.00292366	0.3304	0.00713372	0.105933	0.0054413	0.667667	0.0407077	0.546992	0.049896	0.247508	0.0575517	0.226483	0.0651582
	2	0.757233	0.00480879	0.5151	0.00704304	0.653233	0.00048074	0.744767	0.00381241	0.614633	0.00638575	0.727633	0.00222436	0.583133	0.00616045	0.351733	0.00292252	0.155033	0.0019342	0.3395	0.00202841	0.1487	0.00398386	0.642267	0.00167033	0.478867	0.00256667	0.616933	0.00117945	0.443533	0.000635085	0.338467	0.00916315	0.123133	0.00265016	0.328033	0.00833073	0.102033	0.00336452	0.667542	0.04031	0.5454	0.0494163	0.248742	0.0560014	0.222917	0.0638819
	3	0.760633	0.00194022	0.4945	0.0102387	0.6512	0.00252389	0.747733	0.00293655	0.6225	0.00465845	0.730833	0.00173494	0.582233	0.00221008	0.345333	0.00188532	0.151633	0.0014678	0.338333	0.00177858	0.1417	0.00405682	0.643933	0.00223383	0.4808	0.00425715	0.617367	0.00024037	0.4424	0.000876229	0.3486	0.00839133	0.112433	0.00531831	0.323867	0.00819437	0.0989	0.0041898	0.670825	0.0405172	0.546125	0.0497226	0.24425	0.0563943	0.22095	0.0668072
	4	0.759567	0.00632701	0.4992	0.0105447	0.635267	0.00361494	0.746667	0.0066539	0.623833	0.00775894	0.729267	0.00625629	0.5831	0.00583819	0.345767	0.00131951	0.147767	0.00131698	0.3352	0.0020502	0.138267	0.00178979	0.643933	0.00201025	0.481133	0.0037078	0.615867	0.00183424	0.441933	0.00239537	0.335867	0.00306014	0.107633	0.00596108	0.3235	0.00830549	0.0938667	0.0061931	0.670717	0.0398656	0.545717	0.0495896	0.24175	0.0570775	0.215217	0.0661952
